# Supplementary material for: Traumatic brain injury induces long-lasting changes in immune and regenerative signaling
Source: PLoS One. 2019 Apr 3;14(4):e0214741. doi: 10.1371/journal.pone.0214741 (PMC6447179; doi:10.1371/journal.pone.0214741)
Supplement: S1 File — All time points are shown in separate tabs. (XLSX) [file pone.0214741.s005.xlsx]

## Sheet: 24-hours
S1 File. TBI-associated genes (absolute fold-change >1.4, p < 0.05, TBI vs. sham control) in all significant Canonical pathways in hippocampus. All time points are shown in separate tabs.
Time post-TBI	Ingenuity Canonical Pathways	-log (p-value)	Molecules
24 h	Phospholipase C Signaling	4.75	RAP1B,BLNK,PLD2,Calm1 (includes others),RACK1,PLCD1,Ppp1r12b,PLCD3,HMOX1,NFAT5,AHNAK,RHOB,HDAC11,GPLD1,PLCB1,PLA2G4F,GNG5,GNG12,MYL12B,ITGB1,RRAS,RHOC,FCGR2A,ITGA5,PLA2G3,ITPR1,BTK,MYL9,PLD4,ADCY9,RHOQ,FCER1G,PLCB3,ADCY7,PRKCB
	Phagosome Formation	4.69	ITGB1,C5AR1,FN1,MSR1,RHOC,FCGR2A,PIK3R5,ITGA5,FCGR1A,INPP5D,TLR2,PLCD1,PLCD3,RHOQ,RHOB,PIK3CG,TLR7,FCER1G,PLCB3,Tlr13,PLCB1,PLCL1,PRKCB
	Endothelin-1 Signaling	3.99	PLD2,PIK3R5,CASP4,SHE,PLBD1,PLCD1,HMOX1,PLCD3,JUN,GNA15,PIK3CG,GPLD1,PLCB1,ECE1,PLA2G4F,PLCL1,RRAS,PLA2G3,ITPR1,PLD4,ADCY9,FOS,GNAO1,GUCY1A2,PLCB3,ADCY7,GNAL,CASP7,PRKCB
	Agranulocyte Adhesion and Diapedesis	3.93	ITGB1,CLDN10,FN1,C5AR1,MMP3,MMP14,MMP15,CXCL12,ITGA5,MYL9,CCL4,CLDN5,CXCL13,CCL3L3,IL1RN,EZR,Ccl2,Podxl,IL1B,ACTG2,CXCL2,ACTC1,Ccl7,MMP9,MMP19,MSN
	Acute Phase Response Signaling	3.79	SOCS3,FN1,CP,SERPINA3,JAK2,NR3C1,C1R,IKBKB,HMOX1,JUN,ITIH4,PIK3CG,RBP2,OSMR,SERPINE1,C4BPB,RRAS,MYD88,AHSG,CRABP1,TRAF6,PLG,FOS,IL1RN,IL1B,C2
	Role of Macrophages, Fibroblasts and Endothelial Cells in Rheumatoid Arthritis	3.75	SOCS3,Calm1 (includes others),FN1,MMP3,FGF2,FZD3,PIK3R5,CXCL12,JAK2,FCGR1A,PGF,PLCD1,IL1R2,PLCD3,IKBKB,JUN,NFAT5,F2RL1,PIK3CG,TLR7,PLCB1,PLCL1,C5AR1,RRAS,MYD88,DAAM1,FZD9,DKKL1,IRAK3,TLR2,TRAF6,FOS,IL1RN,GNAO1,Tlr13,IL1B,PLCB3,CAMK2G,RYK,WNT5A,PRKCB
	Role of NFAT in Regulation of the Immune Response	3.65	BLNK,Calm1 (includes others),HLA-A,RACK1,PIK3R5,FCGR1A,IKBKB,NFAT5,JUN,GNA15,PIK3CG,HLA-DRA,PLCB1,XPO1,GNG5,GNG12,ORAI1,RRAS,FCGR2A,ITPR1,BTK,FOS,GNAO1,FCER1G,PLCB3,ELP1,GNAL
	Phospholipases	3.64	PLBD1,PLD4,PLCD1,PLCD3,HMOX1,PLD2,GPLD1,PLCB3,PLA2G3,PLCB1,PLA2G4F,PLCL1,PLA1A
	IL-8 Signaling	3.62	PLD2,ANGPT2,RACK1,PIK3R5,EIF4EBP1,PGF,IKBKB,HMOX1,JUN,RHOB,PIK3CG,GPLD1,GNG5,GNG12,MYL12B,RRAS,RHOC,Flt1,FLT4,HBEGF,IRAK3,CSTB,TRAF6,MYL9,PLD4,FOS,RHOQ,MMP9,PRKCB
	Hepatic Fibrosis / Hepatic Stellate Cell Activation	3.53	FN1,LHX2,FGF2,COL26A1,PGF,IL1R2,COL5A1,TGFB2,SMAD4,ECE1,COL11A2,SERPINE1,STAT1,COL19A1,COL6A2,Flt1,FLT4,COL2A1,FGF1,MYL9,LY96,IGFBP3,TGFA,IL1B,COL9A2,MMP9,COL7A1
	PI3K Signaling in B Lymphocytes	3.24	BLNK,ATF3,Calm1 (includes others),RRAS,ITPR1,PLEKHA4,INPP5D,PLCD1,BTK,IKBKB,PLCD3,FOS,NFAT5,JUN,CBL,PIK3CG,PLCB3,PLCB1,PLCL1,PRKCB,CAMK2G
	Communication between Innate and Adaptive Immune Cells	3.04	TLR2,CCL4,HLA-A,IL1RN,CCL3L3,HLA-DRA,IFNB1,FCER1G,TLR7,Tlr13,IL1B,CD8A,HLA-E
	Gap Junction Signaling	2.99	PIK3R5,TUBB2B,PLCD1,GJA10,PLCD3,TUBA8,PIK3CG,PLCB1,ACTG2,TUBA3E,GRIK2,PLCL1,ACTC1,GJA4,GJA1,TJP2,RRAS,GJD2,ITPR1,GJA5,ADCY9,PRKG1,TUBB6,GUCY1A2,PLCB3,ADCY7,PRKCB
	CXCR4 Signaling	2.95	RRAS,RHOC,EGR1,RACK1,CXCL12,PIK3R5,ITPR1,MYL9,ADCY9,FOS,JUN,RHOQ,GNA15,RHOB,PIK3CG,GNAO1,PLCB3,PLCB1,GNG5,ADCY7,GNG12,GNAL,MYL12B,PRKCB
	IL-10 Signaling	2.85	CCR1,SOCS3,FCGR2A,ARG2,TRAF6,IL1R2,IKBKB,HMOX1,FOS,JUN,IL1RN,IL10RB,IL1B
	iNOS Signaling	2.85	TRAF6,IKBKB,FOS,LY96,Calm1 (includes others),JUN,MYD88,IRAK3,JAK2,STAT1
	TREM1 Signaling	2.79	SIGIRR,ITGB1,TREM1,MYD88,ITGA5,JAK2,TLR2,NOD2,TLR7,IL1B,NOD1,Tlr13,STAT5B
	GPCR-Mediated Integration of Enteroendocrine Signaling Exemplified by an L Cell	2.79	ITPR1,PYY,ADRB3,PLCD1,PLCD3,ADCY9,GNA15,GAL,SST,PLCB1,PLCB3,PLCL1,ADCY7
	dTMP De Novo Biosynthesis	2.78	TYMS,SHMT1,SHMT2
	Granulocyte Adhesion and Diapedesis	2.78	ITGB1,CLDN10,C5AR1,MMP3,MMP14,MMP15,CXCL12,ITGA5,IL1R2,CCL4,CLDN5,CXCL13,IL1RN,CCL3L3,Ccl2,EZR,IL1B,CXCL2,Ccl7,MMP9,MMP19,MSN
	Protein Ubiquitination Pathway	2.7	CDC20,HLA-A,HSPB2,DNAJC6,HSPB8,USP54,UBE2V2,USP2,HSPA1L,USP8,SACS,DNAJC30,BIRC3,UBE2Q2,PSME2,HSPB9,PSMD5,USP30,THOP1,UBE2L6,UBE3A,HSPA2,HSPA8,TRAF6,CBL,UBE2J1,USP32,DNAJB6,TAP2,USP25,UBE2C,BIRC2
	Cholecystokinin/Gastrin-mediated Signaling	2.64	RRAS,RHOC,EPHA4,ITPR1,FOS,GAST,JUN,RHOQ,RHOB,IL1RN,CREM,PLCB3,SST,PLCB1,IL1B,PRKCB
	Neuroinflammation Signaling Pathway	2.63	MMP3,HLA-A,IFNB1,PIK3R5,CXCL12,SLC1A3,JAK2,HMOX1,IKBKB,JUN,NFAT5,GABRG1,GRIN2C,PIK3CG,HLA-DRA,TLR7,TGFB2,PLA2G4F,STAT1,NFE2L2,BIRC3,GABRQ,MYD88,PLA2G3,IRAK3,IFNA4,CSF1R,TLR2,TRAF6,FOS,MAPT,Tlr13,IL1B,MMP9,BIRC2
	Dendritic Cell Maturation	2.61	HLA-A,MYD88,FCGR2A,IFNB1,COL2A1,PIK3R5,JAK2,FCGR1A,TRAF6,TLR2,PLCD1,IKBKB,PLCD3,IL1RN,PIK3CG,HLA-DRA,FCER1G,PLCB3,PLCB1,IL1B,PLCL1,COL11A2,STAT1
	Tec Kinase Signaling	2.57	ITGB1,RHOC,RACK1,PIK3R5,ITGA5,JAK2,BTK,FOS,YES1,RHOQ,GNA15,RHOB,PIK3CG,GNAO1,FCER1G,ACTG2,STAT5B,STAT1,GNG5,ACTC1,GNG12,GNAL,PRKCB
	14-3-3-mediated Signaling	2.55	TSC1,RRAS,PIK3R5,TUBB2B,PLCD1,YWHAQ,PLCD3,FOS,JUN,CBL,TUBA8,TUBB6,MAPT,PIK3CG,PLCB3,PLCB1,TUBA3E,PLCL1,PRKCB
	GPCR-Mediated Nutrient Sensing in Enteroendocrine Cells	2.5	CACNA1I,CACNA1C,ITPR1,PYY,PLCD1,CACNG2,ADCY9,PLCD3,GAST,GNA15,PLCB1,PLCB3,PLCL1,GNG5,ADCY7,GNG12,PRKCB
	D-myo-inositol (1,4,5)-Trisphosphate Biosynthesis	2.48	PLD4,PLCD1,PLCD3,PI4K2A,PLCB3,PIP4K2B,PLCB1
	LXR/RXR Activation	2.46	SCD,MSR1,ABCG4,APOC4,AHSG,NR1H3,ARG2,IL1R2,FDFT1,LYZ,LY96,ITIH4,IL1RN,MYLIP,IL1B,HMGCR,MMP9
	Chemokine Signaling	2.43	Ppp1r12b,FOS,CCL4,Calm1 (includes others),JUN,RRAS,PIK3CG,CXCL12,PLCB3,PLCB1,PRKCB,CAMK2G
	Antioxidant Action of Vitamin C	2.41	PLD2,PLA2G3,JAK2,PLBD1,PLCD1,PLD4,CSF2RB,IKBKB,HMOX1,PLCD3,GPLD1,PLCB3,PLCB1,PLA2G4F,PLCL1,STAT5B
	Tyrosine Degradation I	2.41	GSTZ1,HGD,FAH
	Cardiac Hypertrophy Signaling	2.39	ADRA2B,Calm1 (includes others),RACK1,PIK3R5,ADRB3,PLCD1,PLCD3,JUN,GNA15,RHOB,PIK3CG,TGFB2,PLCB1,PLCL1,GNG5,GNG12,MYL12B,MAP3K6,MAPKAPK3,RRAS,RHOC,CACNA1C,MYL9,ADCY9,RHOQ,GNAO1,PLCB3,ADCY7,GNAL
	Thrombin Signaling	2.39	RACK1,PIK3R5,PLCD1,Ppp1r12b,IKBKB,PLCD3,GNA15,RHOB,PIK3CG,PLCB1,PLCL1,GNG5,MYL12B,GNG12,RHOC,RRAS,ITPR1,MYL9,ADCY9,RHOQ,GNAO1,PLCB3,ADCY7,GNAL,PRKCB,CAMK2G
	Cellular Effects of Sildenafil (Viagra)	2.27	Calm1 (includes others),CACNA1C,ITPR1,PLCD1,MYL9,Ppp1r12b,CACNG2,ADCY9,PLCD3,PRKG1,GUCY1A2,PLCB3,PLCB1,ACTG2,PLCL1,ADCY7,ACTC1,MYL12B
	Colorectal Cancer Metastasis Signaling	2.26	MMP3,FZD3,MMP14,MMP15,RACK1,PIK3R5,JAK2,PGF,ARRB1,JUN,RHOB,PIK3CG,TLR7,TGFB2,SMAD4,STAT1,GNG5,GNG12,MMP19,RRAS,RHOC,FZD9,TLR2,ADCY9,FOS,RHOQ,Tlr13,ADCY7,MMP9,WNT5A
	Cysteine Biosynthesis/Homocysteine Degradation	2.24	CBS/CBSL,CTH
	Glycine Biosynthesis I	2.24	SHMT1,SHMT2
	GP6 Signaling Pathway	2.23	RAP1B,COL19A1,LAMA5,ITGA2B,Calm1 (includes others),COL6A2,COL2A1,PIK3R5,ITPR1,COL26A1,BTK,COL5A1,PIK3CG,FCER1G,COL11A2,COL9A2,PRKCB,COL7A1
	Glutathione Redox Reactions I	2.2	GSTZ1,MGST1,GSTM2,GPX1,GPX8,GPX7
	Antigen Presentation Pathway	2.2	HLA-A,HLA-DRA,CD74,TAPBP,TAP2,HLA-E
	Virus Entry via Endocytic Pathways	2.16	ITGB1,ITSN1,RRAS,HLA-A,CLTC,PIK3R5,ITGA5,AP2A2,AP2S1,FLNA,FLNC,PIK3CG,ACTG2,ACTC1,PRKCB
	Osteoarthritis Pathway	2.1	ITGB1,RARRES2,FN1,MMP3,PPARD,FGF2,FZD3,COL2A1,CTNNA1,ITGA5,FZD9,ANXA2,SP7,CASP4,PGF,S1PR3,IL1R2,TLR2,S100A9,GLIS2,ANXA5,IL1B,SMAD4,CASP7,MMP9
	Pancreatic Adenocarcinoma Signaling	2.07	PLD4,HMOX1,PLD2,PA2G4,PIK3CG,GPLD1,TGFB2,PIK3R5,CDK4,TGFA,SMAD4,HBEGF,JAK2,STAT1,CDKN2B,MMP9,PGF
	Fcγ Receptor-mediated Phagocytosis in Macrophages and Monocytes	2.07	PLD2,FCGR2A,FCGR1A,INPP5D,PLD4,HMOX1,YES1,CBL,EZR,PIK3CG,GPLD1,ACTG2,ACTC1,PRKCB
	IL-1 Signaling	2.07	TRAF6,ADCY9,FOS,IKBKB,JUN,GNA15,MYD88,RACK1,GNAO1,IRAK3,GNG5,ADCY7,GNG12,GNAL
	Toll-like Receptor Signaling	2.07	TRAF6,TLR2,SIGIRR,IKBKB,FOS,LY96,JUN,MYD88,IL1RN,TLR7,IL1B,IRAK3
	Calcium-induced T Lymphocyte Apoptosis	2.05	Calm1 (includes others),HLA-A,HLA-DRA,FCER1G,NR4A1,ATP2A3,CAPN2,ITPR1,ORAI1,PRKCB
	G Protein Signaling Mediated by Tubby	2.05	RACK1,PLCB3,PLCB1,JAK2,GNG5,GNG12,Ins1
	Opioid Signaling Pathway	2.05	CACNA1I,RAP1B,RGS1,PLD2,Calm1 (includes others),AP2A2,SLC12A5,CACNG2,TH,YES1,ARRB1,GRIN2C,PIK3CG,PLCB1,GNG5,RRAS,CLTC,CACNA1C,ITPR1,AP2S1,OPRD1,ADCY9,FOS,GNAO1,ADCY7,GNAL,PRKCB,CAMK2G
	Bladder Cancer Signaling	2.02	FGF17,PA2G4,MMP3,RRAS,FGF2,MMP14,MMP15,CDK4,MMP9,FGF13,MMP19,PGF,FGF1
	Phagosome Maturation	1.99	ATP6V1C2,CTSK,VTI1A,PRDX1,HLA-A,ATP6V1E2,DYNLT1,TUBB2B,ATP6V1E1,DYNC1LI2,TUBA8,TUBB6,HLA-DRA,RAB7B,CTSB,STX16,TUBA3E,CTSC
	Allograft Rejection Signaling	1.97	RT1-S2,PRF1,H2-T3,HLA-A,H2-M2,RT1-CE14,HLA-DRA,FCER1G,HLA-E
	Oncostatin M Signaling	1.97	MMP3,RRAS,OSMR,JAK2,PLAU,STAT5B,STAT1
	Aldosterone Signaling in Epithelial Cells	1.95	ICMT,HSPB2,DNAJC6,HSPB9,HSPB8,PIK3R5,PIP4K2B,ITPR1,HSPA2,HSPA1L,PLCD1,HSPA8,PLCD3,SACS,PIK3CG,PLCB3,PLCB1,DNAJB6,PLCL1,DNAJC30,PRKCB
	GADD45 Signaling	1.92	GADD45B,GADD45A,GADD45G,CDK4,CCNB1
	eNOS Signaling	1.92	CHRNA1,Calm1 (includes others),Flt1,FLT4,PIK3R5,CHRNB4,SLC7A1,ITPR1,HSPA2,HSPA1L,PGF,HSPA8,ADCY9,LPAR6,PRKG1,PIK3CG,GUCY1A2,MIP,ADCY7,AQP2,PRKCB
	D-myo-inositol-5-phosphate Metabolism	1.92	SOCS3,PTPN2,NUDT9,NUDT12,DOT1L,PIP4K2B,STYX,PPP1R14B,DUSP2,PLPP6,PLCD1,PLD4,SET,PLCD3,ITPK1,PPP1R13B,PLCB3,PLCB1,PALD1,RNGTT
	Superpathway of Serine and Glycine Biosynthesis I	1.92	PSPH,SHMT1,SHMT2
	Complement System	1.9	C1R,C5AR1,C4BPB,CFI,C6,C8G,C2
	CREB Signaling in Neurons	1.89	CACNA1I,Calm1 (includes others),RRAS,RACK1,PIK3R5,CACNA1C,ITPR1,CACNG2,PLCD1,ADCY9,PLCD3,GNA15,GRIN2C,PIK3CG,GNAO1,PLCB3,PLCB1,GRIK2,GNG5,PLCL1,ADCY7,GNG12,GNAL,CAMK2G,PRKCB
	Glioma Invasiveness Signaling	1.89	PLG,RHOQ,RHOB,RRAS,RHOC,PIK3CG,CD44,PIK3R5,PLAUR,PLAU,MMP9
	Choline Biosynthesis III	1.87	PLD4,HMOX1,PLD2,GPLD1
	Role of Hypercytokinemia/hyperchemokinemia in the Pathogenesis of Influenza	1.85	CCR1,CCL4,IL1RN,IFNB1,IL1B,IFNA4
	Role of Tissue Factor in Cancer	1.84	ITGB1,P4HB,RRAS,EGR1,PIK3R5,HBEGF,PLAUR,JAK2,YES1,ARRB1,GNA15,F2RL1,PIK3CG,PLCB1,IL1B,STAT5B
	Graft-versus-Host Disease Signaling	1.83	PRF1,HLA-A,IL1RN,HLA-DRA,FCER1G,IL1B,HLA-E
	Role of Osteoblasts, Osteoclasts and Chondrocytes in Rheumatoid Arthritis	1.82	ITGB1,ADAM17,CTSK,Calm1 (includes others),MMP3,FZD3,MMP14,PIK3R5,ITGA5,FZD9,SP7,DKKL1,CSF1R,TRAF6,IL1R2,IKBKB,FOS,NFAT5,JUN,CBL,IL1RN,PIK3CG,IL1B,SMAD4,BIRC3,BIRC2,WNT5A
	Nitric Oxide Signaling in the Cardiovascular System	1.82	Calm1 (includes others),FLT4,Flt1,PIK3R5,CACNA1C,ATP2A3,SLC7A1,ARG2,ITPR1,ADRB3,PGF,PRKG1,PIK3CG,GUCY1A2,PRKCB
	Synaptic Long Term Potentiation	1.81	RAP1B,PPP1R14C,Calm1 (includes others),RRAS,CACNA1C,ITPR1,PPP1R14B,PLCD1,PLCD3,GNA15,GRIN2C,PLCB1,PLCB3,PLCL1,CAMK2G,PRKCB
	Gαq Signaling	1.78	PLD2,Calm1 (includes others),RHOC,RACK1,PIK3R5,ITPR1,BTK,PLD4,IKBKB,HMOX1,RHOQ,GNA15,RHOB,PIK3CG,GPLD1,PLCB3,PLCB1,GNG5,GNG12,PRKCB
	Cdc42 Signaling	1.77	ITGB1,FGD3,H2-T3,HLA-A,RT1-CE14,CDC42EP5,ITGA5,MYL9,Ppp1r12b,FOS,RT1-S2,JUN,H2-M2,HLA-DRA,FCER1G,HLA-E,MYL12B
	Eicosanoid Signaling	1.75	PLBD1,PTGES,ALOX12B,PTGIR,PLA2G3,ALOX5AP,PLA2G4F,TBXAS1,GGT1,DPEP2
	Pyrimidine Ribonucleotides De Novo Biosynthesis	1.73	SLC25A42,NME4,ANXA1,NUDT9,RAD54L,UMPS,RECQL,NME6
	p38 MAPK Signaling	1.72	MAPKAPK3,HSPB2,HMGN1,PLA2G3,IRAK3,TRAF6,IL1R2,MAX,IL1RN,MAPT,TGFB2,IL1B,PLA2G4F,EEF2K,STAT1
	Prolactin Signaling	1.68	SOCS3,FOS,JUN,RRAS,PIK3CG,PIK3R5,NMI,JAK2,STAT5B,STAT1,NR3C1,PRKCB
	G Beta Gamma Signaling	1.68	CACNA1I,CAV2,RRAS,RACK1,CACNA1C,HBEGF,BTK,CACNG2,GNA15,PIK3CG,GNAO1,GNG5,GNAL,GNG12,PRKCB
	P2Y Purigenic Receptor Signaling Pathway	1.68	ITGA2B,RRAS,RACK1,PIK3R5,PLCD1,ADCY9,PLCD3,FOS,JUN,PIK3CG,PLCB3,PLCB1,PLCL1,GNG5,ADCY7,GNG12,PRKCB
	GM-CSF Signaling	1.67	RUNX1,CSF2RB,RRAS,PIK3CG,RACK1,PIK3R5,JAK2,STAT5B,STAT1,PRKCB,CAMK2G
	Hepatic Cholestasis	1.66	TJP2,MYD88,NR1H3,IRAK3,HSD3B7,Ins1,TRAF6,IL1R2,ADCY9,IKBKB,SLCO1C1,LY96,JUN,FABP6,IL1RN,TGFB2,IL1B,ADCY7,PRKCB
	UVA-Induced MAPK Signaling	1.66	RRAS,PIK3R5,TNKS2,PARP3,PARP9,PLCD1,PLCD3,FOS,JUN,PIK3CG,PLCB1,PLCB3,PLCL1,STAT1
	PPARα/RXRα Activation	1.65	RRAS,JAK2,AP2A2,Ins1,TRAF6,PLCD1,IL1R2,ADCY9,IKBKB,PLCD3,JUN,GNA15,TGFB2,PLCB3,PLCB1,IL1B,SMAD4,PLCL1,STAT5B,ADCY7,PRKCB
	Atherosclerosis Signaling	1.65	ALOX12B,MSR1,MMP3,APOC4,CXCL12,COL2A1,PLA2G3,TNFRSF12A,PLBD1,LYZ,IL1RN,IL1B,PLA2G4F,COL11A2,MMP9
	Synaptic Long Term Depression	1.62	CACNA1I,RRAS,CACNA1C,PLA2G3,ITPR1,PLBD1,PLCD1,CACNG2,PLCD3,PRKG1,GNA15,PPM1J,GNAO1,GUCY1A2,PLCB3,PLCB1,PLA2G4F,PLCL1,GNAL,PRKCB
	Folate Transformations I	1.59	MTHFR,SHMT1,SHMT2
	Interferon Signaling	1.57	IFIT3,PTPN2,IFNB1,JAK2,STAT1,BAK1
	Axonal Guidance Signaling	1.54	RAP1B,MME,ADAMTS7,ADAM17,MMP3,ITSN1,FZD3,RACK1,UNC5B,PIK3R5,CXCL12,EPHA4,SEMA6C,TUBB2B,PGF,PLCD1,PLCD3,NFAT5,GNA15,TUBA8,PIK3CG,PLXNB1,PLCB1,PLXNB2,TUBA3E,GNG5,PLCL1,GNG12,MYL12B,ITGB1,ADAMTS1,RRAS,ADAM15,ITGA5,FZD9,MYL9,TUBB6,GLIS2,GNAO1,PLCB3,GNAL,MMP9,WNT5A,PRKCB
	Dopamine-DARPP32 Feedback in cAMP Signaling	1.53	PPP1R14C,Calm1 (includes others),CACNA1C,ATP2A3,ITPR1,PPP1R14B,PLCD1,ADCY9,PLCD3,PRKG1,GRIN2C,PPM1J,CREM,GUCY1A2,PLCB3,PLCB1,PLCL1,ADCY7,PRKCB
	Cell Cycle: G2/M DNA Damage Checkpoint Regulation	1.52	YWHAQ,CKS2,GADD45A,CKS1B,CCNB2,PLK1,HIPK2,CCNB1
	RhoGDI Signaling	1.52	ITGB1,GDI1,RHOC,RACK1,ITGA5,PIP4K2B,MYL9,RHOQ,GNA15,RHOB,EZR,GNAO1,CD44,ACTG2,GNG5,ACTC1,GNG12,MYL12B,GNAL,MSN
	Catecholamine Biosynthesis	1.51	TH,PNMT
	CCR5 Signaling in Macrophages	1.5	CACNA1I,CACNG2,FOS,CCL4,Calm1 (includes others),JUN,RACK1,FCER1G,CACNA1C,GNG5,GNG12,PRKCB
	Death Receptor Signaling	1.5	GAS2,IKBKB,HSPB2,LMNA,TNKS2,ACTG2,PARP3,BIRC3,PARP9,ACTC1,CASP7,BIRC2
	Systemic Lupus Erythematosus Signaling	1.5	RRAS,HLA-A,FCGR2A,PIK3R5,IFNA4,FCGR1A,INPP5D,FOS,NFAT5,JUN,CBL,IL1RN,PIK3CG,CREM,TLR7,FCER1G,IL1B,C6,HLA-E,C8G
	Crosstalk between Dendritic Cells and Natural Killer Cells	1.5	CSF2RB,PRF1,HLA-A,HLA-DRA,IFNB1,TLR7,ACTG2,ACTC1,HLA-E,CAMK2G
	Sphingosine-1-phosphate Signaling	1.47	RHOC,PIK3R5,CASP4,PLCD1,S1PR3,ADCY9,PLCD3,RHOQ,RHOB,PIK3CG,PLCB1,PLCB3,PLCL1,ADCY7,CASP7
	GNRH Signaling	1.46	CACNA1I,Calm1 (includes others),MAP3K6,RRAS,EGR1,CACNA1C,HBEGF,ITPR1,CACNG2,ADCY9,FOS,JUN,GNA15,PLCB3,PLCB1,GNG5,ADCY7,PRKCB,CAMK2G
	Caveolar-mediated Endocytosis Signaling	1.46	ITGB1,ITGA2B,ITSN1,FLNC,FLNA,HLA-A,ITGA5,FLOT1,ACTG2,ACTC1
	Mineralocorticoid Biosynthesis	1.46	Cyp2d22,CYP21A2,HSD3B7
	Glycine Betaine Degradation	1.46	SHMT1,SDS,SHMT2
	Inflammasome pathway	1.45	NOD2,MYD88,CTSB,IL1B
	Superpathway of Inositol Phosphate Compounds	1.45	SOCS3,PTPN2,NUDT9,NUDT12,PIK3R5,PIP4K2B,STYX,PPP1R14B,DUSP2,PLCD1,SET,PLCD3,PIK3CG,PPP1R13B,PLCB1,PALD1,RNGTT,DOT1L,INPP5D,SYNJ2,PLD4,PLPP6,ITPK1,PI4K2A,PLCB3
	ILK Signaling	1.44	ITGB1,PARVA,FN1,RHOC,PIK3R5,PPP1R14B,PGF,MYL9,FOS,PARVB,JUN,RHOQ,RHOB,FLNC,FLNA,PPM1J,PIK3CG,ACTG2,TMSB10/TMSB4X,ACTC1,MMP9
	Actin Cytoskeleton Signaling	1.43	ITGB1,FGD3,FN1,RRAS,FGF2,PIK3R5,ITGA5,TRIO,PIP4K2B,Ins1,FGF13,FGF1,FGF17,MYL9,Ppp1r12b,FLNA,EZR,PIK3CG,ACTG2,TMSB10/TMSB4X,ACTC1,GNG12,MYL12B,MSN
	Role of JAK family kinases in IL-6-type Cytokine Signaling	1.43	SOCS3,OSMR,JAK2,STAT5B,STAT1
	OX40 Signaling Pathway	1.4	RT1-S2,JUN,H2-T3,HLA-A,H2-M2,RT1-CE14,HLA-DRA,FCER1G,HLA-E
	Breast Cancer Regulation by Stathmin1	1.39	PPP1R14C,Calm1 (includes others),RRAS,RACK1,PIK3R5,ITPR1,PPP1R14B,TUBB2B,ADCY9,TUBA8,TUBB6,PIK3CG,PPM1J,RB1CC1,PLCB3,PLCB1,TUBA3E,GNG5,ADCY7,GNG12,PRKCB,CAMK2G
	Coagulation System	1.39	PLG,PLAUR,PLAU,SERPINE1,THBD,PLAT
	Glucocorticoid Receptor Signaling	1.39	ARID1A,GTF2F2,PIK3R5,JAK2,NR3C1,FCGR1A,HSPA1L,GTF2A2,IL1R2,IKBKB,JUN,NFAT5,ANXA1,PIK3CG,TGFB2,SMAD4,STAT5B,SERPINE1,FKBP5,STAT1,TAF2,TAF12,RRAS,KRT25,HSPA2,HSPA8,TRAF6,FOS,KRT12,IL1RN,IL1B,PLAU
	Pyrimidine Ribonucleotides Interconversion	1.38	SLC25A42,NME4,ANXA1,NUDT9,RAD54L,RECQL,NME6
	NRF2-mediated Oxidative Stress Response	1.38	MGST1,RRAS,PRDX1,DNAJC6,GSTA5,DNAJA4,HSPB8,PIK3R5,HMOX1,FOS,GSTM2,JUN,PIK3CG,FOSL1,ACTG2,DNAJB6,AOX1,FKBP5,NFE2L2,ACTC1,PRKCB
	HIPPO signaling	1.37	YWHAQ,PPP1R14C,DLG5,SAV1,TJP2,WWTR1,PPM1J,CD44,SMAD4,MOB1A,PPP1R14B
	Wnt/Ca+ pathway	1.36	PLCD1,PLCD3,NFAT5,FZD3,PLCB3,PLCB1,FZD9,PLCL1,WNT5A
	PPAR Signaling	1.34	TRAF6,IL1R2,IKBKB,FOS,JUN,RRAS,IL1RN,PPARD,NR1H3,IL1B,STAT5B,Ins1
	Regulation of Actin-based Motility by Rho	1.34	Ppp1r12b,MYL9,ITGB1,RHOQ,RHOB,RHOC,ITGA5,PIP4K2B,ACTG2,ACTC1,MYL12B
	IL-3 Signaling	1.34	CSF2RB,FOS,JUN,RRAS,PIK3CG,PIK3R5,JAK2,STAT5B,STAT1,INPP5D,PRKCB
	Glucocorticoid Biosynthesis	1.34	Cyp2d22,CYP21A2,HSD3B7
	Clathrin-mediated Endocytosis Signaling	1.33	ITGB1,FGF2,APOC4,CLTC,PIK3R5,ITGA5,AP2A2,AP2S1,FGF13,FGF1,PGF,HSPA8,FGF17,CD2AP,LYZ,CBL,ARRB1,PIK3CG,DAB2,ACTG2,ACTC1
	Protein Citrullination	1.31	PADI2,PADI1
	Folate Polyglutamylation	1.31	SHMT1,SHMT2
	Sertoli Cell-Sertoli Cell Junction Signaling	1.3	SPTBN2,ITGB1,CLDN10,TJP2,MAP3K6,RRAS,MYO7A,CTNNA1,ITGA5,TUBB2B,CLDN5,JUN,PRKG1,TUBA8,TUBB6,GUCY1A2,ACTG2,TUBA3E,ACTC1
	Leukocyte Extravasation Signaling	1.29	RAP1B,ITGB1,CLDN10,MMP3,MMP14,MMP15,CTNNA1,CXCL12,PIK3R5,ITGA5,BTK,CLDN5,EZR,PIK3CG,SIPA1,CD44,ACTG2,ACTC1,MMP9,PRKCB,MMP19,MSN
	Neuroprotective Role of THOP1 in Alzheimer's Disease	1.29	PLG,C1R,MME,HLA-A,MAPT,TMPRSS7,SST,ECE1,SERPINA3,CTRL,THOP1,MMP9,HLA-E
	Inhibition of Matrix Metalloproteases	1.28	ADAM17,MMP3,MMP14,MMP15,MMP9,MMP19
	Leptin Signaling in Obesity	1.28	PLCD1,PLCD3,ADCY9,SOCS3,PIK3CG,PIK3R5,PLCB3,PLCB1,JAK2,PLCL1,ADCY7
	Epithelial Adherens Junction Signaling	1.27	RAP1B,LMO7,RRAS,MYO7A,CTNNA1,FGF1,TUBB2B,MYL9,YES1,MAGI1,TUBA8,TUBB6,TGFB2,ACTG2,TUBA3E,ACTC1
	Thrombopoietin Signaling	1.25	FOS,JUN,RRAS,PIK3CG,PIK3R5,JAK2,STAT5B,STAT1,PRKCB
	TGF-β Signaling	1.25	TRAF6,ZNF423,FOS,INHA,JUN,RRAS,TGFB2,SMAD4,SERPINE1,TGIF1,PMEPA1
	GDNF Family Ligand-Receptor Interactions	1.25	FOS,GFRA4,JUN,RRAS,PIK3CG,GFRA1,PIK3R5,ITPR1,DOK3,DOK1
	Leukotriene Biosynthesis	1.24	GGT5,GGT1,DPEP2
	Production of Nitric Oxide and Reactive Oxygen Species in Macrophages	1.23	RAP1B,PPP1R14C,MAP3K6,RHOC,APOC4,PIK3R5,ARG2,JAK2,PPP1R14B,TLR2,IKBKB,FOS,LYZ,JUN,RHOQ,RHOB,PIK3CG,PPM1J,STAT1,PRKCB
	3-phosphoinositide Degradation	1.22	SOCS3,PTPN2,NUDT9,NUDT12,DOT1L,STYX,PPP1R14B,DUSP2,INPP5D,SYNJ2,PLPP6,INPP4A,SET,ITPK1,PPP1R13B,PALD1,RNGTT
	NF-κB Signaling	1.22	SIGIRR,RRAS,MYD88,FLT4,PIK3R5,IRAK3,Ins1,TRAF6,TLR2,IL1R2,IKBKB,IL1RN,PIK3CG,TGFA,TLR7,FCER1G,TDP2,IL1B,PRKCB
	Molecular Mechanisms of Cancer	1.2	RAP1B,PA2G4,FZD3,PIK3R5,CTNNA1,CDK4,JAK2,CDKN2B,JUN,GNA15,RHOB,PIK3CG,TGFB2,SMAD4,PLCB1,HIPK2,BIRC3,ITGB1,RRAS,RHOC,ITGA5,FZD9,BAK1,ADCY9,FOS,CBL,MAX,RHOQ,GNAO1,PLCB3,ADCY7,GNAL,CASP7,CAMK2G,WNT5A,BIRC2,PRKCB
	Ephrin Receptor Signaling	1.19	RAP1B,ITGB1,ITSN1,RRAS,RACK1,CXCL12,ITGA5,EPHA4,JAK2,FGF1,PGF,GNA15,GRIN2C,PIK3CG,GNAO1,DOK1,GNG5,GNG12,GNAL
	TNFR2 Signaling	1.19	IKBKB,FOS,JUN,BIRC3,BIRC2
	p70S6K Signaling	1.19	RRAS,PIK3R5,PLCD1,YWHAQ,BTK,PLCD3,F2RL1,MAPT,PIK3CG,PPM1J,PLCB1,PLCB3,EEF2K,PLCL1,PRKCB
	Melatonin Signaling	1.18	PLCD1,PLCD3,Calm1 (includes others),GNAO1,PLCB3,PLCB1,PLCL1,PRKCB,CAMK2G
	Signaling by Rho Family GTPases	1.16	CDC42EP5,RACK1,PIK3R5,PIP4K2B,JUN,GNA15,RHOB,EZR,PIK3CG,ACTG2,GNG5,ACTC1,MYL12B,GNG12,ITGB1,RHOC,ITGA5,CDC42EP4,DES,MYL9,FOS,RHOQ,GNAO1,GNAL,MSN
	Role of JAK1, JAK2 and TYK2 in Interferon Signaling	1.15	PTPN2,IFNB1,JAK2,STAT1
	Arginine Degradation VI (Arginase 2 Pathway)	1.15	ARG2,PYCR1
	Urate Biosynthesis/Inosine 5'-phosphate Degradation	1.15	IMPDH2,XDH,ACPP
	FcγRIIB Signaling in B Lymphocytes	1.15	CACNA1I,BLNK,BTK,CACNG2,RRAS,PIK3CG,PIK3R5,CACNA1C,DOK1,INPP5D
	MIF Regulation of Innate Immunity	1.14	FOS,LY96,JUN,PLA2G3,PLA2G4F,CD74
	Sumoylation Pathway	1.13	GDI1,FOS,RNF4,RHOQ,JUN,RHOB,RHOC,RFC2,SMAD4,NR3C1,RFC3
	S-methyl-5'-thioadenosine Degradation II	1.12	Mtap
	L-cysteine Degradation II	1.12	CTH
	Type I Diabetes Mellitus Signaling	1.12	TRAF6,IKBKB,SOCS3,PRF1,MYD88,HLA-A,HLA-DRA,FCER1G,IL1B,JAK2,STAT1,HLA-E
	CCR3 Signaling in Eosinophils	1.1	Ppp1r12b,Calm1 (includes others),RRAS,PIK3CG,RACK1,PIK3R5,PLCB3,PLA2G3,PLCB1,PLA2G4F,ITPR1,GNG5,GNG12,PRKCB
	B Cell Activating Factor Signaling	1.1	TRAF6,IKBKB,FOS,NFAT5,JUN,ELP1
	Corticotropin Releasing Hormone Signaling	1.1	CACNA1I,RAP1B,Calm1 (includes others),CNR1,CACNA1C,ITPR1,CACNG2,ADCY9,FOS,JUN,GNAO1,GUCY1A2,NR4A1,ADCY7,PRKCB
	Relaxin Signaling	1.09	RAP1B,PDE10A,RACK1,PIK3R5,ADCY9,FOS,JUN,GNA15,PIK3CG,GNAO1,GUCY1A2,TDP2,GNG5,ADCY7,GNG12,MMP9,GNAL
	Polyamine Regulation in Colon Cancer	1.09	MAX,PSME2,ODC1,OAZ3
	Pyrimidine Deoxyribonucleotides De Novo Biosynthesis I	1.09	TYMS,NME4,RRM2,NME6
	Autoimmune Thyroid Disease Signaling	1.09	PRF1,HLA-A,HLA-DRA,FCER1G,HLA-E
	MIF-mediated Glucocorticoid Regulation	1.09	LY96,PLA2G3,PLA2G4F,CD74,NR3C1
	Role of JAK1 and JAK3 in γc Cytokine Signaling	1.08	BLNK,SOCS3,RRAS,PIK3CG,PIK3R5,CRLF2,JAK2,STAT5B,STAT1
	Activation of IRF by Cytosolic Pattern Recognition Receptors	1.08	TRAF6,IKBKB,JUN,IFNB1,ELP1,IFNA4,STAT1
	Erythropoietin Signaling	1.06	SOCS3,FOS,CBL,JUN,RRAS,PIK3CG,PIK3R5,JAK2,STAT5B,PRKCB
	Role of NFAT in Cardiac Hypertrophy	1.06	CACNA1I,Calm1 (includes others),RRAS,RACK1,PIK3R5,CACNA1C,ITPR1,PLCD1,CACNG2,ADCY9,PLCD3,HDAC11,PIK3CG,TGFB2,PLCB3,PLCB1,PLCL1,GNG5,ADCY7,GNG12,PRKCB,CAMK2G
	Ephrin B Signaling	1.05	CBL,GNA15,ITSN1,RACK1,GNAO1,CXCL12,GNG5,GNAL,GNG12
	Insulin Receptor Signaling	1.05	TSC1,SOCS3,PPP1R14C,RRAS,TRIP10,PIK3R5,JAK2,PPP1R14B,Ins1,INPP5D,EIF4EBP1,SYNJ2,RHOQ,CBL,PIK3CG
	Glioblastoma Multiforme Signaling	1.04	TSC1,RRAS,FZD3,RHOC,CDK4,PIK3R5,FZD9,ITPR1,PLCD1,PLCD3,RHOQ,RHOB,PIK3CG,PLCB1,PLCB3,PLCL1,WNT5A
	Role of Pattern Recognition Receptors in Recognition of Bacteria and Viruses	1.03	C5AR1,MYD88,PIK3R5,IFNB1,IFNA4,TRAF6,TLR2,NOD2,PIK3CG,TLR7,TGFB2,IL1B,NOD1,PRKCB
	Pathogenesis of Multiple Sclerosis	1.03	CCR1,CCL4
	Ceramide Biosynthesis	1.03	DEGS2,KDSR
	JAK/Stat Signaling	1.01	SOCS3,FOS,GAST,JUN,RRAS,PIK3CG,PIK3R5,JAK2,STAT5B,STAT1
	CDK5 Signaling	1	ITGB1,ADCY9,LAMA5,PPP1R14C,RRAS,EGR1,MAPT,PPM1J,ADCY7,PPP1R14B,GNAL
	Sperm Motility	0.992	PLBD1,PLCD1,PLCD3,Calm1 (includes others),PRKG1,GUCY1A2,PLCB3,PLA2G3,PLCB1,PLA2G4F,ITPR1,PLCL1,PRKCB
	Protein Kinase A Signaling	0.99	RAP1B,Calm1 (includes others),PTPN2,RACK1,PPP1R14B,DUSP2,YWHAQ,PLCD1,PLCD3,TH,NFAT5,FLNA,TGFB2,SMAD4,TDP2,PLCB1,PTPRZ1,GNG5,PLCL1,GNG12,MYL12B,PPP1R14C,PDE10A,TNNI3,PTPN18,AKAP6,ITPR1,MYL9,ADCY9,FLNC,CREM,PLCB3,ADCY7,CAMK2G,PRKCB
	Neuregulin Signaling	0.984	ITGB1,ADAM17,RRAS,ERBIN,TGFA,NRG4,ITGA5,HBEGF,STAT5B,PRKCB
	IL-4 Signaling	0.984	SYNJ2,NFAT5,RRAS,HLA-A,PIK3CG,HLA-DRA,PIK3R5,JAK2,NR3C1,INPP5D
	IL-22 Signaling	0.98	SOCS3,IL10RB,STAT5B,STAT1
	IL-12 Signaling and Production in Macrophages	0.971	MYD88,APOC4,PIK3R5,IFNA4,TRAF6,TLR2,IKBKB,FOS,LYZ,JUN,PIK3CG,TGFB2,STAT1,PRKCB
	Small Cell Lung Cancer Signaling	0.958	TRAF6,IKBKB,MAX,PA2G4,PIK3CG,CKS1B,PIK3R5,CDK4,CDKN2B,BIRC2
	TWEAK Signaling	0.951	IKBKB,BIRC3,CASP7,TNFRSF12A,BIRC2
	Germ Cell-Sertoli Cell Junction Signaling	0.944	ITGB1,MAP3K6,RRAS,RHOC,MYO7A,CTNNA1,PIK3R5,TUBB2B,RHOQ,TUBA8,TUBB6,RHOB,PIK3CG,TGFB2,ACTG2,TUBA3E,ACTC1
	Apoptosis Signaling	0.934	GAS2,ENDOG,IKBKB,RRAS,LMNA,CAPN2,BIRC3,CASP7,BAK1,BIRC2
	RAN Signaling	0.933	KPNB1,KPNA6,XPO1
	Methylglyoxal Degradation III	0.933	CYP4A22,ZADH2,AKR1B1
	Cytotoxic T Lymphocyte-mediated Apoptosis of Target Cells	0.93	PRF1,HLA-A,FCER1G,CASP7
	Antiproliferative Role of Somatostatin Receptor 2	0.916	RAP1B,RRAS,PIK3CG,RACK1,PIK3R5,GUCY1A2,SST,GNG5,GNG12
	Primary Immunodeficiency Signaling	0.91	BLNK,BTK,CD8A,TAP2,UNG
	Retinoic acid Mediated Apoptosis Signaling	0.908	IFNB1,TNKS2,IFNA4,PARP3,PARP9,CRABP1
	Renin-Angiotensin Signaling	0.888	RRAS,PIK3R5,REN,JAK2,ITPR1,SHE,ADCY9,FOS,JUN,PIK3CG,STAT1,ADCY7,PRKCB
	Huntington's Disease Signaling	0.884	VTI1A,RACK1,CLTC,PIK3R5,PSME2,CASP4,ITPR1,AP2A2,HSPA2,HSPA1L,HSPA8,JUN,GNA15,HDAC11,PIK3CG,PLCB3,PLCB1,STX16,CAPN2,GNG5,CASP7,GNG12,PRKCB
	Lipid Antigen Presentation by CD1	0.872	FCER1G,AP2A2,AP2S1
	Purine Nucleotides Degradation II (Aerobic)	0.872	IMPDH2,XDH,ACPP
	Agrin Interactions at Neuromuscular Junction	0.872	ITGB1,CHRNA1,JUN,RRAS,NRG4,ITGA5,ACTG2,ACTC1
	Regulation of IL-2 Expression in Activated and Anergic T Lymphocytes	0.865	IKBKB,FOS,NFAT5,Calm1 (includes others),JUN,RRAS,TGFB2,SMAD4,TOB1
	CTLA4 Signaling in Cytotoxic T Lymphocytes	0.862	HLA-A,PIK3CG,PPM1J,CLTC,FCER1G,PIK3R5,JAK2,CD8A,AP2A2,AP2S1
	PDGF Signaling	0.862	SYNJ2,FOS,JUN,RRAS,PIK3CG,PIK3R5,JAK2,STAT1,INPP5D,PRKCB
	Tight Junction Signaling	0.851	CPSF2,CLDN10,TJP2,VTI1A,CTNNA1,CDK4,MYL9,FOS,CLDN5,JUN,NUDT21,PPM1J,TGFB2,STX16,ACTG2,ACTC1
	Neuropathic Pain Signaling In Dorsal Horn Neurons	0.845	PLCD1,PLCD3,FOS,GRIN2C,PIK3CG,PIK3R5,PLCB3,PLCB1,ITPR1,PLCL1,PRKCB,CAMK2G
	TNFR1 Signaling	0.842	IKBKB,FOS,JUN,BIRC3,CASP7,BIRC2
	RANK Signaling in Osteoclasts	0.841	TRAF6,IKBKB,FOS,CBL,Calm1 (includes others),JUN,MAP3K6,PIK3CG,PIK3R5,BIRC3,BIRC2
	Altered T Cell and B Cell Signaling in Rheumatoid Arthritis	0.841	TLR2,CXCL13,HLA-A,IL1RN,HLA-DRA,FCER1G,TLR7,Tlr13,IL1B
	Salvage Pathways of Pyrimidine Ribonucleotides	0.84	UPRT,NME4,APOBEC1,MAP3K6,UPP1,CDK4,PLK1,TTK,CDA,NME6
	Role of Lipids/Lipid Rafts in the Pathogenesis of Influenza	0.837	IFNB1,IFNA4
	Prostanoid Biosynthesis	0.837	PTGES,TBXAS1
	Leucine Degradation I	0.837	HMGCL,MCCC2
	D-myo-inositol (1,4,5,6)-Tetrakisphosphate Biosynthesis	0.837	SOCS3,PTPN2,NUDT9,NUDT12,DOT1L,STYX,PPP1R14B,DUSP2,PLPP6,SET,ITPK1,PPP1R13B,PALD1,RNGTT
	D-myo-inositol (3,4,5,6)-tetrakisphosphate Biosynthesis	0.837	SOCS3,PTPN2,NUDT9,NUDT12,DOT1L,STYX,PPP1R14B,DUSP2,PLPP6,SET,ITPK1,PPP1R13B,PALD1,RNGTT
	Epoxysqualene Biosynthesis	0.835	FDFT1
	Uridine-5'-phosphate Biosynthesis	0.835	UMPS
	Glycine Degradation (Creatine Biosynthesis)	0.835	GATM
	Putrescine Biosynthesis III	0.835	ODC1
	iCOS-iCOSL Signaling in T Helper Cells	0.825	IKBKB,NFAT5,Calm1 (includes others),HLA-A,PIK3CG,HLA-DRA,FCER1G,PIK3R5,PLEKHA4,ITPR1,INPP5D,CAMK2G
	Growth Hormone Signaling	0.817	SOCS3,FOS,PIK3CG,IGFBP3,PIK3R5,JAK2,STAT5B,STAT1,PRKCB
	LPS/IL-1 Mediated Inhibition of RXR Function	0.812	CYP3A7,MGST1,MYD88,APOC4,GSTA5,NR1H3,TRAF6,IL1R2,LY96,GSTM2,JUN,ALDH1L2,FABP6,IL1RN,SMOX,IL1B,FABP4,XPO1,FABP5,ALDH16A1
	Mechanisms of Viral Exit from Host Cells	0.799	VPS36,XPO1,ACTG2,ACTC1,PRKCB
	April Mediated Signaling	0.799	TRAF6,IKBKB,FOS,NFAT5,JUN
	nNOS Signaling in Skeletal Muscle Cells	0.799	CACNA1I,CACNG2,CHRNA1,Calm1 (includes others),CACNA1C
	Glutathione-mediated Detoxification	0.797	GSTZ1,MGST1,GSTM2,GSTA5
	IL-6 Signaling	0.794	SOCS3,RRAS,HSPB2,PIK3R5,JAK2,TRAF6,IL1R2,IKBKB,FOS,JUN,IL1RN,PIK3CG,IL1B
	PKCθ Signaling in T Lymphocytes	0.793	CACNA1I,MAP3K6,RRAS,HLA-A,PIK3R5,CACNA1C,CACNG2,IKBKB,FOS,NFAT5,JUN,PIK3CG,HLA-DRA,FCER1G,CAMK2G
	Gαi Signaling	0.787	ADRA2B,S1PR3,OPRD1,ADCY9,GPR17,RRAS,CNR2,CNR1,RACK1,GNG5,ADCY7,GNG12
	1D-myo-inositol Hexakisphosphate Biosynthesis II (Mammalian)	0.766	SYNJ2,ITPK1,INPP5D
	DNA damage-induced 14-3-3σ Signaling	0.766	HUS1,CCNB2,CCNB1
	Calcium Transport I	0.762	ANXA5,ATP2A3
	Acetone Degradation I (to Methylglyoxal)	0.758	CYP3A7,CYP4A22,ZADH2,CYP4X1
	Actin Nucleation by ARP-WASP Complex	0.752	ITGB1,RHOQ,RHOB,RRAS,RHOC,ITGA5
	VEGF Family Ligand-Receptor Interactions	0.75	FOS,RRAS,PIK3CG,FLT4,PIK3R5,PLA2G3,PLA2G4F,PRKCB,PGF
	mTOR Signaling	0.748	TSC1,PLD2,RRAS,RHOC,PIK3R5,Ins1,EIF4EBP1,PGF,EIF3G,PLD4,HMOX1,RHOQ,RHOB,EIF3D,PIK3CG,PPM1J,GPLD1,PRKCB
	Mitotic Roles of Polo-Like Kinase	0.747	ESPL1,CDC20,PTTG1,PPM1J,CCNB2,PLK1,CCNB1
	Dopamine Receptor Signaling	0.747	ADCY9,TH,PPP1R14C,SMOX,PPM1J,SPR,ADCY7,PPP1R14B
	Wnt/β-catenin Signaling	0.741	SOX7,GJA1,APPL2,FZD3,PPARD,DKKL1,FZD9,KREMEN1,JUN,SOX6,PPM1J,GNAO1,TGFB2,CD44,POU5F1,WNT5A
	B Cell Receptor Signaling	0.737	BLNK,RAP1B,Calm1 (includes others),MAP3K6,RRAS,FCGR2A,EGR1,PIK3R5,INPP5D,SYNJ2,BTK,IKBKB,NFAT5,JUN,PIK3CG,CAMK2G,PRKCB
	ERK/MAPK Signaling	0.734	RAP1B,ITGB1,PPP1R14C,RRAS,HSPB2,PIK3R5,ITGA5,PLA2G3,PPP1R14B,DUSP2,EIF4EBP1,YWHAQ,FOS,PIK3CG,PPM1J,PLA2G4F,STAT1,PRKCB
	α-Adrenergic Signaling	0.729	ADCY9,Calm1 (includes others),RRAS,RACK1,ITPR1,GNG5,ADCY7,GNG12,PRKCB
	Amyotrophic Lateral Sclerosis Signaling	0.724	GRIN2C,PIK3CG,GPX1,PIK3R5,CACNA1C,CAPN2,GRIK2,BIRC3,CASP7,PGF,BIRC2
	T Cell Receptor Signaling	0.724	BTK,IKBKB,FOS,CBL,NFAT5,Calm1 (includes others),JUN,RRAS,PIK3CG,PIK3R5,CD8A
	Remodeling of Epithelial Adherens Junctions	0.723	TUBB6,TUBA8,CTNNA1,ACTG2,TUBA3E,ACTC1,TUBB2B
	Role of RIG1-like Receptors in Antiviral Innate Immunity	0.72	TRAF6,IKBKB,IFNB1,IFNA4
	PI3K/AKT Signaling	0.715	SYNJ2,ITGB1,YWHAQ,TSC1,IKBKB,RRAS,PIK3CG,PPM1J,ITGA5,JAK2,INPP5D,EIF4EBP1
	Androgen Signaling	0.709	CACNG2,CACNA1I,Calm1 (includes others),JUN,GNA15,RACK1,GNAO1,CACNA1C,GNG5,TAF2,GNG12,GNAL,PRKCB
	Role of PKR in Interferon Induction and Antiviral Response	0.703	TRAF6,IKBKB,IFNB1,STAT1,FCGR1A
	fMLP Signaling in Neutrophils	0.698	NFAT5,Calm1 (includes others),RRAS,PIK3CG,RACK1,PIK3R5,PLCB3,PLCB1,ITPR1,GNG5,GNG12,PRKCB
	Granzyme A Signaling	0.696	SET,PRF1
	Oleate Biosynthesis II (Animals)	0.696	SCD,Scd2
	3-phosphoinositide Biosynthesis	0.694	SOCS3,PTPN2,NUDT9,NUDT12,DOT1L,PIK3R5,PIP4K2B,STYX,PPP1R14B,DUSP2,PLPP6,SET,ITPK1,PI4K2A,PPP1R13B,PIK3CG,PALD1,RNGTT
	Cardiac β-adrenergic Signaling	0.693	PPP1R14C,PDE10A,RACK1,ATP2A3,CACNA1C,AKAP6,PPP1R14B,ADCY9,PPM1J,TDP2,GNG5,ADCY7,GNG12
	4-1BB Signaling in T Lymphocytes	0.685	IKBKB,TNFRSF9,JUN,ELP1
	Role of JAK2 in Hormone-like Cytokine Signaling	0.685	SOCS3,JAK2,STAT5B,STAT1
	Retinoate Biosynthesis II	0.676	RBP2
	Thyronamine and Iodothyronamine Metabolism	0.676	DIO2
	Tetrahydrobiopterin Biosynthesis I	0.676	SPR
	Thyroid Hormone Metabolism I (via Deiodination)	0.676	DIO2
	1D-myo-inositol Hexakisphosphate Biosynthesis V (from Ins(1,3,4)P3)	0.676	ITPK1
	Tetrahydrobiopterin Biosynthesis II	0.676	SPR
	L-serine Degradation	0.676	SDS
	Cell Cycle: G1/S Checkpoint Regulation	0.675	MAX,PA2G4,HDAC11,TGFB2,CDK4,SMAD4,CDKN2B
	Triacylglycerol Biosynthesis	0.646	PLPP5,GPAM,PLPP3,AGPAT2,GPAT3
	Angiopoietin Signaling	0.64	IKBKB,ANGPT2,GRB14,RRAS,PIK3CG,PIK3R5,ELP1,STAT5B
	Cyclins and Cell Cycle Regulation	0.64	PA2G4,HDAC11,PPM1J,TGFB2,CDK4,CCNB2,CDKN2B,CCNB1
	Cleavage and Polyadenylation of Pre-mRNA	0.638	CPSF2,NUDT21
	Guanosine Nucleotides Degradation III	0.638	XDH,ACPP
	Glioma Signaling	0.637	Calm1 (includes others),PA2G4,RRAS,PIK3CG,PIK3R5,CDK4,TGFA,CDKN2B,IDH1,PRKCB,CAMK2G
	Hereditary Breast Cancer Signaling	0.631	GADD45B,ARID1A,RRAS,GADD45G,CDK4,PIK3R5,CCNB1,GADD45A,H2AFX,PIK3CG,HDAC11,RFC2,RFC3
	Regulation of Cellular Mechanics by Calpain Protease	0.624	ITGB1,RRAS,EZR,CDK4,ITGA5,CAPN2
	Glutamate Receptor Signaling	0.624	Calm1 (includes others),GRIN2C,SLC1A3,GRIK2,HOMER3,GNG5
	IL-17A Signaling in Fibroblasts	0.621	TRAF6,IKBKB,FOS,JUN
	G-Protein Coupled Receptor Signaling	0.62	ADRA2B,GPR17,PTGIR,RRAS,PDE10A,VIPR2,CNR1,PIK3R5,ADRB3,S1PR3,OPRD1,ADCY9,IKBKB,GNA15,PIK3CG,CNR2,GNAO1,PLCB3,PLCB1,TDP2,ADCY7,GNAL,PRKCB,CAMK2G
	Integrin Signaling	0.62	RAP1B,ITGB1,PARVA,ITGA2B,RRAS,RHOC,PIK3R5,ITGA5,TSPAN2,MYL9,Ppp1r12b,PARVB,RHOQ,RHOB,PIK3CG,CAPN2,ACTG2,ACTC1,MYL12B
	HMGB1 Signaling	0.618	FOS,RHOQ,JUN,RHOB,RRAS,RHOC,PIK3CG,TGFB2,PIK3R5,IL1B,SERPINE1,PLAT
	PTEN Signaling	0.605	SYNJ2,ITGB1,IKBKB,CBL,MAGI1,RRAS,PIK3CG,FLT4,PIK3R5,ITGA5,INPP5D
	Regulation of the Epithelial-Mesenchymal Transition Pathway	0.605	LOX,ADAM17,RRAS,FZD3,FGF2,EGR1,PIK3R5,FZD9,JAK2,FGF13,FGF1,FGF17,PIK3CG,TGFB2,SMAD4,MMP9,WNT5A
	Tumoricidal Function of Hepatic Natural Killer Cells	0.598	ENDOG,PRF1,CASP7
	Cysteine Biosynthesis III (mammalia)	0.598	CBS/CBSL,CTH,MRM2
	GABA Receptor Signaling	0.596	CACNA1I,GABRQ,CACNG2,ADCY9,GABRG1,CACNA1C,AP2A2,ADCY7,AP2S1
	IL-9 Signaling	0.594	SOCS3,PIK3CG,PIK3R5,STAT5B,STAT1
	MSP-RON Signaling Pathway	0.59	TLR2,CSF2RB,PIK3CG,PIK3R5,ACTG2,JAK2,ACTC1
	NAD biosynthesis II (from tryptophan)	0.586	KMO,NADSYN1
	γ-glutamyl Cycle	0.586	GGT5,GGT1
	Acute Myeloid Leukemia Signaling	0.578	RUNX1,CSF2RB,RRAS,PIK3CG,PIK3R5,STAT5B,CSF1R,EIF4EBP1,IDH1
	p53 Signaling	0.576	GADD45B,JUN,GADD45A,GADD45G,PIK3CG,PPP1R13B,PLAGL1,PIK3R5,CDK4,HIPK2
	Pentose Phosphate Pathway (Oxidative Branch)	0.567	H6PD
	Heme Degradation	0.567	HMOX1
	Spermine and Spermidine Degradation I	0.567	SMOX
	Proline Biosynthesis I	0.567	PYCR1
	Melatonin Degradation II	0.567	SMOX
	Arginine Degradation I (Arginase Pathway)	0.567	ARG2
	Fatty Acid β-oxidation III (Unsaturated, Odd Number)	0.567	Eci3
	IL-15 Production	0.563	IFNB1,JAK2,STAT1
	CDP-diacylglycerol Biosynthesis I	0.563	GPAM,AGPAT2,GPAT3
	Ovarian Cancer Signaling	0.562	GJA1,ARRB1,PA2G4,RRAS,FZD3,PIK3CG,CD44,PIK3R5,CDK4,FZD9,MMP9,PGF,WNT5A
	Adipogenesis pathway	0.561	ZNF423,NR1D2,RUNX1T1,FGF2,FZD3,HDAC11,AGPAT2,FABP4,FZD9,STAT5B,WNT5A,FGF1
	Chronic Myeloid Leukemia Signaling	0.56	IKBKB,PA2G4,RRAS,PIK3CG,HDAC11,TGFB2,PIK3R5,CDK4,SMAD4,STAT5B
	RhoA Signaling	0.56	Ppp1r12b,MYL9,LPAR6,CDC42EP5,EZR,PIP4K2B,CDC42EP4,ACTG2,ACTC1,MYL12B,MSN
	Hypoxia Signaling in the Cardiovascular System	0.551	P4HB,JUN,UBE2J1,UBE2V2,UBE2L6,UBE2Q2,UBE2C
	FLT3 Signaling in Hematopoietic Progenitor Cells	0.547	CBL,RRAS,PIK3CG,PIK3R5,STAT5B,STAT1,INPP5D,EIF4EBP1
	Adenosine Nucleotides Degradation II	0.54	XDH,ACPP
	PCP pathway	0.537	JUN,FZD3,DAAM1,CTHRC1,FZD9,WNT5A
	Role of Cytokines in Mediating Communication between Immune Cells	0.536	IL1RN,IFNB1,IL1B,IFNA4
	cAMP-mediated signaling	0.533	ADRA2B,GPR17,PTGIR,Calm1 (includes others),VIPR2,PDE10A,CNR1,AKAP6,ADRB3,S1PR3,OPRD1,ADCY9,CNR2,CREM,GNAO1,TDP2,ADCY7,GNAL,CAMK2G
	Natural Killer Cell Signaling	0.53	SYNJ2,FCGR2A,RRAS,PIK3CG,FCER1G,PIK3R5,HCST,CD300A,INPP5D,PRKCB
	Nur77 Signaling in T Lymphocytes	0.523	Calm1 (includes others),HLA-A,HLA-DRA,FCER1G,NR4A1
	Transcriptional Regulatory Network in Embryonic Stem Cells	0.523	SET,GJD2,MYF5,HIST1H4B,POU5F1
	RAR Activation	0.522	ARID1A,Rdh7,JAK2,CRABP1,ADCY9,CSF2RB,FOS,JUN,PIK3CG,TGFB2,RBP2,IGFBP3,SMAD4,STAT5B,ADCY7,PRKCB
	CD28 Signaling in T Helper Cells	0.505	IKBKB,FOS,NFAT5,Calm1 (includes others),JUN,HLA-A,PIK3CG,HLA-DRA,FCER1G,PIK3R5,ITPR1
	Antiproliferative Role of TOB in T Cell Signaling	0.5	TGFB2,SMAD4,TOB1
	Phosphatidylglycerol Biosynthesis II (Non-plastidic)	0.5	GPAM,AGPAT2,GPAT3
	ErbB Signaling	0.5	FOS,JUN,RRAS,PIK3CG,PIK3R5,TGFA,NRG4,HBEGF,PRKCB
	Mismatch Repair in Eukaryotes	0.498	RFC2,RFC3
	Differential Regulation of Cytokine Production in Macrophages and T Helper Cells by IL-17A and IL-17F	0.498	CCL4,IL1B
	Telomere Extension by Telomerase	0.498	TNKS2,PINX1
	Aryl Hydrocarbon Receptor Signaling	0.495	FOS,MGST1,GSTM2,JUN,ALDH1L2,HSPB2,GSTA5,TGFB2,CDK4,IL1B,ALDH16A1,NFE2L2
	Trehalose Degradation II (Trehalase)	0.486	HK3
	2-ketoglutarate Dehydrogenase Complex	0.486	DHTKD1
	Serine Biosynthesis	0.486	PSPH
	Galactose Degradation I (Leloir Pathway)	0.486	GALK1
	Nicotine Degradation II	0.48	CYP3A7,UGT1A6,Large1,CYP4X1,AOX1,INMT
	HIF1α Signaling	0.475	JUN,MMP3,RRAS,PIK3CG,MMP14,MMP15,PIK3R5,MMP9,PGF,MMP19
	NF-κB Activation by Viruses	0.467	ITGB1,IKBKB,RRAS,PIK3CG,PIK3R5,ITGA5,ELP1,PRKCB
	Serotonin Receptor Signaling	0.463	ADCY9,SMOX,SPR,ADCY7
	T Helper Cell Differentiation	0.462	HLA-A,HLA-DRA,FCER1G,IL10RB,TBX21,STAT1
	Netrin Signaling	0.462	CACNA1I,CACNG2,NFAT5,PRKG1,UNC5B,CACNA1C
	UVB-Induced MAPK Signaling	0.462	FOS,JUN,PIK3CG,PIK3R5,EIF4EBP1,PRKCB
	Semaphorin Signaling in Neurons	0.461	ITGB1,RHOQ,RHOB,RHOC,PLXNB1
	Granzyme B Signaling	0.461	ENDOG,PRF1
	VEGF Signaling	0.457	RRAS,PIK3CG,FLT4,Flt1,PIK3R5,ACTG2,ACTC1,PRKCB,PGF
	Th1 and Th2 Activation Pathway	0.448	CCR1,SOCS3,HLA-A,PIK3R5,JAK2,CRLF2,TBX21,CD8A,JUN,PIK3CG,HLA-DRA,IL10RB,STAT5B,STAT1
	IL-2 Signaling	0.445	FOS,JUN,RRAS,PIK3CG,PIK3R5,STAT5B
	Unfolded protein response	0.442	HSPA8,P4HB,NFE2L2,HSPA2,HSPA1L
	Fc Epsilon RI Signaling	0.436	SYNJ2,BTK,RRAS,PIK3CG,FCER1G,PIK3R5,PLA2G3,PLA2G4F,INPP5D,PRKCB
	HGF Signaling	0.436	RAP1B,ITGB1,FOS,JUN,MAP3K6,RRAS,PIK3CG,PIK3R5,ITGA5,PRKCB
	VDR/RXR Activation	0.433	SERPINB1,GADD45A,PPARD,IGFBP3,TGFB2,THBD,PRKCB
	Non-Small Cell Lung Cancer Signaling	0.433	PA2G4,RRAS,PIK3CG,PIK3R5,CDK4,TGFA,ITPR1
	Lymphotoxin β Receptor Signaling	0.429	TRAF6,IKBKB,PIK3CG,PIK3R5,ELP1,BIRC2
	Differential Regulation of Cytokine Production in Intestinal Epithelial Cells by IL-17A and IL-17F	0.427	CCL4,IL1B
	CD27 Signaling in Lymphocytes	0.424	IKBKB,FOS,JUN,MAP3K6,ELP1
	Nicotine Degradation III	0.424	CYP3A7,UGT1A6,Large1,CYP4X1,AOX1
	NAD Biosynthesis from 2-amino-3-carboxymuconate Semialdehyde	0.423	NADSYN1
	Proline Biosynthesis II (from Arginine)	0.423	PYCR1
	Urea Cycle	0.423	ARG2
	Salvage Pathways of Pyrimidine Deoxyribonucleotides	0.423	CDA
	CD40 Signaling	0.419	TRAF6,IKBKB,FOS,JUN,PIK3CG,PIK3R5,ELP1
	IGF-1 Signaling	0.418	YWHAQ,SOCS3,FOS,JUN,RRAS,PIK3CG,IGFBP3,PIK3R5,JAK2
	Calcium Signaling	0.411	CACNA1I,RAP1B,CHRNA1,Calm1 (includes others),TNNI3,ATP2A3,CHRNB4,CACNA1C,ITPR1,MYL9,CACNG2,NFAT5,GRIN2C,HDAC11,ACTC1,CAMK2G
	Role of CHK Proteins in Cell Cycle Checkpoint Control	0.407	PPM1J,HUS1,RFC2,PLK1,RFC3
	Reelin Signaling in Neurons	0.398	ITGB1,YES1,PIK3CG,CNR2,MAPT,CNR1,PIK3R5,ITGA5
	ErbB2-ErbB3 Signaling	0.397	JUN,RRAS,PIK3CG,PIK3R5,NRG4,STAT5B
	D-myo-inositol (1,4,5)-trisphosphate Degradation	0.396	SYNJ2,INPP5D
	Macropinocytosis Signaling	0.391	ITGB1,RRAS,PIK3CG,PIK3R5,ITGA5,CSF1R,PRKCB
	Th1 Pathway	0.39	SOCS3,HLA-A,PIK3CG,HLA-DRA,PIK3R5,IL10RB,JAK2,TBX21,STAT1,CD8A
	Th2 Pathway	0.386	CCR1,SOCS3,JUN,HLA-A,PIK3CG,HLA-DRA,PIK3R5,CRLF2,JAK2,TBX21,STAT5B
	ATM Signaling	0.386	GADD45B,JUN,GADD45A,GADD45G,H2AFX,PPM1J,CCNB2,CCNB1
	ErbB4 Signaling	0.383	ADAM17,RRAS,PIK3CG,PIK3R5,NRG4,PRKCB
	EGF Signaling	0.383	FOS,JUN,PIK3CG,PIK3R5,ITPR1,STAT1
	UVC-Induced MAPK Signaling	0.382	FOS,JUN,RRAS,PRKCB
	IL-17 Signaling	0.377	TRAF6,JUN,MMP3,RRAS,PIK3CG,PIK3R5,JAK2
	Airway Pathology in Chronic Obstructive Pulmonary Disease	0.372	MMP9
	Tryptophan Degradation to 2-amino-3-carboxymuconate Semialdehyde	0.372	KMO
	Glycoaminoglycan-protein Linkage Region Biosynthesis	0.372	B3GAT2
	D-myo-inositol (1,3,4)-trisphosphate Biosynthesis	0.367	SYNJ2,INPP5D
	Stearate Biosynthesis I (Animals)	0.364	CYP4A22,ACOT2,ZADH2,TBXAS1
	Gαs Signaling	0.359	ADCY9,PTGIR,VIPR2,CNR1,RACK1,GNG5,ADCY7,GNG12,ADRB3
	autophagy	0.358	CTSK,WDFY3,CTSB,RB1CC1,CTSC
	nNOS Signaling in Neurons	0.347	Calm1 (includes others),GRIN2C,CAPN2,PRKCB
	Induction of Apoptosis by HIV1	0.344	IKBKB,ELP1,BIRC3,BAK1,BIRC2
	CNTF Signaling	0.344	RRAS,PIK3CG,PIK3R5,JAK2,STAT1
	Paxillin Signaling	0.338	ITGB1,PARVA,ITGA2B,RRAS,PIK3CG,PIK3R5,ITGA5,ACTG2,ACTC1
	Circadian Rhythm Signaling	0.334	PER3,GRIN2C,VIPR2
	Inhibition of Angiogenesis by TSP1	0.334	JUN,GUCY1A2,MMP9
	Role of IL-17A in Psoriasis	0.329	S100A9
	Superoxide Radicals Degradation	0.329	GPX7
	Dolichyl-diphosphooligosaccharide Biosynthesis	0.329	DPAGT1
	SAPK/JNK Signaling	0.328	MINK1,JUN,GADD45A,RRAS,PIK3CG,FCER1G,PIK3R5,GNG5
	Maturity Onset Diabetes of Young (MODY) Signaling	0.318	CACNA1C,Ins1
	Fatty Acid α-oxidation	0.318	ALOX12B,ALDH1L2
	FAK Signaling	0.317	ITGB1,RRAS,PIK3CG,PIK3R5,ITGA5,CAPN2,ACTG2,ACTC1
	LPS-stimulated MAPK Signaling	0.317	IKBKB,FOS,JUN,RRAS,PIK3CG,PIK3R5,PRKCB
	BMP signaling pathway	0.316	ZNF423,JUN,RRAS,SMAD4,NOG,CHRD
	Human Embryonic Stem Cell Pluripotency	0.31	S1PR3,FGF2,FZD3,PIK3CG,TGFB2,PIK3R5,SMAD4,FZD9,NOG,POU5F1,WNT5A
	Superpathway of Melatonin Degradation	0.303	CYP3A7,UGT1A6,SMOX,Large1,CYP4X1
	NAD Salvage Pathway II	0.296	NUDT12,ACPP
	Putrescine Degradation III	0.296	ALDH1L2,SMOX
	Citrulline Biosynthesis	0.293	ARG2
	GDP-glucose Biosynthesis	0.293	HK3
	Thyroid Hormone Metabolism II (via Conjugation and/or Degradation)	0.282	UGT1A6,Large1,DIO2
	Noradrenaline and Adrenaline Degradation	0.282	ALDH1L2,PNMT,SMOX
	Superpathway of Methionine Degradation	0.282	CBS/CBSL,CTH,MRM2
	PXR/RXR Activation	0.278	SCD,CYP3A7,GSTM2,NR3C1,Ins1
	Role of Wnt/GSK-3β Signaling in the Pathogenesis of Influenza	0.278	FZD3,IFNB1,FZD9,IFNA4,WNT5A
	IL-17A Signaling in Gastric Cells	0.275	FOS,JUN
	Tryptophan Degradation X (Mammalian, via Tryptamine)	0.275	ALDH1L2,SMOX
	TCA Cycle II (Eukaryotic)	0.275	OGDHL,DHTKD1
	Ceramide Signaling	0.275	S1PR3,FOS,JUN,RRAS,PIK3CG,PPM1J,PIK3R5
	FGF Signaling	0.275	FGF17,FGF2,PIK3CG,PIK3R5,ITPR1,FGF13,FGF1
	AMPK Signaling	0.273	ADRA2B,TSC1,CHRNA1,ARID1A,PFKFB1,PIK3R5,CHRNB4,ADRB3,Ins1,EIF4EBP1,RAB22A,PIK3CG,PPM1J,EEF2K,HMGCR,AK2
	Role of IL-17F in Allergic Inflammatory Airway Diseases	0.267	TRAF6,CCL4,IL1B
	Gα12/13 Signaling	0.266	MYL9,BTK,IKBKB,LPAR6,JUN,F2RL1,RRAS,PIK3CG,PIK3R5,MYL12B
	Embryonic Stem Cell Differentiation into Cardiac Lineages	0.263	POU5F1
	Glucose and Glucose-1-phosphate Degradation	0.263	HK3
	Ketogenesis	0.263	HMGCL
	Pentose Phosphate Pathway	0.263	H6PD
	Role of BRCA1 in DNA Damage Response	0.261	ARID1A,GADD45A,RFC2,PLK1,STAT1,RFC3
	Renal Cell Carcinoma Signaling	0.261	FOS,JUN,RRAS,PIK3CG,PIK3R5,TGFA
	Estrogen-Dependent Breast Cancer Signaling	0.261	FOS,JUN,RRAS,PIK3CG,PIK3R5,STAT5B
	Docosahexaenoic Acid (DHA) Signaling	0.26	PIK3CG,BIK,PIK3R5,IL1B
	Bupropion Degradation	0.257	CYP3A7,CYP4X1
	Superpathway of D-myo-inositol (1,4,5)-trisphosphate Metabolism	0.257	SYNJ2,INPP5D
	Ethanol Degradation IV	0.257	ALDH1L2,GPX7
	Intrinsic Prothrombin Activation Pathway	0.252	COL2A1,COL11A2,THBD
	Cell Cycle Control of Chromosomal Replication	0.248	ORC2,CDT1,CDK4,RPA2
	B Cell Development	0.239	HLA-A,HLA-DRA
	tRNA Charging	0.238	NARS,DARS,EPRS
	NAD Phosphorylation and Dephosphorylation	0.236	ACPP
	Purine Nucleotides De Novo Biosynthesis II	0.236	IMPDH2
	UDP-N-acetyl-D-galactosamine Biosynthesis II	0.236	HK3
	Sonic Hedgehog Signaling	0.223	GLIS2,CCNB1
	Acyl-CoA Hydrolysis	0.213	ACOT2
	Pregnenolone Biosynthesis	0.213	CYP4A22
	BER pathway	0.213	POLG
	Androgen Biosynthesis	0.192	HSD3B7
	Cholesterol Biosynthesis I	0.192	FDFT1
	Mevalonate Pathway I	0.192	HMGCR
	Bile Acid Biosynthesis, Neutral Pathway	0.192	HSD3B7
	Cholesterol Biosynthesis II (via 24,25-dihydrolanosterol)	0.192	FDFT1
	Cholesterol Biosynthesis III (via Desmosterol)	0.192	FDFT1

## Sheet: 2 weeks
S1 File. TBI-associated genes (absolute fold-change >1.4, p < 0.05, TBI vs. sham control) in all significant Canonical pathways in hippocampus. All time points are shown in separate tabs.
Time post-TBI	Ingenuity Canonical Pathways	-log (p-value)	Molecules
2 wk	T Helper Cell Differentiation	13.8	TRB,HLA-A,TNFRSF1A,IL21R,IFNGR1,HLA-DQB1,TGFBR2,LOC100909630/RT1-DMb,CD40,TGFB1,HLA-DRA,IL10RB,FCER1G,IL10RA,CD86,STAT1,TNFRSF1B,HLA-DRB5,ICOSLG/LOC102723996
	Dendritic Cell Maturation	13.3	IL1A,ICAM1,HLA-A,HLA-DQB1,FCGR2B,FCGR1A,CD1D,LOC100909630/RT1-DMb,HLA-DRA,STAT1,TNFRSF1B,FCGR3A/FCGR3B,TRB,TNFRSF1A,MYD88,TYROBP,FCGR2A,NFKB2,TLR2,TLR4,CD40,IL1RN,PLCG2,FCER1G,PIK3R6,CD86,IRF8,HLA-DRB5
	Altered T Cell and B Cell Signaling in Rheumatoid Arthritis	12.9	IL1A,TRB,HLA-A,HLA-DQB1,NFKB2,TNFRSF13C,FAS,TLR2,TLR4,CXCL13,CD40,LOC100909630/RT1-DMb,TGFB1,IL1RN,HLA-DRA,TLR7,FCER1G,CD86,Tlr13,HLA-DRB5
	Neuroinflammation Signaling Pathway	12.7	ICAM1,HLA-A,PYCARD,CX3CR1,HLA-DQB1,FAS,TGFBR2,CXCL10,HMOX1,LOC100909630/RT1-DMb,TGFB1,HLA-DRA,CYBB,TLR7,CASP1,STAT1,ACVR1C,BIRC3,NLRP3,TNFRSF1A,MYD88,TYROBP,GLS,IFNGR1,NFKB2,CSF1R,TLR2,TLR4,CD40,PLA2G2D,KCNJ5,PLCG2,PIK3R6,Tlr13,CD86,HLA-DRB5
	Communication between Innate and Adaptive Immune Cells	12.5	TRB,IL1A,HLA-A,CD4,TNFRSF13C,TLR2,CXCL10,TLR4,CCL4,CD40,CCL3L3,IL1RN,HLA-DRA,TLR7,FCER1G,CD86,Tlr13,HLA-DRB5
	Role of Pattern Recognition Receptors in Recognition of Bacteria and Viruses	9.81	PTX3,IL1A,OAS1,NLRP3,C3,MYD88,C1QC,C1QA,NFKB2,C1QB,TLR2,IFIH1,TLR4,TGFB1,PLCG2,PIK3R6,TLR7,CASP1,PRKCH,PRKD3,C3AR1
	Phagosome Formation	9.51	MRC1,MRC2,FCGR2A,FCGR2B,RHOH,FCGR1A,INPP5D,TLR2,TLR4,ITGB2,Fcrls,PLCG2,PIK3R6,TLR7,FCER1G,Tlr13,PRKCH,PRKD3,C3AR1,FCGR3A/FCGR3B
	Th1 and Th2 Activation Pathway	9.12	TNFSF4,TRB,CCR5,ICAM1,HLA-A,CD4,IFNGR1,HLA-DQB1,TGFBR2,ITGB2,LOC100909630/RT1-DMb,CD40,TGFB1,HLA-DRA,IL10RB,PIK3R6,IL10RA,CD86,VAV1,STAT1,ACVR1C,HLA-DRB5,ICOSLG/LOC102723996
	TREM1 Signaling	8.88	ICAM1,NLRP3,MYD88,TYROBP,LAT2,NFKB2,FCGR2B,TLR2,TLR4,CD40,PLCG2,TLR7,CASP1,CD86,Tlr13
	Allograft Rejection Signaling	8.84	RT1-S2,TRB,LOC100909630/RT1-DMb,CD40,H2-T3,RT1-EC2,HLA-A,HLA-DRA,FCER1G,CD86,HLA-DQB1,FAS,HLA-DRB5
	Th1 Pathway	8.61	TRB,CCR5,ICAM1,HLA-A,CD4,IFNGR1,HLA-DQB1,ITGB2,LOC100909630/RT1-DMb,CD40,HLA-DRA,IL10RB,PIK3R6,IL10RA,CD86,VAV1,STAT1,HLA-DRB5,ICOSLG/LOC102723996
	Complement System	8.59	C1R,CFD,ITGB2,SERPING1,C3,C1S,C1QA,C1QC,C1QB,C3AR1,C2
	Hepatic Fibrosis / Hepatic Stellate Cell Activation	8.55	IL1A,CCR5,ICAM1,CTGF,COL9A1,TNFRSF1A,IFNGR1,NFKB2,FAS,PGF,TGFBR2,TLR4,CD40,TIMP1,TGFB1,COL23A1,MYH3,IL10RA,CD14,STAT1,TNFRSF1B,A2M,TIMP2
	Graft-versus-Host Disease Signaling	8.43	TRB,IL1A,LOC100909630/RT1-DMb,HLA-A,IL1RN,HLA-DRA,FCER1G,CD86,HLA-DQB1,FAS,HLA-DRB5
	Leukocyte Extravasation Signaling	8.05	RAC2,ICAM1,ARHGAP4,NCF4,RHOH,SELPLG,TEC,BTK,ITGB2,NCF1,TIMP1,WAS,CYBA,PLCG2,SIPA1,CYBB,CD44,PIK3R6,PRKCH,VAV1,PRKD3,VASP,TIMP2,MSN
	Fcγ Receptor-mediated Phagocytosis in Macrophages and Monocytes	7.91	RAC2,ARPC1B,FCGR2A,FCGR1A,INPP5D,PLD4,HMOX1,NCF1,WAS,HCK,PRKCH,VAV1,PRKD3,FCGR3A/FCGR3B,VASP,FGR
	Autoimmune Thyroid Disease Signaling	7.84	TRB,CD40,LOC100909630/RT1-DMb,HLA-A,HLA-DRA,FCER1G,CD86,HLA-DQB1,FAS,HLA-DRB5
	Th2 Pathway	7.84	TNFSF4,TRB,CCR5,ICAM1,HLA-A,CD4,HLA-DQB1,TGFBR2,ITGB2,LOC100909630/RT1-DMb,CD40,TGFB1,HLA-DRA,PIK3R6,CD86,VAV1,ACVR1C,HLA-DRB5,ICOSLG/LOC102723996
	OX40 Signaling Pathway	7.59	TRB,TNFSF4,H2-T3,HLA-A,CD4,HLA-DQB1,NFKB2,RT1-S2,LOC100909630/RT1-DMb,RT1-EC2,HLA-DRA,FCER1G,HLA-DRB5
	CD28 Signaling in T Helper Cells	6.87	PTPN6,TRB,ARPC1B,HLA-A,CD4,HLA-DQB1,NFKB2,PTPRC,LOC100909630/RT1-DMb,CARD11,WAS,HLA-DRA,PIK3R6,FCER1G,CD86,VAV1,HLA-DRB5
	Systemic Lupus Erythematosus Signaling	6.71	PTPN6,IL1A,TRB,FCGR2A,HLA-A,FCGR2B,TNFRSF13C,FCGR1A,INPP5D,PTPRC,LSM8,CD40,IL1RN,PLCG2,PIK3R6,TLR7,FCER1G,CD22,CD86,FCGR3A/FCGR3B
	PI3K Signaling in B Lymphocytes	6.56	BLNK,C3,ATF3,PLEKHA4,NFKB2,FCGR2B,INPP5D,PTPRC,BTK,TLR4,CD180,CD40,DAPP1,PLCG2,FOXO3,SH2B2,VAV1
	iCOS-iCOSL Signaling in T Helper Cells	6.55	TRB,HLA-A,CD4,HLA-DQB1,PLEKHA4,NFKB2,INPP5D,PTPRC,LOC100909630/RT1-DMb,CD40,HLA-DRA,PIK3R6,FCER1G,VAV1,HLA-DRB5,ICOSLG/LOC102723996
	Type I Diabetes Mellitus Signaling	6.51	TRB,MYD88,TNFRSF1A,HLA-A,IFNGR1,HLA-DQB1,NFKB2,FAS,LOC100909630/RT1-DMb,HLA-DRA,FCER1G,CD86,TNFRSF1B,STAT1,HLA-DRB5
	Inflammasome pathway	6.48	TLR4,NLRP3,AIM2,PYCARD,MYD88,CASP1,NFKB2
	B Cell Development	6.35	PTPRC,CD40,LOC100909630/RT1-DMb,HLA-A,HLA-DRA,CD86,HLA-DQB1,HLA-DRB5
	Granulocyte Adhesion and Diapedesis	6.32	CSF3R,IL1A,ICAM1,SDC1,TNFRSF1A,CKLF,SELPLG,CXCL10,CXCL16,ITGB2,CCL4,CXCL13,CCL3L3,IL1RN,Ccl2,CXCL17,TNFRSF1B,MSN
	Production of Nitric Oxide and Reactive Oxygen Species in Macrophages	6.22	PTPN6,TNFRSF1A,IFNGR1,NCF4,NFKB2,RHOH,TLR2,TLR4,NCF1,LYZ,CYBA,PLCG2,CYBB,PIK3R6,PRKCH,MAP3K8,IRF8,STAT1,TNFRSF1B,PRKD3
	Role of NFAT in Regulation of the Immune Response	5.98	BLNK,TRB,FCGR2A,HLA-A,CD4,HLA-DQB1,NFKB2,FCGR2B,FCGR1A,BTK,GNA15,LOC100909630/RT1-DMb,PLCG2,HLA-DRA,PIK3R6,FCER1G,CD86,FCGR3A/FCGR3B,HLA-DRB5
	Tec Kinase Signaling	5.7	TRB,NFKB2,RHOH,FAS,TEC,BTK,TLR4,GNA15,WAS,PLCG2,HCK,PIK3R6,FCER1G,PRKCH,VAV1,STAT1,PRKD3,FGR
	Antigen Presentation Pathway	5.45	PSMB9,HLA-A,HLA-DRA,HLA-DQB1,CD74,TAP1,HLA-DRB5
	Natural Killer Cell Signaling	5.39	RAC2,PTPN6,FCGR2A,TYROBP,SH3BP2,INPP5D,CD300A,PLCG2,PIK3R6,FCER1G,VAV1,PRKCH,PRKD3,FCGR3A/FCGR3B
	NF-κB Signaling	5.36	IL1A,TRB,MYD88,TNFRSF1A,NFKB2,DDR1,TLR2,TGFBR2,TLR4,CD40,IL1RN,CARD11,PLCG2,PIK3R6,TLR7,FCER1G,MAP3K8,TNFRSF1B
	Crosstalk between Dendritic Cells and Natural Killer Cells	5.26	TLR4,CD40,TYROBP,HLA-A,HLA-DRA,TLR7,CD86,NFKB2,TNFRSF1B,FAS,HLA-DRB5
	Calcium-induced T Lymphocyte Apoptosis	5.23	TRB,LOC100909630/RT1-DMb,HLA-A,CD4,HLA-DRA,FCER1G,PRKCH,HLA-DQB1,PRKD3,HLA-DRB5
	Atherosclerosis Signaling	5.16	PLBD1,ITGB2,IL1A,LYZ,ICAM1,LCAT,CD40,PLA2G2D,IL1RN,TGFB1,ALOX12,NFKB2,ALOXE3,SELPLG
	IL-12 Signaling and Production in Macrophages	5.13	MYD88,ALOX12,IFNGR1,NFKB2,TLR2,TLR4,LYZ,CD40,TGFB1,PIK3R6,PRKCH,MAP3K8,IRF8,STAT1,PRKD3
	PKCθ Signaling in T Lymphocytes	4.94	RAC2,TRB,HLA-A,CD4,HLA-DQB1,NFKB2,LOC100909630/RT1-DMb,CARD11,PLCG2,HLA-DRA,PIK3R6,FCER1G,CD86,MAP3K8,VAV1,HLA-DRB5
	Agranulocyte Adhesion and Diapedesis	4.69	IL1A,ICAM1,TNFRSF1A,CKLF,SELPLG,CXCL10,CXCL16,ITGB2,CCL4,CXCL13,CCL3L3,IL1RN,Ccl2,MYH3,CXCL17,MSN
	B Cell Receptor Signaling	4.6	BLNK,RAC2,PTPN6,APBB1IP,FCGR2A,NFKB2,FCGR2B,INPP5D,PTPRC,BTK,DAPP1,PLCG2,PIK3R6,CD22,MAP3K8,VAV1,BCL2A1
	IL-10 Signaling	4.52	HMOX1,IL1A,CCR5,FCGR2A,IL1RN,IL10RA,IL10RB,CD14,NFKB2,FCGR2B
	Interferon Signaling	4.51	IFITM3,IFIT3,OAS1,IFNGR1,STAT1,TAP1,ISG15
	Hepatic Cholestasis	4.24	IL1A,MYD88,TNFRSF1A,ADCY4,NFKB2,TLR4,NR0B2,TGFB1,IL1RN,CD14,PRKCH,ABCC3,TNFRSF1B,PRKD3,ADCY7
	Primary Immunodeficiency Signaling	4.15	BLNK,PTPRC,BTK,CD40,CD4,TAP1,TNFRSF13C
	Nur77 Signaling in T Lymphocytes	4.07	TRB,LOC100909630/RT1-DMb,HLA-A,HLA-DRA,FCER1G,CD86,HLA-DQB1,HLA-DRB5
	Cdc42 Signaling	3.88	TRB,H2-T3,ARPC1B,HLA-A,HLA-DQB1,RT1-S2,LOC100909630/RT1-DMb,RT1-EC2,WAS,HLA-DRA,FCER1G,VAV1,HLA-DRB5
	Acute Phase Response Signaling	3.47	SERPING1,IL1A,C3,MYD88,TNFRSF1A,C1S,CP,NFKB2,C1R,HMOX1,IL1RN,TNFRSF1B,A2M,C2
	Endothelin-1 Signaling	3.4	ADCY4,PTGS1,CASP4,PLD4,PLBD1,HMOX1,GNA15,PLA2G2D,LCAT,PLCG2,PIK3R6,CASP1,PRKCH,PRKD3,ADCY7
	LXR/RXR Activation	3.34	TLR4,IL1A,MLXIPL,LYZ,C3,LCAT,TNFRSF1A,IL1RN,CD14,NFKB2,TNFRSF1B
	Phagosome Maturation	3.21	CTSZ,TUBB6,HLA-A,CTSH,CTSS,TCIRG1,HLA-DRA,CYBB,CTSE,CTSC,TAP1,HLA-DRB5
	Activation of IRF by Cytosolic Pattern Recognition Receptors	3.15	IFIH1,DHX58,CD40,ZBP1,NFKB2,STAT1,ISG15
	Role of Macrophages, Fibroblasts and Endothelial Cells in Rheumatoid Arthritis	3.08	IL1A,ICAM1,MYD88,TNFRSF1A,WNT2B,FCGR1A,PGF,TLR2,TLR4,FZD4,IL1RN,TGFB1,PLCG2,PIK3R6,TLR7,Tlr13,PRKCH,TNFRSF1B,PRKD3,FCGR3A/FCGR3B
	Pathogenesis of Multiple Sclerosis	3.06	CXCL10,CCR5,CCL4
	Phospholipase C Signaling	3.03	BLNK,TRB,FCGR2A,ADCY4,NFKB2,FCGR2B,RHOH,BTK,PLD4,HMOX1,PLA2G2D,PLCG2,FCER1G,PRKCH,PRKD3,ADCY7
	IL-4 Signaling	3.02	PTPN6,IL13RA1,LOC100909630/RT1-DMb,HLA-A,HLA-DRA,PIK3R6,HLA-DQB1,HLA-DRB5,INPP5D
	Osteoarthritis Pathway	3.01	TNFRSF1A,DCN,CASP4,ANXA2,NFKB2,PGF,TLR2,S1PR3,TGFBR2,TLR4,FZD4,TGFB1,FOXO3,CASP1,TNFRSF1B
	Colorectal Cancer Metastasis Signaling	2.95	TNFRSF1A,ADCY4,WNT2B,IFNGR1,NFKB2,RHOH,PGF,TLR2,TGFBR2,TLR4,FZD4,TGFB1,PIK3R6,TLR7,Tlr13,STAT1,ADCY7
	Role of Hypercytokinemia/hyperchemokinemia in the Pathogenesis of Influenza	2.94	CXCL10,IL1A,CCR5,CCL4,IL1RN
	CCR5 Signaling in Macrophages	2.91	TRB,CCR5,CCL4,PLCG2,CD4,FCER1G,PRKCH,PRKD3,FAS
	T Cell Receptor Signaling	2.83	PTPRC,TEC,BTK,PTPN7,TRB,CARD11,CD4,PIK3R6,VAV1,NFKB2
	Toll-like Receptor Signaling	2.8	TLR2,TLR4,IL1A,MYD88,IL1RN,TLR7,CD14,NFKB2
	p38 MAPK Signaling	2.74	TGFBR2,IL1A,TIFA,PLA2G2D,TNFRSF1A,TGFB1,IL1RN,STAT1,TNFRSF1B,FAS
	iNOS Signaling	2.71	TLR4,MYD88,CD14,IFNGR1,NFKB2,STAT1
	MIF-mediated Glucocorticoid Regulation	2.66	TLR4,PLA2G2D,CD14,CD74,NFKB2
	Fc Epsilon RI Signaling	2.63	BTK,RAC2,PLA2G2D,PLCG2,FCER1G,PIK3R6,VAV1,PRKCH,PRKD3,INPP5D
	Eicosanoid Signaling	2.59	PLBD1,LCAT,PLA2G2D,LTC4S,PTGS1,ALOX12,TBXAS1
	Macropinocytosis Signaling	2.55	MRC1,ITGB2,PLCG2,PIK3R6,CD14,PRKCH,CSF1R,PRKD3
	Role of JAK1, JAK2 and TYK2 in Interferon Signaling	2.49	PTPN6,IFNGR1,NFKB2,STAT1
	HMGB1 Signaling	2.34	TLR4,IL1A,ICAM1,TNFRSF1A,TGFB1,PIK3R6,IFNGR1,NFKB2,TNFRSF1B,RHOH
	Death Receptor Signaling	2.33	TNFRSF1A,NFKB2,TNFRSF1B,BIRC3,PARP9,ARHGDIB,FAS,PARP14
	MIF Regulation of Innate Immunity	2.22	TLR4,PLA2G2D,CD14,CD74,NFKB2
	Cytotoxic T Lymphocyte-mediated Apoptosis of Target Cells	2.2	TRB,HLA-A,FCER1G,FAS
	Phospholipases	2.18	PLBD1,PLD4,HMOX1,LCAT,PLA2G2D,PLCG2
	FXR/RXR Activation	2.09	SLC27A5,IL1A,MLXIPL,SDC1,C3,NR0B2,LCAT,IL1RN,G6PC
	FcγRIIB Signaling in B Lymphocytes	2.04	BLNK,BTK,PLCG2,PIK3R6,DOK1,FCGR2B,INPP5D
	Regulation of IL-2 Expression in Activated and Anergic T Lymphocytes	2.04	TGFBR2,TRB,TGFB1,CARD11,PLCG2,VAV1,NFKB2
	Hematopoiesis from Pluripotent Stem Cells	2.02	TRB,IL1A,CD4,FCER1G
	Sphingosine-1-phosphate Signaling	2.02	S1PR3,NAAA,PLCG2,ADCY4,CASP1,PIK3R6,CASP4,ADCY7,RHOH
	Virus Entry via Endocytic Pathways	2.02	RAC2,ITGB2,FLNC,HLA-A,PLCG2,PIK3R6,PRKCH,PRKD3
	Pancreatic Adenocarcinoma Signaling	2	RAD51,PLD4,TGFBR2,HMOX1,TGFB1,PIK3R6,NFKB2,STAT1,PGF
	Growth Hormone Signaling	1.98	PTPN6,PLCG2,PIK3R6,PRKCH,STAT1,PRKD3,A2M
	Renin-Angiotensin Signaling	1.96	PTPN6,PLCG2,ADCY4,PIK3R6,PRKCH,NFKB2,STAT1,ADCY7,PRKD3
	Role of RIG1-like Receptors in Antiviral Innate Immunity	1.92	IFIH1,DHX58,NFKB2,TRIM25
	VEGF Family Ligand-Receptor Interactions	1.9	PLA2G2D,PLCG2,PIK3R6,PRKCH,PRKD3,PGF,NRP1
	IL-8 Signaling	1.89	PLD4,HMOX1,RAC2,ITGB2,ICAM1,CYBB,PIK3R6,PRKCH,PRKD3,RHOH,VASP,PGF
	GP6 Signaling Pathway	1.89	BTK,COL9A1,APBB1IP,PLCG2,COL23A1,FCER1G,PIK3R6,PRKCH,PRKD3
	Lipid Antigen Presentation by CD1	1.87	CD1D,TRB,FCER1G
	Apoptosis Signaling	1.82	TNFRSF1A,PLCG2,NFKB2,TNFRSF1B,BCL2A1,BIRC3,FAS
	NF-κB Activation by Viruses	1.79	ITGB2,CCR5,CD4,PIK3R6,PRKCH,NFKB2,PRKD3
	Semaphorin Signaling in Neurons	1.73	PLXNA1,RND1,FES,RHOH,NRP1
	Role of JAK1 and JAK3 in γc Cytokine Signaling	1.72	BLNK,FES,IL21R,SH2B2,PIK3R6,STAT1
	Gαq Signaling	1.66	PLD4,BTK,HMOX1,GNA15,PLCG2,PIK3R6,PRKCH,NFKB2,PRKD3,RHOH
	Inhibition of Matrix Metalloproteases	1.65	SDC1,TIMP1,A2M,TIMP2
	LPS/IL-1 Mediated Inhibition of RXR Function	1.64	TLR4,MGST1,SLC27A5,IL1A,NR0B2,TNFRSF1A,MYD88,IL1RN,CD14,ABCC3,TNFRSF1B,FMO5
	Germ Cell-Sertoli Cell Junction Signaling	1.58	TGFBR2,RAC2,TUBB6,TNFRSF1A,TGFB1,MYO7A,PIK3R6,MAP3K8,RHOH,A2M
	autophagy	1.55	CTSZ,CTSH,CTSS,CTSE,CTSC
	Prostanoid Biosynthesis	1.55	PTGS1,TBXAS1
	VDR/RXR Activation	1.54	CXCL10,SERPINB1,CD14,PRKCH,SEMA3B,PRKD3
	fMLP Signaling in Neutrophils	1.54	NCF1,ARPC1B,WAS,CYBB,PIK3R6,PRKCH,NFKB2,PRKD3
	Induction of Apoptosis by HIV1	1.52	TNFRSF1A,NFKB2,TNFRSF1B,BIRC3,FAS
	Antioxidant Action of Vitamin C	1.48	PLBD1,PLD4,HMOX1,LCAT,PLA2G2D,PLCG2,NFKB2
	Role of PKR in Interferon Induction and Antiviral Response	1.46	TNFRSF1A,NFKB2,STAT1,FCGR1A
	Erythropoietin Signaling	1.45	PTPN6,PLCG2,PIK3R6,PRKCH,NFKB2,PRKD3
	14-3-3-mediated Signaling	1.45	TUBB6,TNFRSF1A,PLCG2,PIK3R6,VIM,GFAP,PRKCH,PRKD3
	IL-6 Signaling	1.43	IL1A,TNFRSF1A,IL1RN,PIK3R6,CD14,NFKB2,TNFRSF1B,A2M
	IL-3 Signaling	1.43	PTPN6,PIK3R6,PRKCH,STAT1,PRKD3,INPP5D
	Neuroprotective Role of THOP1 in Alzheimer's Disease	1.42	C1R,CFD,HLA-A,TMPRSS7,ST14,ENDOU,FAP
	P2Y Purigenic Receptor Signaling Pathway	1.35	PLCG2,P2RY6,ADCY4,PIK3R6,PRKCH,NFKB2,PRKD3,ADCY7
	GPCR-Mediated Nutrient Sensing in Enteroendocrine Cells	1.35	GNA15,PLCG2,ADCY4,LPAR5,PRKCH,ADCY7,PRKD3
	LPS-stimulated MAPK Signaling	1.34	TLR4,PIK3R6,CD14,PRKCH,NFKB2,PRKD3
	Thrombopoietin Signaling	1.34	PLCG2,PIK3R6,PRKCH,STAT1,PRKD3
	ILK Signaling	1.3	ITGB2,FLNC,TNFRSF1A,SH2B2,PIK3R6,MYH3,VIM,NFKB2,RHOH,PGF
	CTLA4 Signaling in Cytotoxic T Lymphocytes	1.28	TRB,PTPN6,HLA-A,FCER1G,PIK3R6,CD86
	Factors Promoting Cardiogenesis in Vertebrates	1.28	TGFBR2,FZD4,TGFB1,PRKCH,PRKD3,ACVR1C
	Glioma Invasiveness Signaling	1.27	TIMP1,CD44,PIK3R6,RHOH,TIMP2
	GPCR-Mediated Integration of Enteroendocrine Signaling Exemplified by an L Cell	1.27	GNA15,PLCG2,ADCY4,ADCY7,ADRB2
	TNFR2 Signaling	1.25	NFKB2,TNFRSF1B,BIRC3
	Choline Biosynthesis III	1.24	PLD4,HMOX1
	IL-1 Signaling	1.24	IL1A,GNA15,MYD88,ADCY4,NFKB2,ADCY7
	eNOS Signaling	1.23	LPAR6,PLCG2,ADCY4,LPAR5,PIK3R6,PRKCH,ADCY7,PRKD3,PGF
	Asparagine Degradation I	1.23	ASPG
	Glutamine Degradation I	1.23	GLS
	PPAR Signaling	1.22	IL1A,NR0B2,TNFRSF1A,IL1RN,NFKB2,TNFRSF1B
	Role of Tissue Factor in Cancer	1.21	F10,CTGF,GNA15,PIK3R6,HCK,CYR61,FGR
	Sperm Motility	1.21	PLBD1,LCAT,PLA2G2D,ZP3,PLCG2,PRKCH,PRKD3
	Actin Nucleation by ARP-WASP Complex	1.2	ARPC1B,WAS,RHOH,VASP
	RhoA Signaling	1.19	PLXNA1,LPAR6,ARPC1B,ARHGAP4,LPAR5,SEPT1,MSN
	Role of JAK2 in Hormone-like Cytokine Signaling	1.18	PTPN6,SH2B2,STAT1
	Melanocyte Development and Pigmentation Signaling	1.17	PTPN6,PLCG2,ADCY4,SH2B2,PIK3R6,ADCY7
	Extrinsic Prothrombin Activation Pathway	1.13	F10,PROS1
	Inhibition of Angiogenesis by TSP1	1.12	TGFBR2,SDC1,TGFB1
	PPARα/RXRα Activation	1.1	TGFBR2,NR0B2,GNA15,TGFB1,PLCG2,ADCY4,NFKB2,ADCY7,ACVR1C
	Glucocorticoid Receptor Signaling	1.09	TGFBR2,KRT28,TRB,ICAM1,IL1RN,TGFB1,ANXA1,FOXO3,PIK3R6,KRT72,STAT1,A2M,FCGR1A,ADRB2
	Coagulation System	1.09	F10,PROS1,A2M
	Chondroitin Sulfate Degradation (Metazoa)	1.08	HEXB,GALNS
	CD40 Signaling	1.06	ICAM1,CD40,PTGS1,PIK3R6,NFKB2
	Opioid Signaling Pathway	1.05	RAC2,RGS17,RGS1,KCNJ5,ADCY4,HCK,PRKCH,NFKB2,ADCY7,PRKD3,FGR
	Type II Diabetes Mellitus Signaling	1.05	SLC27A5,TNFRSF1A,SH2B2,PIK3R6,PRKCH,NFKB2,TNFRSF1B,PRKD3
	Differential Regulation of Cytokine Production in Intestinal Epithelial Cells by IL-17A and IL-17F	1.04	IL1A,CCL4
	Role of Cytokines in Mediating Communication between Immune Cells	1.03	IL1A,TGFB1,IL1RN
	Role of IL-17F in Allergic Inflammatory Airway Diseases	1	CXCL10,CCL4,NFKB2
	Gα12/13 Signaling	0.992	TEC,BTK,LPAR6,LPAR5,PIK3R6,VAV1,NFKB2
	Prolactin Signaling	0.992	PLCG2,PIK3R6,PRKCH,STAT1,PRKD3
	Tight Junction Signaling	0.986	TGFBR2,TNFRSF1A,TGFB1,RAB13,MYH3,NFKB2,TNFRSF1B,VASP
	Axonal Guidance Signaling	0.977	PLXNA1,RAC2,RND1,FES,ARPC1B,WNT2B,PGF,FZD4,GNA15,TUBB6,WAS,PLCG2,PIK3R6,PRKCH,SEMA3B,PRKD3,VASP,NRP1
	Molecular Mechanisms of Cancer	0.973	TGFBR2,RAC2,FZD4,GNA15,TGFB1,ADCY4,WNT2B,PIK3R6,CDKN2C,PRKCH,NFKB2,BIRC3,ADCY7,PRKD3,RHOH,FAS
	α-Adrenergic Signaling	0.959	PLCG2,ADCY4,PRKCH,ADCY7,PRKD3
	Signaling by Rho Family GTPases	0.943	GNA15,ARPC1B,WAS,CYBB,PIK3R6,VIM,GFAP,NFKB2,SEPT1,RHOH,MSN
	CXCR4 Signaling	0.94	GNA15,CD4,ADCY4,PIK3R6,PRKCH,ADCY7,PRKD3,RHOH
	Heme Degradation	0.938	HMOX1
	Epithelial Adherens Junction Signaling	0.929	TGFBR2,ARPC1B,TUBB6,WAS,MYO7A,MYH3,ACVR1C
	G-Protein Coupled Receptor Signaling	0.929	S1PR3,P2RY13,AVPR2,GNA15,CNR2,ADCY4,PIK3R6,MAP3K8,NFKB2,DRD2,ADCY7,ADRB2
	G Beta Gamma Signaling	0.923	BTK,GNA15,PLCG2,KCNJ5,PRKCH,PRKD3
	PXR/RXR Activation	0.913	NR0B2,FOXO3,G6PC,ABCC3
	PTEN Signaling	0.884	TGFBR2,RAC2,FOXO3,NFKB2,DDR1,INPP5D
	Fatty Acid α-oxidation	0.883	Aldh3b3,ALOXE3
	Sumoylation Pathway	0.881	NFKB2,RHOH,ISG20,ARHGDIB,FAS
	Role of PI3K/AKT Signaling in the Pathogenesis of Influenza	0.877	CCR5,PIK3R6,NFKB2,PLAC8
	Rac Signaling	0.871	ARPC1B,CD44,CYBB,PIK3R6,SH3RF1,NFKB2
	Gαi Signaling	0.871	S1PR3,P2RY13,CNR2,ADCY4,DRD2,ADCY7
	Ovarian Cancer Signaling	0.87	RAD51,FZD4,PTGS1,WNT2B,CD44,PIK3R6,PGF
	Ceramide Signaling	0.867	S1PR3,TNFRSF1A,PIK3R6,NFKB2,TNFRSF1B
	Salvage Pathways of Pyrimidine Ribonucleotides	0.867	APOBEC3B,APOBEC1,PRKCH,G6PC,MAP3K8
	Trehalose Degradation II (Trehalase)	0.848	HK2
	Lactose Degradation III	0.848	GLB1
	Thrombin Signaling	0.846	GNA15,PLCG2,ADCY4,PIK3R6,PRKCH,NFKB2,ADCY7,PRKD3,RHOH
	Role of MAPK Signaling in the Pathogenesis of Influenza	0.843	PLBD1,CXCL10,LCAT,PLA2G2D
	Superpathway of Inositol Phosphate Compounds	0.841	PTPRC,PLD4,CA3,PTPN7,PTPN6,PLCG2,PIK3R6,CD86,VAV1,INPP5D
	Reelin Signaling in Neurons	0.838	ITGB2,CNR2,PIK3R6,HCK,FGR
	MSP-RON Signaling Pathway	0.826	TLR2,ITGB2,TLR4,PIK3R6
	ErbB4 Signaling	0.826	PLCG2,PIK3R6,PRKCH,PRKD3
	Cardiac Hypertrophy Signaling	0.824	TGFBR2,GNA15,TGFB1,PLCG2,ADCY4,PIK3R6,MAP3K8,ADCY7,RHOH,ADRB2
	Tumoricidal Function of Hepatic Natural Killer Cells	0.818	ICAM1,FAS
	Glutathione Redox Reactions I	0.818	GPX3,MGST1
	IL-9 Signaling	0.813	PIK3R6,NFKB2,STAT1
	Caveolar-mediated Endocytosis Signaling	0.81	ITGB2,FLNC,HLA-A,CD48
	Role of Osteoblasts, Osteoclasts and Chondrocytes in Rheumatoid Arthritis	0.807	IL1A,FZD4,TNFRSF1A,TGFB1,IL1RN,WNT2B,PIK3R6,TNFRSF1B,BIRC3,CSF1R
	IL-22 Signaling	0.789	IL10RB,STAT1
	IL-15 Production	0.789	NFKB2,STAT1
	CDP-diacylglycerol Biosynthesis I	0.789	LPCAT2,AGPAT2
	Cholecystokinin/Gastrin-mediated Signaling	0.784	IL1A,IL1RN,PRKCH,PRKD3,RHOH
	Ceramide Degradation	0.775	NAAA
	Salvage Pathways of Pyrimidine Deoxyribonucleotides	0.775	APOBEC3B
	Cellular Effects of Sildenafil (Viagra)	0.775	KCNN4,PLCG2,ADCY4,SLC4A11,MYH3,ADCY7
	TNFR1 Signaling	0.773	TNFRSF1A,NFKB2,BIRC3
	GM-CSF Signaling	0.749	PIK3R6,HCK,STAT1,BCL2A1
	Antiproliferative Role of TOB in T Cell Signaling	0.734	TGFBR2,TGFB1
	Phosphatidylglycerol Biosynthesis II (Non-plastidic)	0.734	LPCAT2,AGPAT2
	VEGF Signaling	0.734	PTPN6,PLCG2,FOXO3,PIK3R6,PGF
	UVA-Induced MAPK Signaling	0.71	PLCG2,PIK3R6,STAT1,PARP9,PARP14
	D-myo-inositol (1,4,5)-Trisphosphate Biosynthesis	0.709	PLD4,PLCG2
	Dopamine-DARPP32 Feedback in cAMP Signaling	0.706	PLCG2,KCNJ5,ADCY4,PRKCH,DRD2,ADCY7,PRKD3
	Xenobiotic Metabolism Signaling	0.704	HMOX1,MGST1,IL1A,UGT1A6,PIK3R6,PRKCH,MAP3K8,NFKB2,ABCC3,FMO5,PRKD3
	IGF-1 Signaling	0.698	CTGF,FOXO3,PIK3R6,CYR61,IGFBP2
	Actin Cytoskeleton Signaling	0.693	RAC2,ARPC1B,WAS,PIK3R6,MYH3,CD14,VAV1,NCKAP1L,MSN
	Gap Junction Signaling	0.681	TUBB6,PLCG2,ADCY4,PIK3R6,PRKCH,DRD2,ADCY7,PRKD3
	GNRH Signaling	0.678	GNA15,ADCY4,PRKCH,MAP3K8,NFKB2,PRKD3,ADCY7
	Sphingosine and Sphingosine-1-phosphate Metabolism	0.663	NAAA
	Aryl Hydrocarbon Receptor Signaling	0.66	MGST1,IL1A,NR0B2,TGFB1,NFKB2,FAS
	Protein Kinase A Signaling	0.645	PTPN7,PTPN6,ADCY4,PTPN18,NFKB2,PTPRC,TGFBR2,TGFB1,FLNC,PLCG2,PRKCH,PRKD3,ADCY7,VASP
	Synaptic Long Term Depression	0.644	PLBD1,GNA15,LCAT,PLA2G2D,PLCG2,PRKCH,PRKD3
	Gαs Signaling	0.643	AVPR2,ADCY4,HCK,ADCY7,ADRB2
	Regulation of Actin-based Motility by Rho	0.629	RAC2,ARPC1B,WAS,RHOH
	Citrulline Biosynthesis	0.618	GLS
	GDP-glucose Biosynthesis	0.618	HK2
	JAK/Stat Signaling	0.617	PTPN6,PIK3R6,NFKB2,STAT1
	Human Embryonic Stem Cell Pluripotency	0.614	S1PR3,TGFBR2,FZD4,TGFB1,WNT2B,PIK3R6
	Gustation Pathway	0.614	P2RY13,LPAR6,P2RY6,P2RX4,ADCY4,ADCY7
	RhoGDI Signaling	0.611	GNA15,ARPC1B,CD44,ARHGAP4,RHOH,ARHGDIB,MSN
	Neuregulin Signaling	0.606	PLCG2,DCN,PRKCH,PRKD3
	Leptin Signaling in Obesity	0.606	PLCG2,ADCY4,PIK3R6,ADCY7
	Neuropathic Pain Signaling In Dorsal Horn Neurons	0.602	KCNN4,PLCG2,PIK3R6,PRKCH,PRKD3
	Glioma Signaling	0.602	PLCG2,PIK3R6,CDKN2C,PRKCH,PRKD3
	PEDF Signaling	0.594	ARHGAP22,PIK3R6,NFKB2,FAS
	CNTF Signaling	0.594	LIFR,PIK3R6,STAT1
	HGF Signaling	0.583	PLCG2,PIK3R6,PRKCH,MAP3K8,PRKD3
	HER-2 Signaling in Breast Cancer	0.583	ITGB2,PIK3R6,PRKCH,PRKD3
	Glucose and Glucose-1-phosphate Degradation	0.579	HK2
	TWEAK Signaling	0.562	NFKB2,BIRC3
	PDGF Signaling	0.551	PLCG2,PIK3R6,STAT1,INPP5D
	UDP-N-acetyl-D-galactosamine Biosynthesis II	0.543	HK2
	Nicotine Degradation II	0.541	UGT1A6,INMT,FMO5
	Wnt/Ca+ pathway	0.541	FZD4,PLCG2,NFKB2
	UVB-Induced MAPK Signaling	0.529	PIK3R6,PRKCH,PRKD3
	Integrin Signaling	0.527	RAC2,ITGB2,ARPC1B,WAS,PLCG2,PIK3R6,RHOH,VASP
	Acute Myeloid Leukemia Signaling	0.52	CSF3R,PIK3R6,NFKB2,CSF1R
	Pyridoxal 5'-phosphate Salvage Pathway	0.517	PRKCH,G6PC,MAP3K8
	Leukotriene Biosynthesis	0.512	LTC4S
	Role of NFAT in Cardiac Hypertrophy	0.502	TGFBR2,TGFB1,PLCG2,ADCY4,PIK3R6,PRKCH,ADCY7,PRKD3
	D-myo-inositol-5-phosphate Metabolism	0.501	PTPRC,PLD4,CA3,PTPN7,PTPN6,PLCG2
	Mechanisms of Viral Exit from Host Cells	0.496	PRKCH,PRKD3
	Intrinsic Prothrombin Activation Pathway	0.496	F10,PROS1
	Chemokine Signaling	0.494	CCR5,CCL4,PLCG2
	Fatty Acid Activation	0.483	SLC27A5
	Bile Acid Biosynthesis, Neutral Pathway	0.483	SLC27A5
	Melatonin Signaling	0.483	PLCG2,PRKCH,PRKD3
	Serotonin Receptor Signaling	0.482	ADCY4,ADCY7
	cAMP-mediated signaling	0.478	S1PR3,P2RY13,AVPR2,CNR2,ADCY4,DRD2,ADCY7,ADRB2
	mTOR Signaling	0.475	PLD4,HMOX1,PIK3R6,PRKCH,PRKD3,RHOH,PGF
	ErbB Signaling	0.474	PLCG2,PIK3R6,PRKCH,PRKD3
	B Cell Activating Factor Signaling	0.467	NFKB2,TNFRSF13C
	SAPK/JNK Signaling	0.465	RAC2,TRB,FCER1G,PIK3R6
	DNA Double-Strand Break Repair by Homologous Recombination	0.457	RAD51
	p70S6K Signaling	0.456	BTK,PLCG2,PIK3R6,PRKCH,PRKD3
	3-phosphoinositide Biosynthesis	0.45	PTPRC,CA3,PTPN7,PTPN6,PIK3R6,CD86,VAV1
	Ephrin B Signaling	0.441	RAC2,GNA15,VAV1
	RANK Signaling in Osteoclasts	0.439	PIK3R6,MAP3K8,NFKB2,BIRC3
	Differential Regulation of Cytokine Production in Macrophages and T Helper Cells by IL-17A and IL-17F	0.434	CCL4
	Superpathway of Citrulline Metabolism	0.434	GLS
	STAT3 Pathway	0.431	TGFBR2,PTPN6,DDR1
	Dopamine Receptor Signaling	0.431	ADCY4,DRD2,ADCY7
	Corticotropin Releasing Hormone Signaling	0.428	PLCG2,ADCY4,PRKCH,ADCY7,PRKD3
	Triacylglycerol Biosynthesis	0.427	LPCAT2,AGPAT2
	Pyrimidine Ribonucleotides Interconversion	0.427	ENTPD2,ANXA1
	UVC-Induced MAPK Signaling	0.427	PRKCH,PRKD3
	Wnt/β-catenin Signaling	0.426	TGFBR2,FZD4,TGFB1,WNT2B,CD44,ACVR1C
	Stearate Biosynthesis I (Animals)	0.415	SLC27A5,TBXAS1
	γ-linolenate Biosynthesis II (Animals)	0.412	SLC27A5
	Sertoli Cell-Sertoli Cell Junction Signaling	0.408	TUBB6,TNFRSF1A,WAS,MYO7A,MAP3K8,A2M
	Chronic Myeloid Leukemia Signaling	0.408	TGFBR2,TGFB1,PIK3R6,NFKB2
	GDNF Family Ligand-Receptor Interactions	0.403	PLCG2,PIK3R6,DOK1
	Retinoic acid Mediated Apoptosis Signaling	0.403	PARP9,PARP14
	nNOS Signaling in Neurons	0.403	PRKCH,PRKD3
	Pyrimidine Ribonucleotides De Novo Biosynthesis	0.403	ENTPD2,ANXA1
	Amyotrophic Lateral Sclerosis Signaling	0.393	CASP1,PIK3R6,BIRC3,PGF
	Nitric Oxide Signaling in the Cardiovascular System	0.393	PIK3R6,PRKCH,PRKD3,PGF
	Dermatan Sulfate Degradation (Metazoa)	0.391	HEXB
	Mitochondrial L-carnitine Shuttle Pathway	0.391	SLC27A5
	Angiopoietin Signaling	0.386	PIK3R6,ANGPT4,NFKB2
	Ephrin Receptor Signaling	0.379	RAC2,GNA15,ARPC1B,WAS,DOK1,PGF
	Estrogen-Dependent Breast Cancer Signaling	0.377	PIK3R6,NFKB2,HSD17B1
	CREB Signaling in Neurons	0.373	GNA15,PLCG2,ADCY4,PIK3R6,PRKCH,ADCY7,PRKD3
	D-myo-inositol (1,4,5)-trisphosphate Degradation	0.373	INPP5D
	Histamine Degradation	0.373	Aldh3b3
	1D-myo-inositol Hexakisphosphate Biosynthesis II (Mammalian)	0.355	INPP5D
	D-myo-inositol (1,3,4)-trisphosphate Biosynthesis	0.355	INPP5D
	IL-17 Signaling	0.353	CXCL10,TIMP1,PIK3R6
	FLT3 Signaling in Hematopoietic Progenitor Cells	0.345	PIK3R6,STAT1,INPP5D
	Docosahexaenoic Acid (DHA) Signaling	0.339	PIK3R6,BCL2A1
	Oxidative Ethanol Degradation III	0.339	Aldh3b3
	IL-7 Signaling Pathway	0.338	FOXO3,PIK3R6,STAT1
	RAR Activation	0.332	TGFB1,ADCY4,PRKCH,NFKB2,ADCY7,PRKD3
	3-phosphoinositide Degradation	0.329	PTPRC,CA3,PTPN7,PTPN6,INPP5D
	Synaptic Long Term Potentiation	0.326	GNA15,PLCG2,PRKCH,PRKD3
	TGF-β Signaling	0.323	TGFBR2,TGFB1,ACVR1C
	CD27 Signaling in Lymphocytes	0.321	MAP3K8,NFKB2
	NGF Signaling	0.32	PLCG2,PIK3R6,MAP3K8,NFKB2
	PI3K/AKT Signaling	0.314	FOXO3,MAP3K8,NFKB2,INPP5D
	Putrescine Degradation III	0.309	Aldh3b3
	Role of NANOG in Mammalian Embryonic Stem Cell Pluripotency	0.308	LIFR,FZD4,WNT2B,PIK3R6
	Regulation of the Epithelial-Mesenchymal Transition Pathway	0.308	TGFBR2,FZD4,TGFB1,WNT2B,PIK3R6,NFKB2
	ERK/MAPK Signaling	0.299	RAC2,PLA2G2D,PLCG2,VRK2,PIK3R6,STAT1
	Relaxin Signaling	0.298	GNA15,ADCY4,PIK3R6,NFKB2,ADCY7
	CCR3 Signaling in Eosinophils	0.297	PLA2G2D,PIK3R6,PRKCH,PRKD3
	IL-17A Signaling in Gastric Cells	0.296	CXCL10
	Tryptophan Degradation X (Mammalian, via Tryptamine)	0.296	Aldh3b3
	Glioblastoma Multiforme Signaling	0.284	FZD4,PLCG2,WNT2B,PIK3R6,RHOH
	GABA Receptor Signaling	0.283	KCNN4,ADCY4,ADCY7
	Superpathway of D-myo-inositol (1,4,5)-trisphosphate Metabolism	0.283	INPP5D
	Ethanol Degradation IV	0.283	Aldh3b3
	Ephrin A Signaling	0.271	PIK3R6,VAV1
	PCP pathway	0.271	FZD4,WNT2B
	Role of JAK family kinases in IL-6-type Cytokine Signaling	0.271	STAT1
	Breast Cancer Regulation by Stathmin1	0.269	TUBB6,ADCY4,PIK3R6,PRKCH,ADCY7,PRKD3
	Aldosterone Signaling in Epithelial Cells	0.265	PLCG2,PIK3R6,PRKCH,DNAJC22,PRKD3
	Adipogenesis pathway	0.261	FZD4,TNFRSF1A,TGFB1,AGPAT2
	TR/RXR Activation	0.26	F10,PIK3R6,G6PC
	Androgen Signaling	0.251	GNA15,PRKCH,NFKB2,PRKD3
	Remodeling of Epithelial Adherens Junctions	0.25	ARPC1B,TUBB6
	ERK5 Signaling	0.243	FOXO3,MAP3K8
	Role of Wnt/GSK-3β Signaling in the Pathogenesis of Influenza	0.243	FZD4,WNT2B
	Glutathione-mediated Detoxification	0.239	MGST1
	FAK Signaling	0.238	WAS,PLCG2,PIK3R6
	Endometrial Cancer Signaling	0.237	FOXO3,PIK3R6
	Cell Cycle: G1/S Checkpoint Regulation	0.237	TGFB1,CDKN2C
	Lymphotoxin β Receptor Signaling	0.231	PIK3R6,NFKB2
	Role of IL-17A in Arthritis	0.231	PIK3R6,NFKB2
	Serotonin Degradation	0.225	Aldh3b3,UGT1A6
	4-1BB Signaling in T Lymphocytes	0.212	NFKB2
	Dopamine Degradation	0.212	Aldh3b3
	Fatty Acid β-oxidation I	0.212	SLC27A5
	G Protein Signaling Mediated by Tubby	0.204	PLCG2
	Circadian Rhythm Signaling	0.196	AVP
	Oncostatin M Signaling	0.196	STAT1
	IL-17A Signaling in Fibroblasts	0.196	NFKB2
	Ethanol Degradation II	0.196	Aldh3b3

## Sheet: 3 months
S1 File. TBI-associated genes (absolute fold-change >1.4, p < 0.05, TBI vs. sham control) in all significant Canonical pathways in hippocampus. All time points are shown in separate tabs.
Time post-TBI	Ingenuity Canonical Pathways	-log (p-value)	Molecules
3 mo	Interferon Signaling	3.85	IFITM3,IFIT3,OAS1,ISG15
	Complement System	2.51	SERPING1,C3,C2
	Granulocyte Adhesion and Diapedesis	2.05	CCL4,CLDN1,CCL3L3,Ccl2,MSN
	Agranulocyte Adhesion and Diapedesis	1.94	CCL4,CLDN1,CCL3L3,Ccl2,MSN
	Acute Phase Response Signaling	1.91	SERPING1,HP,C3,CP,C2
	Asparagine Degradation I	1.76	ASPG
	Hepatic Fibrosis / Hepatic Stellate Cell Activation	1.76	COL5A1,COL6A1,COL2A1,ECE1,COL20A1
	Caveolar-mediated Endocytosis Signaling	1.66	FLNB,FLNA,ITGA10
	GP6 Signaling Pathway	1.65	COL5A1,COL6A1,COL2A1,COL20A1
	Dopamine Receptor Signaling	1.61	ADCY9,PPM1L,SLC18A1
	Thyronamine and Iodothyronamine Metabolism	1.59	DIO3
	Thyroid Hormone Metabolism I (via Deiodination)	1.59	DIO3
	Leukocyte Extravasation Signaling	1.53	TIMP3,CLDN1,CD44,ARHGAP4,MSN
	Creatine-phosphate Biosynthesis	1.37	CKMT2
	Intrinsic Prothrombin Activation Pathway	1.37	F10,COL2A1
	Serotonin Receptor Signaling	1.35	ADCY9,SLC18A1
	TR/RXR Activation	1.31	F10,HP,DIO3
	Virus Entry via Endocytic Pathways	1.28	FLNB,FLNA,FOLR1
	Pyrimidine Ribonucleotides Interconversion	1.28	ANXA1,BLM
	Pyrimidine Ribonucleotides De Novo Biosynthesis	1.24	ANXA1,BLM
	Pathogenesis of Multiple Sclerosis	1.23	CCL4
	Endothelin-1 Signaling	1.14	ADCY9,ITPR3,CASP4,ECE1
	Osteoarthritis Pathway	1.04	TIMP3,SPP1,COL2A1,CASP4
	Role of Pattern Recognition Receptors in Recognition of Bacteria and Viruses	1.03	OAS1,C3,OAS2
	PI3K Signaling in B Lymphocytes	1.01	C3,ITPR3,FCGR2B
	Acyl-CoA Hydrolysis	1.01	THEM5
	Remodeling of Epithelial Adherens Junctions	1	DNM3,MAPRE3
	Protein Kinase A Signaling	0.998	ADCY9,FLNB,PTPN7,FLNA,ITPR3,PDE6B
	Communication between Innate and Adaptive Immune Cells	0.977	CCL4,CCL3L3
	Cardiac β-adrenergic Signaling	0.974	ADCY9,PPM1L,PDE6B
	Glioma Invasiveness Signaling	0.933	TIMP3,CD44
	GPCR-Mediated Integration of Enteroendocrine Signaling Exemplified by an L Cell	0.933	ADCY9,ITPR3
	Gustation Pathway	0.925	ADCY9,ITPR3,PDE6B
	Extrinsic Prothrombin Activation Pathway	0.914	F10
	Differential Regulation of Cytokine Production in Macrophages and T Helper Cells by IL-17A and IL-17F	0.914	CCL4
	Glutaryl-CoA Degradation	0.888	PARK7
	Vitamin-C Transport	0.888	SLC2A3
	Parkinson's Signaling	0.888	PARK7
	GDNF Family Ligand-Receptor Interactions	0.864	ITPR3,RET
	Differential Regulation of Cytokine Production in Intestinal Epithelial Cells by IL-17A and IL-17F	0.863	CCL4
	Histamine Degradation	0.84	Aldh3b2
	The Visual Cycle	0.818	RDH8
	Dopamine-DARPP32 Feedback in cAMP Signaling	0.812	ADCY9,PPM1L,ITPR3
	HIPPO signaling	0.81	PPM1L,CD44
	Oxidative Ethanol Degradation III	0.798	Aldh3b2
	GNRH Signaling	0.795	ADCY9,MAP3K13,ITPR3
	α-Adrenergic Signaling	0.786	ADCY9,ITPR3
	Fatty Acid α-oxidation	0.779	Aldh3b2
	Putrescine Degradation III	0.76	Aldh3b2
	RhoGDI Signaling	0.751	CD44,ARHGAP4,MSN
	Tryptophan Degradation X (Mammalian, via Tryptamine)	0.743	Aldh3b2
	Tryptophan Degradation III (Eukaryotic)	0.726	PARK7
	Ethanol Degradation IV	0.726	Aldh3b2
	ATM Signaling	0.718	PPM1L,BLM
	CDK5 Signaling	0.711	ADCY9,PPM1L
	ILK Signaling	0.682	FLNB,FLNA,PPM1L
	Role of Hypercytokinemia/hyperchemokinemia in the Pathogenesis of Influenza	0.68	CCL4
	D-myo-inositol (1,4,5)-Trisphosphate Biosynthesis	0.68	PI4K2B
	Retinoate Biosynthesis I	0.628	RDH8
	Dopamine Degradation	0.628	Aldh3b2
	Breast Cancer Regulation by Stathmin1	0.625	ADCY9,PPM1L,ITPR3
	GPCR-Mediated Nutrient Sensing in Enteroendocrine Cells	0.622	ADCY9,ITPR3
	Oncostatin M Signaling	0.604	TIMP3
	Ethanol Degradation II	0.604	Aldh3b2
	Coagulation System	0.593	F10
	TWEAK Signaling	0.593	TNFRSF25
	Cell Cycle Regulation by BTG Family Proteins	0.582	PPM1L
	RhoA Signaling	0.572	ARHGAP4,MSN
	Thyroid Hormone Metabolism II (via Conjugation and/or Degradation)	0.572	DIO3
	Noradrenaline and Adrenaline Degradation	0.572	Aldh3b2
	Inhibition of Matrix Metalloproteases	0.572	TIMP3
	Sphingosine-1-phosphate Signaling	0.567	ADCY9,CASP4
	Role of IL-17F in Allergic Inflammatory Airway Diseases	0.561	CCL4
	Renin-Angiotensin Signaling	0.552	ADCY9,ITPR3
	Thyroid Cancer Signaling	0.552	RET
	Cellular Effects of Sildenafil (Viagra)	0.542	ADCY9,ITPR3
	Retinol Biosynthesis	0.542	RDH8
	Phospholipase C Signaling	0.54	ADCY9,ITPR3,FCGR2B
	tRNA Splicing	0.533	PDE6B
	Stearate Biosynthesis I (Animals)	0.498	THEM5
	Corticotropin Releasing Hormone Signaling	0.497	ADCY9,ITPR3
	Role of Oct4 in Mammalian Embryonic Stem Cell Pluripotency	0.49	SPP1
	Phototransduction Pathway	0.46	PDE6B
	Activation of IRF by Cytosolic Pattern Recognition Receptors	0.453	ISG15
	Semaphorin Signaling in Neurons	0.447	FES
	CD27 Signaling in Lymphocytes	0.433	MAP3K13
	Role of CHK Proteins in Cell Cycle Checkpoint Control	0.427	PPM1L
	Hepatic Cholestasis	0.422	ADCY9,ABCC3
	Glutamate Receptor Signaling	0.421	HOMER2
	Calcium-induced T Lymphocyte Apoptosis	0.415	ITPR3
	Mitochondrial Dysfunction	0.412	PARK7,UQCRQ
	Relaxin Signaling	0.412	ADCY9,PDE6B
	autophagy	0.409	STX17
	Tight Junction Signaling	0.405	CLDN1,PPM1L
	Glioblastoma Multiforme Signaling	0.402	NF1,ITPR3
	CXCR4 Signaling	0.392	ADCY9,ITPR3
	Dendritic Cell Maturation	0.392	COL2A1,FCGR2B
	Mitotic Roles of Polo-Like Kinase	0.386	PPM1L
	eNOS Signaling	0.386	ADCY9,ITPR3
	Synaptic Long Term Depression	0.382	PPM1L,ITPR3
	Wnt/β-catenin Signaling	0.382	PPM1L,CD44
	Xenobiotic Metabolism Signaling	0.382	MAP3K13,PPM1L,ABCC3
	Wnt/Ca+ pathway	0.381	PDE6B
	PXR/RXR Activation	0.375	ABCC3
	Sertoli Cell-Sertoli Cell Junction Signaling	0.373	CLDN1,MAP3K13
	Role of NFAT in Regulation of the Immune Response	0.361	ITPR3,FCGR2B
	Serotonin Degradation	0.36	Aldh3b2
	Chemokine Signaling	0.36	CCL4
	IL-10 Signaling	0.356	FCGR2B
	TREM1 Signaling	0.351	FCGR2B
	EGF Signaling	0.351	ITPR3
	B Cell Receptor Signaling	0.347	MAP3K13,FCGR2B
	Role of JAK1 and JAK3 in γc Cytokine Signaling	0.342	FES
	Hypoxia Signaling in the Cardiovascular System	0.342	HIF1AN
	RAR Activation	0.333	ADCY9,RDH8
	Production of Nitric Oxide and Reactive Oxygen Species in Macrophages	0.333	MAP3K13,PPM1L
	Gap Junction Signaling	0.315	ADCY9,ITPR3
	VDR/RXR Activation	0.312	SPP1
	Non-Small Cell Lung Cancer Signaling	0.312	ITPR3
	Cyclins and Cell Cycle Regulation	0.312	PPM1L
	Role of BRCA1 in DNA Damage Response	0.308	BLM
	FcγRIIB Signaling in B Lymphocytes	0.308	FCGR2B
	3-phosphoinositide Biosynthesis	0.308	PTPN7,PI4K2B
	Altered T Cell and B Cell Signaling in Rheumatoid Arthritis	0.304	SPP1
	Thrombin Signaling	0.293	ADCY9,ITPR3
	Leptin Signaling in Obesity	0.286	ADCY9
	CREB Signaling in Neurons	0.276	ADCY9,ITPR3
	CCR5 Signaling in Macrophages	0.275	CCL4
	Death Receptor Signaling	0.275	TNFRSF25
	LPS/IL-1 Mediated Inhibition of RXR Function	0.273	ACOX2,ABCC3
	CTLA4 Signaling in Cytotoxic T Lymphocytes	0.269	PPM1L
	Ceramide Signaling	0.266	PPM1L
	IL-1 Signaling	0.262	ADCY9
	GABA Receptor Signaling	0.262	ADCY9
	Role of NFAT in Cardiac Hypertrophy	0.259	ADCY9,ITPR3
	Actin Cytoskeleton Signaling	0.255	FLNA,MSN
	cAMP-mediated signaling	0.251	ADCY9,PDE6B
	Melanocyte Development and Pigmentation Signaling	0.25	ADCY9
	Cholecystokinin/Gastrin-mediated Signaling	0.247	ITPR3
	Oxidative Phosphorylation	0.247	UQCRQ
	SAPK/JNK Signaling	0.242	MAP3K13
	Superpathway of Inositol Phosphate Compounds	0.236	PTPN7,PI4K2B
	RANK Signaling in Osteoclasts	0.233	MAP3K13
	Antioxidant Action of Vitamin C	0.233	SLC2A3
	Cardiac Hypertrophy Signaling	0.232	ADCY9,MAP3K13
	Opioid Signaling Pathway	0.227	ADCY9,ITPR3
	Neuroprotective Role of THOP1 in Alzheimer's Disease	0.225	ECE1
	Telomerase Signaling	0.218	PPM1L
	Nitric Oxide Signaling in the Cardiovascular System	0.218	ITPR3
	T Cell Receptor Signaling	0.218	PTPN7
	Gαs Signaling	0.215	ADCY9
	LXR/RXR Activation	0.213	C3
	Paxillin Signaling	0.211	ITGA10
	HIF1α Signaling	0.208	SLC2A3
	Neuropathic Pain Signaling In Dorsal Horn Neurons	0.206	ITPR3
	Atherosclerosis Signaling	0.206	COL2A1
	iCOS-iCOSL Signaling in T Helper Cells	0.204	ITPR3
	HGF Signaling	0.201	MAP3K13
	FXR/RXR Activation	0.199	C3
	Rac Signaling	0.199	CD44
	Gαi Signaling	0.199	ADCY9

## Sheet: 6 months
S1 File. TBI-associated genes (absolute fold-change >1.4, p < 0.05, TBI vs. sham control) in all significant Canonical pathways in hippocampus. All time points are shown in separate tabs.
Time post-TBI	Ingenuity Canonical Pathways	-log (p-value)	Molecules
6 mo	Granulocyte Adhesion and Diapedesis	3	ITGB2,CXCL16,IL18,CXCL13,CCL3L3,NGFR,MMP11,HSPB1
	Complement System	2.93	ITGB2,SERPING1,C1S,C2
	Acute Phase Response Signaling	2.78	SERPING1,IL18,C1S,NGFR,CP,STAT3,A2M,C2
	Altered T Cell and B Cell Signaling in Rheumatoid Arthritis	2.32	IL18,SPP1,CXCL13,TLR7,HLA-DQB1
	IL-6 Signaling	2.09	IL18,TNFAIP6,NGFR,STAT3,A2M,HSPB1
	Circadian Rhythm Signaling	1.98	AVP,GRIN2A,CLOCK
	T Helper Cell Differentiation	1.95	IL18,NGFR,HLA-DQB1,STAT3
	Inhibition of Matrix Metalloproteases	1.88	MMP11,TFPI2,A2M
	Agranulocyte Adhesion and Diapedesis	1.67	ITGB2,CXCL16,IL18,CXCL13,CCL3L3,MMP11
	Inflammasome pathway	1.65	IL18,NLRP1
	LPS/IL-1 Mediated Inhibition of RXR Function	1.61	GSTM1,MGST1,FMO3,IL18,NGFR,NDST4,CHST15
	Maturity Onset Diabetes of Young (MODY) Signaling	1.47	CACNA1E,ALDOB
	Glutathione Redox Reactions I	1.4	GSTM1,MGST1
	Glutamate Receptor Signaling	1.39	GRIN2A,HOMER2,GNG11
	PRPP Biosynthesis I	1.27	PRPS2
	dTMP De Novo Biosynthesis	1.27	DHFR
	Glutathione-mediated Detoxification	1.25	GSTM1,MGST1
	Communication between Innate and Adaptive Immune Cells	1.23	IL18,CCL3L3,TLR7
	GPCR-Mediated Nutrient Sensing in Enteroendocrine Cells	1.2	FFAR3,GNG11,CACNA1E,TAS1R3
	Serotonin and Melatonin Biosynthesis	1.17	AANAT
	TREM1 Signaling	1.17	IL18,TLR7,STAT3
	G Protein Signaling Mediated by Tubby	1.14	GNG11,TUB
	PTEN Signaling	1.13	RAC2,CBL,NTRK2,NGFR
	Sirtuin Signaling Pathway	1.13	PFKFB3,TIMM44,ZIC2,CLOCK,STAT3,CPS1,ATG9B
	Ephrin B Signaling	1.12	RAC2,CBL,GNG11
	Th1 and Th2 Activation Pathway	1.12	ITGB2,TNFSF4,IL18,HLA-DQB1,STAT3
	STAT3 Pathway	1.11	NTRK2,NGFR,STAT3
	Coagulation System	1.1	F13A1,A2M
	Urea Cycle	1.1	CPS1
	UDP-N-acetyl-D-glucosamine Biosynthesis II	1.1	FMO3
	Th1 Pathway	1.09	ITGB2,IL18,HLA-DQB1,STAT3
	Graft-versus-Host Disease Signaling	1.08	IL18,HLA-DQB1
	NF-κB Signaling	1.05	IL18,NTRK2,NGFR,TLR7,MAP3K8
	Intrinsic Prothrombin Activation Pathway	1.02	F13A1,KLK12
	Dermatan Sulfate Biosynthesis (Late Stages)	1.02	NDST4,CHST15
	Role of Osteoblasts, Osteoclasts and Chondrocytes in Rheumatoid Arthritis	1.01	CTSK,IL18,CBL,SPP1,NGFR,BMP7
	Chondroitin Sulfate Biosynthesis (Late Stages)	0.96	NDST4,CHST15
	Aryl Hydrocarbon Receptor Signaling	0.94	GSTM1,MGST1,DHFR,HSPB1
	Sucrose Degradation V (Mammalian)	0.929	ALDOB
	Ketolysis	0.929	BDH2
	Folate Transformations I	0.929	MTHFR
	Pyrimidine Ribonucleotides Interconversion	0.926	ANXA1,NUDT9
	Triacylglycerol Degradation	0.909	NDST4,PNLIP
	Stearate Biosynthesis I (Animals)	0.909	THEM5,BDH2
	Pyrimidine Ribonucleotides De Novo Biosynthesis	0.893	ANXA1,NUDT9
	Ketogenesis	0.887	BDH2
	Fcγ Receptor-mediated Phagocytosis in Macrophages and Monocytes	0.882	RAC2,NCF1,CBL
	Axonal Guidance Signaling	0.838	RAC2,NTRK2,GNG11,MYSM1,NGFR,ADAM23,BMP7,MMP11,SHANK2
	Chondroitin Sulfate Biosynthesis	0.834	NDST4,CHST15
	PKCθ Signaling in T Lymphocytes	0.82	RAC2,CACNA1E,MAP3K8,HLA-DQB1
	Acyl-CoA Hydrolysis	0.813	THEM5
	Dermatan Sulfate Biosynthesis	0.806	NDST4,CHST15
	Cell Cycle Control of Chromosomal Replication	0.793	MCM3,ORC3
	Androgen Biosynthesis	0.782	SRD5A2
	Xenobiotic Metabolism Signaling	0.762	GSTM1,MGST1,FMO3,MAP3K8,NDST4,CHST15
	Neuroprotective Role of THOP1 in Alzheimer's Disease	0.76	Prss34,KLK12,HPN
	autophagy	0.731	CTSK,ATG9B
	Extrinsic Prothrombin Activation Pathway	0.725	F13A1
	Superpathway of Citrulline Metabolism	0.725	CPS1
	Heparan Sulfate Biosynthesis (Late Stages)	0.708	NDST4,CHST15
	Systemic Lupus Erythematosus Signaling	0.687	IL18,CBL,CD22,TLR7
	OX40 Signaling Pathway	0.686	TNFSF4,HLA-DQB1
	Nicotine Degradation II	0.676	FMO3,INMT
	Gαi Signaling	0.673	FFAR3,GNG11,STAT3
	Opioid Signaling Pathway	0.672	RAC2,GRIN2A,GNG11,CACNA1E,SCN7A
	Ephrin Receptor Signaling	0.669	RAC2,GRIN2A,GNG11,STAT3
	Netrin Signaling	0.665	RAC2,CACNA1E
	Cardiomyocyte Differentiation via BMP Receptors	0.655	BMP7
	Estrogen Receptor Signaling	0.644	THRAP3,NR0B1,TAF7
	Heparan Sulfate Biosynthesis	0.636	NDST4,CHST15
	Serotonin Degradation	0.636	Sult1a1,PECR
	IL-10 Signaling	0.626	IL18,STAT3
	Agrin Interactions at Neuromuscular Junction	0.626	RAC2,ITGB2
	Crosstalk between Dendritic Cells and Natural Killer Cells	0.617	IL18,TLR7
	MSP-RON Signaling Pathway	0.617	ITGB2,KLK12
	14-3-3-mediated Signaling	0.604	CBL,VIM,GFAP
	Role of JAK1, JAK2 and TYK2 in Interferon Signaling	0.596	STAT3
	Fatty Acid α-oxidation	0.596	BCO2
	Adipogenesis pathway	0.579	TXNIP,CLOCK,BMP7
	Toll-like Receptor Signaling	0.573	IL18,TLR7
	Th2 Pathway	0.567	ITGB2,TNFSF4,HLA-DQB1
	Neurotrophin/TRK Signaling	0.565	NTRK2,NGFR
	Antigen Presentation Pathway	0.563	HLA-DQB1
	Cardiac β-adrenergic Signaling	0.561	GNG11,CACNA1E,AKAP3
	IL-22 Signaling	0.547	STAT3
	VDR/RXR Activation	0.541	SERPINB1,SPP1
	B Cell Development	0.532	HLA-DQB1
	Role of JAK family kinases in IL-6-type Cytokine Signaling	0.532	STAT3
	Glycolysis I	0.532	ALDOB
	Gluconeogenesis I	0.532	ALDOB
	Leukocyte Extravasation Signaling	0.525	RAC2,ITGB2,NCF1,MMP11
	Gustation Pathway	0.521	GNG11,CACNA1E,TAS1R3
	Growth Hormone Signaling	0.519	STAT3,A2M
	FLT3 Signaling in Hematopoietic Progenitor Cells	0.504	CBL,STAT3
	Role of Hypercytokinemia/hyperchemokinemia in the Pathogenesis of Influenza	0.504	IL18
	Bladder Cancer Signaling	0.497	FGF10,MMP11
	CCR5 Signaling in Macrophages	0.471	GNG11,CACNA1E
	Death Receptor Signaling	0.471	ARHGDIB,HSPB1
	Actin Cytoskeleton Signaling	0.462	RAC2,FGF10,NCKAP1L,TTN
	Autoimmune Thyroid Disease Signaling	0.456	HLA-DQB1
	Role of JAK2 in Hormone-like Cytokine Signaling	0.456	STAT3
	Dopamine Degradation	0.456	Sult1a1
	cAMP-mediated signaling	0.454	FFAR3,CNGA4,AKAP3,STAT3
	FGF Signaling	0.452	FGF10,STAT3
	PPAR Signaling	0.44	IL18,NGFR
	Oncostatin M Signaling	0.434	STAT3
	Ethanol Degradation II	0.434	PECR
	CDK5 Signaling	0.428	NTRK2,NGFR
	GNRH Signaling	0.42	GNG11,CACNA1E,MAP3K8
	Cardiac Hypertrophy Signaling	0.417	GNG11,CACNA1E,MAP3K8,HSPB1
	Dendritic Cell Maturation	0.416	IL18,NGFR,HLA-DQB1
	Germ Cell-Sertoli Cell Junction Signaling	0.407	RAC2,MAP3K8,A2M
	Virus Entry via Endocytic Pathways	0.406	RAC2,ITGB2
	SAPK/JNK Signaling	0.406	RAC2,GNG11
	Role of Cytokines in Mediating Communication between Immune Cells	0.404	IL18
	Thyroid Hormone Metabolism II (via Conjugation and/or Degradation)	0.404	Sult1a1
	Noradrenaline and Adrenaline Degradation	0.404	PECR
	Notch Signaling	0.404	MAML1
	Protein Kinase A Signaling	0.397	GNG11,CNGA4,NGFR,CDC14B,AKAP3,TTN
	Type I Diabetes Mellitus Signaling	0.395	NGFR,HLA-DQB1
	RANK Signaling in Osteoclasts	0.39	CBL,MAP3K8
	Thyroid Cancer Signaling	0.386	NTRK2
	nNOS Signaling in Skeletal Muscle Cells	0.386	CACNA1E
	Retinol Biosynthesis	0.378	PNLIP
	Colorectal Cancer Metastasis Signaling	0.367	GNG11,TLR7,MMP11,STAT3
	Hepatic Fibrosis / Hepatic Stellate Cell Activation	0.364	NGFR,COL24A1,A2M
	Natural Killer Cell Signaling	0.36	RAC2,HCST
	Amyotrophic Lateral Sclerosis Signaling	0.36	GRIN2A,CACNA1E
	B Cell Receptor Signaling	0.357	RAC2,CD22,MAP3K8
	Gαs Signaling	0.356	CNGA4,GNG11
	Protein Ubiquitination Pathway	0.355	CBL,USP27X,USP15,HSPB1
	LXR/RXR Activation	0.351	IL18,NGFR
	p38 MAPK Signaling	0.347	IL18,HSPB1
	G Beta Gamma Signaling	0.342	GNG11,CACNA1E
	Production of Nitric Oxide and Reactive Oxygen Species in Macrophages	0.34	NCF1,NGFR,MAP3K8
	Assembly of RNA Polymerase II Complex	0.339	TAF7
	Neuropathic Pain Signaling In Dorsal Horn Neurons	0.338	GRIN2A,NTRK2
	Atherosclerosis Signaling	0.338	ITGB2,IL18
	IL-9 Signaling	0.332	STAT3
	Role of Oct4 in Mammalian Embryonic Stem Cell Pluripotency	0.332	SPP1
	nNOS Signaling in Neurons	0.332	GRIN2A
	HGF Signaling	0.329	MAP3K8,STAT3
	Regulation of the Epithelial-Mesenchymal Transition Pathway	0.323	MAML1,FGF10,STAT3
	Clathrin-mediated Endocytosis Signaling	0.32	ITGB2,CBL,FGF10
	Phagosome Formation	0.317	ITGB2,TLR7
	ERK/MAPK Signaling	0.317	RAC2,STAT3,HSPB1
	NGF Signaling	0.313	NGFR,MAP3K8
	Nur77 Signaling in T Lymphocytes	0.312	HLA-DQB1
	Transcriptional Regulatory Network in Embryonic Stem Cells	0.312	STAT3
	IL-8 Signaling	0.31	RAC2,ITGB2,GNG11
	Allograft Rejection Signaling	0.306	HLA-DQB1
	Phototransduction Pathway	0.306	GNGT2
	fMLP Signaling in Neutrophils	0.305	NCF1,GNG11
	Role of NANOG in Mammalian Embryonic Stem Cell Pluripotency	0.305	BMP7,STAT3
	Role of Pattern Recognition Receptors in Recognition of Bacteria and Viruses	0.287	IL18,TLR7
	HMGB1 Signaling	0.287	IL18,NGFR
	CD27 Signaling in Lymphocytes	0.282	MAP3K8
	IL-12 Signaling and Production in Macrophages	0.276	IL18,MAP3K8
	Cdc42 Signaling	0.276	EXOC5,HLA-DQB1
	Regulation of Cellular Mechanics by Calpain Protease	0.272	CNGA4
	Neuroinflammation Signaling Pathway	0.268	GRIN2A,IL18,TLR7,HLA-DQB1
	CREB Signaling in Neurons	0.267	GRIN2A,GNG11,CACNA1E
	Calcium-induced T Lymphocyte Apoptosis	0.266	HLA-DQB1
	Androgen Signaling	0.266	GNG11,CACNA1E
	Melatonin Degradation I	0.261	Sult1a1
	Integrin Signaling	0.257	RAC2,ITGB2,TTN
	Induction of Apoptosis by HIV1	0.256	NGFR
	CNTF Signaling	0.256	STAT3
	Ephrin A Signaling	0.252	NGFR
	Superpathway of Melatonin Degradation	0.242	Sult1a1
	Human Embryonic Stem Cell Pluripotency	0.241	NTRK2,BMP7
	PXR/RXR Activation	0.234	GSTM1
	ERK5 Signaling	0.234	MAP3K8
	Pyridoxal 5'-phosphate Salvage Pathway	0.229	MAP3K8
	Thrombopoietin Signaling	0.225	STAT3
	Role of PI3K/AKT Signaling in the Pathogenesis of Influenza	0.225	PLAC8
	ErbB2-ErbB3 Signaling	0.217	STAT3
	Basal Cell Carcinoma Signaling	0.213	BMP7
	EGF Signaling	0.213	STAT3
	GPCR-Mediated Integration of Enteroendocrine Signaling Exemplified by an L Cell	0.213	GAL
	Caveolar-mediated Endocytosis Signaling	0.209	ITGB2
	Role of JAK1 and JAK3 in γc Cytokine Signaling	0.206	STAT3

## Sheet: 12 months
S1 File. TBI-associated genes (absolute fold-change >1.4, p < 0.05, TBI vs. sham control) in all significant Canonical pathways in hippocampus. All time points are shown in separate tabs.
Time post-TBI	Ingenuity Canonical Pathways	-log (p-value)	Molecules
12 mo	Netrin Signaling	1.76	CACNA1G,RAC2,UNC5B,DCC
	cAMP-mediated signaling	1.66	AKAP5,AKAP14,DRD1,RAP1GAP,GRM4,CREB5,DRD2,CHRM1
	Taurine Biosynthesis	1.51	CDO1
	Axonal Guidance Signaling	1.38	DPYSL2,RAC2,SHH,MICAL1,PAK6,NGFR,SEMA6A,UNC5B,DCC,ADAM23,SEMA4F,DPYSL5
	Semaphorin Signaling in Neurons	1.33	DPYSL2,PAK6,DPYSL5
	Uracil Degradation II (Reductive)	1.21	DPYSL2
	Thymine Degradation	1.21	DPYSL2
	L-cysteine Degradation I	1.21	CDO1
	dTMP De Novo Biosynthesis	1.21	TYMS
	TR/RXR Activation	1.2	RAB3B,SYT2,RCAN2,NCOA3
	Arginine Biosynthesis IV	1.12	ASS1
	Citrulline-Nitric Oxide Cycle	1.12	ASS1
	Calcium Signaling	1.08	CACNA1G,AKAP5,HTR3A,TRPC5,CREB5,RCAN2
	Agrin Interactions at Neuromuscular Junction	1.05	RAC2,PAK6,UTRN
	Urea Cycle	1.04	ASS1
	Dopamine-DARPP32 Feedback in cAMP Signaling	0.988	KCNJ4,GUCY1A3,DRD1,CREB5,DRD2
	Pathogenesis of Multiple Sclerosis	0.978	CXCR3
	LPS/IL-1 Mediated Inhibition of RXR Function	0.967	PPARA,NR1I2,NGFR,HS3ST2,HS6ST2,FABP4
	Gαi Signaling	0.965	RALA,RAP1GAP,GRM4,DRD2
	Neurotrophin/TRK Signaling	0.953	NGFR,SORCS1,CREB5
	Estrogen Receptor Signaling	0.925	MED13,MED15,MNAT1,NCOA3
	Dermatan Sulfate Biosynthesis (Late Stages)	0.92	HS3ST2,HS6ST2
	Serotonin Receptor Signaling	0.901	HTR3A,HTR2A
	Protein Kinase A Signaling	0.885	AKAP5,SHH,AKAP14,FLNC,NGFR,KDELR3,DCC,CREB5,PTPRM
	Sucrose Degradation V (Mammalian)	0.876	TKFC
	G-Protein Coupled Receptor Signaling	0.868	DRD1,RAP1GAP,GRM4,CREB5,DRD2,CHRM1,HTR2A
	Chondroitin Sulfate Biosynthesis (Late Stages)	0.866	HS3ST2,HS6ST2
	Cdc42 Signaling	0.842	EXOC8,RALA,DIAPH3,H2-M1/H2-M9
	Corticotropin Releasing Hormone Signaling	0.8	CACNA1G,SHH,GUCY1A3,CREB5
	Granzyme A Signaling	0.795	PRF1
	TNFR1 Signaling	0.772	PAK6,CASP2
	Pregnenolone Biosynthesis	0.761	MICAL1
	Gap Junction Signaling	0.754	NOV,GUCY1A3,DRD1,DRD2,HTR2A
	Allograft Rejection Signaling	0.744	PRF1,H2-M1/H2-M9
	Chondroitin Sulfate Biosynthesis	0.744	HS3ST2,HS6ST2
	Phototransduction Pathway	0.744	GUCY1A3,OPN3
	Choline Biosynthesis III	0.729	PLD2
	Dermatan Sulfate Biosynthesis	0.717	HS3ST2,HS6ST2
	Protein Ubiquitination Pathway	0.714	USP35,RPS27A,DNAJC22,PSMA2,DNAJC16,UBE2L6
	Leukocyte Extravasation Signaling	0.681	RAC2,CLDN1,RAP1GAP,NCF2,ARHGAP8/PRR5-ARHGAP8
	Superpathway of Citrulline Metabolism	0.674	ASS1
	Histidine Degradation VI	0.674	MICAL1
	Hepatic Cholestasis	0.66	PPARA,SLCO1C1,NR1I2,NGFR
	Granzyme B Signaling	0.649	PRF1
	Chondroitin Sulfate Degradation (Metazoa)	0.649	GALNS
	p53 Signaling	0.647	PERP,RPRM,TRIM29
	Neuroprotective Role of THOP1 in Alzheimer's Disease	0.647	DPP4,PRSS8,NTS
	autophagy	0.645	STX17,CTSS
	Heparan Sulfate Biosynthesis (Late Stages)	0.623	HS3ST2,HS6ST2
	Gαs Signaling	0.616	DRD1,CREB5,CHRM1
	Histamine Degradation	0.604	Aldh1a7
	OX40 Signaling Pathway	0.603	TNFSF4,H2-M1/H2-M9
	Remodeling of Epithelial Adherens Junctions	0.592	RALA,DNM3
	Ubiquinol-10 Biosynthesis (Eukaryotic)	0.584	MICAL1
	PXR/RXR Activation	0.583	PPARA,NR1I2
	PTEN Signaling	0.572	RAC2,MAGI1,NGFR
	Oxidative Ethanol Degradation III	0.565	Aldh1a7
	RhoGDI Signaling	0.564	ARHGEF5,PAK6,CDH20,ARHGAP8/PRR5-ARHGAP8
	Heparan Sulfate Biosynthesis	0.554	HS3ST2,HS6ST2
	Fatty Acid α-oxidation	0.547	Aldh1a7
	Ephrin Receptor Signaling	0.542	RAC2,PAK6,SH2D3C,CREB5
	Hepatic Fibrosis / Hepatic Stellate Cell Activation	0.531	NGFR,COL23A1,CXCR3,COL6A5
	Pyrimidine Deoxyribonucleotides De Novo Biosynthesis I	0.53	TYMS
	Putrescine Degradation III	0.53	Aldh1a7
	Hypoxia Signaling in the Cardiovascular System	0.52	CREB5,UBE2L6
	Tumoricidal Function of Hepatic Natural Killer Cells	0.514	PRF1
	Tryptophan Degradation X (Mammalian, via Tryptamine)	0.514	Aldh1a7
	GP6 Signaling Pathway	0.508	COL23A1,COL6A5,RASGRP2
	Dopamine Receptor Signaling	0.503	DRD1,DRD2
	Ethanol Degradation IV	0.499	Aldh1a7
	Production of Nitric Oxide and Reactive Oxygen Species in Macrophages	0.496	PPARA,LYZ,NGFR,NCF2
	Toll-like Receptor Signaling	0.495	PPARA,RPS27A
	Cytotoxic T Lymphocyte-mediated Apoptosis of Target Cells	0.484	PRF1
	Signaling by Rho Family GTPases	0.48	ARHGEF5,PAK6,DIAPH3,CDH20,NCF2
	Sonic Hedgehog Signaling	0.471	SHH
	Androgen Signaling	0.468	CACNA1G,AR,MNAT1
	Angiopoietin Signaling	0.465	PAK6,ANGPT4
	Renal Cell Carcinoma Signaling	0.458	PAK6,RPS27A
	Epithelial Adherens Junction Signaling	0.441	MAGI1,SNAI1,PTPRM
	Regulation of Actin-based Motility by Rho	0.43	RAC2,PAK6
	Autoimmune Thyroid Disease Signaling	0.41	PRF1
	Retinoate Biosynthesis I	0.41	Rdh7
	Dopamine Degradation	0.41	Aldh1a7
	Nucleotide Excision Repair Pathway	0.399	MNAT1
	Circadian Rhythm Signaling	0.389	CREB5
	Inhibition of Angiogenesis by TSP1	0.389	GUCY1A3
	Ethanol Degradation II	0.389	Aldh1a7
	Granulocyte Adhesion and Diapedesis	0.388	CLDN1,CCL3L3,NGFR
	Integrin Signaling	0.378	RAC2,RALA,PAK6,ASAP1
	Fcγ Receptor-mediated Phagocytosis in Macrophages and Monocytes	0.375	RAC2,PLD2
	GABA Receptor Signaling	0.375	CACNA1G,RPS27A
	Graft-versus-Host Disease Signaling	0.37	PRF1
	PPAR Signaling	0.37	PPARA,NGFR
	Noradrenaline and Adrenaline Degradation	0.361	Aldh1a7
	Superpathway of Methionine Degradation	0.361	CDO1
	CDK5 Signaling	0.359	DRD1,NGFR
	Prostate Cancer Signaling	0.359	AR,CREB5
	Melanocyte Development and Pigmentation Signaling	0.354	KIT,CREB5
	Role of IL-17F in Allergic Inflammatory Airway Diseases	0.352	CREB5
	Phospholipase C Signaling	0.35	ARHGEF5,PLD2,RALA,CREB5
	Intrinsic Prothrombin Activation Pathway	0.344	Col10a1
	nNOS Signaling in Skeletal Muscle Cells	0.344	CACNA1G
	Gαq Signaling	0.342	PLD2,CHRM1,HTR2A
	Virus Entry via Endocytic Pathways	0.339	RAC2,FLNC
	tRNA Charging	0.335	YARS2
	GNRH Signaling	0.334	CACNA1G,PAK6,CREB5
	FAK Signaling	0.334	PAK6,ASAP1
	Dendritic Cell Maturation	0.331	NGFR,Col10a1,CREB5
	Type I Diabetes Mellitus Signaling	0.329	PRF1,NGFR
	Synaptic Long Term Depression	0.319	CACNA1G,GUCY1A3,GRM4
	Wnt/β-catenin Signaling	0.319	SOX7,AXIN2,RPS27A
	Opioid Signaling Pathway	0.308	CACNA1G,RAC2,PLD2,CREB5
	Triacylglycerol Biosynthesis	0.305	ELOVL2
	Assembly of RNA Polymerase II Complex	0.298	MNAT1
	Stearate Biosynthesis I (Animals)	0.298	ELOVL2
	Natural Killer Cell Signaling	0.297	RAC2,PAK6
	Nitric Oxide Signaling in the Cardiovascular System	0.297	GUCY1A3,CHRM1
	Huntington's Disease Signaling	0.291	CASP2,DNM3,RPS27A,CREB5
	LXR/RXR Activation	0.289	LYZ,NGFR
	PPARα/RXRα Activation	0.288	PPARA,NR2C2,NCOA3
	p38 MAPK Signaling	0.285	EEF2K,CREB5
	Atherosclerosis Signaling	0.277	LYZ,Col10a1
	Cell Cycle: G2/M DNA Damage Checkpoint Regulation	0.267	RPRM
	FXR/RXR Activation	0.265	PPARA,NR1I2
	Rac Signaling	0.265	PAK6,NCF2
	RAR Activation	0.263	Rdh7,MNAT1,ZBTB16
	Endothelin-1 Signaling	0.263	PLD2,GUCY1A3,CASP2
	Sperm Motility	0.261	CACNA1G,GUCY1A3
	ILK Signaling	0.26	FLNC,SNAI1,CREB5
	Synaptic Long Term Potentiation	0.258	GRM4,CREB5
	NGF Signaling	0.254	NGFR,CREB5
	Pancreatic Adenocarcinoma Signaling	0.25	PLD2,RALA
	Clathrin-mediated Endocytosis Signaling	0.246	LYZ,DNM3,RPS27A
	mTOR Signaling	0.246	PLD2,RPS27A,ARHGAP8/PRR5-ARHGAP8
	ERK/MAPK Signaling	0.243	RAC2,PAK6,CREB5
	IL-8 Signaling	0.238	RAC2,PLD2,NCF2
	Glutamate Receptor Signaling	0.234	GRM4
	Phospholipases	0.229	PLD2
	IL-6 Signaling	0.227	TNFAIP6,NGFR
	Induction of Apoptosis by HIV1	0.22	NGFR
	Ephrin A Signaling	0.216	NGFR
	Wnt/Ca+ pathway	0.203	CREB5
	T Helper Cell Differentiation	0.199	NGFR
	ERK5 Signaling	0.199	CREB5
	Role of Wnt/GSK-3β Signaling in the Pathogenesis of Influenza	0.199	NCOA3
