# Supplementary material for: Traumatic brain injury induces long-lasting changes in immune and regenerative signaling
Source: PLoS One. 2019 Apr 3;14(4):e0214741. doi: 10.1371/journal.pone.0214741 (PMC6447179; doi:10.1371/journal.pone.0214741)
Supplement: S2 File — All time points are shown in separate tabs. (XLSX) [file pone.0214741.s006.xlsx]

## Sheet: 24 h
S2 File. TBI-associated genes (absolute fold-change >1.4, p< 0.05, TBI vs sham control) in all significant Canonical pathways in cortex. All time points are shown in separate tabs.
Time post-TBI	Ingenuity Canonical Pathways	-log (p-value)	Molecules
24 h	Fcγ Receptor-mediated Phagocytosis in Macrophages and Monocytes	3.26	NCF1,WAS,LYN,HCK,VAV1,FYB1,FCGR3A/FCGR3B,LCP2
	Pathogenesis of Multiple Sclerosis	3.21	CCL4,CXCR3,CCL5
	Leukocyte Extravasation Signaling	3.17	RAP1B,ITGB2,TIMP4,NCF1,CLDN23,SPN,WAS,NCF2,CYBB,ITGA6,VAV1,SELPLG
	Allograft Rejection Signaling	2.83	TRB,RT1-S2,H2-T3,GZMB,RT1-EC2,CD86,RT1-M6-1/RT1-M6-2
	Communication between Innate and Adaptive Immune Cells	2.69	TRB,CCL4,CCL3L3,IL36RN,CD86,Tlr13,CCL5
	Atherosclerosis Signaling	2.45	ITGB2,ALOX12B,LYZ,PLA2G2D,PLA2G5,IL36RN,PLA2G2C,SELPLG
	Systemic Lupus Erythematosus Signaling	2.39	TRB,LSM8,SNRPB,CD72,IL36RN,IL6R,LYN,CD86,FCGR2B,FCGR3A/FCGR3B,LSM2
	Agranulocyte Adhesion and Diapedesis	2.31	ITGB2,Glycam1,SELL,CCL4,CLDN23,CCL3L3,IL36RN,ITGA6,CCL5,SELPLG
	Oxidative Ethanol Degradation III	2.22	Aldh3b3,ACSS1,Aldh3b2
	Natural Killer Cell Signaling	2.18	SH2D1A,ZAP70,VAV1,HCST,FCGR3A/FCGR3B,CD300A,LCP2
	Fatty Acid α-oxidation	2.15	Aldh3b3,ALOX12B,Aldh3b2
	TGF-β Signaling	2.1	TRAF6,RUNX3,IRF7,RUNX2,BMPR2,TGIF1
	Cell Cycle: G1/S Checkpoint Regulation	2.04	PA2G4,CDKN1A,CDK6,CDKN2C,CDKN2B
	Eicosanoid Signaling	2.04	ALOX12B,PLA2G2D,PLA2G5,ALOX5AP,PLA2G2C
	Granulocyte Adhesion and Diapedesis	2.02	ITGB2,SELL,CCL4,CLDN23,CCL3L3,IL36RN,ITGA6,CCL5,SELPLG
	CD28 Signaling in T Helper Cells	2.02	TRB,WAS,CSK,ZAP70,CD86,VAV1,LCP2
	Ethanol Degradation IV	1.98	Aldh3b3,ACSS1,Aldh3b2
	Role of JAK family kinases in IL-6-type Cytokine Signaling	1.88	STAT5A,IL6R,STAT3
	Tec Kinase Signaling	1.86	STAT5A,TRB,RHOB,WAS,LYN,HCK,VAV1,STAT3
	Graft-versus-Host Disease Signaling	1.81	TRB,GZMB,IL36RN,CD86
	TREM1 Signaling	1.76	STAT5A,CD86,Tlr13,STAT3,FCGR2B
	VDR/RXR Activation	1.7	RUNX2,CDKN1A,CEBPA,CEBPB,CCL5
	Cyclins and Cell Cycle Regulation	1.7	PA2G4,CDKN1A,CDK6,CDKN2C,CDKN2B
	Reelin Signaling in Neurons	1.68	ITGB2,CNR2,LYN,ITGA6,HCK
	Phospholipase C Signaling	1.67	RAP1B,TRB,PLCB2,RHOB,PLA2G2D,ZAP70,PLA2G5,LYN,FCGR2B,LCP2
	Role of NFAT in Regulation of the Immune Response	1.66	TRB,PLCB2,ZAP70,LYN,CD86,FCGR2B,FCGR3A/FCGR3B,LCP2
	phagosome formation	1.65	CLEC7A,PLCB2,RHOB,Tlr13,FCGR2B,FCGR3A/FCGR3B
	Synaptic Long Term Depression	1.61	PLCB2,PLA2G2D,PLA2G5,LYN,CRH,GRIA4,PLA2G2C
	Dendritic Cell Maturation	1.58	TRAF6,TRB,PLCB2,IL36RN,CD86,IRF8,FCGR2B,FCGR3A/FCGR3B
	Phospholipases	1.54	PLCB2,PLA2G2D,PLA2G5,PLA2G2C
	Oncostatin M Signaling	1.52	STAT5A,STAT3,CHI3L1
	Androgen Biosynthesis	1.51	SRD5A2,SRD5A1
	Ethanol Degradation II	1.49	Aldh3b3,ACSS1,Aldh3b2
	OX40 Signaling Pathway	1.48	TRB,RT1-S2,H2-T3,RT1-EC2,RT1-M6-1/RT1-M6-2
	GM-CSF Signaling	1.45	LYN,HCK,STAT3,BCL2A1
	Role of Macrophages, Fibroblasts and Endothelial Cells in Rheumatoid Arthritis	1.43	TRAF6,PLCB2,IL36RN,IL6R,CEBPA,Tlr13,CEBPB,CCL5,STAT3,FCGR3A/FCGR3B,IRAK2
	Choline Degradation I	1.4	CHDH
	Granzyme B Signaling	1.4	GZMB,LMNB2
	Histamine Degradation	1.35	Aldh3b3,Aldh3b2
	T Cell Receptor Signaling	1.34	TRB,CSK,ZAP70,VAV1,LCP2
	Glioma Signaling	1.33	PA2G4,CDKN1A,CDK6,CDKN2C,CDKN2B
	IL-10 Signaling	1.32	TRAF6,IL36RN,STAT3,FCGR2B
	Antioxidant Action of Vitamin C	1.31	STAT5A,PLCB2,PLA2G2D,PLA2G5,PLA2G2C
	Role of MAPK Signaling in the Pathogenesis of Influenza	1.31	PLA2G2D,PLA2G5,CCL5,PLA2G2C
	Differential Regulation of Cytokine Production in Macrophages and T Helper Cells by IL-17A and IL-17F	1.31	CCL4,CCL5
	Glucocorticoid Receptor Signaling	1.29	TRAF6,STAT5A,TRB,ARID1A,CDKN1A,CEBPA,CEBPB,CCL5,STAT3,ADRB2
	Cdc42 Signaling	1.29	TRB,RT1-S2,H2-T3,RT1-EC2,WAS,VAV1,RT1-M6-1/RT1-M6-2
	T Helper Cell Differentiation	1.27	TRB,IL6R,CD86,STAT3
	Small Cell Lung Cancer Signaling	1.27	TRAF6,PA2G4,CDK6,CDKN2B
	Acute Phase Response Signaling	1.27	TRAF6,TF,IL36RN,IL6R,SERPINA3,CEBPB,STAT3
	Role of Hypercytokinemia/hyperchemokinemia in the Pathogenesis of Influenza	1.26	CCL4,IL36RN,CCL5
	JAK/Stat Signaling	1.25	STAT5A,CDKN1A,CEBPB,STAT3
	5-aminoimidazole Ribonucleotide Biosynthesis I	1.23	PFAS
	Putrescine Degradation III	1.18	Aldh3b3,Aldh3b2
	Fc Epsilon RI Signaling	1.18	PLA2G2D,PLA2G5,LYN,VAV1,LCP2
	fMLP Signaling in Neutrophils	1.18	NCF1,PLCB2,WAS,NCF2,CYBB
	iCOS-iCOSL Signaling in T Helper Cells	1.18	TRB,CSK,ZAP70,VAV1,LCP2
	Autoimmune Thyroid Disease Signaling	1.17	TRB,GZMB,CD86
	Role of Tissue Factor in Cancer	1.15	STAT5A,P4HB,LYN,ITGA6,HCK
	Production of Nitric Oxide and Reactive Oxygen Species in Macrophages	1.15	RAP1B,NCF1,LYZ,RHOB,NCF2,CYBB,IRF8
	Role of BRCA1 in DNA Damage Response	1.15	ARID1A,FANCD2,CDKN1A,PLK1
	Acute Myeloid Leukemia Signaling	1.13	STAT5A,CEBPA,KIT,STAT3
	Differential Regulation of Cytokine Production in Intestinal Epithelial Cells by IL-17A and IL-17F	1.12	CCL4,CCL5
	Tryptophan Degradation X (Mammalian, via Tryptamine)	1.12	Aldh3b3,Aldh3b2
	IL-8 Signaling	1.11	TRAF6,ITGB2,PLCB2,RHOB,NCF2,CYBB,IRAK2
	PRPP Biosynthesis I	1.11	PRPS2
	Acetate Conversion to Acetyl-CoA	1.11	ACSS1
	IL-22 Signaling	1.08	STAT5A,STAT3
	IL-6 Signaling	1.08	TRAF6,IL36RN,IL6R,CEBPB,STAT3
	p38 MAPK Signaling	1.07	TRAF6,PLA2G2D,PLA2G5,IL36RN,IRAK2
	PKCθ Signaling in T Lymphocytes	1.05	TRB,ZAP70,CD86,VAV1,LCP2
	Unfolded protein response	1.03	P4HB,CEBPA,CEBPB
	LXR/RXR Activation	1.02	SCD,LYZ,TF,IL36RN,ABCA1
	Protein Citrullination	1.02	PADI3
	Role of CHK Proteins in Cell Cycle Checkpoint Control	1.01	CDKN1A,PLK1,CLSPN
	CTLA4 Signaling in Cytotoxic T Lymphocytes	1	TRB,ZAP70,CD86,LCP2
	Altered T Cell and B Cell Signaling in Rheumatoid Arthritis	1	TRB,IL36RN,CD86,Tlr13
	Nur77 Signaling in T Lymphocytes	0.975	TRB,CD86,MAPK7
	Dopamine Degradation	0.969	Aldh3b3,Aldh3b2
	Serotonin and Melatonin Biosynthesis	0.942	TPH1
	ATM Signaling	0.942	BRAT1,FANCD2,CDKN1A
	Chronic Myeloid Leukemia Signaling	0.934	STAT5A,PA2G4,CDKN1A,CDK6
	Molecular Mechanisms of Cancer	0.931	RAP1B,SYNGAP1,PLCB2,PA2G4,RHOB,FANCD2,CDKN1A,CDK6,CDKN2C,BMPR2,CDKN2B
	Activation of IRF by Cytosolic Pattern Recognition Receptors	0.895	TRAF6,IRF7,IRF9
	Role of JAK1 and JAK3 in γc Cytokine Signaling	0.895	STAT5A,CRLF2,STAT3
	Adipogenesis pathway	0.88	TXNIP,CEBPA,BMPR2,SAP30,CEBPB
	Cytotoxic T Lymphocyte-mediated Apoptosis of Target Cells	0.873	TRB,GZMB
	Pyridoxal 5'-phosphate Salvage Pathway	0.865	CDK6,PLK1,MAPK7
	B Cell Receptor Signaling	0.863	RAP1B,CSK,LYN,VAV1,BCL2A1,FCGR2B
	B Cell Development	0.851	SPN,CD86
	MIF-mediated Glucocorticoid Regulation	0.851	PLA2G2D,PLA2G5
	Cholecystokinin/Gastrin-mediated Signaling	0.84	PLCB2,RHOB,IL36RN,MAPK7
	PXR/RXR Activation	0.836	SCD,ABCC2,NR1I3
	IL-9 Signaling	0.83	STAT5A,STAT3
	Role of JAK2 in Hormone-like Cytokine Signaling	0.83	STAT5A,STAT3
	IL-17A Signaling in Fibroblasts	0.81	TRAF6,CEBPB
	CCR5 Signaling in Macrophages	0.796	TRB,CCL4,CCL5
	Growth Hormone Signaling	0.796	STAT5A,CEBPA,STAT3
	Interferon Signaling	0.791	IRF9,TAP1
	Pancreatic Adenocarcinoma Signaling	0.787	PA2G4,CDKN1A,STAT3,CDKN2B
	Sucrose Degradation V (Mammalian)	0.779	TKFC
	Ketolysis	0.779	BDH1
	Complement System	0.772	ITGB2,CD46
	Caveolar-mediated Endocytosis Signaling	0.77	ITGB2,ITGA6,FLOT1
	Chemokine Signaling	0.77	PLCB2,CCL4,CCL5
	Noradrenaline and Adrenaline Degradation	0.754	Aldh3b3,Aldh3b2
	Type I Diabetes Mellitus Signaling	0.748	TRAF6,TRB,GZMB,CD86
	Prolactin Signaling	0.745	STAT5A,CEBPB,STAT3
	STAT3 Pathway	0.745	CDKN1A,BMPR2,STAT3
	Ketogenesis	0.737	BDH1
	Glycine Betaine Degradation	0.737	SARDH
	Toll-like Receptor Signaling	0.733	TRAF6,IL36RN,IRAK2
	HER-2 Signaling in Breast Cancer	0.71	ITGB2,CDKN1A,CDK6
	BMP signaling pathway	0.71	FST,RUNX2,BMPR2
	MIF Regulation of Innate Immunity	0.704	PLA2G2D,PLA2G5
	FcγRIIB Signaling in B Lymphocytes	0.704	LYN,FCGR2B
	Mechanisms of Viral Exit from Host Cells	0.704	LMNB2,PDCD6IP
	Purine Nucleotides De Novo Biosynthesis II	0.7	PFAS
	Regulation of IL-2 Expression in Activated and Anergic T Lymphocytes	0.677	TRB,ZAP70,VAV1
	Role of RIG1-like Receptors in Antiviral Innate Immunity	0.673	TRAF6,IRF7
	Role of IL-17F in Allergic Inflammatory Airway Diseases	0.658	TRAF6,CCL4
	iNOS Signaling	0.658	TRAF6,IRAK2
	Serotonin Receptor Signaling	0.658	TPH1,HTR7
	phagosome maturation	0.658	NCF2,CYBB,TAP1,TUBB2B
	Sperm Motility	0.65	PLCB2,PLA2G2D,PLA2G5,PLA2G2C
	Prostate Cancer Signaling	0.646	PA2G4,SRD5A1,CDKN1A
	Assembly of RNA Polymerase III Complex	0.636	Sf3a2
	Oleate Biosynthesis II (Animals)	0.636	SCD
	Role of Pattern Recognition Receptors in Recognition of Bacteria and Viruses	0.618	TRAF6,CLEC7A,IRF7,CCL5
	HIPPO signaling	0.607	ITCH,PATJ,TP53BP2
	Primary Immunodeficiency Signaling	0.603	ZAP70,TAP1
	PI3K Signaling in B Lymphocytes	0.602	PLCB2,LYN,VAV1,FCGR2B
	G-Protein Coupled Receptor Signaling	0.596	SYNGAP1,PLCB2,CNR2,HTR7,RGS4,STAT3,ADRB2
	Cell Cycle: G2/M DNA Damage Checkpoint Regulation	0.59	CDKN1A,PLK1
	Hereditary Breast Cancer Signaling	0.587	ARID1A,FANCD2,CDKN1A,CDK6
	Endothelin-1 Signaling	0.582	PLCB2,PLA2G2D,PLA2G5,MAPK7,PLA2G2C
	NF-κB Signaling	0.582	TRAF6,TRB,ZAP70,IL36RN,BMPR2
	IL-12 Signaling and Production in Macrophages	0.559	TRAF6,LYZ,CEBPB,IRF8
	RAN Signaling	0.558	IPO5
	Parkinson's Signaling	0.558	SNCAIP
	CNTF Signaling	0.554	LIFR,STAT3
	Salvage Pathways of Pyrimidine Ribonucleotides	0.553	CDK6,PLK1,MAPK7
	LPS/IL-1 Mediated Inhibition of RXR Function	0.549	TRAF6,MGST1,ABCC2,IL36RN,NR1I3,ABCA1
	PPAR Signaling	0.545	TRAF6,STAT5A,IL36RN
	NRF2-mediated Oxidative Stress Response	0.533	MGST1,ABCC2,DNAJC1,MAPK7,EPHX1
	Mouse Embryonic Stem Cell Pluripotency	0.528	LIFR,BMPR2,STAT3
	Thrombopoietin Signaling	0.521	STAT5A,STAT3
	Hepatic Fibrosis / Hepatic Stellate Cell Activation	0.517	COL12A1,IL6R,CXCR3,CCL5,COL9A2
	Actin Nucleation by ARP-WASP Complex	0.51	RHOB,WAS
	Glioma Invasiveness Signaling	0.5	TIMP4,RHOB
	ErbB2-ErbB3 Signaling	0.5	STAT5A,STAT3
	GADD45 Signaling	0.496	CDKN1A
	Glutathione Redox Reactions I	0.496	MGST1
	Paxillin Signaling	0.483	ITGB2,CSK,ITGA6
	Cardiomyocyte Differentiation via BMP Receptors	0.478	BMPR2
	DNA Methylation and Transcriptional Repression Signaling	0.478	SAP30
	Glioblastoma Multiforme Signaling	0.475	PLCB2,RHOB,CDKN1A,CDK6
	Epithelial Adherens Junction Signaling	0.475	RAP1B,WAS,BMPR2,TUBB2B
	Gαq Signaling	0.469	PLCB2,RHOB,CSK,RGS4
	HGF Signaling	0.455	RAP1B,CDKN1A,STAT3
	IL-15 Signaling	0.443	STAT5A,STAT3
	Antiproliferative Role of Somatostatin Receptor 2	0.443	RAP1B,CDKN1A
	NGF Signaling	0.441	TRAF6,RAP1B,MAPK7
	Calcium-induced T Lymphocyte Apoptosis	0.435	TRB,ZAP70
	IL-17A Signaling in Airway Cells	0.435	TRAF6,STAT3
	Gαs Signaling	0.429	HTR7,HCK,ADRB2
	CD40 Signaling	0.426	TRAF6,STAT3
	Non-Small Cell Lung Cancer Signaling	0.426	PA2G4,CDK6
	Role of NANOG in Mammalian Embryonic Stem Cell Pluripotency	0.416	LIFR,BMPR2,STAT3
	Tumoricidal Function of Hepatic Natural Killer Cells	0.415	GZMB
	Role of JAK1, JAK2 and TYK2 in Interferon Signaling	0.415	STAT3
	Estrogen-mediated S-phase Entry	0.415	CDKN1A
	Serotonin Degradation	0.41	Aldh3b3,Aldh3b2
	IL-17A Signaling in Gastric Cells	0.401	CCL5
	Triacylglycerol Degradation	0.401	MGLL
	Glycolysis I	0.401	FBP2
	Gluconeogenesis I	0.401	FBP2
	Integrin Signaling	0.399	RAP1B,ITGB2,RHOB,WAS,ITGA6
	Hepatic Cholestasis	0.395	TRAF6,ABCC2,IL36RN,IRAK2
	Agrin Interactions at Neuromuscular Junction	0.395	ITGB2,ITGA6
	Lipid Antigen Presentation by CD1	0.388	TRB
	D-myo-inositol (1,4,5)-Trisphosphate Biosynthesis	0.388	PLCB2
	14-3-3-mediated Signaling	0.381	PLCB2,PDCD6IP,TUBB2B
	CCR3 Signaling in Eosinophils	0.381	PLCB2,PLA2G2D,PLA2G5
	IL-3 Signaling	0.38	STAT5A,STAT3
	GPCR-Mediated Integration of Enteroendocrine Signaling Exemplified by an L Cell	0.38	PLCB2,ADRB2
	Cell Cycle Control of Chromosomal Replication	0.376	CDK6
	IL-17 Signaling	0.373	TRAF6,CEBPB
	Synaptic Long Term Potentiation	0.37	RAP1B,PLCB2,GRIA4
	Tight Junction Signaling	0.367	CLDN23,CEBPA,PATJ,OCLN
	NF-κB Activation by Viruses	0.366	ITGB2,ITGA6
	Gαi Signaling	0.365	CNR2,RGS4,STAT3
	FLT3 Signaling in Hematopoietic Progenitor Cells	0.359	STAT5A,STAT3
	Leptin Signaling in Obesity	0.359	PLCB2,STAT3
	Glutathione-mediated Detoxification	0.353	MGST1
	cAMP-mediated signaling	0.35	CNR2,HTR7,RGS4,STAT3,ADRB2
	VEGF Family Ligand-Receptor Interactions	0.346	PLA2G2D,PLA2G5
	Role of p14/p19ARF in Tumor Suppression	0.342	Sf3a2
	FXR/RXR Activation	0.334	TF,ABCC2,IL36RN
	PPARα/RXRα Activation	0.324	TRAF6,PLCB2,BMPR2,ABCA1
	G Protein Signaling Mediated by Tubby	0.322	PLCB2
	Sertoli Cell-Sertoli Cell Junction Signaling	0.32	CLDN23,WAS,TUBB2B,OCLN
	Signaling by Rho Family GTPases	0.297	RHOB,WAS,NCF2,SEPT7,CYBB
	ERK/MAPK Signaling	0.287	RAP1B,PLA2G2D,PLA2G5,STAT3
	Bladder Cancer Signaling	0.282	PA2G4,CDKN1A
	FAK Signaling	0.282	WAS,CSK
	Antigen Presentation Pathway	0.278	TAP1
	Neuregulin Signaling	0.277	STAT5A,ERBIN
	Aryl Hydrocarbon Receptor Signaling	0.273	MGST1,CDKN1A,CDK6
	Virus Entry via Endocytic Pathways	0.272	ITGB2,ITGA6
	April Mediated Signaling	0.27	TRAF6
	Docosahexaenoic Acid (DHA) Signaling	0.263	BCL2A1
	Inhibition of Matrix Metalloproteases	0.263	TIMP4
	Regulation of Actin-based Motility by Rho	0.263	RHOB,WAS
	IL-1 Signaling	0.263	TRAF6,IRAK2
	Role of PKR in Interferon Induction and Antiviral Response	0.256	TRAF6
	B Cell Activating Factor Signaling	0.256	TRAF6
	Neuroprotective Role of THOP1 in Alzheimer's Disease	0.256	SERPINA3
	Transcriptional Regulatory Network in Embryonic Stem Cells	0.256	STAT3
	Melanoma Signaling	0.242	CDKN1A
	p53 Signaling	0.232	CDKN1A,TP53BP2
	CDK5 Signaling	0.228	ITGA6,MAPK7
	MSP-RON Signaling Pathway	0.218	ITGB2
	Hematopoiesis from Pluripotent Stem Cells	0.212	TRB
	Ephrin A Signaling	0.207	VAV1

## Sheet: 2 wk
S2 File. TBI-associated genes (absolute fold-change >1.4, p< 0.05, TBI vs sham control) in all significant Canonical pathways in cortex. All time points are shown in separate tabs.
Time post-TBI	Ingenuity Canonical Pathways	-log (p-value)	Molecules
2 wks	Altered T Cell and B Cell Signaling in Rheumatoid Arthritis	13.7	TRAF3,SPP1,NFKB2,HLA-DQB1,TNFRSF13C,FAS,TLR2,IL18,LOC100909593/RT1-DMa,CXCL13,CD40,LOC100909630/RT1-DMb,CSF1,TGFB1,IL1RN,H2-Eb2,HLA-DRA,TLR1,TLR6,TLR7,FCER1G,Tlr13,CD86,TLR3,CHUK,TNFSF13B,HLA-DRB5
	Communication between Innate and Adaptive Immune Cells	10.9	B2M,HLA-A,CD4,CD83,TNFRSF13C,Ccl9,TLR2,CXCL10,HLA-G,IL18,CCL4,CD40,IL1RN,CCL3L3,TLR6,TLR1,HLA-DRA,TLR7,FCER1G,CD86,Tlr13,TLR3,HLA-DRB5,TNFSF13B
	T Helper Cell Differentiation	10.5	IL4R,IL2RG,TGFBR1,TNFRSF1A,IFNGR1,HLA-DQB1,LOC100909593/RT1-DMa,IL18,LOC100909630/RT1-DMb,CD40,TGFB1,H2-Eb2,HLA-DRA,IL10RB,FCER1G,IL10RA,CD86,STAT1,TNFRSF1B,HLA-DRB5,ICOSLG/LOC102723996
	Dendritic Cell Maturation	9.37	B2M,PLCB2,ICAM1,HLA-A,CD83,HLA-DQB1,FCGR2B,FCGR1A,MAPK11,CD1D,LOC100909593/RT1-DMa,LOC100909630/RT1-DMb,HLA-DRA,TLR3,CHUK,STAT1,TNFRSF1B,FCGR3A/FCGR3B,TNFRSF1A,TYROBP,FCGR2A,NFKB2,TLR2,IL18,CD40,IL1RN,H2-Eb2,PLCG2,FCER1G,CD86,IRF8,HLA-DRB5
	TREM1 Signaling	9.14	ICAM1,NLRP3,TYROBP,LAT2,CD83,NFKB2,FCGR2B,TLR2,IL18,CCL2,CD40,PLCG2,TLR6,TLR1,TLR7,CASP1,CD86,Tlr13,NOD1,TLR3
	Role of NFAT in Regulation of the Immune Response	9.13	BLNK,PLCB2,CSNK1G1,CD4,HLA-DQB1,FCGR2B,FCGR1A,GNG7,GNB4,LOC100909593/RT1-DMa,GNA15,LOC100909630/RT1-DMb,HLA-DRA,GSK3B,CHUK,GNG5,FCGR3A/FCGR3B,FCGR2A,NFKB2,GNAZ,BTK,GNAI3,H2-Eb2,SYK,PLCG2,LYN,FCER1G,NFATC2,CD86,LCP2,HLA-DRB5
	PI3K Signaling in B Lymphocytes	8.93	BLNK,PLCB2,ABL1,PLEKHA4,FCGR2B,PTPRC,CAMK2A,CARD10,CHUK,CAMK2B,VAV2,IL4R,ATF3,C3,ATF1,NFKB2,BTK,CD180,DAPP1,CD40,SYK,PLCG2,LYN,NFATC2,PIK3AP1,VAV1
	Granulocyte Adhesion and Diapedesis	8.75	ICAM1,CLDN19,SDC4,CXCL10,ICAM2,CCL2,CXCL13,CCL3L3,Ccl2,CLDN9,CXCL17,TNFRSF1B,Ccl6,CSF3R,C5AR1,TNFRSF1A,MMP2,ITGAL,SELPLG,Ccl9,GNAI3,ITGB2,CXCL16,IL18,ITGAM,CCL4,IL1RN,CX3CL1,Ccl7,MSN,HSPB1
	OX40 Signaling Pathway	8.51	B2M,H2-T22,H2-T24,TRAF3,TNFSF4,H2-T3,HLA-A,CD4,HLA-DQB1,NFKB2,HLA-G,BCL2L1,RT1-S2,LOC100909593/RT1-DMa,LOC100909630/RT1-DMb,RT1-EC2,H2-Eb2,HLA-DRA,FCER1G,HLA-DRB5,RT1-M6-1/RT1-M6-2
	Hepatic Fibrosis / Hepatic Stellate Cell Activation	8.38	CCR5,ICAM1,TGFBR1,FGF2,MYH7B,PDGFC,FAS,COL16A1,VEGFA,COL6A1,CCL2,IGF1,TIMP1,TGFB1,IGF1R,STAT1,TNFRSF1B,TIMP2,IL4R,EDNRB,TNFRSF1A,IFNGR1,MMP2,NFKB2,LY96,CD40,CSF1,IL10RA,EDNRA,CD14,A2M
	B Cell Receptor Signaling	8.32	BLNK,RAC2,ABL1,FCGR2B,MAPK11,PTPRC,SHC1,CAMK2A,CARD10,CD22,GSK3B,CHUK,CAMK2B,VAV2,PTPN6,APBB1IP,FCGR2A,EGR1,NFKB2,BTK,BCL2L1,DAPP1,SYK,PLCG2,LYN,NFATC2,MAP2K3,PIK3AP1,VAV1,BCL2A1
	Fcγ Receptor-mediated Phagocytosis in Macrophages and Monocytes	8.14	VAV2,RAC2,PLD2,ARPC1B,FCGR2A,FYB1,FCGR1A,PLD1,PLD4,HMOX1,NCF1,SYK,PRKCD,LYN,HCK,VAV1,FCGR3A/FCGR3B,ACTA1,LCP2,VASP,FGR
	Leukocyte Extravasation Signaling	8.12	RAC2,ICAM1,SPN,CLDN19,ABL1,MAPK11,RHOH,TIMP1,CYBA,SIPA1,CYBB,CLDN9,ACTA1,VASP,ACTN1,TIMP2,VAV2,MMP2,NCF4,ITGAL,SELPLG,BTK,GNAI3,ITGB2,NCF1,ITGAM,RAP1GAP,PRKCD,PLCG2,CD44,VAV1,MSN
	Complement System	7.75	C4A/C4B,ITGB2,SERPING1,C5AR1,C3,ITGAM,C1S,C1QC,C1QA,CFH,C1QB,C3AR1,C2
	Role of Pattern Recognition Receptors in Recognition of Bacteria and Viruses	7.72	PTX3,OAS1,C5AR1,NLRP3,C3,C1QC,C1QA,NFKB2,C1QB,TLR2,IRF7,IL18,TGFB1,SYK,PRKCD,PLCG2,TLR6,TLR1,TLR7,CASP1,NOD1,TLR3,EIF2AK2,C3AR1
	Type I Diabetes Mellitus Signaling	7.47	SOCS3,HLA-A,TNFRSF1A,IFNGR1,HLA-DQB1,NFKB2,MAPK11,FAS,IRF1,HLA-G,LOC100909593/RT1-DMa,LOC100909630/RT1-DMb,H2-Eb2,HLA-DRA,FCER1G,CD86,MAP2K3,CHUK,CASP8,STAT1,TNFRSF1B,HLA-DRB5
	Allograft Rejection Signaling	7.44	B2M,H2-T22,H2-T24,H2-T3,HLA-A,HLA-DQB1,FAS,HLA-G,RT1-S2,LOC100909593/RT1-DMa,CD40,LOC100909630/RT1-DMb,RT1-EC2,H2-Eb2,HLA-DRA,FCER1G,CD86,HLA-DRB5,RT1-M6-1/RT1-M6-2
	Crosstalk between Dendritic Cells and Natural Killer Cells	7.01	IL2RG,TYROBP,HLA-A,CD83,NFKB2,ITGAL,FAS,HLA-G,IL18,CAMK2A,CD40,HLA-DRA,TLR7,CD86,TLR3,TNFRSF1B,ACTA1,HLA-DRB5,CAMK2B
	iCOS-iCOSL Signaling in T Helper Cells	6.93	IL2RG,CD4,NFKB2,HLA-DQB1,PLEKHA4,PTPRC,SHC1,LOC100909593/RT1-DMa,CAMK2A,LOC100909630/RT1-DMb,CD40,H2-Eb2,HLA-DRA,FCER1G,NFATC2,VAV1,CHUK,HLA-DRB5,LCP2,ICOSLG/LOC102723996,CAMK2B
	Death Receptor Signaling	6.77	HSPB3,TNFRSF1A,PARP10,PARP12,PARP3,NFKB2,PARP9,FAS,ARHGDIB,CASP6,TIPARP,PARP11,CHUK,CASP8,TNFRSF1B,CASP7,ACTA1,PARP14,HSPB1
	IL-10 Signaling	6.62	SOCS3,IL4R,CCR5,FCGR2A,BLVRA,NFKB2,FCGR2B,MAPK11,HMOX1,IL18,IL1RN,IL10RA,IL10RB,CD14,MAP2K3,CHUK
	Agranulocyte Adhesion and Diapedesis	6.38	ICAM1,CLDN19,SDC4,MYH7B,CXCL10,ICAM2,CXCL13,CCL2,CCL3L3,Ccl2,CXCL17,CLDN9,Ccl6,ACTA1,C5AR1,TNFRSF1A,MMP2,SELPLG,Ccl9,GNAI3,ITGB2,CXCL16,IL18,CCL4,IL1RN,CX3CL1,Ccl7,MSN
	Role of Macrophages, Fibroblasts and Endothelial Cells in Rheumatoid Arthritis	6.28	SOCS3,PLCB2,TRAF3,ICAM1,FGF2,CEBPD,PDGFC,FCGR1A,CEBPG,VEGFA,CAMK2A,CCL2,TGFB1,TLR1,CEBPA,TLR7,TLR3,GSK3B,CHUK,TNFRSF1B,FCGR3A/FCGR3B,TNFSF13B,CAMK2B,C5AR1,TNFRSF1A,IL16,TLR2,IL18,WNT10A,CSF1,IL1RN,PRKCD,PLCG2,TLR6,Tlr13,NFATC2,MAP2K3
	Graft-versus-Host Disease Signaling	6.24	HLA-G,LOC100909593/RT1-DMa,IL18,LOC100909630/RT1-DMb,IL1RN,HLA-A,H2-Eb2,HLA-DRA,FCER1G,CD86,HLA-DQB1,FAS,HLA-DRB5
	Endothelin-1 Signaling	6.14	PLD2,PLCB2,EDNRB,MAPK4,MAPK15,SHC3,CASP4,GNAZ,PLA2G7,MAPK11,PLD1,PLA2G2C,PLD4,SHC1,CASP6,HMOX1,PLA2G4E,GNAI3,PLA2G4A,GNA15,PRKCD,PLCG2,CASP1,EDNRA,CASP8,CASP7
	PKCθ Signaling in T Lymphocytes	5.65	VAV2,RAC2,CD4,HLA-DQB1,NFKB2,LOC100909593/RT1-DMa,CAMK2A,LOC100909630/RT1-DMb,CARD11,H2-Eb2,PLCG2,HLA-DRA,FCER1G,CD86,NFATC2,VAV1,CHUK,HLA-DRB5,LCP2,CAMK2B
	NF-κB Signaling	5.61	TRAF3,TGFBR1,CARD10,TLR1,TLR7,IGF1R,GSK3B,CHUK,TLR3,CASP8,TNFRSF1B,TNFSF13B,TNFRSF1A,NFKB2,TLR2,IL18,NTRK2,CD40,NTRK3,IL1RN,CARD11,PLCG2,TLR6,FCER1G,EIF2AK2
	Autoimmune Thyroid Disease Signaling	5.51	HLA-G,LOC100909593/RT1-DMa,CD40,LOC100909630/RT1-DMb,HLA-A,H2-Eb2,HLA-DRA,FCER1G,CD86,HLA-DQB1,FAS,HLA-DRB5
	Role of PKR in Interferon Induction and Antiviral Response	5.44	TRAF3,TNFRSF1A,MAP2K3,TLR3,CHUK,EIF2AK2,NFKB2,CASP8,STAT1,FCGR1A,IRF1
	B Cell Development	5.42	PTPRC,LOC100909593/RT1-DMa,SPN,CD40,LOC100909630/RT1-DMb,H2-Eb2,HLA-DRA,CD86,HLA-DQB1,HLA-DRB5
	Superpathway of Cholesterol Biosynthesis	5.17	MVD,FDFT1,SQLE,ACAT2,DHCR24,MVK,TM7SF2,HMGCS1,CYP51A1
	CD28 Signaling in T Helper Cells	5.06	PTPN6,ARPC1B,CD4,HLA-DQB1,NFKB2,PTPRC,LOC100909593/RT1-DMa,LOC100909630/RT1-DMb,CARD11,H2-Eb2,SYK,HLA-DRA,FCER1G,CD86,NFATC2,VAV1,CHUK,HLA-DRB5,LCP2
	Interferon Signaling	5.04	IFITM3,IFIT3,OAS1,IFNGR1,PSMB8,STAT1,TAP1,BAK1,IRF1,ISG15
	phagosome formation	4.98	PLCB2,FCGR2A,FCGR2B,RHOH,FCGR1A,TLR2,Fcrls,PLCG2,PRKCD,SYK,TLR6,TLR1,TLR7,FCER1G,Tlr13,TLR3,RHOF,FCGR3A/FCGR3B
	Apoptosis Signaling	4.98	CAPN5,TNFRSF1A,NFKB2,CDK1,FAS,BAK1,CASP6,BCL2L1,PLCG2,CHUK,CASP8,TNFRSF1B,BCL2A1,CASP7,MCL1,CAPN3
	LXR/RXR Activation	4.9	MLXIPL,C3,TNFRSF1A,NFKB2,ABCA1,C4A/C4B,FDFT1,LYZ,LY96,IL18,LDLR,CCL2,IL1RN,SREBF1,CD14,TLR3,TNFRSF1B,CYP51A1,CLU
	Tec Kinase Signaling	4.76	VAV2,PAK6,NFKB2,GNAZ,RHOH,FAS,GNG7,BTK,GNB4,GNAI3,GNA15,PRKCD,PLCG2,LYN,HCK,FCER1G,VAV1,RHOF,STAT1,GNG5,ACTA1,FGR
	Toll-like Receptor Signaling	4.69	NFKB2,MAPK11,TLR2,LY96,IL18,IL1RN,TLR6,TLR1,TLR7,CD14,MAP2K3,EIF2AK2,CHUK,TLR3
	Antioxidant Action of Vitamin C	4.38	SLC2A5,PLD2,PLCB2,NFKB2,MAPK11,PLA2G7,SLC2A3,PLD1,PLA2G2C,PLD4,PLA2G4A,PLA2G4E,HMOX1,CSF2RA,PLCG2,CHUK
	Natural Killer Cell Signaling	4.36	VAV2,RAC2,PTPN6,PAK6,TYROBP,FCGR2A,SH3BP2,CD300A,SHC1,PLCG2,PRKCD,SYK,FCER1G,VAV1,HCST,FCGR3A/FCGR3B,LCP2
	Atherosclerosis Signaling	4.21	ICAM1,NFKB2,PLA2G7,PDGFC,PLA2G2C,SELPLG,PLA2G4A,PLA2G4E,ITGB2,LYZ,IL18,CCL2,CD40,CSF1,TGFB1,IL1RN,ALOX5,CLU
	IL-8 Signaling	4.14	RAC2,PLD2,PLCB2,ICAM1,MMP2,PDGFC,RHOH,GNG7,PLD1,VEGFA,PLD4,BCL2L1,GNAI3,HMOX1,GNB4,ITGB2,ITGAM,PRKCD,CYBB,CHUK,RHOF,GNG5,VASP
	Antigen Presentation Pathway	4.09	B2M,HLA-G,PSMB9,HLA-A,HLA-DRA,PSMB8,CD74,TAP1,HLA-DRB5
	p38 MAPK Signaling	4.01	HSPB3,TGFBR1,TIFA,ATF1,TNFRSF1A,MAPK11,FAS,PLA2G4A,PLA2G4E,IL18,TGFB1,IL1RN,MAP2K3,MAP4K1,TNFRSF1B,STAT1,HSPB1
	Cdc42 Signaling	3.87	B2M,VAV2,H2-T22,H2-T24,H2-T3,ARPC1B,HLA-A,HLA-DQB1,MAPK11,HLA-G,RT1-S2,LOC100909593/RT1-DMa,LOC100909630/RT1-DMb,RT1-EC2,H2-Eb2,HLA-DRA,FCER1G,VAV1,GSK3B,HLA-DRB5,RT1-M6-1/RT1-M6-2
	Production of Nitric Oxide and Reactive Oxygen Species in Macrophages	3.85	PTPN6,TNFRSF1A,IFNGR1,NCF4,NFKB2,MAPK11,RHOH,IRF1,TLR2,NCF1,LYZ,CYBA,PPM1J,PLCG2,PRKCD,CYBB,IRF8,CHUK,RHOF,STAT1,TNFRSF1B,CLU
	CCR5 Signaling in Macrophages	3.74	GNAI3,GNB4,CCR5,CCL4,PLCG2,CD4,PRKCD,FCER1G,GNG5,MAPK11,FAS,GNG7
	Gαq Signaling	3.72	PLD2,PLCB2,NFKB2,RHOH,GNG7,PLD1,BTK,PLD4,GNB4,HMOX1,GNA15,PRKCD,PLCG2,NFATC2,GSK3B,CHUK,ARHGEF25,RHOF,GNG5
	Phospholipase C Signaling	3.65	BLNK,PLCB2,PLD2,FCGR2B,RHOH,GNG7,SHC1,GNB4,PLA2G4E,HMOX1,GNG5,RHOF,HDAC4,FCGR2A,NFKB2,PLD1,BTK,PLD4,PLA2G4A,SYK,PLCG2,PRKCD,LYN,FCER1G,NFATC2,LCP2
	IL-6 Signaling	3.55	HSPB3,SOCS3,TNFRSF1A,NFKB2,MAPK11,VEGFA,SHC1,IL18,IL1RN,CD14,MAP2K3,CHUK,TNFRSF1B,A2M,MCL1,HSPB1
	Cholesterol Biosynthesis I	3.49	FDFT1,SQLE,DHCR24,TM7SF2,CYP51A1
	Cholesterol Biosynthesis II (via 24,25-dihydrolanosterol)	3.49	FDFT1,SQLE,DHCR24,TM7SF2,CYP51A1
	Cholesterol Biosynthesis III (via Desmosterol)	3.49	FDFT1,SQLE,DHCR24,TM7SF2,CYP51A1
	Eicosanoid Signaling	3.43	PLA2G4A,PLA2G4E,LTC4S,ALOX5AP,HPGDS,TBXAS1,ALOX5,PLA2G7,PTGER4,PLA2G2C,DPEP2
	IL-4 Signaling	3.39	SHC1,IL2RG,PTPN6,IL4R,LOC100909593/RT1-DMa,IL13RA1,LOC100909630/RT1-DMb,H2-Eb2,HLA-DRA,NFATC2,HLA-DQB1,HLA-DRB5
	Amyotrophic Lateral Sclerosis Signaling	3.33	CAPN5,GRIN1,CACNA1D,GPX1,NEFH,CACNA1C,PDGFC,CACNA1A,VEGFA,BCL2L1,IGF1,CASP1,CASP7,CAPN3
	Systemic Lupus Erythematosus Signaling	3.18	PTPN6,HLA-A,FCGR2A,FCGR2B,TNFRSF13C,FCGR1A,PTPRC,HLA-G,IL18,CD40,IL1RN,CD72,PLCG2,SNRPB2,LYN,TLR7,CD22,FCER1G,CD86,NFATC2,PRPF40B,FCGR3A/FCGR3B,TNFSF13B
	Phospholipases	3.18	PLD4,PLA2G4A,HMOX1,PLA2G4E,PLD2,PLCB2,PLCG2,PLA2G7,PLD1,PLA2G2C
	Huntington's Disease Signaling	3.13	CAPN5,PLCB2,HDAC4,BDNF,PSME2,RCOR1,CASP4,RPH3A,GNG7,SHC1,CTSD,BCL2L1,GNB4,CASP6,PSME1,GNA15,IGF1,PRKCD,CASP1,IGF1R,CASP8,GNG5,CASP7,CAPN3
	Chondroitin Sulfate Degradation (Metazoa)	3.02	CD44,HEXA,HEXB,GALNS,ARSB
	Axonal Guidance Signaling	3.02	RAC2,PLCB2,SLIT1,ARPC1B,BDNF,SEMA6A,ABL1,SEMA6B,ADAM11,PDGFC,GNG7,VEGFA,SHC1,GNB4,SEMA6D,GNA15,IGF1,EFNA5,ADAM19,SRGAP2,GSK3B,GNG5,VASP,NGEF,PAK6,FES,L1CAM,MMP2,GNAZ,GNAI3,EPHA10,NTRK2,WNT10A,NTRK3,PRKCD,PLCG2,NFATC2,EPHB3
	FcγRIIB Signaling in B Lymphocytes	3.01	BLNK,BTK,SHC1,PLCG2,SYK,LYN,DOK1,FCGR2B
	Cytotoxic T Lymphocyte-mediated Apoptosis of Target Cells	3	B2M,CASP6,HLA-A,FCER1G,CASP8,CASP7,FAS
	Tumoricidal Function of Hepatic Natural Killer Cells	2.96	CASP6,ICAM1,CASP8,ITGAL,CASP7,FAS
	Acute Phase Response Signaling	2.96	SOCS3,SERPING1,C3,TNFRSF1A,C1S,CP,NFKB2,MAPK11,C4A/C4B,SHC1,HMOX1,FTL,IL18,IL1RN,MAP2K3,CHUK,TNFRSF1B,A2M,C2
	Colorectal Cancer Metastasis Signaling	2.95	TGFBR1,TNFRSF1A,IFNGR1,MMP2,NFKB2,PDGFC,RHOH,GNG7,TLR2,VEGFA,BCL2L1,GNB4,WNT10A,TGFB1,TLR6,TLR1,TLR7,Tlr13,TLR3,GSK3B,RHOF,STAT1,GNG5,PTGER4
	Activation of IRF by Cytosolic Pattern Recognition Receptors	2.94	DHX58,TRAF3,IRF7,CD40,ZBP1,CHUK,NFKB2,IFIT2,STAT1,ISG15
	Cardiac Hypertrophy Signaling	2.93	PLCB2,CACNA1D,TGFBR1,CACNA1C,GNAZ,MAPK11,RHOH,ADRB3,GNG7,CACNA1A,GNB4,GNAI3,GNA15,IGF1,TGFB1,PLCG2,IGF1R,MAP2K3,GSK3B,RHOF,GNG5,HSPB1,ADRB2
	Fc Epsilon RI Signaling	2.91	VAV2,RAC2,MAPK11,BTK,PLA2G4A,PLA2G4E,PLCG2,PRKCD,SYK,LYN,FCER1G,VAV1,MAP2K3,LCP2
	Calcium-induced T Lymphocyte Apoptosis	2.83	LOC100909593/RT1-DMa,LOC100909630/RT1-DMb,CD4,H2-Eb2,PRKCD,HLA-DRA,FCER1G,NFATC2,HLA-DQB1,HLA-DRB5
	Ephrin Receptor Signaling	2.81	RAC2,GRIN1,NGEF,PAK6,ARPC1B,ABL1,GNAZ,PDGFC,GNG7,VEGFA,SHC1,GNAI3,EPHA10,GNB4,GNA15,EFNA5,EPHB3,DOK1,GNG5
	iNOS Signaling	2.8	LY96,CD14,IFNGR1,CHUK,NFKB2,STAT1,MAPK11,IRF1
	IL-17A Signaling in Fibroblasts	2.76	CCL2,LCN2,CEBPD,CHUK,GSK3B,NFKB2,MAPK11
	UVA-Induced MAPK Signaling	2.76	BCL2L1,PLCB2,TIPARP,PLCG2,PARP10,PARP11,PARP12,PARP3,STAT1,MAPK11,PARP9,PARP14
	Role of NFAT in Cardiac Hypertrophy	2.66	PLCB2,HDAC4,TGFBR1,MAPK11,GNG7,SHC1,GNB4,GNAI3,CAMK2A,IGF1,TGFB1,PLCG2,PRKCD,CAMK1G,IGF1R,MAP2K3,GSK3B,GNG5,CAMK2B
	Synaptic Long Term Depression	2.59	GRM2,PLCB2,GNAZ,PLA2G7,PLA2G2C,PLA2G4A,PLA2G4E,GNAI3,GNA15,IGF1,PLCG2,PRKCD,PPM1J,RYR3,LYN,IGF1R
	Epoxysqualene Biosynthesis	2.58	FDFT1,SQLE
	Primary Immunodeficiency Signaling	2.55	BLNK,PTPRC,BTK,IL2RG,CD40,CD4,TAP1,TNFRSF13C
	Chemokine Signaling	2.49	GNAI3,PLCB2,CCR5,CAMK2A,CCL4,CCL2,PLCG2,CAMK1G,MAPK11,CAMK2B
	Choline Biosynthesis III	2.47	PLD4,HMOX1,PLD2,PLD1
	Mevalonate Pathway I	2.47	MVD,ACAT2,MVK,HMGCS1
	Retinoic acid Mediated Apoptosis Signaling	2.43	TIPARP,PARP10,PARP11,PARP12,PARP3,CASP8,PARP9,IRF1,PARP14
	Sphingosine-1-phosphate Signaling	2.42	PLCB2,CASP4,RHOH,PDGFC,S1PR3,GNAI3,CASP6,NAAA,PLCG2,CASP1,CASP8,RHOF,CASP7
	B Cell Activating Factor Signaling	2.41	TRAF3,NFATC2,CHUK,NFKB2,MAPK11,TNFRSF13C,TNFSF13B
	Ephrin B Signaling	2.4	VAV2,GNAI3,RAC2,GNB4,GNA15,EPHB3,VAV1,GNAZ,GNG5,GNG7
	Role of JAK1 and JAK3 in γc Cytokine Signaling	2.38	BLNK,SHC1,SOCS3,IL2RG,IL4R,FES,SYK,STAT1,TSLP
	GM-CSF Signaling	2.38	SHC1,BCL2L1,CAMK2A,CSF2RA,LYN,HCK,BCL2A1,STAT1,CAMK2B
	Neuropathic Pain Signaling In Dorsal Horn Neurons	2.29	GRIN1,KCNN4,PLCB2,GRM2,CAMK2A,NTRK2,KCNQ2,BDNF,PLCG2,PRKCD,CAMK1G,CAMK2B
	G Protein Signaling Mediated by Tubby	2.29	GNB4,PLCB2,PLCG2,ABL1,GNG5,GNG7
	G Beta Gamma Signaling	2.28	BTK,GNAI3,SHC1,GNB4,GNA15,PLCG2,KCNJ5,PRKCD,GNAZ,GNG5,GNG7
	MIF-mediated Glucocorticoid Regulation	2.22	PLA2G4A,PLA2G4E,LY96,CD14,CD74,NFKB2
	TWEAK Signaling	2.15	CASP6,TRAF3,CHUK,NFKB2,CASP8,CASP7
	Pancreatic Adenocarcinoma Signaling	2.09	PLD4,VEGFA,HMOX1,BCL2L1,PLD2,TGFBR1,TGFB1,ABL1,NFKB2,STAT1,PDGFC,PLD1
	Glioma Invasiveness Signaling	2.08	TIMP1,CD44,PLAUR,MMP2,PLAU,RHOF,RHOH,TIMP2
	Nur77 Signaling in T Lymphocytes	2.08	LOC100909593/RT1-DMa,LOC100909630/RT1-DMb,H2-Eb2,HLA-DRA,FCER1G,CD86,HLA-DQB1,HLA-DRB5
	IL-12 Signaling and Production in Macrophages	2.08	TLR2,IL18,LYZ,CD40,TGFB1,PRKCD,IFNGR1,IRF8,NFKB2,CHUK,STAT1,MAPK11,CLU,IRF1
	Growth Hormone Signaling	2.07	SOCS3,PTPN6,IGF1,PLCG2,PRKCD,CEBPA,IGF1R,STAT1,A2M
	Gαi Signaling	2.06	GRM2,CHRM4,GNG7,S1PR3,SHC1,GNB4,GNAI3,P2RY13,RAP1GAP,CNR2,RGS10,P2RY12,GNG5
	Pathogenesis of Multiple Sclerosis	2.05	CXCL10,CCR5,CCL4
	Signaling by Rho Family GTPases	2.03	PAK6,ARPC1B,VIM,NFKB2,GNAZ,SEPT1,RHOH,GNG7,PLD1,GNB4,GNAI3,GNA15,CDH3,SEPT10,CYBB,GFAP,RHOF,GNG5,ACTA1,SEPT2,MSN
	Superpathway of Geranylgeranyldiphosphate Biosynthesis I (via Mevalonate)	2.02	MVD,ACAT2,MVK,HMGCS1
	RhoA Signaling	2.01	NGEF,LPAR6,ARPC1B,IGF1,PLEKHG5,SEPT10,IGF1R,RAPGEF6,SEPT1,ACTA1,SEPT2,PLD1,MSN
	PEDF Signaling	1.99	ARHGAP22,BCL2L1,BDNF,CHUK,NFKB2,CASP8,MAPK11,CASP7,FAS
	T Cell Receptor Signaling	1.96	VAV2,PTPRC,BTK,PTPN7,CARD11,CD4,NFATC2,VAV1,CHUK,NFKB2,LCP2
	Induction of Apoptosis by HIV1	1.95	BCL2L1,TNFRSF1A,CHUK,NFKB2,CASP8,TNFRSF1B,BAK1,FAS
	Glioma Signaling	1.93	SHC1,CAMK2A,IGF1,PLCG2,PRKCD,CAMK1G,ABL1,IGF1R,CDKN2C,PDGFC,CAMK2B
	TNFR1 Signaling	1.92	CASP6,PAK6,TNFRSF1A,CHUK,NFKB2,CASP8,CASP7
	Heme Degradation	1.83	HMOX1,BLVRA
	MIF Regulation of Innate Immunity	1.76	PLA2G4A,PLA2G4E,LY96,CD14,CD74,NFKB2
	CD40 Signaling	1.75	TRAF3,ICAM1,CD40,ATF1,MAP2K3,CHUK,NFKB2,MAPK11
	cAMP-mediated signaling	1.75	ENPP6,GRM2,PDE10A,CHRM4,ADRB3,S1PR3,P2RY13,AKAP13,GNAI3,CAMK2A,RAP1GAP,PKIB,CNR2,RGS10,CAMK1G,P2RY12,PTGER4,CAMK2B,ADRB2
	IL-1 Signaling	1.74	GNAI3,GNB4,GNA15,MAP2K3,CHUK,GNAZ,NFKB2,GNG5,MAPK11,GNG7
	Thrombin Signaling	1.73	PLCB2,GNAZ,NFKB2,MAPK11,RHOH,GNG7,SHC1,GNB4,GNAI3,CAMK2A,GNA15,PLCG2,PRKCD,CAMK1G,RHOF,GNG5,CAMK2B
	Dopamine-DARPP32 Feedback in cAMP Signaling	1.73	KCNJ12,GRIN1,PLCB2,CACNA1D,CSNK1G1,ATF1,KCNJ16,CACNA1C,CACNA1A,GNAI3,PLCG2,PRKCD,PPM1J,KCNJ5,CAMKK2
	p70S6K Signaling	1.72	BTK,GNAI3,SHC1,IL2RG,IL4R,PLCB2,PLCG2,PPM1J,SYK,PRKCD,LYN,PLD1
	LPS/IL-1 Mediated Inhibition of RXR Function	1.71	MGST1,TNFRSF1A,MGMT,FMO5,CHST15,ABCA1,SLC27A4,IL18,LY96,NR0B2,IL1RN,SREBF1,Gsta1,CD14,CHST10,FABP7,ABCC3,TNFRSF1B,HMGCS1
	Reelin Signaling in Neurons	1.71	ITGB2,CNR2,LYN,HCK,MAP4K1,GSK3B,RELN,ITGAL,FGR
	Regulation of IL-2 Expression in Activated and Anergic T Lymphocytes	1.71	VAV2,TGFBR1,TGFB1,CARD11,PLCG2,NFATC2,VAV1,CHUK,NFKB2
	HMGB1 Signaling	1.69	IL18,ICAM1,CCL2,TNFRSF1A,TGFB1,MAP2K3,IFNGR1,NFKB2,RHOF,TNFRSF1B,MAPK11,RHOH
	Role of RIG1-like Receptors in Antiviral Innate Immunity	1.67	DHX58,TRAF3,IRF7,CHUK,NFKB2,CASP8
	Role of Hypercytokinemia/hyperchemokinemia in the Pathogenesis of Influenza	1.67	CXCL10,IL18,CCR5,CCL4,CCL2,IL1RN
	Molecular Mechanisms of Cancer	1.65	RAC2,PLCB2,TGFBR1,ABL1,CDKN2C,MAPK11,RHOH,FAS,SHC1,CASP6,CAMK2A,GNA15,TGFB1,GSK3B,CASP8,RHOF,CAMK2B,PAK6,GNAZ,AURKA,NFKB2,BAK1,GNAI3,BCL2L1,WNT10A,PRKCD,MAP2K3,CASP7
	fMLP Signaling in Neutrophils	1.64	GNAI3,GNB4,NCF1,PLCB2,ARPC1B,PRKCD,CYBB,NFATC2,NFKB2,GNG5,GNG7
	G-Protein Coupled Receptor Signaling	1.63	ENPP6,GRM2,PLCB2,PDE10A,CHRM4,NFKB2,ADRB3,S1PR3,SHC1,P2RY13,GNAI3,CAMK2A,GNA15,RAP1GAP,CNR2,RGS10,P2RY12,CHUK,PTGER4,CAMK2B,ADRB2
	Role of MAPK Signaling in the Pathogenesis of Influenza	1.61	CXCL10,PLA2G4A,PLA2G4E,CCL2,MAP2K3,MAPK11,PLA2G7,PLA2G2C
	CXCR4 Signaling	1.61	PLCB2,PAK6,EGR1,CD4,GNAZ,RHOH,GNG7,GNB4,GNAI3,GNA15,PRKCD,LYN,GNG5,RHOF
	Role of Tissue Factor in Cancer	1.59	VEGFA,BCL2L1,F10,GNA15,CSF1,EGR1,LYN,HCK,PLAUR,MAPK11,FGR
	Protein Kinase A Signaling	1.58	ENPP6,PLCB2,TGFBR1,GNG7,PTPRC,GNB4,PHKB,CAMK2A,TGFB1,RYR3,GSK3B,CHUK,GNG5,VASP,CAMK2B,PTPN7,PTPN6,ADD2,ATF1,PDE10A,PTPN18,NFKB2,GNAI3,AKAP13,PRKCD,PLCG2,CDC14B,KDELR3,NFATC2
	Caveolar-mediated Endocytosis Signaling	1.54	B2M,ITGB2,ITGAM,HLA-A,CD48,ABL1,ITGAL,ACTA1
	MSP-RON Signaling Pathway	1.53	TLR2,ITGB2,ITGAM,CCL2,CSF1,ACTA1
	Actin Cytoskeleton Signaling	1.53	VAV2,RAC2,PAK6,ARPC1B,FGF2,TRIO,MYH7B,PDGFC,SHC1,FGF18,CD14,VAV1,TMSB10/TMSB4X,NCKAP1L,ACTA1,ACTN1,MSN,MATK
	ERK/MAPK Signaling	1.5	HSPB3,MYCN,RAC2,PAK6,ATF1,VRK2,ELF1,SHC1,PLA2G4A,PLA2G4E,ETS2,PLCG2,PRKCD,PPM1J,STAT1,HSPB1
	Coagulation System	1.5	F10,PROS1,PLAUR,PLAU,A2M
	Leukotriene Biosynthesis	1.49	LTC4S,ALOX5,DPEP2
	IL-22 Signaling	1.49	SOCS3,IL10RB,STAT1,MAPK11
	Role of JAK1, JAK2 and TYK2 in Interferon Signaling	1.49	PTPN6,IFNGR1,NFKB2,STAT1
	RhoGDI Signaling	1.48	ARPC1B,PAK6,GNAZ,RHOH,GNG7,ARHGDIB,GNB4,GNAI3,GNA15,CDH3,CD44,RHOF,GNG5,ACTA1,MSN
	NF-κB Activation by Viruses	1.48	ITGB2,CCR5,CD4,PRKCD,CHUK,EIF2AK2,NFKB2,ITGAL
	TGF-β Signaling	1.47	IRF7,TGFBR1,TGFB1,MAP2K3,MAP4K1,MAPK11,ACVR1B,TGIF1,INHBA
	Zymosterol Biosynthesis	1.46	TM7SF2,CYP51A1
	autophagy	1.45	ATG13,LAMP2,ULK1,WDFY3,ATG10
	Hepatic Cholestasis	1.42	CYP7B1,TNFRSF1A,NFKB2,LY96,IL18,NR0B2,IL1RN,SREBF1,TGFB1,PRKCD,CD14,CHUK,ABCC3,TNFRSF1B
	Integrin Signaling	1.42	CAPN5,RAC2,PAK6,ARPC1B,ABL1,RHOH,ITGAL,SHC1,ITGB2,ITGAM,PLCG2,GSK3B,RHOF,ACTA1,VASP,ACTN1,CAPN3
	Virus Entry via Endocytic Pathways	1.41	B2M,RAC2,ITGB2,HLA-A,PLCG2,PRKCD,ABL1,ITGAL,ACTA1
	PTEN Signaling	1.4	SHC1,RAC2,BCL2L1,TGFBR1,NTRK2,MAGI1,NTRK3,IGF1R,CHUK,GSK3B,NFKB2
	April Mediated Signaling	1.36	TRAF3,NFATC2,CHUK,NFKB2,MAPK11
	NAD Biosynthesis from 2-amino-3-carboxymuconate Semialdehyde	1.33	ABL1,QPRT
	Superpathway of Serine and Glycine Biosynthesis I	1.33	PSPH,SHMT1
	Inhibition of Matrix Metalloproteases	1.32	TIMP1,MMP2,TFPI2,A2M,TIMP2
	Tight Junction Signaling	1.31	CPSF2,TGFBR1,TNFRSF1A,TGFB1,PPM1J,RAB13,CLDN19,CEBPA,CLDN9,NFKB2,TNFRSF1B,MYH7B,ACTA1,VASP
	PPAR Signaling	1.31	SHC1,IL18,NR0B2,TNFRSF1A,IL1RN,CHUK,NFKB2,TNFRSF1B,PDGFC
	Lipoate Salvage and Modification	1.29	LIPT1
	Thyroid Cancer Signaling	1.28	CXCL10,SHC1,NTRK2,BDNF,NTRK3
	Renin-Angiotensin Signaling	1.27	SHC1,PTPN6,CCL2,PAK6,PLCG2,PRKCD,SHC3,NFKB2,STAT1,MAPK11
	Dermatan Sulfate Degradation (Metazoa)	1.27	CD44,HEXA,HEXB
	CREB Signaling in Neurons	1.24	GRIN1,GRM2,PLCB2,GNAZ,GNG7,SHC1,GNB4,GNAI3,CAMK2A,GNA15,PLCG2,PRKCD,GNG5,CAMK2B
	Unfolded protein response	1.24	SREBF2,SREBF1,CEBPA,CEBPD,CD82,CEBPG
	Macropinocytosis Signaling	1.23	ITGB2,CSF1,PLCG2,PRKCD,CD14,PDGFC,CSF1R
	Wnt/Ca+ pathway	1.18	PLCB2,CAMK2A,PLCG2,NFATC2,GSK3B,NFKB2
	Protein Ubiquitination Pathway	1.18	B2M,HSPB3,PSMB9,USP18,USP43,HLA-A,PSME2,PSMB8,USP2,TAP1,UBE2L6,USP31,PSME1,USP10,CDC34,DNAJC22,DNAJB5,UBE2C,HSPB1
	Melatonin Signaling	1.17	GNAI3,PLCB2,CAMK2A,PLCG2,PRKCD,MAP2K3,CAMK2B
	CDK5 Signaling	1.17	NTRK2,BDNF,MAPK4,EGR1,PPM1J,MAPK15,ABL1,MAPK11,CACNA1A
	Telomerase Signaling	1.17	SHC1,IL2RG,HDAC4,ETS2,PPM1J,TEP1,ABL1,TPP1,ELF1
	GNRH Signaling	1.17	GNAI3,PLCB2,CAMK2A,GNA15,PAK6,EGR1,PRKCD,MAP2K3,NFKB2,MAPK11,CAMK2B
	Role of IL-17F in Allergic Inflammatory Airway Diseases	1.13	CXCL10,CCL4,IGF1,CCL2,NFKB2
	Prostanoid Biosynthesis	1.13	HPGDS,TBXAS1
	Folate Transformations I	1.13	MTHFS,SHMT1
	Cholecystokinin/Gastrin-mediated Signaling	1.13	SHC1,PLCB2,IL18,IL1RN,PRKCD,MAP2K3,RHOF,RHOH,CCKBR
	JAK/Stat Signaling	1.12	SHC1,BCL2L1,SOCS3,PTPN6,NFKB2,STAT1,CCKBR
	CCR3 Signaling in Eosinophils	1.11	GNAI3,PLA2G4A,GNB4,PLA2G4E,PLCB2,PAK6,PRKCD,GNG5,MAPK11,GNG7
	LPS-stimulated MAPK Signaling	1.1	ATF1,PRKCD,CD14,MAP2K3,CHUK,NFKB2,MAPK11
	Prolactin Signaling	1.1	SHC1,SOCS3,PLCG2,PRKCD,NMI,STAT1,IRF1
	STAT3 Pathway	1.1	SOCS3,PTPN6,TGFBR1,NTRK2,NTRK3,IGF1R,MAPK11
	Cardiac β-adrenergic Signaling	1.1	ENPP6,GNB4,AKAP13,CACNA1D,PDE10A,PKIB,PPM1J,CACNA1C,GNG5,CACNA1A,GNG7
	CTLA4 Signaling in Cytotoxic T Lymphocytes	1.09	B2M,PTPN6,HLA-A,PPM1J,SYK,FCER1G,CD86,LCP2
	Human Embryonic Stem Cell Pluripotency	1.08	S1PR3,TGFBR1,NTRK2,WNT10A,BDNF,FGF2,NTRK3,TGFB1,GSK3B,PDGFC,INHBA
	P2Y Purigenic Receptor Signaling Pathway	1.07	GNAI3,GNB4,PLCB2,PLCG2,P2RY6,PRKCD,P2RY12,NFKB2,GNG5,GNG7
	phagosome maturation	1.05	ATP6V1E1,B2M,LAMP2,HLA-A,TCIRG1,HLA-DRA,RAB7B,CYBB,TAP1,HLA-DRB5
	Ketogenesis	1.05	ACAT2,HMGCS1
	Calcium Transport I	1.05	ATP2B3,ATP2B2
	Maturity Onset Diabetes of Young (MODY) Signaling	1.05	CACNA1D,CACNA1C,CACNA1A
	nNOS Signaling in Neurons	1.04	CAPN5,GRIN1,CAMK2A,PRKCD,CAPN3
	Gustation Pathway	1.03	ENPP6,P2RY13,PLCB2,LPAR6,PDE10A,P2RY6,P2RY12,PANX1,GNG5,GNG7
	IL-9 Signaling	1.02	SOCS3,IL2RG,NFKB2,STAT1
	Inhibition of Angiogenesis by TSP1	1.02	VEGFA,TGFBR1,TGFB1,MAPK11
	Role of JAK2 in Hormone-like Cytokine Signaling	1.02	SHC1,SOCS3,PTPN6,STAT1
	ILK Signaling	1.02	TNFRSF1A,VIM,NFKB2,RHOH,PDGFC,MYH7B,VEGFA,ITGB2,PPM1J,GSK3B,TMSB10/TMSB4X,RHOF,ACTN1,ACTA1
	Ephrin A Signaling	1.01	VAV2,EPHA10,NGEF,EFNA5,VAV1
	Salvage Pathways of Pyrimidine Ribonucleotides	1	APOBEC1,AK5,PRKCD,APOBEC2,MAP2K3,EIF2AK2,TTK,CDK1
	VEGF Signaling	1	VEGFA,SHC1,BCL2L1,PTPN6,PLCG2,PDGFC,ACTN1,ACTA1
	Asparagine Degradation I	1	ASPG
	Lipoate Biosynthesis and Incorporation II	1	LIPT1
	Glycine Biosynthesis I	1	SHMT1
	Polyamine Regulation in Colon Cancer	0.998	PSME1,PSME2,SAT1
	IL-15 Signaling	0.986	SHC1,BCL2L1,IL2RG,SYK,NFKB2,MAPK11
	Cyclins and Cell Cycle Regulation	0.979	HDAC4,TGFB1,PPM1J,ABL1,CDKN2C,GSK3B,CDK1
	Gαs Signaling	0.969	GNB4,ADD2,RYR3,HCK,GNG5,PTGER4,GNG7,ADRB3,ADRB2
	Xenobiotic Metabolism Signaling	0.958	MGST1,HDAC4,UGT1A6,MGMT,NFKB2,FMO5,MAPK11,CHST15,HMOX1,FTL,CAMK2A,PRKCD,PPM1J,CAMK1G,Gsta1,CHST10,MAP2K3,ABCC3,CAMK2B
	Differential Regulation of Cytokine Production in Intestinal Epithelial Cells by IL-17A and IL-17F	0.953	CCL4,CCL2,LCN2
	Androgen Signaling	0.933	GNAI3,SHC1,GNB4,GNA15,PRKCD,GNAZ,NFKB2,GNG5,GNG7
	Germ Cell-Sertoli Cell Junction Signaling	0.918	RAC2,TGFBR1,PAK6,TNFRSF1A,TGFB1,MYO7A,MAP2K3,RHOF,RHOH,A2M,ACTN1,ACTA1
	PPARα/RXRα Activation	0.909	PLCB2,GPD1,TGFBR1,NFKB2,ABCA1,ACVR1B,SHC1,GNA15,NR0B2,TGFB1,PLCG2,MAP2K3,CHUK
	Cellular Effects of Sildenafil (Viagra)	0.898	KCNN4,PLCB2,CACNA1D,KCNQ2,PLCG2,CACNA1C,CACNG8,MYH7B,CACNA1A,ACTA1
	CD27 Signaling in Lymphocytes	0.897	BCL2L1,MAP2K3,CHUK,NFKB2,CASP8
	Calcium Signaling	0.895	GRIN1,HDAC4,CHRNA4,MYH7B,ATP2B2,CAMK2A,ATP2B3,RYR3,CAMK1G,NFATC2,ACTA1,CAMKK2,CAMK2B
	Erythropoietin Signaling	0.891	SHC1,SOCS3,PTPN6,PLCG2,PRKCD,NFKB2
	Neurotrophin/TRK Signaling	0.891	SHC1,NTRK2,BDNF,NTRK3,SPRY2,MAP2K3
	Glioblastoma Multiforme Signaling	0.885	SHC1,PLCB2,IGF1,WNT10A,PLCG2,PRKCD,IGF1R,GSK3B,RHOF,PDGFC,RHOH
	Role of JAK family kinases in IL-6-type Cytokine Signaling	0.872	SOCS3,STAT1,MAPK11
	Semaphorin Signaling in Neurons	0.871	FES,PAK6,DPYSL3,RHOF,RHOH
	GPCR-Mediated Nutrient Sensing in Enteroendocrine Cells	0.856	GNAI3,PLCB2,GNA15,PLCG2,PRKCD,GNG5,GNG7
	Guanosine Nucleotides Degradation III	0.85	GDA,NT5E
	TR/RXR Activation	0.837	F10,LDLR,UCP2,SREBF2,SREBF1,SYT2,THRB
	Biotin-carboxyl Carrier Protein Assembly	0.835	HLCS
	Thyroid Hormone Biosynthesis	0.835	CTSD
	Glycerol-3-phosphate Shuttle	0.835	GPD1
	Lipid Antigen Presentation by CD1	0.835	B2M,CD1D,FCER1G
	Antiproliferative Role of TOB in T Cell Signaling	0.835	TGFBR1,TGFB1,CDC34
	D-myo-inositol (1,4,5)-Trisphosphate Biosynthesis	0.835	PLD4,PLCB2,PLCG2
	Regulation of the Epithelial-Mesenchymal Transition Pathway	0.819	PYGO1,TGFBR1,JAG2,FGF18,WNT10A,FGF2,TGFB1,EGR1,MAP2K3,MMP2,BCL9,NFKB2,GSK3B
	ErbB Signaling	0.818	SHC1,PAK6,PLCG2,PRKCD,MAP2K3,GSK3B,MAPK11
	HIF1α Signaling	0.816	SLC2A5,VEGFA,MAPK4,MAPK15,MMP2,PDGFC,MAPK11,SLC2A3
	Relaxin Signaling	0.807	VEGFA,ENPP6,GNAI3,GNB4,GNA15,PDE10A,GNAZ,NFKB2,GNG5,GNG7
	GPCR-Mediated Integration of Enteroendocrine Signaling Exemplified by an L Cell	0.806	GNAI3,PLCB2,GNA15,PLCG2,ADRB3,ADRB2
	Role of Osteoblasts, Osteoclasts and Chondrocytes in Rheumatoid Arthritis	0.805	SPP1,TNFRSF1A,ACP5,CSF1R,IL18,WNT10A,IGF1,CSF1,TGFB1,IL1RN,NFATC2,MAP2K3,GSK3B,CHUK,TNFRSF1B
	Synaptic Long Term Potentiation	0.802	GRIN1,PLCB2,GRM2,CAMK2A,GNA15,PLCG2,PRKCD,CACNA1C,CAMK2B
	α-Adrenergic Signaling	0.8	GNAI3,GNB4,PHKB,PLCG2,PRKCD,GNG5,GNG7
	IL-15 Production	0.799	NFKB2,STAT1,IRF1
	DNA Double-Strand Break Repair by Homologous Recombination	0.798	ATRX,ABL1
	Ubiquinol-10 Biosynthesis (Eukaryotic)	0.798	CYP7B1,ECHDC1
	IL-17 Signaling	0.786	CXCL10,CCL2,TIMP1,MAP2K3,GSK3B,MAPK11
	mTOR Signaling	0.783	ATG13,PLD4,VEGFA,HMOX1,PLD2,ULK1,EIF3H,PPM1J,PRKCD,RHOF,PDGFC,RHOH,PLD1
	Regulation of Cellular Mechanics by Calpain Protease	0.777	CAPN5,CAST,CDK1,ACTN1,CAPN3
	Glutamate Receptor Signaling	0.777	GRIN1,GRM2,HOMER3,GNG5,GNG7
	Sperm Motility	0.772	SLC9A5,CACNA1G,PLA2G4A,PLA2G4E,PLCB2,PLCG2,PRKCD,PLA2G7,PLA2G2C
	Glucocorticoid Receptor Signaling	0.761	ICAM1,TGFBR1,TAF7,MAPK11,FCGR1A,SHC1,BCL2L1,CCL2,TGFB1,IL1RN,ANXA1,CEBPA,NFATC2,CHUK,PLAU,STAT1,A2M,ADRB2
	Myc Mediated Apoptosis Signaling	0.755	SHC1,IGF1,IGF1R,CASP8,FAS
	nNOS Signaling in Skeletal Muscle Cells	0.75	RYR3,CAPN3
	NAD biosynthesis II (from tryptophan)	0.75	ABL1,QPRT
	The Visual Cycle	0.75	RDH10,RPE65
	TNFR2 Signaling	0.734	CHUK,NFKB2,TNFRSF1B
	Glutathione-mediated Detoxification	0.734	MGST1,Gsta1,HPGDS
	Spermine and Spermidine Degradation I	0.721	SAT1
	VEGF Family Ligand-Receptor Interactions	0.711	VEGFA,SHC1,PLA2G4A,PLA2G4E,PLCG2,PRKCD
	Extrinsic Prothrombin Activation Pathway	0.706	F10,PROS1
	Chronic Myeloid Leukemia Signaling	0.699	BCL2L1,HDAC4,TGFBR1,TGFB1,ABL1,CHUK,NFKB2
	PDGF Signaling	0.694	SHC1,PLCG2,ABL1,EIF2AK2,STAT1,PDGFC
	VDR/RXR Activation	0.677	CXCL10,SERPINB1,SPP1,PRKCD,CEBPA,CD14
	4-1BB Signaling in T Lymphocytes	0.675	CHUK,NFKB2,MAPK11
	Acute Myeloid Leukemia Signaling	0.66	CSF3R,CSF2RA,CEBPA,MAP2K3,NFKB2,CSF1R
	Role of PI3K/AKT Signaling in the Pathogenesis of Influenza	0.655	GNAI3,CCR5,GSK3B,NFKB2,PLAC8
	Ceramide Signaling	0.644	S1PR3,CTSD,TNFRSF1A,PPM1J,NFKB2,TNFRSF1B
	Pyridoxal 5'-phosphate Salvage Pathway	0.637	PRKCD,MAP2K3,EIF2AK2,TTK,CDK1
	Cell Cycle: G1/S Checkpoint Regulation	0.637	HDAC4,TGFB1,ABL1,CDKN2C,GSK3B
	Serine Biosynthesis	0.635	PSPH
	Lactose Degradation III	0.635	GLB1
	dTMP De Novo Biosynthesis	0.635	SHMT1
	Folate Polyglutamylation	0.635	SHMT1
	Differential Regulation of Cytokine Production in Macrophages and T Helper Cells by IL-17A and IL-17F	0.629	CCL4,CCL2
	Clathrin-mediated Endocytosis Signaling	0.616	VEGFA,ITGB2,CD2AP,LYZ,LDLR,ARPC1B,IGF1,FGF18,FGF2,PDGFC,ACTA1,CLU
	Type II Diabetes Mellitus Signaling	0.611	SOCS3,TNFRSF1A,PRKCD,ABCC8,CHUK,NFKB2,TNFRSF1B,SLC27A4
	Mitotic Roles of Polo-Like Kinase	0.602	TGFB1,PTTG1,PPM1J,CDK1,KIF11
	Wnt/β-catenin Signaling	0.601	TGFBR1,CSNK1G1,WNT10A,CDH3,TGFB1,PPM1J,CD44,MAP4K1,BCL9,GSK3B,ACVR1B
	Oncostatin M Signaling	0.598	SHC1,PLAU,STAT1
	Nitric Oxide Signaling in the Cardiovascular System	0.597	VEGFA,CACNA1D,PRKCD,CACNA1C,PDGFC,CACNA1A,ADRB3
	Glutathione Redox Reactions I	0.594	MGST1,GPX1
	Paxillin Signaling	0.583	ITGB2,ITGAM,PAK6,MAPK11,ITGAL,ACTN1,ACTA1
	Amyloid Processing	0.577	CAPN5,GSK3B,MAPK11,CAPN3
	tRNA Splicing	0.574	ENPP6,PDE10A,TSEN54
	GDNF Family Ligand-Receptor Interactions	0.569	SHC1,PSPN,PLCG2,GFRA1,DOK1
	Glycerol Degradation I	0.567	GPD1
	Ceramide Degradation	0.567	NAAA
	Purine Nucleotides Degradation II (Aerobic)	0.562	GDA,NT5E
	Breast Cancer Regulation by Stathmin1	0.559	GNAI3,SHC1,GNB4,PLCB2,CAMK2A,PPM1J,PRKCD,CAMK1G,GNG5,CDK1,GNG7,CAMK2B
	Agrin Interactions at Neuromuscular Junction	0.554	RAC2,ITGB2,PAK6,ITGAL,ACTA1
	Bladder Cancer Signaling	0.541	VEGFA,FGF18,FGF2,ABL1,MMP2,PDGFC
	Aryl Hydrocarbon Receptor Signaling	0.535	HSPB3,CTSD,MGST1,NR0B2,TGFB1,Gsta1,NFKB2,FAS,HSPB1
	Putrescine Degradation III	0.533	SAT1,Aldh3b2
	Small Cell Lung Cancer Signaling	0.523	BCL2L1,TRAF3,ABL1,CHUK,NFKB2
	Lymphotoxin β Receptor Signaling	0.523	BCL2L1,TRAF3,CHUK,NFKB2
	Role of IL-17A in Arthritis	0.523	CCL2,MAP2K3,NFKB2,MAPK11
	AMPK Signaling	0.514	ULK1,CHRNA4,AK5,TBC1D1,PPM1J,AK3,MAP2K3,MAPK11,CAMKK2,ADRB3,ADRB2
	Sertoli Cell-Sertoli Cell Junction Signaling	0.514	MPP6,TNFRSF1A,CLDN19,MYO7A,MAP2K3,CLDN9,GSK3B,MAPK11,A2M,ACTN1,ACTA1
	Glycoaminoglycan-protein Linkage Region Biosynthesis	0.511	B3GAT1
	Pregnenolone Biosynthesis	0.511	CYP7B1
	Thrombopoietin Signaling	0.506	SHC1,PLCG2,PRKCD,STAT1
	FXR/RXR Activation	0.496	C4A/C4B,MLXIPL,IL18,C3,NR0B2,SREBF1,IL1RN,CLU
	Actin Nucleation by ARP-WASP Complex	0.49	ARPC1B,RHOF,RHOH,VASP
	Docosahexaenoic Acid (DHA) Signaling	0.49	BCL2L1,GSK3B,BCL2A1
	Netrin Signaling	0.49	RAC2,RYR3,NFATC2
	Regulation of Actin-based Motility by Rho	0.489	RAC2,ARPC1B,PAK6,RHOF,RHOH,ACTA1
	D-myo-inositol-5-phosphate Metabolism	0.485	PTPRC,PLD4,SOCS3,PTPN7,PTPN6,PLCB2,PLCG2,STYXL1,ACP5
	Epithelial Adherens Junction Signaling	0.476	VAV2,TGFBR1,MAGI1,ARPC1B,MYO7A,MYH7B,ACVR1B,ACTN1,ACTA1
	Airway Pathology in Chronic Obstructive Pulmonary Disease	0.464	MMP2
	Sphingosine and Sphingosine-1-phosphate Metabolism	0.464	NAAA
	Salvage Pathways of Pyrimidine Deoxyribonucleotides	0.464	APOBEC3B
	SAPK/JNK Signaling	0.454	SHC1,RAC2,FCER1G,MAP4K1,GNG5,GNG7
	Mechanisms of Viral Exit from Host Cells	0.454	PRKCD,VPS36,ACTA1
	Ovarian Cancer Signaling	0.446	VEGFA,WNT10A,CD44,ABL1,EDNRA,MMP2,GSK3B,PDGFC
	ATM Signaling	0.445	BRAT1,ABL1,MAPK11,CDK1
	IL-17A Signaling in Gastric Cells	0.432	CXCL10,MAPK11
	Assembly of RNA Polymerase I Complex	0.423	TAF1C
	Ketolysis	0.423	ACAT2
	NAD Salvage Pathway II	0.411	NT5E,ACP5
	14-3-3-mediated Signaling	0.405	PLCB2,TNFRSF1A,PLCG2,PRKCD,VIM,GFAP,GSK3B
	Gα12/13 Signaling	0.405	VAV2,BTK,LPAR6,CDH3,VAV1,CHUK,NFKB2
	Antiproliferative Role of Somatostatin Receptor 2	0.392	GNB4,PTPN6,GNG5,GNG7
	Estrogen-Dependent Breast Cancer Signaling	0.392	IGF1,IGF1R,NFKB2,HSD17B1
	Cell Cycle Control of Chromosomal Replication	0.391	MCM5,MCM3
	Histidine Degradation VI	0.388	CYP7B1
	Glycine Betaine Degradation	0.388	SHMT1
	IL-17A Signaling in Airway Cells	0.379	CHUK,GSK3B,NFKB2,MAPK11
	Role of Oct4 in Mammalian Embryonic Stem Cell Pluripotency	0.374	CASP6,SPP1,ETS2
	Pyrimidine Ribonucleotides Interconversion	0.372	AK5,ENTPD2
	Hypoxia Signaling in the Cardiovascular System	0.367	VEGFA,CDC34,UBE2L6,UBE2C
	Hematopoiesis from Pluripotent Stem Cells	0.36	CSF1,CD4,FCER1G
	Intrinsic Prothrombin Activation Pathway	0.354	F10,PROS1
	FGF Signaling	0.354	PTPN6,FGF18,FGF2,MAP2K3,MAPK11
	NRF2-mediated Oxidative Stress Response	0.352	HMOX1,MGST1,FTL,PRKCD,Gsta1,MAP2K3,CDC34,GSK3B,DNAJB5,ACTA1
	Rac Signaling	0.352	ARPC1B,PAK6,CD44,CYBB,NFKB2,PLD1
	PI3K/AKT Signaling	0.352	SHC1,BCL2L1,PPM1J,CHUK,GSK3B,NFKB2,MCL1
	eNOS Signaling	0.352	VEGFA,LPAR6,CHRNA4,PLCG2,PRKCD,CASP8,AQP4,PDGFC
	GABA Receptor Signaling	0.345	GABRQ,KCNN4,KCNQ2,SLC6A12
	Pyrimidine Ribonucleotides De Novo Biosynthesis	0.337	AK5,ENTPD2
	Sonic Hedgehog Signaling	0.337	GSK3B,CDK1
	Cell Cycle: G2/M DNA Damage Checkpoint Regulation	0.334	ABL1,AURKA,CDK1
	FAK Signaling	0.334	CAPN5,PAK6,PLCG2,ACTA1,CAPN3
	Cleavage and Polyadenylation of Pre-mRNA	0.329	CPSF2
	Hematopoiesis from Multipotent Stem Cells	0.329	CSF1
	Glutaryl-CoA Degradation	0.329	ACAT2
	NGF Signaling	0.326	SHC1,PLCG2,PRKCD,TRIO,CHUK,NFKB2
	Neuregulin Signaling	0.325	SHC1,ERBIN,PLCG2,PRKCD,MATK
	3-phosphoinositide Degradation	0.322	PTPRC,SOCS3,PTPN7,PTPN6,INPP4B,MTMR1,STYXL1,ACP5
	PAK Signaling	0.316	SHC1,ARHGAP10,PAK6,EPHB3,PDGFC
	Fatty Acid Activation	0.305	SLC27A4
	NAD Phosphorylation and Dephosphorylation	0.305	ACP5
	IL-3 Signaling	0.303	SHC1,PTPN6,PRKCD,STAT1
	Corticotropin Releasing Hormone Signaling	0.295	VEGFA,GNAI3,BDNF,PLCG2,PRKCD,MAPK11
	Retinoate Biosynthesis I	0.292	RDH10,DHRS4
	Factors Promoting Cardiogenesis in Vertebrates	0.29	TGFBR1,TGFB1,PRKCD,GSK3B,ACVR1B
	IL-2 Signaling	0.288	SHC1,IL2RG,SYK
	Isoleucine Degradation I	0.283	ACAT2
	Urate Biosynthesis/Inosine 5'-phosphate Degradation	0.283	NT5E
	Role of Cytokines in Mediating Communication between Immune Cells	0.277	IL18,TGFB1,IL1RN
	Leptin Signaling in Obesity	0.276	SOCS3,PLCB2,PLCG2,AGRP
	Adipogenesis pathway	0.271	HDAC4,FGF2,TNFRSF1A,TGFB1,SREBF1,CEBPA,CEBPD
	Triacylglycerol Biosynthesis	0.266	LPCAT4,LPIN3
	Ethanol Degradation II	0.266	Aldh3b2,DHRS4
	Vitamin-C Transport	0.263	SLC2A3
	HER-2 Signaling in Breast Cancer	0.258	ITGB2,PRKCD,MMP2,GSK3B
	Chondroitin Sulfate Biosynthesis	0.257	B3GAT1,CHST10,CHST15
	EGF Signaling	0.257	SHC1,STAT1,MAPK11
	Stearate Biosynthesis I (Animals)	0.254	DHCR24,SLC27A4
	Granzyme B Signaling	0.244	CASP8
	CDP-diacylglycerol Biosynthesis I	0.244	LPCAT4
	Parkinson's Signaling	0.244	MAPK11
	Estrogen Biosynthesis	0.231	CYP51A1,HSD17B1
	Noradrenaline and Adrenaline Degradation	0.231	Aldh3b2,DHRS4
	Notch Signaling	0.231	JAG2,MFNG
	γ-linolenate Biosynthesis II (Animals)	0.228	SLC27A4
	Mitochondrial L-carnitine Shuttle Pathway	0.228	SLC27A4
	Histamine Degradation	0.228	Aldh3b2
	Adenosine Nucleotides Degradation II	0.228	NT5E
	Methionine Degradation I (to Homocysteine)	0.228	MGMT
	Phosphatidylglycerol Biosynthesis II (Non-plastidic)	0.213	LPCAT4
	GADD45 Signaling	0.199	CDK1
	Oxidative Ethanol Degradation III	0.199	Aldh3b2
	DNA damage-induced 14-3-3σ Signaling	0.199	CDK1
	Cysteine Biosynthesis III (mammalia)	0.199	MGMT

## Sheet: 3 mo
S2 File. TBI-associated genes (absolute fold-change >1.4, p< 0.05, TBI vs sham control) in all significant Canonical pathways in cortex. All time points are shown in separate tabs.
Time post-TBI	Ingenuity Canonical Pathways	-log (p-value)	Molecules
3 mo	Protein Ubiquitination Pathway	2.89	CBL,HLA-A,PSMD13,DNAJC6,DNAJC1,DNAJA1,UBE3A,HSPA4L
	Neuroprotective Role of THOP1 in Alzheimer's Disease	2.36	PRKACB,HLA-A,MMP9
	Cellular Effects of Sildenafil (Viagra)	2.36	PRKACB,ADCY9,KCNN4,GPR37,MYLK
	Bladder Cancer Signaling	2.23	MMP14,FGF9,MMP9,PGF
	Telomere Extension by Telomerase	2.18	HNRNPA2B1,NBN
	HIF1α Signaling	1.99	MMP14,HIF1A,MMP9,PGF
	Acute Phase Response Signaling	1.88	SERPING1,Saa3,SERPINA1,C2,RBP4
	GABA Receptor Signaling	1.74	ADCY9,KCNN4,GPR37
	LXR/RXR Activation	1.74	APOA5,SERPINA1,MMP9,RBP4
	Clathrin-mediated Endocytosis Signaling	1.73	CBL,FGF9,SERPINA1,RBP4,PGF
	Ovarian Cancer Signaling	1.63	PRKACB,FGF9,MMP9,PGF
	Biotin-carboxyl Carrier Protein Assembly	1.61	HLCS
	Dopamine Receptor Signaling	1.57	PRKACB,ADCY9,MAOB
	Melatonin Degradation II	1.49	MAOB
	Antigen Presentation Pathway	1.43	HLA-A,TAPBP
	Complement System	1.43	SERPING1,C2
	Aldosterone Signaling in Epithelial Cells	1.43	DNAJC6,DNAJC1,DNAJA1,HSPA4L
	Inhibition of Matrix Metalloproteases	1.39	MMP14,MMP9
	Dopamine-DARPP32 Feedback in cAMP Signaling	1.35	PRKACB,ADCY9,KCNJ16,CAMKK2
	Colorectal Cancer Metastasis Signaling	1.33	PRKACB,ADCY9,MMP14,MMP9,PGF
	Cdc42 Signaling	1.3	RT1-A3 (includes others),RALA,HLA-A,MYLK
	Neuropathic Pain Signaling In Dorsal Horn Neurons	1.3	PRKACB,KCNN4,GPR37
	Serotonin Receptor Signaling	1.29	ADCY9,MAOB
	Pancreatic Adenocarcinoma Signaling	1.24	RALA,MMP9,PGF
	Calcium Signaling	1.22	PRKACB,TRPC1,ATP2C1,CAMKK2
	NRF2-mediated Oxidative Stress Response	1.21	GSTA5,DNAJC6,DNAJC1,DNAJA1
	Airway Pathology in Chronic Obstructive Pulmonary Disease	1.19	MMP9
	14-3-3-mediated Signaling	1.14	CBL,YWHAG,GFAP
	Gαi Signaling	1.11	PRKACB,ADCY9,RALA
	Calcium Transport I	1.1	ATP2C1
	Molecular Mechanisms of Cancer	1.08	PRKACB,ADCY9,CBL,RALA,HIF1A,NBN
	Atherosclerosis Signaling	1.08	SERPINA1,MMP9,RBP4
	Adipogenesis pathway	1	TXNIP,CEBPD,HIF1A
	Relaxin Signaling	0.995	PRKACB,ADCY9,MMP9
	DNA Double-Strand Break Repair by Homologous Recombination	0.96	NBN
	DNA Double-Strand Break Repair by Non-Homologous End Joining	0.96	NBN
	Phenylalanine Degradation IV (Mammalian, via Side Chain)	0.96	MAOB
	eNOS Signaling	0.946	PRKACB,ADCY9,PGF
	Caveolar-mediated Endocytosis Signaling	0.934	HLA-A,CD48
	GPCR-Mediated Integration of Enteroendocrine Signaling Exemplified by an L Cell	0.934	PRKACB,ADCY9
	Parkinson's Signaling	0.906	GPR37
	FLT3 Signaling in Hematopoietic Progenitor Cells	0.904	CBL,FLT3LG
	Leptin Signaling in Obesity	0.904	PRKACB,ADCY9
	Melanocyte Development and Pigmentation Signaling	0.816	PRKACB,ADCY9
	Allograft Rejection Signaling	0.816	RT1-A3 (includes others),HLA-A
	GPCR-Mediated Nutrient Sensing in Enteroendocrine Cells	0.816	PRKACB,ADCY9
	TR/RXR Activation	0.808	APOA5,HIF1A
	Putrescine Degradation III	0.796	MAOB
	α-Adrenergic Signaling	0.792	PRKACB,ADCY9
	OX40 Signaling Pathway	0.777	RT1-A3 (includes others),HLA-A
	Mitochondrial Dysfunction	0.775	MAOB,COX11,SDHC
	IL-1 Signaling	0.762	PRKACB,ADCY9
	Tryptophan Degradation X (Mammalian, via Tryptamine)	0.76	MAOB
	TCA Cycle II (Eukaryotic)	0.76	SDHC
	VEGF Signaling	0.754	HIF1A,PGF
	Tumoricidal Function of Hepatic Natural Killer Cells	0.744	LYVE1
	IGF-1 Signaling	0.719	PRKACB,YWHAG
	Hepatic Fibrosis / Hepatic Stellate Cell Activation	0.715	COL4A2,MMP9,PGF
	Regulation of the Epithelial-Mesenchymal Transition Pathway	0.71	FGF9,HIF1A,MMP9
	ILK Signaling	0.706	HIF1A,MMP9,PGF
	CDK5 Signaling	0.706	PRKACB,ADCY9
	Nitric Oxide Signaling in the Cardiovascular System	0.699	PRKACB,PGF
	mTOR Signaling	0.697	EIF3J,HIF1A,PGF
	Dopamine Degradation	0.684	MAOB
	RAR Activation	0.683	PRKACB,ADCY9,RBP4
	Glutathione-mediated Detoxification	0.67	GSTA5
	Protein Kinase A Signaling	0.668	PRKACB,ADCY9,YWHAG,PTPRB,MYLK
	Sonic Hedgehog Signaling	0.657	PRKACB
	Renin-Angiotensin Signaling	0.644	PRKACB,ADCY9
	Gαs Signaling	0.644	PRKACB,ADCY9
	Oxidative Phosphorylation	0.644	COX11,SDHC
	Cytotoxic T Lymphocyte-mediated Apoptosis of Target Cells	0.632	HLA-A
	Corticotropin Releasing Hormone Signaling	0.632	PRKACB,ADCY9
	Inhibition of Angiogenesis by TSP1	0.61	MMP9
	Coagulation System	0.599	SERPINA1
	IL-17A Signaling in Fibroblasts	0.599	CEBPD
	Triacylglycerol Biosynthesis	0.599	ELOVL2
	P2Y Purigenic Receptor Signaling Pathway	0.589	PRKACB,ADCY9
	Stearate Biosynthesis I (Animals)	0.588	ELOVL2
	Systemic Lupus Erythematosus Signaling	0.585	CBL,HLA-A,HNRNPA2B1
	phagosome maturation	0.584	HLA-A,VPS37C
	Gustation Pathway	0.579	PRKACB,ADCY9
	Noradrenaline and Adrenaline Degradation	0.568	MAOB
	Role of Osteoblasts, Osteoclasts and Chondrocytes in Rheumatoid Arthritis	0.567	CBL,SPP1,MMP14
	Netrin Signaling	0.558	PRKACB
	FXR/RXR Activation	0.554	SERPINA1,RBP4
	GNRH Signaling	0.54	PRKACB,ADCY9
	Mechanisms of Viral Exit from Host Cells	0.54	VPS37C
	Insulin Receptor Signaling	0.527	PRKACB,CBL
	IL-12 Signaling and Production in Macrophages	0.522	SERPINA1,RBP4
	Cardiac β-adrenergic Signaling	0.522	PRKACB,ADCY9
	Role of Oct4 in Mammalian Embryonic Stem Cell Pluripotency	0.499	SPP1
	Autoimmune Thyroid Disease Signaling	0.491	HLA-A
	Graft-versus-Host Disease Signaling	0.483	HLA-A
	Cell Cycle: G2/M DNA Damage Checkpoint Regulation	0.476	YWHAG
	Regulation of eIF4 and p70S6K Signaling	0.469	PAIP1,EIF3J
	Amyloid Processing	0.462	PRKACB
	Heparan Sulfate Biosynthesis (Late Stages)	0.455	GLCE
	Semaphorin Signaling in Neurons	0.449	SEMA7A
	Phototransduction Pathway	0.449	PRKACB
	Unfolded protein response	0.442	CEBPD
	Role of CHK Proteins in Cell Cycle Checkpoint Control	0.436	NBN
	Gap Junction Signaling	0.436	PRKACB,ADCY9
	Glioma Invasiveness Signaling	0.424	MMP9
	Myc Mediated Apoptosis Signaling	0.418	YWHAG
	Hepatic Cholestasis	0.415	PRKACB,ADCY9
	ATM Signaling	0.412	NBN
	Heparan Sulfate Biosynthesis	0.412	GLCE
	Tight Junction Signaling	0.396	PRKACB,MYLK
	Superpathway of Melatonin Degradation	0.396	MAOB
	ERK5 Signaling	0.39	YWHAG
	PCP pathway	0.39	PRICKLE1
	CREB Signaling in Neurons	0.384	PRKACB,ADCY9
	Hypoxia Signaling in the Cardiovascular System	0.38	HIF1A
	PXR/RXR Activation	0.375	PRKACB
	Erythropoietin Signaling	0.37	CBL
	Serotonin Degradation	0.37	MAOB
	PPARα/RXRα Activation	0.366	PRKACB,ADCY9
	Granulocyte Adhesion and Diapedesis	0.366	MMP14,MMP9
	Remodeling of Epithelial Adherens Junctions	0.365	RALA
	AMPK Signaling	0.363	PRKACB,CAMKK2
	Role of NFAT in Cardiac Hypertrophy	0.361	PRKACB,ADCY9
	Production of Nitric Oxide and Reactive Oxygen Species in Macrophages	0.358	SERPINA1,RBP4
	Melatonin Signaling	0.356	PRKACB
	Renal Cell Carcinoma Signaling	0.351	HIF1A
	IL-8 Signaling	0.347	MMP9,PGF
	EIF2 Signaling	0.347	PAIP1,EIF3J
	Ephrin B Signaling	0.342	CBL
	ERK/MAPK Signaling	0.339	PRKACB,YWHAG
	Agranulocyte Adhesion and Diapedesis	0.334	MMP14,MMP9
	Thrombin Signaling	0.331	ADCY9,MYLK
	VEGF Family Ligand-Receptor Interactions	0.33	PGF
	BMP signaling pathway	0.33	PRKACB
	Breast Cancer Regulation by Stathmin1	0.329	PRKACB,ADCY9
	VDR/RXR Activation	0.322	SPP1
	Role of BRCA1 in DNA Damage Response	0.322	NBN
	Acute Myeloid Leukemia Signaling	0.318	FLT3LG
	Axonal Guidance Signaling	0.316	PRKACB,MMP9,PGF,SEMA7A
	Leukocyte Extravasation Signaling	0.312	MMP14,MMP9
	FGF Signaling	0.296	FGF9
	HIPPO signaling	0.292	YWHAG
	Integrin Signaling	0.291	RALA,MYLK
	CTLA4 Signaling in Cytotoxic T Lymphocytes	0.285	HLA-A
	G Beta Gamma Signaling	0.285	PRKACB
	Altered T Cell and B Cell Signaling in Rheumatoid Arthritis	0.285	SPP1
	RANK Signaling in Osteoclasts	0.285	CBL
	Virus Entry via Endocytic Pathways	0.282	HLA-A
	Communication between Innate and Adaptive Immune Cells	0.282	HLA-A
	Crosstalk between Dendritic Cells and Natural Killer Cells	0.282	HLA-A
	PAK Signaling	0.282	MYLK
	Regulation of Actin-based Motility by Rho	0.275	MYLK
	Actin Cytoskeleton Signaling	0.272	FGF9,MYLK
	Fcγ Receptor-mediated Phagocytosis in Macrophages and Monocytes	0.269	CBL
	cAMP-mediated signaling	0.266	PRKACB,ADCY9
	LPS/IL-1 Mediated Inhibition of RXR Function	0.262	MAOB,GSTA5
	Cardiac Hypertrophy Signaling	0.259	PRKACB,ADCY9
	T Cell Receptor Signaling	0.257	CBL
	Amyotrophic Lateral Sclerosis Signaling	0.254	PGF
	p53 Signaling	0.254	HIF1A
	Signaling by Rho Family GTPases	0.238	GFAP,MYLK
	Phospholipase C Signaling	0.233	ADCY9,RALA
	Sphingosine-1-phosphate Signaling	0.225	ADCY9
	Type I Diabetes Mellitus Signaling	0.223	HLA-A
	Androgen Signaling	0.22	PRKACB
	CCR3 Signaling in Eosinophils	0.206	MYLK
	PTEN Signaling	0.204	CBL
	Synaptic Long Term Potentiation	0.202	PRKACB
	p70S6K Signaling	0.202	YWHAG
	Sperm Motility	0.198	PRKACB

## Sheet: 6 mo
S2 File. TBI-associated genes (absolute fold-change >1.4, p< 0.05, TBI vs sham control) in all significant Canonical pathways in cortex. All time points are shown in separate tabs.
Time post-TBI	Ingenuity Canonical Pathways	-log (p-value)	Molecules
6 mo	Complement System	2.19	ITGB2,C3,C1QA
	Tight Junction Signaling	2.12	TJP3,CLDN11,CLDN19,TGFB2,CLDN9,CNKSR3
	Role of Pattern Recognition Receptors in Recognition of Bacteria and Viruses	2.02	PTX3,C3,TLR1,TGFB2,C1QA
	Granulocyte Adhesion and Diapedesis	2	ITGB2,CLDN11,CLDN19,MMP11,CLDN9,CCL11
	Sertoli Cell-Sertoli Cell Junction Signaling	1.99	TJP3,CLDN11,CLDN19,MYO7A,CLDN9,A2M
	Agranulocyte Adhesion and Diapedesis	1.87	ITGB2,CLDN11,CLDN19,MMP11,CLDN9,CCL11
	Leukocyte Extravasation Signaling	1.78	ITGB2,NCF1,CLDN11,CLDN19,MMP11,CLDN9
	Glutamate Dependent Acid Resistance	1.69	GAD2
	Glutamate Receptor Signaling	1.68	HOMER2,HOMER1,HOMER3
	Colorectal Cancer Metastasis Signaling	1.45	WNT10A,TLR1,TGFB2,Tlr13,MMP11,STAT1
	Heme Biosynthesis from Uroporphyrinogen-III I	1.39	CPOX
	Hepatic Fibrosis / Hepatic Stellate Cell Activation	1.39	COL16A1,TGFB2,IGFBP5,STAT1,A2M
	tRNA Splicing	1.3	ENPP6,PDE4D
	Glutamate Degradation III (via 4-aminobutyrate)	1.3	GAD2
	Inhibition of Matrix Metalloproteases	1.22	MMP11,A2M
	Virus Entry via Endocytic Pathways	1.19	ITGB2,ITGB8,FOLR1
	Glucose and Glucose-1-phosphate Degradation	1.1	RGN
	Germ Cell-Sertoli Cell Junction Signaling	1.08	MYO7A,TGFB2,GSN,A2M
	Heme Biosynthesis II	1.05	CPOX
	Pancreatic Adenocarcinoma Signaling	1.02	PLD4,TGFB2,STAT1
	Acute Phase Response Signaling	1.01	TTR,C3,SERPINA3,A2M
	Endothelin-1 Signaling	0.993	PLD4,CASP6,PLA2G2D,MAPK4
	phagosome formation	0.991	Fcrls,TLR1,Tlr13
	p38 MAPK Signaling	0.923	PLA2G2D,TGFB2,STAT1
	Phospholipases	0.922	PLD4,PLA2G2D
	ILK Signaling	0.909	ITGB2,ITGB8,TMSB10/TMSB4X,TESK1
	Choline Biosynthesis III	0.901	PLD4
	Guanosine Nucleotides Degradation III	0.901	NT5E
	GM-CSF Signaling	0.875	BCL2A1,STAT1
	Urate Biosynthesis/Inosine 5'-phosphate Degradation	0.871	NT5E
	Atherosclerosis Signaling	0.868	ITGB2,PLA2G2D,CCL11
	Telomere Extension by Telomerase	0.843	TNKS2
	nNOS Signaling in Skeletal Muscle Cells	0.843	RYR1
	Mitotic Roles of Polo-Like Kinase	0.832	PTTG1,PRC1
	GABA Receptor Signaling	0.821	GAD2,KCNQ3
	Macropinocytosis Signaling	0.811	ITGB2,ITGB8
	Growth Hormone Signaling	0.801	STAT1,A2M
	Human Embryonic Stem Cell Pluripotency	0.797	NTRK2,WNT10A,TGFB2
	Adenosine Nucleotides Degradation II	0.793	NT5E
	Caveolar-mediated Endocytosis Signaling	0.782	ITGB2,ITGB8
	Basal Cell Carcinoma Signaling	0.772	WNT10A,HHIP
	Aryl Hydrocarbon Receptor Signaling	0.758	TRIP11,MGST1,TGFB2
	Glutathione Redox Reactions I	0.749	MGST1
	DNA damage-induced 14-3-3σ Signaling	0.749	HUS1
	Synaptic Long Term Depression	0.746	PLA2G2D,CRH,RYR1
	TREM1 Signaling	0.745	TLR1,Tlr13
	HER-2 Signaling in Breast Cancer	0.736	ITGB2,ITGB8
	DNA Methylation and Transcriptional Repression Signaling	0.729	DNMT3B
	Purine Nucleotides Degradation II (Aerobic)	0.729	NT5E
	D-myo-inositol-5-phosphate Metabolism	0.728	PLD4,DOT1L,DUSP16
	VDR/RXR Activation	0.719	TGFB2,IGFBP5
	IL-22 Signaling	0.659	STAT1
	Tumoricidal Function of Hepatic Natural Killer Cells	0.659	CASP6
	Role of JAK1, JAK2 and TYK2 in Interferon Signaling	0.659	STAT1
	Role of JAK family kinases in IL-6-type Cytokine Signaling	0.643	STAT1
	Altered T Cell and B Cell Signaling in Rheumatoid Arthritis	0.641	TLR1,Tlr13
	UVA-Induced MAPK Signaling	0.641	TNKS2,STAT1
	Communication between Innate and Adaptive Immune Cells	0.634	TLR1,Tlr13
	Apoptosis Signaling	0.634	CASP6,BCL2A1
	Antiproliferative Role of TOB in T Cell Signaling	0.628	TGFB2
	NAD Salvage Pathway II	0.628	NT5E
	D-myo-inositol (1,4,5)-Trisphosphate Biosynthesis	0.628	PLD4
	IL-15 Production	0.614	STAT1
	Death Receptor Signaling	0.613	CASP6,TNKS2
	Fcγ Receptor-mediated Phagocytosis in Macrophages and Monocytes	0.606	PLD4,NCF1
	Glutathione-mediated Detoxification	0.587	MGST1
	Sonic Hedgehog Signaling	0.574	HHIP
	CDK5 Signaling	0.568	NTRK2,MAPK4
	Antioxidant Action of Vitamin C	0.568	PLD4,PLA2G2D
	Neuropathic Pain Signaling In Dorsal Horn Neurons	0.562	NTRK2,KCNQ3
	Paxillin Signaling	0.556	ITGB2,ITGB8
	Cytotoxic T Lymphocyte-mediated Apoptosis of Target Cells	0.551	CASP6
	HIF1α Signaling	0.55	MAPK4,MMP11
	Axonal Guidance Signaling	0.54	NTRK2,MYSM1,WNT10A,MMP11,HHIP,SHANK2
	MIF-mediated Glucocorticoid Regulation	0.539	PLA2G2D
	Regulation of the Epithelial-Mesenchymal Transition Pathway	0.533	WNT10A,ZEB2,TGFB2
	Clathrin-mediated Endocytosis Signaling	0.529	MYO6,ITGB2,ITGB8
	IL-9 Signaling	0.528	STAT1
	Oncostatin M Signaling	0.528	STAT1
	TWEAK Signaling	0.528	CASP6
	Role of JAK2 in Hormone-like Cytokine Signaling	0.528	STAT1
	Coagulation System	0.518	A2M
	Ethanol Degradation II	0.518	PECR
	Gαs Signaling	0.511	HTR7,RYR1
	Interferon Signaling	0.508	STAT1
	Type I Diabetes Mellitus Signaling	0.506	GAD2,STAT1
	Glucocorticoid Receptor Signaling	0.505	TGFB2,CCL11,STAT1,A2M
	Superpathway of Inositol Phosphate Compounds	0.497	PLD4,DOT1L,DUSP16
	Noradrenaline and Adrenaline Degradation	0.489	PECR
	Docosahexaenoic Acid (DHA) Signaling	0.479	BCL2A1
	Netrin Signaling	0.479	RYR1
	tRNA Charging	0.479	DARS
	CCR3 Signaling in Eosinophils	0.47	PLA2G2D,CCL11
	Role of PKR in Interferon Induction and Antiviral Response	0.47	STAT1
	Thyroid Cancer Signaling	0.47	NTRK2
	Neuroprotective Role of THOP1 in Alzheimer's Disease	0.47	SERPINA3
	PTEN Signaling	0.466	NTRK2,CNKSR3
	MIF Regulation of Innate Immunity	0.462	PLA2G2D
	phagosome maturation	0.456	ATP6V1E1,DYNLT1
	LXR/RXR Activation	0.452	TTR,C3
	Sperm Motility	0.452	PLA2G2D,PDE4D
	Gustation Pathway	0.452	ENPP6,PDE4D
	RhoA Signaling	0.447	CIT,SEPT1
	Integrin Signaling	0.447	ITGB2,ITGB8,GSN
	Protein Kinase A Signaling	0.439	ENPP6,TGFB2,PDE4D,RYR1,DUSP16
	iNOS Signaling	0.437	STAT1
	Serotonin Receptor Signaling	0.437	HTR7
	FXR/RXR Activation	0.43	TTR,C3
	Role of Oct4 in Mammalian Embryonic Stem Cell Pluripotency	0.422	CASP6
	MSP-RON Signaling Pathway	0.422	ITGB2
	Cellular Effects of Sildenafil (Viagra)	0.417	KCNQ3,PDE4D
	D-myo-inositol (1,4,5,6)-Tetrakisphosphate Biosynthesis	0.417	DOT1L,DUSP16
	D-myo-inositol (3,4,5,6)-tetrakisphosphate Biosynthesis	0.417	DOT1L,DUSP16
	cAMP-mediated signaling	0.408	ENPP6,HTR7,PDE4D
	TNFR1 Signaling	0.401	CASP6
	IL-12 Signaling and Production in Macrophages	0.401	TGFB2,STAT1
	Cardiac β-adrenergic Signaling	0.401	ENPP6,PDE4D
	Relaxin Signaling	0.393	ENPP6,PDE4D
	CNTF Signaling	0.381	STAT1
	Phototransduction Pathway	0.375	OPN4
	Unfolded protein response	0.369	CD82
	Thrombopoietin Signaling	0.363	STAT1
	Role of CHK Proteins in Cell Cycle Checkpoint Control	0.363	HUS1
	EGF Signaling	0.357	STAT1
	3-phosphoinositide Degradation	0.353	DOT1L,DUSP16
	Epithelial Adherens Junction Signaling	0.353	MYO7A,TGFB2
	Retinoic acid Mediated Apoptosis Signaling	0.33	TNKS2
	Activation of IRF by Cytosolic Pattern Recognition Receptors	0.325	STAT1
	Role of JAK1 and JAK3 in γc Cytokine Signaling	0.325	STAT1
	3-phosphoinositide Biosynthesis	0.321	DOT1L,DUSP16
	PCP pathway	0.32	WNT10A
	IL-17A Signaling in Airway Cells	0.315	CCL11
	Cell Cycle: G1/S Checkpoint Regulation	0.315	TGFB2
	Eicosanoid Signaling	0.315	PLA2G2D
	G-Protein Coupled Receptor Signaling	0.309	ENPP6,HTR7,PDE4D
	Serotonin Degradation	0.301	PECR
	Neurotrophin/TRK Signaling	0.301	NTRK2
	Agrin Interactions at Neuromuscular Junction	0.292	ITGB2
	Role of MAPK Signaling in the Pathogenesis of Influenza	0.292	PLA2G2D
	Wnt/β-catenin Signaling	0.284	WNT10A,TGFB2
	IL-3 Signaling	0.284	STAT1
	T Helper Cell Differentiation	0.284	STAT1
	Chemokine Signaling	0.284	CCL11
	GPCR-Mediated Integration of Enteroendocrine Signaling Exemplified by an L Cell	0.284	GAL
	IL-17 Signaling	0.28	CCL11
	JAK/Stat Signaling	0.28	STAT1
	NF-κB Signaling	0.276	NTRK2,TLR1
	NF-κB Activation by Viruses	0.276	ITGB2
	Prolactin Signaling	0.276	STAT1
	STAT3 Pathway	0.276	NTRK2
	FLT3 Signaling in Hematopoietic Progenitor Cells	0.272	STAT1
	Leptin Signaling in Obesity	0.272	AGRP
	Toll-like Receptor Signaling	0.272	TLR1
	Role of Wnt/GSK-3β Signaling in the Pathogenesis of Influenza	0.264	WNT10A
	VEGF Family Ligand-Receptor Interactions	0.264	PLA2G2D
	BMP signaling pathway	0.264	SOSTDC1
	PDGF Signaling	0.26	STAT1
	Role of BRCA1 in DNA Damage Response	0.257	STAT1
	Cyclins and Cell Cycle Regulation	0.257	TGFB2
	NRF2-mediated Oxidative Stress Response	0.257	DNAJC21,MGST1
	Production of Nitric Oxide and Reactive Oxygen Species in Macrophages	0.257	NCF1,STAT1
	Reelin Signaling in Neurons	0.253	ITGB2
	Regulation of IL-2 Expression in Activated and Anergic T Lymphocytes	0.253	TGFB2
	IL-8 Signaling	0.247	PLD4,ITGB2
	ERK/MAPK Signaling	0.241	PLA2G2D,STAT1
	Allograft Rejection Signaling	0.236	H2-T24
	RAR Activation	0.234	CYP26A1,TGFB2
	HIPPO signaling	0.23	RASSF6
	Bladder Cancer Signaling	0.227	MMP11
	TGF-β Signaling	0.227	TGFB2
	RANK Signaling in Osteoclasts	0.224	GSN
	OX40 Signaling Pathway	0.221	H2-T24
	Regulation of Actin-based Motility by Rho	0.215	GSN
	Factors Promoting Cardiogenesis in Vertebrates	0.212	TGFB2
	Chronic Myeloid Leukemia Signaling	0.209	TGFB2
	IGF-1 Signaling	0.198	IGFBP5

## Sheet: 1 yr
S2 File. TBI-associated genes (absolute fold-change >1.4, p< 0.05, TBI vs sham control) in all significant Canonical pathways in cortex. All time points are shown in separate tabs.
Time post-TBI	Ingenuity Canonical Pathways	-log (p-value)	Molecules
1 yr	IL-17A Signaling in Fibroblasts	2.31	FOS,NFKBIZ
	GNRH Signaling	2.17	PTK2,FOS,EGR1
	Dermatan Sulfate Biosynthesis (Late Stages)	2.08	NDST3,UST
	Hematopoiesis from Pluripotent Stem Cells	2.06	LIF,CD8B
	Biotin-carboxyl Carrier Protein Assembly	2.05	HLCS
	Chondroitin Sulfate Biosynthesis (Late Stages)	2.05	NDST3,UST
	Heparan Sulfate Biosynthesis (Late Stages)	1.98	NDST3,UST
	CXCR4 Signaling	1.98	PTK2,FOS,EGR1
	Chondroitin Sulfate Biosynthesis	1.92	NDST3,UST
	Regulation of Cellular Mechanics by Calpain Protease	1.9	PTK2,CDKN1B
	Heparan Sulfate Biosynthesis	1.87	NDST3,UST
	Dermatan Sulfate Biosynthesis	1.87	NDST3,UST
	Tetrapyrrole Biosynthesis II	1.83	UROS
	ERK5 Signaling	1.82	FOS,LIF
	IL-10 Signaling	1.76	FOS,IL10RA
	Serotonin and Melatonin Biosynthesis	1.75	ASMT
	Small Cell Lung Cancer Signaling	1.72	PTK2,CDKN1B
	Chemokine Signaling	1.72	PTK2,FOS
	Heme Biosynthesis II	1.58	UROS
	Ketolysis	1.58	BDH1
	Ketogenesis	1.53	BDH1
	IGF-1 Signaling	1.47	PTK2,FOS
	T Cell Receptor Signaling	1.47	FOS,CD8B
	Cholecystokinin/Gastrin-mediated Signaling	1.44	PTK2,FOS
	HGF Signaling	1.41	PTK2,FOS
	Renin-Angiotensin Signaling	1.38	PTK2,FOS
	Role of NANOG in Mammalian Embryonic Stem Cell Pluripotency	1.36	RIF1,LIF
	14-3-3-mediated Signaling	1.32	FOS,CDKN1B
	PTEN Signaling	1.32	PTK2,CDKN1B
	HMGB1 Signaling	1.3	FOS,LIF
	RhoA Signaling	1.29	PTK2,RHPN2
	Adipogenesis pathway	1.22	EGR2,SETDB1
	Pyrimidine Deoxyribonucleotides De Novo Biosynthesis I	1.22	AK9
	Aryl Hydrocarbon Receptor Signaling	1.19	FOS,CDKN1B
	Estrogen-mediated S-phase Entry	1.16	CDKN1B
	IL-17A Signaling in Gastric Cells	1.14	FOS
	Triacylglycerol Degradation	1.14	NDST3
	Antiproliferative Role of TOB in T Cell Signaling	1.13	CDKN1B
	IL-15 Production	1.11	PTK2
	Tec Kinase Signaling	1.1	PTK2,FOS
	Pyrimidine Ribonucleotides Interconversion	1.1	AK9
	TNFR2 Signaling	1.08	FOS
	Pyrimidine Ribonucleotides De Novo Biosynthesis	1.07	AK9
	Circadian Rhythm Signaling	1.03	PER1
	B Cell Receptor Signaling	1.02	PTK2,EGR1
	Molecular Mechanisms of Cancer	1.02	PTK2,FOS,CDKN1B
	IL-8 Signaling	0.983	PTK2,FOS
	ILK Signaling	0.979	PTK2,FOS
	ERK/MAPK Signaling	0.971	PTK2,FOS
	April Mediated Signaling	0.97	FOS
	B Cell Activating Factor Signaling	0.949	FOS
	Transcriptional Regulatory Network in Embryonic Stem Cells	0.949	RIF1
	MIF Regulation of Innate Immunity	0.939	FOS
	Leukocyte Extravasation Signaling	0.93	PTK2,SELPLG
	UVC-Induced MAPK Signaling	0.929	FOS
	iNOS Signaling	0.91	FOS
	Ephrin A Signaling	0.875	PTK2
	TNFR1 Signaling	0.867	FOS
	Cell Cycle: G2/M DNA Damage Checkpoint Regulation	0.867	CKS2
	LPS/IL-1 Mediated Inhibition of RXR Function	0.853	NDST3,UST
	CD27 Signaling in Lymphocytes	0.843	FOS
	Semaphorin Signaling in Neurons	0.835	PTK2
	UVB-Induced MAPK Signaling	0.835	FOS
	IL-2 Signaling	0.835	FOS
	Thrombopoietin Signaling	0.82	FOS
	Signaling by Rho Family GTPases	0.813	PTK2,FOS
	EGF Signaling	0.813	FOS
	Glioma Invasiveness Signaling	0.806	PTK2
	ErbB2-ErbB3 Signaling	0.806	CDKN1B
	IL-15 Signaling	0.766	PTK2
	Antiproliferative Role of Somatostatin Receptor 2	0.766	CDKN1B
	Estrogen-Dependent Breast Cancer Signaling	0.766	FOS
	Cell Cycle: G1/S Checkpoint Regulation	0.76	CDKN1B
	CD40 Signaling	0.754	FOS
	Angiopoietin Signaling	0.748	PTK2
	Erythropoietin Signaling	0.742	FOS
	Neurotrophin/TRK Signaling	0.742	FOS
	GDNF Family Ligand-Receptor Interactions	0.736	FOS
	CCR5 Signaling in Macrophages	0.73	FOS
	Agrin Interactions at Neuromuscular Junction	0.73	PTK2
	Growth Hormone Signaling	0.73	FOS
	IL-3 Signaling	0.719	FOS
	T Helper Cell Differentiation	0.719	IL10RA
	Renal Cell Carcinoma Signaling	0.719	FOS
	JAK/Stat Signaling	0.714	FOS
	Xenobiotic Metabolism Signaling	0.71	NDST3,UST
	LPS-stimulated MAPK Signaling	0.708	FOS
	Prolactin Signaling	0.708	FOS
	Ephrin B Signaling	0.708	PTK2
	Toll-like Receptor Signaling	0.703	FOS
	HER-2 Signaling in Breast Cancer	0.693	CDKN1B
	VEGF Family Ligand-Receptor Interactions	0.693	FOS
	BMP signaling pathway	0.693	FST
	PDGF Signaling	0.688	FOS
	VDR/RXR Activation	0.683	CDKN1B
	Cyclins and Cell Cycle Regulation	0.683	CDKN1B
	Regulation of IL-2 Expression in Activated and Anergic T Lymphocytes	0.678	FOS
	Ceramide Signaling	0.673	FOS
	Prostate Cancer Signaling	0.663	CDKN1B
	ErbB Signaling	0.645	FOS
	FAK Signaling	0.641	PTK2
	TGF-β Signaling	0.641	FOS
	Neuregulin Signaling	0.636	CDKN1B
	CTLA4 Signaling in Cytotoxic T Lymphocytes	0.636	CD8B
	RANK Signaling in Osteoclasts	0.636	FOS
	UVA-Induced MAPK Signaling	0.636	FOS
	Communication between Innate and Adaptive Immune Cells	0.632	CD8B
	PAK Signaling	0.632	PTK2
	IL-1 Signaling	0.624	FOS
	Salvage Pathways of Pyrimidine Ribonucleotides	0.619	AK9
	VEGF Signaling	0.619	PTK2
	Chronic Myeloid Leukemia Signaling	0.615	CDKN1B
	PPAR Signaling	0.615	FOS
	Mouse Embryonic Stem Cell Pluripotency	0.607	LIF
	CDK5 Signaling	0.592	EGR1
	Neuropathic Pain Signaling In Dorsal Horn Neurons	0.588	FOS
	Paxillin Signaling	0.584	PTK2
	Rac Signaling	0.573	PTK2
	Pancreatic Adenocarcinoma Signaling	0.566	CDKN1B
	Sphingosine-1-phosphate Signaling	0.556	PTK2
	Role of Tissue Factor in Cancer	0.553	EGR1
	Corticotropin Releasing Hormone Signaling	0.549	FOS
	IL-6 Signaling	0.533	FOS
	Gα12/13 Signaling	0.53	PTK2
	CD28 Signaling in T Helper Cells	0.527	FOS
	PKCθ Signaling in T Lymphocytes	0.527	FOS
	P2Y Purigenic Receptor Signaling Pathway	0.524	FOS
	Sperm Motility	0.518	PTK2
	PI3K/AKT Signaling	0.512	CDKN1B
	Atherosclerosis Signaling	0.509	SELPLG
	Role of Pattern Recognition Receptors in Recognition of Bacteria and Viruses	0.506	LIF
	PI3K Signaling in B Lymphocytes	0.501	FOS
	D-myo-inositol (1,4,5,6)-Tetrakisphosphate Biosynthesis	0.495	TPTE2
	D-myo-inositol (3,4,5,6)-tetrakisphosphate Biosynthesis	0.495	TPTE2
	IL-12 Signaling and Production in Macrophages	0.484	FOS
	Relaxin Signaling	0.479	FOS
	D-myo-inositol-5-phosphate Metabolism	0.454	TPTE2
	Regulation of eIF4 and p70S6K Signaling	0.451	EIF4A1
	Glioblastoma Multiforme Signaling	0.451	CDKN1B
	3-phosphoinositide Degradation	0.451	TPTE2
	3-phosphoinositide Biosynthesis	0.428	TPTE2
	Germ Cell-Sertoli Cell Junction Signaling	0.42	PTK2
	Hepatic Cholestasis	0.418	LIF
	Tight Junction Signaling	0.405	FOS
	Cdc42 Signaling	0.405	FOS
	Acute Phase Response Signaling	0.401	FOS
	Role of NFAT in Regulation of the Immune Response	0.397	FOS
	Endothelin-1 Signaling	0.396	FOS
	Ephrin Receptor Signaling	0.392	PTK2
	Granulocyte Adhesion and Diapedesis	0.386	SELPLG
	AMPK Signaling	0.384	CFTR
	Sertoli Cell-Sertoli Cell Junction Signaling	0.384	SPTB
	Role of NFAT in Cardiac Hypertrophy	0.382	LIF
	NRF2-mediated Oxidative Stress Response	0.38	FOS
	Production of Nitric Oxide and Reactive Oxygen Species in Macrophages	0.38	FOS
	Hepatic Fibrosis / Hepatic Stellate Cell Activation	0.375	IL10RA
	EIF2 Signaling	0.373	EIF4A1
	Regulation of the Epithelial-Mesenchymal Transition Pathway	0.373	EGR1
	mTOR Signaling	0.368	EIF4A1
	Agranulocyte Adhesion and Diapedesis	0.364	SELPLG
	RAR Activation	0.363	FOS
	Thrombin Signaling	0.363	PTK2
	Breast Cancer Regulation by Stathmin1	0.361	CDKN1B
	Superpathway of Inositol Phosphate Compounds	0.358	TPTE2
	Integrin Signaling	0.335	PTK2
	Systemic Lupus Erythematosus Signaling	0.325	FOS
	Actin Cytoskeleton Signaling	0.322	PTK2
	Role of Osteoblasts, Osteoclasts and Chondrocytes in Rheumatoid Arthritis	0.318	FOS
	Colorectal Cancer Metastasis Signaling	0.295	FOS
	Protein Ubiquitination Pathway	0.272	USP33
	Glucocorticoid Receptor Signaling	0.251	FOS
	Role of Macrophages, Fibroblasts and Endothelial Cells in Rheumatoid Arthritis	0.23	FOS
