# Supplementary material for: Traumatic brain injury induces long-lasting changes in immune and regenerative signaling
Source: PLoS One. 2019 Apr 3;14(4):e0214741. doi: 10.1371/journal.pone.0214741 (PMC6447179; doi:10.1371/journal.pone.0214741)
Supplement: S3 File — Genes for each post-injury interval listed in separate tabs. (XLSX) [file pone.0214741.s007.xlsx]

## Sheet: 24 hr
S3 File. TBI-associated genes in all significant Diseases and Functions pathways in hippocampus. Genes for each post-injury interval listed in separate tabs.
Categories	Diseases or Functions Annotation	p-Value	Predicted Activation State	Activation z-score	Molecules	# Molecules
Cellular Movement, Hematological System Development and Function, Immune Cell Trafficking	Cell movement of leukocytes	6.76e-10		1.796	ADAM17,ADM,ANGPT2,ANO6,ANXA1,BST1,C5AR1,C6,Ccl2,CCL3L3,CCL4,Ccl7,CCR1,CD74,CNR1,CNR2,CXCL12,CXCL13,CXCL2,F2RL1,FCER1G,FCGR2A,Flt1,GPR18,GPR183,IL1B,IL1RN,ITGB1,JAML,LGALS3,MAPT,MSN,Myh9l1,NOD2,PLAT,RARRES2,REN,S100A9,SBDS,SERPINE1,THBS4,TREM1,WNT5A	43
Cell Death and Survival	Cell death	1.11e-09		-0.744	ACTC1,ADAM17,ADM,AKR1B1,ANGPT2,ANO6,ANXA1,ANXA5,AQP2,ARRB1,ATF3,AXL,BAK1,BCL2L2,BIK,BIRC2,BIRC3,BNIP2,C19orf12,C5AR1,C6,C8G,CASP4,CASP7,CBL,CBS/CBSL,Ccl2,CCL3L3,CCNB1,CD38,CD44,CD74,CDK4,CLIC4,CNR1,CREM,CSF1R,CTH,CTNNA1,CTSB,CXCL12,CXCL2,Cyfip2,DAB2,DKKL1,DOCK8,Duxbl1,DYNLT1,ECE1,ECSCR,EEF1A1,EEF2K,EGR1,EGR3,EHD4,EIF4EBP1,EMP3,ENDOG,F2RL1,FAM129B,FBXO10,FCER1G,FCGR1A,FCGR2A,FGF2,FLNA,FLT4,FN1,FOS…	197
Cellular Movement, Hematological System Development and Function, Immune Cell Trafficking, Inflammatory Response	Cellular infiltration by phagocytes	3.01e-09		-0.061	ADM,ANGPT2,ANXA1,C6,Ccl2,CCL4,CNR1,CXCL2,F2RL1,IL1RN,ITGB1,PLAT,REN	13
Cellular Movement	Infiltration by myeloid cells	5.83e-09		-0.025	ADM,ANGPT2,ANXA1,C6,Ccl2,CCL4,CNR1,CXCL2,F2RL1,IL1RN,ITGB1,PLAT,REN	13
Cellular Movement, Immune Cell Trafficking	Leukocyte migration	6.54e-09	Increased	2.426	ADAM17,ADM,ANGPT2,ANO6,ANXA1,BST1,C5AR1,C6,Ccl2,CCL3L3,CCL4,Ccl7,CCR1,CD74,CNR1,CNR2,CXCL12,CXCL13,CXCL2,F2RL1,FCER1G,FCGR2A,Flt1,GPR18,GPR183,IL1B,IL1RN,ITGA2B,ITGB1,JAML,LGALS3,MAPT,MMP9,MSN,Myh9l1,NOD2,PLAT,Podxl,RARRES2,REN,S100A9,SBDS,SERPINE1,THBS4,TLR2,TREM1,WNT5A	47
Cellular Movement, Hematological System Development and Function, Immune Cell Trafficking, Inflammatory Response	Cell movement of phagocytes	7.04e-09		1.464	ADM,ANGPT2,ANO6,ANXA1,BST1,C5AR1,C6,Ccl2,CCL3L3,CCL4,CCR1,CD74,CNR1,CXCL12,CXCL2,F2RL1,FCER1G,FCGR2A,Flt1,GPR183,IL1B,IL1RN,ITGB1,JAML,LGALS3,MAPT,NOD2,PLAT,RARRES2,REN,S100A9,SERPINE1,THBS4,TREM1	34
Endocrine System Disorders, Gastrointestinal Disease, Metabolic Disease, Organismal Injury and Abnormalities	Experimentally-induced diabetes	9.04e-09			ANXA1,ANXA2,ANXA5,ATP1A2,C2,CD74,CP,DDAH1,FN1,GAL,GPNMB,HMGCL,HMGCR,IL1B,JUN,LGALS3,Mt1,NR1H3,PDLIM4,PLPP3,PPARD,PRKCB,RGS1,RHOB,S100A10,SERPINA3	26
Cellular Movement	Cell movement of myeloid cells	1e-08		1.506	ADM,ANGPT2,ANO6,ANXA1,BST1,C5AR1,C6,Ccl2,CCL3L3,CCL4,Ccl7,CCR1,CD74,CNR1,CXCL12,CXCL2,F2RL1,FCER1G,FCGR2A,Flt1,IL1B,IL1RN,ITGB1,JAML,LGALS3,MAPT,NOD2,PLAT,RARRES2,REN,S100A9,SERPINE1,THBS4,TREM1	34
Cellular Movement, Hematological System Development and Function, Immune Cell Trafficking, Inflammatory Response	Cell movement of neutrophils	2.7e-08		0.659	ADM,ANXA1,BST1,C5AR1,Ccl2,CCL3L3,CCL4,CD74,CXCL2,F2RL1,FCER1G,FCGR2A,IL1B,IL1RN,JAML,LGALS3,NOD2,PLAT,REN,S100A9,THBS4,TREM1	22
Cellular Movement	Migration of cells	3.16e-08	Increased	3.595	ABHD2,ADAM15,ADAM17,ADAMTS7,ADM,ANGPT2,ANO6,ANXA1,ANXA2,ASPM,AXL,BST1,C5AR1,C6,CBL,Ccl2,CCL3L3,CCL4,Ccl7,CCR1,CD44,CD74,CHRD,CLIC4,CNN2,CNN3,CNR1,CNR2,CNTN2,CSF1R,CXCL12,CXCL13,CXCL2,DAB2,DLG5,ELP1,ELP6,EPHA4,EPPK1,F2RL1,FCER1G,FCGR2A,FGF1,FGF2,FLNA,Flt1,FLT4,FN1,FZD3,GJA1,GPLD1,GPM6A,GPNMB,GPR18,GPR183,HBEGF,IL1B,IL1RN,ITGA2B,ITGA5,ITGB1,JAK2,JAML,LAMA5,LDB1,LGALS3,LMNA,LRRC15,MAPT,MMP14,MMP3,MM…	114
Cellular Movement, Hematological System Development and Function, Immune Cell Trafficking	Cell movement of granulocytes	5.31e-08		0.659	ADM,ANXA1,BST1,C5AR1,Ccl2,CCL3L3,CCL4,Ccl7,CD74,CXCL2,F2RL1,FCER1G,FCGR2A,IL1B,IL1RN,JAML,LGALS3,NOD2,PLAT,REN,S100A9,THBS4,TREM1	23
Cellular Movement	Cell movement	7.98e-08	Increased	4.005	ABHD2,ACTC1,ADAM15,ADAM17,ADAMTS7,ADM,ANGPT2,ANO6,ANXA1,ANXA2,ARRB1,ASPM,AXL,BST1,C5AR1,C6,CBL,Ccl2,CCL3L3,CCL4,Ccl7,CCR1,CCR9,CD44,CD74,CEACAM4,CHRD,CLIC4,CNN2,CNN3,CNR1,CNR2,CNTN2,CSF1R,CXCL12,CXCL13,CXCL2,DAB2,DLG5,EGR3,ELP1,ELP6,EPHA4,EPPK1,EZR,F2RL1,FCER1G,FCGR2A,FGF1,FGF2,FLNA,Flt1,FLT4,FN1,FZD3,GJA1,GPLD1,GPM6A,GPNMB,GPR18,GPR183,HBEGF,IER2,IL1B,IL1RN,Ins1,ITGA2B,ITGA5,ITGB1,JAK2,JAML,LAMA…	129
Cell Death and Survival	Necrosis	1.38e-07		-0.487	ADAM17,ADM,ANGPT2,ANXA1,ATF3,AXL,BAK1,BCL2L2,BIRC2,BIRC3,BNIP2,C5AR1,CASP7,CBL,Ccl2,CCL3L3,CCNB1,CD44,CDK4,CLIC4,CNR1,CREM,CSF1R,CTH,CXCL12,CXCL2,DOCK8,ECSCR,EEF1A1,EGR1,EHD4,EIF4EBP1,ENDOG,F2RL1,FCER1G,FGF2,FN1,FOS,FZD9,GAL,GAST,GFRA1,GFRA4,GIMAP1-GIMAP5,GJD2,GNAL,GNAO1,GPAM,GPX1,GRIK2,HBEGF,HIPK2,HMOX1,HSPB8,IFNB1,IGFBP3,IKBKB,IL1B,IL1RN,Ins1,ITGA5,ITGB1,ITPR1,ITSN1,JAK2,JUN,KCNMA1,LGMN,MAGI1,M…	108
Cellular Movement, Hematological System Development and Function, Immune Cell Trafficking, Inflammatory Response	Chemotaxis of leukocytes	1.67e-07	Increased	3.018	ADAM17,ANO6,ANXA1,BST1,C5AR1,Ccl2,CCL3L3,CCL4,Ccl7,CCR1,CD74,CNR2,CXCL12,CXCL13,CXCL2,F2RL1,FCER1G,FCGR2A,Flt1,GPR18,GPR183,IL1B,JAML,LGALS3,NOD2,RARRES2,S100A9,SBDS,SERPINE1,THBS4,TREM1,WNT5A	32
Inflammatory Response	Inflammatory response	2.14e-07	Increased	2.797	ADAM17,AHSG,ANO6,ANXA1,ASH1L,AXL,BST1,C5AR1,C6,CASP4,Ccl2,CCL3L3,CCL4,Ccl7,CCR1,CD44,CD74,CNR2,CRLF2,CTSB,CXCL12,CXCL13,CXCL2,ECM1,F2RL1,FABP4,FCER1G,FCGR2A,Flt1,GAL,GGT1,GGT5,GPR18,GPR183,GPRC5B,HMOX1,IER3,IFNB1,IL1B,IL1RN,JAK2,JAML,LGALS3,LIPA,MYD88,NFE2L2,NOD2,NR1D2,NR1H3,OLR1,PLG,PPARD,PTPN2,RARRES2,S100A9,S1PR3,SBDS,SERPINE1,Slpi (includes others),SOCS3,STAT5B,THBS4,TLR2,TMSB10/TMSB4X,TREM1,…	67
Cell Death and Survival	Apoptosis	3.09e-07		-0.794	ACTC1,ADAM17,ADM,AKR1B1,ANGPT2,ANO6,ANXA1,ANXA5,AQP2,ARRB1,ATF3,AXL,BAK1,BCL2L2,BIK,BIRC2,BIRC3,BNIP2,C19orf12,C5AR1,C6,CASP4,CASP7,CBL,CBS/CBSL,Ccl2,CCL3L3,CD38,CD44,CD74,CDK4,CLIC4,CNR1,CREM,CSF1R,CTH,CTNNA1,CXCL12,CXCL2,Cyfip2,DAB2,DKKL1,DOCK8,Duxbl1,ECE1,ECSCR,EEF2K,EGR1,EGR3,EIF4EBP1,ENDOG,FAM129B,FBXO10,FCER1G,FGF2,FLNA,FLT4,FN1,FOS,FOSL1,FOXL2,FZD9,GADD45A,GADD45B,GADD45G,GAL,GAST,GFER,GIM…	160
Cellular Movement	Homing of cells	6.05e-07	Increased	3.891	ADAM17,ANO6,ANXA1,ARRB1,BST1,C5AR1,Ccl2,CCL3L3,CCL4,Ccl7,CCR1,CCR9,CD44,CD74,CNR2,CXCL12,CXCL13,CXCL2,EGR3,F2RL1,FCER1G,FCGR2A,Flt1,FN1,GPR18,GPR183,HBEGF,IL1B,ITGB1,JAML,LGALS3,LOX,LRP2,NOD2,NR4A1,PLAT,PLAU,PLAUR,PTPRZ1,RARRES2,RYK,S100A9,SBDS,SERPINE1,THBS4,TREM1,WNT5A	47
Cellular Movement	Cellular infiltration	7.08e-07		0.27	ADM,ANGPT2,ANXA1,C6,Ccl2,CCL4,CNR1,CXCL2,F2RL1,IL1RN,ITGB1,MMP14,PLAT,REN	14
Cellular Movement	Chemotaxis	8.08e-07	Increased	3.891	ADAM17,ANO6,ANXA1,ARRB1,BST1,C5AR1,Ccl2,CCL3L3,CCL4,Ccl7,CCR1,CCR9,CD44,CD74,CNR2,CXCL12,CXCL13,CXCL2,EGR3,F2RL1,FCER1G,FCGR2A,Flt1,FN1,GPR18,GPR183,HBEGF,IL1B,ITGB1,JAML,LGALS3,LOX,LRP2,NOD2,NR4A1,PLAT,PLAU,PLAUR,RARRES2,RYK,S100A9,SBDS,SERPINE1,THBS4,TREM1,WNT5A	46
Cellular Movement, Hematological System Development and Function, Immune Cell Trafficking	Cell movement of mononuclear leukocytes	1.65e-06	Increased	2.043	ADAM17,ANGPT2,ANO6,ANXA1,C6,Ccl2,CCL3L3,CCR1,CXCL12,CXCL13,Flt1,ITGB1,LGALS3,MSN,Myh9l1,REN,SERPINE1,WNT5A	18
Cellular Movement, Hematological System Development and Function, Immune Cell Trafficking, Inflammatory Response	Infiltration by neutrophils	2.16e-06		-1.254	ADM,ANXA1,CCL4,CXCL2,F2RL1,IL1RN,PLAT,REN	8
Organ Development, Skeletal and Muscular System Development and Function, Tissue Development	Growth of muscle tissue	3.7e-06	Increased	2.126	ADM,AGTRAP,AKR1B1,CAMK2G,CBL,CHRNA1,DNAJB6,EGR1,FGF2,Flt1,GJA1,GPX1,HBEGF,HMGCR,HMOX1,IGFBP3,IL1B,JUN,LMNA,MYD88,MYF5,NDRG4,NFE2L2,NOG,PPARD,PRKG1,PTGIR,SAV1,Sf1,STAT1,STAT5B,THBD,TRAF6,TRIB1,VIPR2,Yap1	36
Protein Synthesis	Metabolism of protein	3.74e-06		-1.03	ADAM17,ADAMTS7,ADM,ANGPT2,ANXA1,APOBEC1,Apoc1,ARRB1,ASTL,ATP1B1,BAK1,C4BPB,CAPN2,CASP7,CCT3,CCT4,CCT5,CDK4,CSTB,CTRL,CTSB,CTSC,CTSK,Cyfip2,ECE1,EIF3D,EIF3G,Eif3l,Eif4e2,EIF4EBP1,EIF6,EPHA4,EPRS,ERAP1,ERFE,FGF1,FLNA,FLOT1,GCNT1,GGT1,GGT5,GIMAP1-GIMAP5,GJA1,GRIN2C,HSPA8,HSPB8,IER3,IFI30,IGFBP3,IL1B,IL1RN,ILF3,Ins1,IRAK3,JUN,KLF15,LARP4,LGMN,LIN28A,MME,MMP14,MMP3,MMP9,Myh9l1,MYLIP,NANOS3,NOG,NR1H3,O…	105
Cellular Development, Cellular Growth and Proliferation, Organ Development, Skeletal and Muscular System Development and Function, Tissue Development	Proliferation of muscle cells	5.52e-06	Increased	2.126	ADM,AGTRAP,AKR1B1,CAMK2G,CBL,DNAJB6,EGR1,FGF2,Flt1,GJA1,GPX1,HBEGF,HMGCR,HMOX1,IGFBP3,IL1B,JUN,LMNA,MYD88,MYF5,NDRG4,NFE2L2,NOG,PPARD,PRKG1,PTGIR,SAV1,Sf1,STAT1,STAT5B,THBD,TRAF6,TRIB1,VIPR2,Yap1	35
Cardiovascular System Development and Function, Organismal Development	Angiogenesis	9.57e-06	Increased	2.984	ADM,ADRA2B,ANGPT2,ANXA2,ATF3,C5AR1,C6,CAV2,CBS/CBSL,Ccl2,CLIC4,COL5A1,CTH,CXCL12,DDAH1,ECM1,ECSCR,EGR3,ERAP1,FGF1,FGF2,FLNA,Flt1,FLT4,GJA1,GJA4,GJA5,GPX1,HIPK2,HMOX1,IL1B,ITGA5,ITGB1,JAK2,JUN,LGALS3,LOX,LRP2,LTBP1,LYL1,MMP14,MMP9,Myh9l1,NFE2L2,NR4A1,PARVA,PGF,PLAU,PLCD1,PLCD3,PLPP3,PRCP,PRKCB,RGCC,RHOB,RNH1,RRAS,RUNX1,SERPINE1,SERPINH1,SGPL1,STAT1,STIM1,TGFA,TGFB2,TGFBI,THBD,THBS4,TMEM100,TNFRSF1…	74
Cardiovascular System Development and Function	Development of vasculature	1.06e-05	Increased	2.984	ADM,ADRA2B,ANGPT2,ANXA2,ATF3,B9D1,C5AR1,C6,CAV2,CBS/CBSL,Ccl2,CLIC4,COL5A1,CTH,CXCL12,DDAH1,ECM1,ECSCR,EGR3,ERAP1,FGF1,FGF2,FLNA,Flt1,FLT4,GJA1,GJA4,GJA5,GPX1,HIPK2,HMOX1,IL1B,ITGA5,ITGB1,JAK2,JUN,LGALS3,LOX,LRP2,LTBP1,LYL1,MMP14,MMP9,Myh9l1,NFE2L2,NR4A1,PARVA,PGF,PLAU,PLCD1,PLCD3,PLPP3,PRCP,PRKCB,RGCC,RHOB,RNH1,RRAS,RUNX1,SERPINE1,SERPINH1,SGPL1,STAT1,STIM1,TGFA,TGFB2,TGFBI,THBD,THBS4,TMEM100,TN…	75
Cell Morphology	Ruffling	1.64e-05		1.195	CCR1,CSF1R,EZR,FGF2,Ins1,PLAU,PLAUR	7
Molecular Transport	Transport of molecule	2.65e-05		1.516	ABCG2,ADM,ANGPT2,ANK3,ANO10,ANO6,ANXA1,Apoc1,AQP2,ATP1A2,ATP1B1,ATP2A3,ATP6V1E1,ATP6V1E2,ATP7B,BEST2,BTK,CA9,CACNA1C,CAMK2G,CCDC93,CCL3L3,CCR1,CD300A,CD300C,CD44,CD74,CD8A,CENPF,CHRNA1,CLIC4,CNR1,CP,CUBN,CXCL12,CXCL2,DDX39A,DYNLT1,EFCAB7,ERFE,EZR,F2RL1,FABP4,FABP5,FAM160A2,FBLN5,FCGR2A,FGF13,FGF2,FOLR2,FRAS1,FXYD2,GAL,GJA1,GJA4,GJA5,GLRA1,GNAO1,GPAM,GPLD1,GRIK2,GRIP2,HFE,HMOX1,HSPA8,IKBKB,IL1B,IL…	158
Cancer, Cellular Development, Cellular Growth and Proliferation, Organismal Injury and Abnormalities, Tumor Morphology	Proliferation of cancer cells	3.32e-05			BCAN,IGFBP3,ODC1,PLAGL1	4
Cellular Movement, Hematological System Development and Function, Immune Cell Trafficking, Inflammatory Response	Chemotaxis of mononuclear leukocytes	3.5e-05	Increased	2.138	ADAM17,ANO6,ANXA1,Ccl2,CCL3L3,CCR1,CXCL12,CXCL13,Flt1,LGALS3,SERPINE1,WNT5A	12
Amino Acid Metabolism, Small Molecule Biochemistry	Synthesis of amino acids	3.5e-05			CBS/CBSL,CTH,CXCL12,EGR1,GATM,GGT1,MTHFR,PYCR1,SHMT1,SHMT2,SLC1A3,TH	12
Cellular Development, Cellular Growth and Proliferation, Organ Development, Skeletal and Muscular System Development and Function, Tissue Development	Proliferation of smooth muscle cells	3.95e-05	Increased	2.137	ADM,AGTRAP,AKR1B1,CAMK2G,CBL,EGR1,FGF2,Flt1,HBEGF,HMGCR,HMOX1,IGFBP3,IL1B,JUN,LMNA,MYD88,NDRG4,NFE2L2,PPARD,PRKG1,PTGIR,Sf1,STAT1,STAT5B,THBD,TRAF6,TRIB1,VIPR2,Yap1	29
Post-Translational Modification, Protein Degradation, Protein Synthesis	Hydrolysis of protein	4.72e-05		-0.333	ADAM17,ADAMTS7,ASTL,BAK1,CAPN2,CASP7,CSTB,CTRL,CTSB,CTSC,CTSK,Cyfip2,ECE1,ERAP1,GGT1,GGT5,HSPA8,Ins1,LGMN,MME,MMP14,MMP3,MMP9,Myh9l1,NR1H3,PLAT,PLG,PLK1,PM20D2,RBMX,REN,SERPINE1,THOP1,TMPRSS7	34
Metabolic Disease	Glucose metabolism disorder	4.72e-05		-0.218	ANXA1,ANXA2,ANXA5,ATP1A2,C2,CD74,CP,DDAH1,FN1,GAL,GAST,GPNMB,HMGCL,HMGCR,IGFBP3,IL1B,IL1RN,Ins1,JUN,LGALS3,Mt1,NR1H3,PDLIM4,PLPP3,PPARD,PRKCB,REN,RGS1,RHOB,S100A10,SCD,Scd2,SERPINA3	33
Cellular Movement, Hematological System Development and Function, Immune Cell Trafficking, Inflammatory Response	Cell movement of monocytes	4.76e-05		1.026	ANGPT2,ANO6,ANXA1,Ccl2,CCL3L3,CCR1,CXCL12,Flt1,LGALS3,REN,SERPINE1	11
Connective Tissue Disorders, Inflammatory Disease, Inflammatory Response, Organismal Injury and Abnormalities, Skeletal and Muscular Disorders	Inflammation of joint	5.9e-05		0.351	C6,CCL3L3,CCL4,CCR1,COL2A1,FGF2,IKBKB,IL1RN,MMP3,Slpi (includes others),STAT1,TH	12
Cellular Assembly and Organization, Cellular Function and Maintenance	Organization of cytoskeleton	6.1e-05		1.011	ANGPT2,ANK3,ANXA1,ARRB1,ASPM,ATF3,AUNIP,B9D1,BICDL1,BST1,CAP2,CAPG,CAVIN3,Ccl2,CCL3L3,Ccl7,CCNB1,CD2AP,CD44,CDC20,CDC42EP4,CDC42EP5,CEP72,CLTC,CNTN2,CXCL12,Cyfip2,DES,DNAJB6,DYNC1LI2,DYNLT1,EEF1A1,EGR1,EHD2,EIF4EBP1,EPHA4,EPPK1,ERMN,ESPL1,EZR,F2RL1,FGD3,FGF13,FGF2,FHL3,FLNA,FLOT1,FLRT3,FN1,FZD9,GDI1,GFRA1,GJA1,GNAO1,GPM6A,Gpm6b,IFNA4,IFT20,IFT52,IKBKB,ITGB1,JAK2,JUN,KIF20B,KIF2A,KLHL41,KNSTRN,KRT…	137
Cellular Movement, Hematological System Development and Function, Immune Cell Trafficking, Inflammatory Response	Chemotaxis of neutrophils	6.88e-05	Increased	2.449	BST1,C5AR1,Ccl2,CCL3L3,CD74,CXCL2,FCER1G,FCGR2A,IL1B,JAML,LGALS3,NOD2,S100A9,THBS4,TREM1	15
Cellular Movement, Hematological System Development and Function, Immune Cell Trafficking, Inflammatory Response	Chemotaxis of phagocytes	7.88e-05	Increased	2.716	ANO6,ANXA1,BST1,C5AR1,Ccl2,CCL3L3,CCR1,CD74,CXCL12,CXCL2,FCER1G,FCGR2A,Flt1,GPR183,IL1B,JAML,LGALS3,NOD2,RARRES2,S100A9,SERPINE1,THBS4,TREM1	23
Cellular Movement, Hematological System Development and Function, Immune Cell Trafficking, Inflammatory Response	Chemotaxis of granulocytes	9.45e-05	Increased	2.449	BST1,C5AR1,Ccl2,CCL3L3,Ccl7,CD74,CXCL2,FCER1G,FCGR2A,IL1B,JAML,LGALS3,NOD2,S100A9,THBS4,TREM1	16
Cell-To-Cell Signaling and Interaction, Cellular Assembly and Organization	Cell-cell contact	9.76e-05	Decreased	-3.897	ADAM15,ADGRL1,CACNG2,CAPN2,CD2AP,CD44,CHRNA1,CLDN5,COLQ,CTNNA1,CXCL12,Cyfip2,DLG5,EEF2K,ERBIN,EZR,FLRT3,GJA1,GJA10,GJA5,GPM6A,ITGA5,ITGB1,JAK2,JAML,LINGO4,LRTM2,MAPT,MMP14,MSN,Myh9l1,NCAM1,NLGN2,OLR1,PDPN,PLPP3,Podxl,Pvr,SEZ6,SIX4,SLITRK3,SLITRK5,SLITRK6,SPTBN2,SYNDIG1,TLR2,TNC,UBE2V2,WNT5A	49
Post-Translational Modification, Protein Degradation, Protein Synthesis	Hydrolysis of protein fragment	0.0001		-0.707	ADAM17,ADAMTS7,ASTL,BAK1,CAPN2,CASP7,CSTB,CTRL,CTSB,CTSC,CTSK,Cyfip2,ECE1,ERAP1,GGT1,GGT5,HSPA8,LGMN,MME,MMP14,MMP3,MMP9,Myh9l1,NR1H3,PLAT,PLG,PLK1,PM20D2,RBMX,REN,SERPINE1,THOP1,TMPRSS7	33
Cellular Movement	Chemotaxis of myeloid cells	0.000101	Increased	2.716	ANO6,ANXA1,BST1,C5AR1,Ccl2,CCL3L3,Ccl7,CCR1,CD74,CXCL12,CXCL2,FCER1G,FCGR2A,Flt1,IL1B,JAML,LGALS3,NOD2,RARRES2,S100A9,SERPINE1,THBS4,TREM1	23
Cellular Development, Cellular Growth and Proliferation, Nervous System Development and Function, Tissue Development	Proliferation of neuronal cells	0.000114		1.394	ASPM,BCAN,COLQ,CTNNA1,CXCL12,EGR1,EGR3,EIF4EBP1,EZR,FGF1,FGF2,FZD3,FZD9,GJA1,GNA15,HSPA8,IKBKB,ITGB1,JUN,KCNA1,KIF2A,LGALS1,MICALL2,MMP9,MYLIP,NCAM1,NINJ1,PLAGL1,PLG,PLXNB2,RAB22A,RACGAP1,RAP1B,RHOQ,RTN4RL2,S100A4,SET,SIX4,STMN2,SYNGR1,TNC,TNFRSF12A,TRIO,WNT5A	44
Inflammatory Response	Acute phase reaction	0.000116			AHSG,IL1RN,ITIH4,SIGIRR,STAT5B	5
Cell-To-Cell Signaling and Interaction, Cellular Assembly and Organization, Cellular Function and Maintenance	Development of gap junctions	0.000123	Decreased	-3.988	ADGRL1,CACNG2,CHRNA1,COLQ,CTNNA1,DLG5,EEF2K,FLRT3,GJA1,GJA10,GJA5,GPM6A,LINGO4,LRTM2,MAPT,NCAM1,NLGN2,SEZ6,SIX4,SLITRK3,SLITRK5,SLITRK6,SPTBN2,SYNDIG1,TLR2,TNC,UBE2V2,WNT5A	28
Cellular Development, Cellular Growth and Proliferation	Cell proliferation of tumor cell lines	0.000136		-0.924	ANXA2,FGF1,FGF2,GAL,GAST,GJA1,IL1B,Ins1,JAK2,MAX,NAB2,NR3C1,PA2G4,PLAGL1,RRM2,S100A4,SOCS3,SOX6,SST,STAT5B,TGFA,TRH,TSC1,YES1	24
Cellular Movement	Invasion of cells	0.000144		0.71	ADAMTS7,ANGPT2,BCAN,CD44,CTSB,CXCL12,FOSL1,GJA1,GNAL,MMP3,MMP9,PLAUR,PRKCB,SKAP2,TRIO	15
Lipid Metabolism, Molecular Transport, Small Molecule Biochemistry	Release of lipid	0.000155		0.478	CAV2,CNR1,DOK1,F2RL1,FGF1,IL1B,IL1RN,LGALS1,PLA1A,PRKCB,TGFA,TRH,XDH	13
Cell-To-Cell Signaling and Interaction	Activation of cells	0.000163		1.274	ANGPT2,AXL,BLOC1S3,C5AR1,C6,Ccl2,CCL3L3,CD37,CD74,CD8A,Cd99,CNR1,CNR2,ERAP1,F2RL1,FCER1G,FCGR2A,FN1,GIMAP1-GIMAP5,GPNMB,HMOX1,IFNB1,IL1B,INPP5D,Ins1,JAK2,MMP9,NOD2,NR1H3,PDPN,PLAU,PLCB1,PLG,PRDX1,PRKCB,RAB32,RAB3B,REN,RGCC,SAMSN1,SASH3,SIT1,TLR2,UNC93B1,WNT5A	45
Cell-To-Cell Signaling and Interaction, Cellular Assembly and Organization, Cellular Function and Maintenance	Assembly of intercellular junctions	0.000166	Decreased	-3.978	ADGRL1,CACNG2,CHRNA1,CLDN5,COLQ,CTNNA1,DLG5,EEF2K,FLRT3,GJA1,GJA10,GJA5,GPM6A,LINGO4,LRTM2,MAPT,NCAM1,NLGN2,SEZ6,SIX4,SLITRK3,SLITRK5,SLITRK6,SPTBN2,SYNDIG1,TLR2,TNC,UBE2V2,WNT5A	29
Cellular Assembly and Organization	Formation of plasma membrane	0.000166	Decreased	-3.978	ADGRL1,CACNG2,CHRNA1,COLQ,CTNNA1,DLG5,EEF2K,FLRT3,GJA1,GJA10,GJA5,GPM6A,LINGO4,LRTM2,MAPT,NCAM1,NLGN2,SEZ6,SIX4,SLITRK3,SLITRK5,SLITRK6,SPTBN2,SYNDIG1,TLR2,TNC,UBE2V2,WNT5A,ZNF703	29
Cellular Function and Maintenance	Engulfment of cells	0.00018		1.267	AHSG,ANXA1,AXL,CD63,CEACAM4,CNN2,DAB2,EEF2K,EGR1,EHD4,FCER1G,FCGR1A,FCGR2A,HSPA8,IL1B,ITGB1,Myh9l1,MYO7A,NOD2,NR1H3,PLD4,PRF1,RACK1,TLR2,VAMP8,WNT5A	26
Cellular Movement, Hematological System Development and Function, Immune Cell Trafficking, Inflammatory Response	Cellular infiltration by macrophages	0.000205		0.765	C6,Ccl2,CNR1,IL1RN,ITGB1,REN	6
Amino Acid Metabolism, Small Molecule Biochemistry	Synthesis of sulfur amino acid	0.000205			CBS/CBSL,CTH,GGT1,MTHFR,SHMT1,SHMT2	6
Cellular Function and Maintenance	Ion homeostasis of cells	0.000239		-0.045	ADM,ANGPT2,ATP1A2,ATP1B1,ATP7B,C5AR1,CACNA1C,Ccl2,CCL3L3,CCR1,CD38,CP,CSRP3,CXCL13,CXCL2,ERFE,F2RL1,FAM20A,FN1,GJA1,GNA15,GRIK2,HFE,HMOX1,IL1B,Ins1,ITGB1,ITPR1,JAK2,KCNMA1,Mt1,Mt1m/Mt2A,ORAI1,PIK3CG,PLCD1,PRF1,PRKCB,PRKG1,SLC12A5,SLC16A1,SLC30A5,SLC31A1,SLC39A6,SMAD4,STIM1,STIM2,SYPL2,TBXAS1,TNNI3,TRH	50
Protein Degradation, Protein Synthesis	Catabolism of protein	0.000247		-1.411	ADAM17,ADAMTS7,ARRB1,ASTL,ATP1B1,BAK1,C4BPB,CAPN2,CASP7,CCT3,CCT4,CCT5,CSTB,CTRL,CTSB,CTSC,CTSK,Cyfip2,ECE1,EPHA4,ERAP1,ERFE,FLNA,FLOT1,GGT1,GGT5,GJA1,GRIN2C,HSPA8,IER3,IFI30,IL1RN,Ins1,IRAK3,LGMN,MME,MMP14,MMP3,MMP9,Myh9l1,MYLIP,NR1H3,OAZ3,ODC1,PER3,PINX1,PLAT,PLG,PLK1,PLPP3,PM20D2,PPARD,RASSF2,RBMX,REN,RNF125,SERPINB1,SERPINE1,SMAD4,SORL1,STT3B,THOP1,TMEM88,TMPRSS7,TRIM44,TSC1,UBE2C,UBE3A,USP2,…	71
Cellular Movement, Hematological System Development and Function, Immune Cell Trafficking	Cell movement of lymphocytes	0.000253		1.353	ADAM17,C6,Ccl2,CCL3L3,CXCL13,ITGB1,MSN,Myh9l1,REN,WNT5A	10
Amino Acid Metabolism, Small Molecule Biochemistry	Metabolism of amino acids	0.000273			ARG2,CBS/CBSL,CTH,CXCL12,DDAH1,EGR1,FAH,GATM,GGT1,GGT5,HGD,KMO,MTHFR,PSPH,PYCR1,SDS,SHMT1,SHMT2,SLC1A3,TH	20
Amino Acid Metabolism, Small Molecule Biochemistry	Synthesis of L-amino acid	0.000321			CBS/CBSL,CTH,GGT1,MTHFR,PYCR1,SHMT2,SLC1A3	7
Inflammatory Response	Immune response of cells	0.000323		1.325	AHSG,ANXA1,AXL,CEACAM4,CNN2,CTSB,FCER1G,FCGR1A,FCGR2A,HMOX1,HSPA8,IL1B,Myh9l1,MYO7A,NOD2,PLD4,RACK1,TLR2,TTPA	19
Cellular Movement, Hematological System Development and Function, Immune Cell Trafficking	Cell movement of antigen presenting cells	0.000332		0.824	ANO6,C5AR1,C6,Ccl2,CCL3L3,CNR1,GPR183,IL1RN,ITGB1,LGALS3,MAPT,RARRES2,REN	13
Cell-mediated Immune Response, Cellular Movement, Hematological System Development and Function, Immune Cell Trafficking	Cell movement of T lymphocytes	0.000336		1.353	ADAM17,C6,CXCL13,ITGB1,REN,WNT5A	6
Cellular Movement, Hematological System Development and Function, Immune Cell Trafficking, Inflammatory Response	Chemotaxis of monocytes	0.000358		1.387	ANO6,ANXA1,Ccl2,CCL3L3,CCR1,CXCL12,Flt1,LGALS3,SERPINE1	9
Amino Acid Metabolism, Small Molecule Biochemistry	Synthesis of alpha-amino acid	0.000365			CBS/CBSL,CTH,GGT1,MTHFR,PYCR1,SHMT1,SHMT2,SLC1A3	8
Cell Morphology, Cellular Assembly and Organization, Cellular Function and Maintenance	Reorganization of actin cytoskeleton	0.000429	Increased	2	ANXA1,ARRB1,EZR,FLNA,MICALL2,Myh9l1,PARVB,PDLIM4,PHACTR1,PLAU,RHOB,S100A9,SIPA1L1,TRH	14
Carbohydrate Metabolism, Small Molecule Biochemistry	Consumption of D-glucose	0.000438			IL1B,IL1RN,Ins1	3
Tissue Development, Tissue Morphology	Regeneration of epithelial tissue	0.000438			FGF1,PLAU,SERPINE1	3
Amino Acid Metabolism, Small Molecule Biochemistry	Synthesis of L-cysteine	0.000438			CBS/CBSL,CTH,GGT1	3
Hematological System Development and Function, Immune Cell Trafficking, Inflammatory Response, Tissue Development	Accumulation of macrophages	0.00044		0.132	C6,FGF1,FGF2,IL1RN	4
Cell Morphology, Cellular Assembly and Organization, Cellular Function and Maintenance	Reorganization of cytoskeleton	0.000447	Increased	2.19	ANXA1,ARRB1,EZR,FLNA,MICALL2,Myh9l1,PARVB,PDLIM4,PHACTR1,PLAU,PLAUR,RHOB,S100A9,SIPA1L1,TRH	15
Hematological System Development and Function, Immune Cell Trafficking, Inflammatory Response, Tissue Development	Accumulation of phagocytes	0.000458		-0.246	C6,FGF1,FGF2,IL1RN,Slpi (includes others)	5
Amino Acid Metabolism, Small Molecule Biochemistry	Metabolism of L-serine	0.000458			CBS/CBSL,PSPH,SDS,SHMT1,SHMT2	5
Lipid Metabolism, Molecular Transport, Small Molecule Biochemistry	Release of arachidonic acid	0.000462		-0.342	DOK1,F2RL1,IL1B,IL1RN,LGALS1,PRKCB,TGFA	7
Cell-To-Cell Signaling and Interaction	Communication of cells	0.000494		-1.414	ADRA2B,AFAP1,ANGPT2,ANXA1,ARRB1,BLNK,BRAP,CASKIN1,CAVIN3,CD74,CD8A,CDK4,CHRNB4,CNR1,CNR2,CXCL13,DOK1,F2RL1,FCER1G,FCGR1A,FCGR2A,Flt1,GAST,GDF3,GJA1,GJA4,GNAO1,GPHA2,GPNMB,GPR161,GPR183,GPRC6A,HMOX1,IL1B,IL1RN,INPP5D,JAK2,LRRC15,MINK1,MMP3,MYD88,MYZAP,NCAM1,NEK11,NOD1,NOD2,OXSR1,Pbp2,PDPN,PHLDA3,PIK3CG,PLCB3,PLCD1,POU5F1,PRKG1,RACK1,RGS1,RTN4RL2,RUNX1,SMAD4,SOCS3,THOP1,Tlk1,TLR2,TRAF6,XDH	66
Endocrine System Disorders, Gastrointestinal Disease, Metabolic Disease, Organismal Injury and Abnormalities	Diabetes mellitus	0.000501			ANXA1,ANXA2,ANXA5,ATP1A2,C2,CD74,CP,DDAH1,FN1,GAL,GPNMB,HMGCL,HMGCR,IL1B,JUN,LGALS3,Mt1,NR1H3,PDLIM4,PLPP3,PPARD,PRKCB,REN,RGS1,RHOB,S100A10,Scd2,SERPINA3	28
Cellular Assembly and Organization, Cellular Function and Maintenance	Organization of actin cytoskeleton	0.000589	Increased	2.449	ANXA1,ARRB1,BST1,CAP2,CAVIN3,CD2AP,DNAJB6,EHD2,ERMN,EZR,FHL3,FLNA,FN1,Gpm6b,IKBKB,MICALL2,MSN,Myh9l1,MYO1F,NUAK2,PARVA,PARVB,PDLIM4,PHACTR1,PLAU,RHOB,RHOQ,S100A9,SIPA1L1,STRIP1,TGFB2,TMOD3,TMSB10/TMSB4X,TRH,WDR1	35
Cellular Assembly and Organization, Cellular Function and Maintenance	Organization of cytoplasm	0.000592		1.011	ANGPT2,ANK3,ANXA1,ARRB1,ASPM,ATF3,ATL2,AUNIP,B9D1,BICDL1,BNIP1,BST1,CAP2,CAPG,CAV2,CAVIN3,Ccl2,CCL3L3,Ccl7,CCNB1,CD2AP,CD44,CDC20,CDC42EP4,CDC42EP5,CEP72,CLN5,CLTC,CLVS1,CNTN2,CXCL12,Cyfip2,DES,DNAJB6,DYNC1LI2,DYNLT1,EEF1A1,EGR1,EHD2,EIF4EBP1,EPHA4,EPPK1,ERMN,ESPL1,EZR,F2RL1,FAM160A2,FGD3,FGF13,FGF2,FHL3,FLNA,FLOT1,FLRT3,FN1,FZD9,GDI1,GFRA1,GJA1,GNAO1,GPM6A,Gpm6b,HMGCL,IFNA4,IFT20,IFT52,IKBKB,ITG…	148
Cell-To-Cell Signaling and Interaction, Hematological System Development and Function, Immune Cell Trafficking, Inflammatory Response	Activation of leukocytes	0.000745		-0.385	BLOC1S3,C6,Ccl2,CD37,CD74,CD8A,Cd99,CNR1,CNR2,ERAP1,F2RL1,FCER1G,FCGR2A,GIMAP1-GIMAP5,GPNMB,HMOX1,IFNB1,IL1B,INPP5D,NOD2,NR1H3,PLG,PRDX1,PRKCB,RAB32,RAB3B,REN,SAMSN1,SASH3,SIT1,UNC93B1,WNT5A	32
Cell-To-Cell Signaling and Interaction, Cellular Assembly and Organization, Cellular Development, Cellular Function and Maintenance, Cellular Growth and Proliferation, Nervous System Development and Function, Tissue Development	Developmental process of synapse	0.000766	Decreased	-3.86	ADGRL1,CACNG2,CHRNA1,COLQ,DLG5,EEF2K,FLRT3,GJA10,GPM6A,LINGO4,LRTM2,MAPT,NCAM1,NLGN2,SEZ6,SIX4,SLITRK3,SLITRK5,SLITRK6,SPTBN2,SYNDIG1,TLR2,TNC,UBE2V2,WNT5A	25
Cellular Movement	Cell movement of muscle cells	0.000856		1.193	ADAMTS7,ADM,CBL,FN1,Ins1,ITGB1,LOX,NFE2L2,PLAU,PLAUR,SIX4,THBS4	12
Organismal Injury and Abnormalities, Renal and Urological Disease	Acute renal failure	0.000964			AQP2,ATF3,ATP1B1,HMOX1	4
Cell-To-Cell Signaling and Interaction, Renal and Urological System Development and Function	Adhesion of kidney cells	0.000964			HBEGF,ITGB1,LOX,Podxl	4
Inflammatory Response	Cytotoxic reaction	0.000964			FCGR1A,FCGR2A,HMOX1,TTPA	4
Cell-To-Cell Signaling and Interaction, Cellular Movement, Hematological System Development and Function, Immune Cell Trafficking, Inflammatory Response	Recruitment of neutrophils	0.000964		1.961	Ccl2,CCL4,CXCL2,IL1B	4
Cellular Movement, Hematological System Development and Function, Immune Cell Trafficking	Lymphocyte migration	0.0011		1.353	ADAM17,C6,CXCL13,ITGB1,MSN,Myh9l1,REN,WNT5A	8
Amino Acid Metabolism, Small Molecule Biochemistry	Metabolism of amino acid analogs	0.00117			CXCL12,EGR1,ICMT,MTHFR,PEMT,PNMT,SHMT1,SHMT2,SLC1A3,STAT5B	10
Cell Death and Survival	Neuronal cell death	0.00119		-1.014	ATF3,AXL,BCL2L2,C5AR1,CASP7,Ccl2,CCL3L3,CCNB1,CDK4,CXCL12,EGR1,EHD4,F2RL1,FGF2,FOS,FZD9,GFRA1,GFRA4,GNAO1,GPX1,GRIK2,HIPK2,HMOX1,IL1B,Ins1,ITGB1,ITSN1,JAK2,JUN,KCNMA1,LGMN,MAGI1,MAPT,Mt1,NFE2L2,NR3C1,OSMR,P4HB,PITX3,PLAGL1,PLAT,PLAU,PPP1R13B,SERPINE1,SET,SIX4,Tfap2d,TGFA,TGFB2,TRIB3,TRIP10,TSC1,UBE2V2,UNC5B	54
Cell-To-Cell Signaling and Interaction	Binding of blood cells	0.00119		0.842	ANGPT2,Ccl2,CD44,CXCL12,EZR,FCGR2A,IL1B,ITGA5,ITGB1,MSN,OLR1,SIPA1	12
Cell-To-Cell Signaling and Interaction, Molecular Transport, Small Molecule Biochemistry	Uptake of neurotransmitter	0.00119		0.277	AGTRAP,ATP1A2,FOS,Gpm6b,Ins1,NAT8L,RAB3B	7
Amino Acid Metabolism, Small Molecule Biochemistry	Synthesis of serine family amino acid	0.00127			CBS/CBSL,CTH,GGT1,SHMT1,SHMT2	5
Protein Synthesis	Synthesis of protein	0.00133		-0.022	ADM,ANGPT2,ANXA1,ARRB1,CDK4,EIF3D,EIF3G,Eif3l,Eif4e2,EIF4EBP1,EIF6,EPRS,FGF1,GCNT1,GIMAP1-GIMAP5,HSPB8,IGFBP3,IL1B,ILF3,Ins1,JUN,KLF15,LARP4,LIN28A,NANOS3,NOG,PYY,RACK1,S100A9,SHMT1,SLC7A1,TOB1,TSC1,TYMS	34
Cellular Movement, Skeletal and Muscular System Development and Function	Cell movement of smooth muscle cells	0.00141		1.193	ADAMTS7,ADM,CBL,FN1,Ins1,ITGB1,LOX,NFE2L2,PLAU,PLAUR	10
Cellular Movement, Hematological System Development and Function, Immune Cell Trafficking, Inflammatory Response	Cell movement of macrophages	0.00155		1.046	C5AR1,C6,Ccl2,CCL3L3,CNR1,IL1RN,ITGB1,LGALS3,MAPT,RARRES2,REN	11
Cell-mediated Immune Response, Cellular Movement, Hematological System Development and Function, Immune Cell Trafficking	T cell migration	0.00158		1.353	ADAM17,C6,CXCL13,ITGB1,MSN,REN,WNT5A	7
Hematological System Development and Function, Tissue Development	Accumulation of blood cells	0.00159		-0.577	C6,FGF1,FGF2,IL1RN,PLAT,Slpi (includes others)	6
Inflammatory Disease, Inflammatory Response, Organismal Injury and Abnormalities, Renal and Urological Disease	Glomerulonephritis	0.00159			Ccl2,CCL3L3,CCL4,HBEGF,IL1RN,LRP2	6
Cell-To-Cell Signaling and Interaction, Cellular Function and Maintenance, Inflammatory Response	Phagocytosis of cells	0.00162		0.682	AHSG,ANXA1,AXL,CEACAM4,CNN2,FCER1G,FCGR1A,FCGR2A,HSPA8,IL1B,Myh9l1,MYO7A,NOD2,PLD4,RACK1,TLR2	16
Cellular Development, Cellular Growth and Proliferation, Nervous System Development and Function, Tissue Development	Growth of neurites	0.00162		1.453	BCAN,CXCL12,EGR1,EGR3,EIF4EBP1,EZR,FGF1,FGF2,GJA1,GNA15,HSPA8,IKBKB,ITGB1,JUN,KIF2A,LGALS1,MICALL2,MMP9,MYLIP,NCAM1,NINJ1,PLG,RAB22A,RAP1B,RHOQ,RTN4RL2,S100A4,SET,STMN2,SYNGR1,TNC,TNFRSF12A,TRIO,WNT5A	34
Organismal Functions, Organismal Injury and Abnormalities	Healing of lesion	0.00162			CNN2,EPPK1,FGF2,FN1,IL1RN,LOX,MUSTN1,NOG,PLAU,SERPINE1,SMAD4,TGFB2,WNT5A	13
Cell Signaling	Protein kinase cascade	0.00163	Increased	2.601	ADRA2B,ADRB3,ALOX12B,ASH1L,BIRC2,BNIP2,BRAP,BTK,CAV2,CCL3L3,CD74,CDC42EP5,CTH,DOT1L,ECM1,EEF1D,F2RL1,FGF13,FGF2,FLNA,Flt1,FLT4,GADD45A,GADD45B,GADD45G,GJA1,GOLT1B,GPRC5B,GRIK2,HIPK2,HMOX1,IGFBP3,IKBKB,IL1B,ITGB1,JAK2,LGALS1,MYD88,NEK6,NOD1,NOD2,PLCB1,PRKCB,RASSF2,RB1CC1,REN,RHOC,RYK,S100A4,SHISA5,SLC44A2,SOCS3,STAT1,STAT5B,TRAF6,TRIB1,WNT5A	57
Cell Cycle, Gene Expression	Binding of synthetic promoter	0.00165			EGR1,Ins1,TRH	3
Amino Acid Metabolism, Small Molecule Biochemistry	Catabolism of L-serine	0.00165			CBS/CBSL,SDS,SHMT1	3
Cell-mediated Immune Response, Cellular Movement, Hematological System Development and Function, Immune Cell Trafficking	Infiltration by T lymphocytes	0.00165			C6,ITGB1,REN	3
Cardiovascular Disease, Organismal Injury and Abnormalities, Renal and Urological Disease	Ischemic acute renal failure	0.00165			AQP2,ATP1B1,HMOX1	3
Cancer, Organismal Injury and Abnormalities	Neoplasia of tumor cell lines	0.00165			FABP5,GJA1,S100A4	3
Lipid Metabolism, Molecular Transport, Small Molecule Biochemistry	Release of fatty acid	0.0017		0.395	CAV2,CNR1,DOK1,F2RL1,IL1B,IL1RN,LGALS1,PRKCB,TGFA,XDH	10
Cellular Function and Maintenance	Endocytosis	0.00172	Increased	2.284	Apoc1,ARRB1,AXL,CBL,CD2AP,CD300A,CD63,CLTC,CUBN,DAB2,EEF2K,EGR1,EHD2,EHD4,FCGR1A,FCGR2A,HFE,Ins1,ITGB1,Lmbr1l,LRP2,Myh9l1,NR1H3,PLD2,PRF1,RAB22A,SCAMP2,SERPINE1,VAMP8,WNT5A	30
Cellular Function and Maintenance, Small Molecule Biochemistry	Homeostasis of metal ion	0.00175			ADM,ATP1A2,ATP1B1,ATP7B,CACNA1C,Ccl2,CCL3L3,CCR1,CP,CSRP3,ERFE,FAM20A,GRIK2,HFE,HMOX1,ITGB1,KCNMA1,Mt1,Mt1m/Mt2A,PRKCB,SLC30A5,SLC31A1,SLC39A6,SMAD4,STIM2,SYPL2,TNNI3	27
Cell Morphology	Ruffling of plasma membrane	0.00181			CCR1,EZR,FGF2,Ins1	4
Cell-To-Cell Signaling and Interaction, Hematological System Development and Function	Activation of blood cells	0.00197		-0.15	AXL,BLOC1S3,C6,Ccl2,CD37,CD74,CD8A,Cd99,CNR1,CNR2,ERAP1,F2RL1,FCER1G,FCGR2A,GIMAP1-GIMAP5,GPNMB,HMOX1,IFNB1,IL1B,INPP5D,NOD2,NR1H3,PDPN,PLG,PRDX1,PRKCB,RAB32,RAB3B,REN,SAMSN1,SASH3,SIT1,UNC93B1,WNT5A	34
Cellular Compromise, Inflammatory Response	Degranulation of cells	0.00205		-0.077	C5AR1,CCL3L3,CCR1,CD300A,FCER1G,GNA15,HMOX1,MYO1F,ORAI1,PI4K2A,PIK3CG,PLA2G3,PLD2,STIM1	14
Lipid Metabolism, Small Molecule Biochemistry	Synthesis of lipid	0.00209		-0.088	AGPAT2,ALOX12B,ALOX5AP,ANGPT2,ANXA1,Apoc1,B3GALT1,B4GALNT1,CAV2,CD74,CNR1,CXCL12,CYP21A2,DAB2,DECR2,DEGS2,DPAGT1,EEF1A1,EGR1,EIF6,FABP5,FDFT1,FGF1,FGF2,GPAM,GPAT3,GPLD1,HACD4,HMGCR,IL1B,Ins1,INSIG2,JAK2,KDSR,NR1H3,NR3C1,NR4A1,PEMT,PI4K2A,PIK3CG,PLA2G4F,PLD2,PPARD,PRKCB,PTGES,RARRES2,RHOQ,SAMD8,SCD,Scd2,SEC14L2,Sf1,SLC1A3,TRIB3	54
Cellular Function and Maintenance, Small Molecule Biochemistry	Homeostasis of divalent cations	0.00217			ADM,ATP1B1,ATP7B,CACNA1C,Ccl2,CCL3L3,CCR1,CSRP3,FAM20A,GRIK2,HFE,HMOX1,ITGB1,Mt1,Mt1m/Mt2A,PRKCB,SLC30A5,SLC31A1,SLC39A6,STIM2,SYPL2,TNNI3	22
Cardiovascular Disease, Organismal Injury and Abnormalities	Cardiac lesion	0.00218			ANXA5,FN1,Ins1,REN,SERPINE1,TSC22D1	6
Cellular Development	Differentiation of pheochromocytoma cell lines	0.00228		0.947	ANXA2,ERBIN,FGF2,FOS,FOSL1,GCNT1,GFRA4,Ins1,JUN,NAB2,PA2G4,PLAGL1,PLAUR,RHOQ,STMN2,STYX	16
Neurological Disease	Neurodegeneration	0.0024		-1.311	C6,FGF1,FGF2,IL1B,IL1RN,ITPR1,JUN,MAPT,OSMR,SERPINE1	10
Cellular Development, Cellular Growth and Proliferation, Nervous System Development and Function, Tissue Development	Outgrowth of neurites	0.00241		1.653	BCAN,CXCL12,EGR3,EZR,FGF1,FGF2,GJA1,GNA15,IKBKB,ITGB1,JUN,KIF2A,LGALS1,MICALL2,MMP9,MYLIP,NCAM1,NINJ1,PLG,RAB22A,RAP1B,RHOQ,S100A4,SET,STMN2,SYNGR1,TNC,TNFRSF12A,TRIO,WNT5A	30
Cellular Development, Cellular Growth and Proliferation, Nervous System Development and Function, Tissue Development	Development of neurons	0.00246	Decreased	-2.846	ADGRL1,ANK3,ATF3,BICDL1,CACNG2,CD44,CDC20,CHRNA1,CNTN2,COLQ,CXCL12,Cyfip2,DLG5,DYNLT1,EEF2K,EIF4EBP1,EPHA4,FGF2,FLNA,FLOT1,FLRT3,FZD9,GDI1,GFRA1,GJA1,GJA10,GNAO1,GPM6A,IFNA4,IKBKB,ITGB1,KIF20B,LINGO4,LRTM2,Lst1,MAPT,MICALL2,MINK1,MSN,MYT1L,NCAM1,NEK3,NLGN2,PITX3,PLD2,PLG,PLXNB1,PLXNB2,PRKG1,PSD,PTPRZ1,RAP1B,RUNX1,RYK,S1PR3,SEZ6,SHTN1,SIPA1L1,SIX4,SLC1A3,SLITRK3,SLITRK5,SLITRK6,SPR,SPTBN2,STIM2,SY…	76
Cell-To-Cell Signaling and Interaction, Hematological System Development and Function, Immune Cell Trafficking	Adhesion of immune cells	0.0025		0.537	ANGPT2,Ccl2,CD44,CXCL12,EZR,IL1B,ITGA5,ITGB1,MSN,OLR1,SIPA1	11
Cellular Function and Maintenance, Inflammatory Response	Phagocytosis	0.00258		0.682	AHSG,ANXA1,AXL,CEACAM4,CNN2,FCER1G,FCGR1A,FCGR2A,HSPA8,IL1B,Myh9l1,MYO7A,NOD2,NR1H3,PLD4,RACK1,TLR2	17
Lipid Metabolism, Molecular Transport, Small Molecule Biochemistry	Concentration of fatty acid	0.00261		1.29	CXCL12,FOS,IL1B,Ins1,PFKFB1,PTGES,TGFA,TRH,XDH	9
Cellular Movement, Hematological System Development and Function, Immune Cell Trafficking, Inflammatory Response, Lymphoid Tissue Structure and Development	Chemotaxis of lymphocytes	0.00281			ADAM17,Ccl2,CCL3L3,CXCL13,WNT5A	5
Organismal Injury and Abnormalities, Renal and Urological Disease	Failure of kidney	0.00281			AQP2,ATF3,ATP1B1,HMOX1,REN	5
Cellular Function and Maintenance, Molecular Transport, Small Molecule Biochemistry	Homeostasis of Zn2+	0.00281			ATP7B,Mt1,Mt1m/Mt2A,SLC30A5,SLC39A6	5
Cellular Movement, Skeletal and Muscular System Development and Function	Migration of muscle cells	0.00283		1.117	ADAMTS7,ADM,CBL,FN1,ITGB1,NFE2L2,PLAU,PLAUR,SIX4,THBS4	10
Protein Synthesis	Expression of protein	0.0029		-1.278	ADM,ANGPT2,ANXA1,EIF3D,EIF3G,Eif3l,Eif4e2,EIF4EBP1,EPRS,GIMAP1-GIMAP5,IL1B,ILF3,Ins1,LIN28A,NANOS3,PYY,RACK1,S100A9,SHMT1,SLC7A1,TOB1,TSC1,TYMS	23
Connective Tissue Disorders, Inflammatory Disease, Inflammatory Response, Organismal Injury and Abnormalities, Skeletal and Muscular Disorders	Adjuvant arthritis	0.00291			CCL3L3,CCL4,CCR1,COL2A1,MMP3,STAT1	6
Organismal Survival	Survival of organism	0.00291	Increased	2.211	ADM,CHRNA1,IL1RN,PRKCB,REN,TREM1	6
Cell Death and Survival, Nervous System Development and Function	Cell viability of neuroglia	0.00307		1.953	FGF2,FOS,GPR17,ITGB1	4
Behavior, Organismal Functions	Walking	0.00312			CACNA1C,CNTN2,EPHA4,GLRA1,HIPK2,KCNMA1,MAPT,SCN1A,TRH	9
Cell Death and Survival, Organismal Injury and Abnormalities	Necrosis of epithelial tissue	0.00315		-1.099	ADM,ATF3,BIRC2,BIRC3,CLIC4,CSF1R,ENDOG,HMOX1,IKBKB,Ins1,ITGA5,MAX,NOG,PIK3CG,RRAS,TGFA,YES1	17
Cell Death and Survival	Apoptosis of intestinal cell lines	0.00331		-0.777	BAK1,BIRC2,BIRC3,IL1RN,ITGA5,RRAS,TGFA	7
Cellular Movement	Extravasation	0.00331		1.253	Ccl2,CXCL12,IL1B,JAML,MME,SST,TREM1	7
Amino Acid Metabolism, Post-Translational Modification, Small Molecule Biochemistry	Phosphorylation of L-tyrosine	0.00339	Increased	2.324	BST1,BTK,CAV2,CD44,CD74,CLK1,CSF1R,EHD4,EPHA4,Flt1,FLT4,GFRA1,HBEGF,ITGA5,ITGB1,JAK2,NOD2,PLPP3,PTPRZ1,TGFA,THBS4,TTK,YES1	23
Cellular Function and Maintenance, Small Molecule Biochemistry	Homeostasis of ion	0.00358			ADM,ATP1A2,ATP1B1,ATP7B,CACNA1C,Ccl2,CCL3L3,CCR1,CP,CSRP3,ERFE,FAM20A,GRIK2,HFE,HMOX1,ITGB1,KCNMA1,Mt1,Mt1m/Mt2A,PRKCB,SLC12A5,SLC30A5,SLC31A1,SLC39A6,SMAD4,STIM2,SYPL2,TBXAS1,TNNI3	29
Organismal Functions, Organismal Injury and Abnormalities, Tissue Morphology	Healing of wound	0.00374			CNN2,EPPK1,FGF2,FN1,LOX,MUSTN1,NOG,PLAU,SERPINE1,SMAD4,TGFB2,WNT5A	12
Cellular Development	Differentiation of tumor cell lines	0.00383		0.702	ANXA2,ERBIN,FGF2,FOS,FOSL1,GCNT1,GFRA4,Ins1,JUN,NAB2,PA2G4,PLAGL1,PLAUR,RHOQ,SOCS3,STMN2,STYX	17
Lipid Metabolism, Small Molecule Biochemistry	Metabolism of membrane lipid derivative	0.00385		-0.518	AGPAT2,ALOX12B,Apoc1,B3GALT1,B4GALNT1,CREM,CSF1R,DEGS2,EEF1A1,FABP5,FDFT1,FGF1,FGF2,GDPD3,HMGCR,HMOX1,HSD3B7,IL1B,INSIG2,KDSR,LIPA,PEMT,PI4K2A,PIK3CG,PIP4K2B,PLA2G3,PLCB3,PLD2,PLPP3,PPARD,PRKCB,RHOQ,SAMD8,SEC14L2,SGPL1,XDH	36
Cardiovascular System Development and Function, Tissue Development	Development of cardiovascular tissue	0.00387		1.434	CAV2,Ccl2,CLIC4,CTH,CXCL12,ECM1,EGR3,FGF2,FLT4,GJA1,GPX1,JUN,NR4A1,PGF,RGCC,RHOB,STAT1,THBS4,WNT5A,XDH	20
Cell Signaling, Molecular Transport, Vitamin and Mineral Metabolism	Quantity of Ca2+	0.00387	Increased	2.504	ANGPT2,C5AR1,CACNA1C,CD38,ECE1,F2RL1,FABP4,FGF2,FN1,GNAO1,IL1B,Ins1,PIK3CG,PLCB1,S100A4,SST,TGFA,TRH,WNT5A,XDH	20
Cellular Movement, Skeletal and Muscular System Development and Function	Chemotaxis of smooth muscle cells	0.0039			LOX,PLAU,PLAUR	3
Immunological Disease	Immediate hypersensitivity	0.0039			BTK,FCER1G,FCGR2A	3
Drug Metabolism, Lipid Metabolism, Molecular Transport, Small Molecule Biochemistry	Secretion of prostaglandin E2	0.0039			F2RL1,LGALS1,PRKCB	3
Cell Cycle, Cellular Assembly and Organization, DNA Replication, Recombination, and Repair	Segregation of homologous chromosomes	0.0039			ESPL1,PLK1,PTTG1	3
Cell Death and Survival, Nervous System Development and Function	Survival of oligodendrocytes	0.0039			FOS,GPR17,ITGB1	3
Energy Production, Molecular Transport, Nucleic Acid Metabolism, Small Molecule Biochemistry	Transport of ATP	0.0039			GJA1,SLC25A24,SLC25A42	3
Hematological System Development and Function, Tissue Development	Accumulation of myeloid cells	0.00396		-0.246	C6,FGF1,FGF2,IL1RN,Slpi (includes others)	5
Cell Death and Survival	Apoptosis of phagocytes	0.00396		-0.254	ADAM17,ANXA1,CD44,CXCL2,FCER1G	5
Cell Cycle	Mitogenesis of tumor cell lines	0.00396		0.651	AHSG,FGF1,FGF2,IGFBP3,Ins1	5
Neurological Disease	Degeneration of nervous system	0.00438		-1.105	C6,FGF2,IL1B,IL1RN,ITPR1,JUN,MAPT,OSMR,SERPINE1	9
Organismal Development	Growth of vessel	0.00438		1.912	CAMK2G,Ccl2,CREM,FGF2,GAST,ITGB1,MMP14,SERPINH1,SST	9
Cell Signaling, Nucleic Acid Metabolism	Activation of Adenylate cyclase	0.0048			ADRB3,Calm1 (includes others),GNAL,VIPR2	4
Cell Death and Survival	Apoptosis of germ cells	0.0048			CASP4,IGFBP3,IL1B,INSL3	4
Cellular Movement, Hematological System Development and Function, Immune Cell Trafficking	Cellular infiltration by mononuclear leukocytes	0.0048		0.651	ANGPT2,C6,ITGB1,REN	4
Cell-To-Cell Signaling and Interaction, Drug Metabolism, Small Molecule Biochemistry	Metabolism of norepinephrine	0.0048			AKR1B1,PNMT,RNF180,SPR	4
Nutritional Disease	Weight loss	0.0048		-1	CHRNA1,CNR1,IL1RN,Ins1	4
Cellular Movement, Skeletal and Muscular System Development and Function	Migration of smooth muscle cells	0.00483		1.117	ADAMTS7,ADM,CBL,FN1,ITGB1,NFE2L2,PLAU,PLAUR	8
Lipid Metabolism, Molecular Transport, Small Molecule Biochemistry	Release of eicosanoid	0.00483		-0.17	DOK1,F2RL1,IL1B,IL1RN,LGALS1,PRKCB,TGFA,XDH	8
Nucleic Acid Metabolism	Metabolism of nucleic acid component or derivative	0.00502		0.141	ACOT2,ACPP,ADCY7,ADCY9,ADM,AK2,AKAP6,ANGPT2,ARRB1,ATP1A2,ATP1B1,Calm1 (includes others),CBS/CBSL,CNR1,DPAGT1,ECE1,ENPP3,GAL,GPAM,GPHA2,GPR161,GUCY1A2,H6PD,HMGCL,HSPA8,ICMT,IL1B,IMPDH2,INSL3,MCCC2,NUDT7,NUDT9,PDE10A,PEMT,PNMT,PTGIR,REXO2,RRM2,SHMT1,SST,TYMS,UMPS,UPP1,UPRT,VIPR2	45
Cellular Function and Maintenance, Molecular Transport	Influx of inorganic cation	0.00515		-0.761	ANGPT2,CACNA1C,FN1,IL1B,Ins1,ORAI1,PLCD1,STIM1,TRH	9
Cell Death and Survival	Apoptosis of myeloid cells	0.0054		-0.254	ADAM17,ANXA1,CD44,CXCL2,FCER1G	5
Cellular Function and Maintenance, Molecular Transport	Flux of inorganic cation	0.00575		-0.045	ANGPT2,CACNA1C,FN1,IL1B,Ins1,ORAI1,PLCD1,PRF1,SLC16A1,STIM1,TRH	11
Cell-To-Cell Signaling and Interaction	Signal transduction	0.00576		-1.091	ADRA2B,AFAP1,ANGPT2,ANXA1,ARRB1,BLNK,BRAP,CASKIN1,CD74,CD8A,CDK4,CHRNB4,CNR1,CNR2,CXCL13,DOK1,F2RL1,FCER1G,FCGR1A,FCGR2A,Flt1,GAST,GDF3,GJA1,GNAO1,GPHA2,GPNMB,GPR161,GPR183,GPRC6A,HMOX1,IL1RN,INPP5D,JAK2,MINK1,MYD88,MYZAP,NCAM1,NEK11,NOD1,NOD2,OXSR1,Pbp2,PDPN,PIK3CG,PLCB3,PLCD1,PRKG1,RGS1,RTN4RL2,RUNX1,SMAD4,SOCS3,THOP1,Tlk1,TRAF6	56
Molecular Transport, Small Molecule Biochemistry	Accumulation of lactic acid	0.00577			IL1B,IL1RN	2
Drug Metabolism, Lipid Metabolism, Molecular Transport, Small Molecule Biochemistry	Accumulation of prostaglandin E2	0.00577			IL1B,IL1RN	2
Metabolic Disease	Acidosis	0.00577			Ins1,TREM1	2
Cell-To-Cell Signaling and Interaction, Connective Tissue Development and Function, Skeletal and Muscular System Development and Function	Adhesion of osteoblasts	0.00577			ITGA5,ITGB1	2
Cell-To-Cell Signaling and Interaction, Renal and Urological System Development and Function	Aggregation of kidney cell lines	0.00577			HBEGF,Podxl	2
Cell Death and Survival, Inflammatory Response	Antibody-dependent cell-mediated cytotoxic reaction	0.00577			FCGR1A,FCGR2A	2
Cell-To-Cell Signaling and Interaction, Cellular Assembly and Organization	Binding of focal adhesions	0.00577			ANGPT2,FN1	2
Cellular Assembly and Organization, Cellular Development	Differentiation of cell membrane leading edge	0.00577			DAB2,JUN	2
Cellular Assembly and Organization	Dissociation of vesicles	0.00577			GDI1,HSPA8	2
Organismal Injury and Abnormalities, Skeletal and Muscular Disorders	Edema of paw	0.00577			F2RL1,SST	2
Cellular Assembly and Organization, Cellular Function and Maintenance, Nervous System Development and Function	Formation of synaptic vesicles	0.00577			AP2A2,CLTC	2
Cancer, Organismal Injury and Abnormalities, Tumor Morphology	Invasion of tumor	0.00577			ANXA2,BCAN	2
Cancer, Organismal Injury and Abnormalities, Reproductive System Disease	Metastasis of breast cancer cell lines	0.00577			FABP5,S100A4	2
Cellular Movement, Connective Tissue Development and Function, Skeletal and Muscular System Development and Function	Migration of osteoblasts	0.00577			ITGA5,ITGB1	2
Cell Cycle	Mitogenesis of bladder cancer cell lines	0.00577			FGF1,FGF2	2
Cell Cycle	Mitogenesis of hepatoma cell lines	0.00577			AHSG,Ins1	2
Cellular Movement, Hematological System Development and Function, Immune Cell Trafficking, Inflammatory Response	Mobilization of neutrophils	0.00577			CXCL2,IL1B	2
Immunological Disease, Inflammatory Disease, Inflammatory Response, Organismal Injury and Abnormalities, Renal and Urological Disease	Passive Heymann nephritis	0.00577			HBEGF,LRP2	2
Cellular Development, Cellular Growth and Proliferation, Endocrine System Development and Function, Organ Development	Proliferation of adrenal glomerulosa cells	0.00577			ANGPT2,FN1	2
Cellular Function and Maintenance	Receptor-mediated endocytosis by tumor cell lines	0.00577			DAB2,PRF1	2
Cardiovascular System Development and Function, Tissue Development, Tissue Morphology	Regeneration of endothelial tissue	0.00577			FGF1,SERPINE1	2
Cell Morphology, Skeletal and Muscular System Development and Function	Ruffling of smooth muscle cells	0.00577			PLAU,PLAUR	2
Cell Morphology, Cellular Assembly and Organization, Nervous System Development and Function, Tissue Morphology	Size of synaptic vesicles	0.00577			CLTC,RAB3B	2
Cell-To-Cell Signaling and Interaction, Cellular Growth and Proliferation	Stimulation of adrenal glomerulosa cells	0.00577			ANGPT2,FN1	2
Cell-To-Cell Signaling and Interaction, Cellular Growth and Proliferation, Endocrine System Development and Function	Stimulation of endocrine cell lines	0.00577			FGF2,TRH	2
Cell Death and Survival	Survival of neural stem cells	0.00577			FGF2,MCFD2	2
Nucleic Acid Metabolism, Small Molecule Biochemistry	Synthesis of UMP	0.00577			UMPS,UPRT	2
Nucleic Acid Metabolism, Small Molecule Biochemistry	Synthesis of dTMP	0.00577			SHMT1,TYMS	2
Cell-To-Cell Signaling and Interaction, Small Molecule Biochemistry	Turnover of 5-hydroxytryptamine	0.00577			IL1B,Ins1	2
Cell Death and Survival, Organismal Injury and Abnormalities	Apoptosis of epithelial cell lines	0.00601		0.41	ATF3,BIRC2,BIRC3,CLIC4,CSF1R,Ins1,ITGA5,RRAS,TGFA	9
Cell Signaling	I-kappaB kinase/NF-kappaB cascade	0.00604	Increased	2.94	ASH1L,BIRC2,BTK,CD74,CTH,ECM1,EEF1D,F2RL1,FLNA,GJA1,GOLT1B,GPRC5B,HMOX1,IKBKB,IL1B,LGALS1,MYD88,NEK6,NOD1,NOD2,PRKCB,RHOC,S100A4,SHISA5,SLC44A2,STAT1,TRAF6	27
Dermatological Diseases and Conditions, Neurological Disease, Organismal Injury and Abnormalities	Allodynia	0.00624		-0.193	CXCL12,GAL,IL1RN,SLC1A3,SOCS3,THBS4	6
Cell Death and Survival, Endocrine System Disorders, Gastrointestinal Disease, Organismal Injury and Abnormalities	Cell death of beta islet cells	0.00624		0.986	ATF3,GAST,IFNB1,IL1B,NMI,STAT1	6
Lipid Metabolism, Small Molecule Biochemistry	Fatty acid metabolism	0.00633		1.427	ABCD2,ACOT2,ALOX12B,ALOX5AP,ANXA1,Apoc1,B3GALT1,B4GALNT1,CAV2,CD74,CXCL12,CYP4A22,DECR2,DEGS2,EGR1,EIF6,ERFE,FABP4,FABP5,GGT1,GGT5,GPAM,HACD4,HMGCL,IL1B,INSIG2,LIPA,MIP,MSR1,NME4,NR1H3,NUDT7,PDPN,PLA2G4F,PMP2,PPARD,PTGES,SAMD8,SCD,Scd2,SGPL1,SLC1A3,SLCO1C1,STAT5B,TLR2,TNFAIP8L3,TRIB3	47
Protein Trafficking	Interaction of protein	0.00655		-0.243	ACPP,ADM,ANXA2,BAK1,CD74,CDA,CTH,CXCL12,HIST1H3D,HIST1H4B,HMGCL,HMGCR,IL1B,IMPDH2,Ins1,KCNC1,KCNMA1,MIP,NUDT21,RRM2,S100A10,SHMT1,SHMT2,TH	24
Cellular Development	Epithelial-mesenchymal transition	0.00684			CLIC4,DLG5,FGF1,FLNA,IL1B,NOG,Spry1,TGFB2,TRIP10,WNT5A	10
Gene Expression	Transactivation	0.00684	Increased	2.086	CD300C,DAB2,IKBKB,IL1B,Ins1,JUN,MYD88,NR3C1,RNF4,TRH	10
Cell-To-Cell Signaling and Interaction, Hematological System Development and Function, Immune Cell Trafficking, Inflammatory Response	Activation of antigen presenting cells	0.00704		1.195	C6,CD37,CD74,Cd99,ERAP1,HMOX1,IFNB1,IL1B,NR1H3,PLG,RAB32,RAB3B,UNC93B1,WNT5A	14
Carbohydrate Metabolism	Accumulation of polysaccharide	0.0071		-0.594	CD44,IL1B,Ins1,OSTM1	4
Cell Morphology, Cellular Assembly and Organization, Cellular Function and Maintenance	Formation of pseudopodia	0.0071			CDC42EP4,CDC42EP5,F2RL1,KLHL41	4
Cell-To-Cell Signaling and Interaction, Small Molecule Biochemistry	Metabolism of 5-hydroxytryptamine	0.0071			IL1B,Ins1,RNF180,SPR	4
Cardiovascular System Development and Function, Tissue Development	Development of endothelial tissue	0.00713		1.231	CAV2,Ccl2,CLIC4,CXCL12,ECM1,EGR3,FGF2,FLT4,GJA1,GPX1,JUN,NR4A1,PGF,RGCC,RHOB,STAT1,THBS4,WNT5A,XDH	19
Embryonic Development, Organismal Development, Skeletal and Muscular System Development and Function, Tissue Development	Development of notochord	0.00718			COL2A1,GDF3,NOG,WNT5A,Yap1	5
Cell-To-Cell Signaling and Interaction	Attachment of cells	0.00735			FN1,ITGB1,LOX	3
Amino Acid Metabolism, Small Molecule Biochemistry	Catabolism of arginine	0.00735			ARG2,DDAH1,FAH	3
Cell Death and Survival, Cellular Function and Maintenance	Clearance of blood cells	0.00735			ANXA1,AXL,FCGR2A	3
Connective Tissue Disorders, Organismal Injury and Abnormalities, Skeletal and Muscular Disorders, Tissue Morphology	Damage of bone	0.00735			FGF2,IL1RN,Slpi (includes others)	3
Cellular Movement	Mobilization of cells	0.00735			CXCL2,FGF2,IL1B	3
Cell-To-Cell Signaling and Interaction	Response of tumor cell lines	0.00735			CTSB,TRH,TTPA	3
Amino Acid Metabolism, Post-Translational Modification, Small Molecule Biochemistry	Phosphorylation of L-amino acid	0.00735	Increased	2.324	BST1,BTK,CAV2,CD44,CD74,CLK1,CSF1R,EHD4,EPHA4,Flt1,FLT4,GFRA1,HBEGF,HIPK2,ITGA5,ITGB1,JAK2,NOD2,OXSR1,PLPP3,PTPRZ1,SBK1,TGFA,THBS4,TTK,YES1	26
Cellular Compromise, Inflammatory Response	Degranulation of leukocyte cell lines	0.0075		0.2	C5AR1,CCR1,FCER1G,GNA15,ORAI1,PLD2,STIM1	7
Cardiovascular System Development and Function, Organismal Development	Vasculogenesis	0.00752	Increased	2.42	ADM,ANGPT2,ATF3,CAV2,CBS/CBSL,Ccl2,CLIC4,CTH,CXCL12,ECM1,EGR3,FGF2,Flt1,FLT4,GJA1,GJA5,GPX1,ITGB1,JAK2,JUN,LOX,LRP2,LTBP1,LYL1,MMP14,NR4A1,PGF,RGCC,SERPINE1,SERPINH1,SGPL1,STAT1,THBD,THBS4,TMEM100,TNNI3,WNT5A,XDH,Yap1	39
Organismal Injury and Abnormalities, Renal and Urological Disease	Damage of kidney	0.00779			ADM,AQP2,ATP1B1,HMOX1,ITGB1,REN	6
Embryonic Development, Organ Development, Organismal Development, Reproductive System Development and Function, Tissue Development	Development of internal genitalia	0.00801			AHSG,ASH1L,ASPM,AXL,BAK1,BIK,FOXL2,INHA,INSL3,LRP2,NR4A1,REN,SERPINE1,SGPL1,SIX4,SMAD4,SOHLH1,Spink2,Sry,TGFB2,UBE3A,WDR48,WNT5A	23
Cell Cycle	Mitogenesis	0.00806		0.149	AHSG,ARRB1,FGF1,FGF2,IGFBP3,IL1B,INPP5D,Ins1,REN	9
Cellular Development, Connective Tissue Development and Function, Tissue Development	Differentiation of connective tissue cells	0.00816		1.347	ADAMTS7,ADRB3,CCL3L3,CCR1,CHRD,CLTC,COL11A2,COL2A1,CREB3L2,CSF1R,CTHRC1,DKKL1,FABP4,FBXO9,FGF2,FOS,GDF10,GDF3,GDF6,GJA1,GPLD1,GPR183,GPX1,IGFBP3,INPP5D,LMNA,MB,MUSTN1,NOG,NR4A1,NUDT7,OSBPL11,OSTM1,PLCB1,RACK1,RARRES2,RASSF2,RBMX,Rrbp1,RUNX1T1,SCD,SELENBP1,SMAD4,SOX6,SP7,TMEM120A,TNC,TNN,TOB1,TRAF6,TRIB3,TRIO,WNT5A,WWTR1,ZADH2	55
Cellular Development, Embryonic Development, Organismal Development	Differentiation of embryonic cells	0.00838			COL7A1,ERF,FN1,ITGA5,ITGB1,MMP14,MMP15,MMP9,NOG,PLAUR,PLG,POU5F1,SMAD4,SOCS3,WWTR1	15
Cellular Function and Maintenance	Receptor-mediated endocytosis	0.00855		1.664	Apoc1,CBL,CD2AP,CD300A,CLTC,CUBN,DAB2,FCGR1A,HFE,Lmbr1l,LRP2,PLD2,PRF1,SERPINE1	14
Cell-To-Cell Signaling and Interaction, Nervous System Development and Function	Neurotransmission	0.0088		-0.841	ANK3,CACNA1C,CACNA1I,CAV2,Ccl2,CHRNA1,CHRNB4,EGR3,GABRG1,GAL,GJD2,GLRA1,GRIK2,IL1B,KCNA1,KCNMA1,MINK1,NLGN2,NR3C1,PCDH17,PLAT,SCN1A,SLC12A5,SLC1A3,SLITRK5,STIM2,SYT1,TH,WNT5A	29
Cellular Assembly and Organization, Cellular Function and Maintenance	Organization of mitotic spindle	0.00887			ASPM,AUNIP,CCNB1,CEP72,CLTC,KIF2A,KNSTRN,PARP3,SBDS,UVRAG	10
Post-Translational Modification, Protein Synthesis, Protein Trafficking	Tetramerization of protein	0.00898			ACPP,ANXA2,CD74,CDA,CTH,HIST1H3D,HIST1H4B,HMGCL,HMGCR,IMPDH2,KCNC1,KCNMA1,MIP,NUDT21,RRM2,S100A10,SHMT1,SHMT2,TH	19
Cell-To-Cell Signaling and Interaction, Nervous System Development and Function	Action potential of cells	0.00927			ANK3,CACNA1I,CHRNA1,CHRNB4,GLRA1,GRIK2,IL1B,KCNA1,SCN1A	9
Cell-To-Cell Signaling and Interaction, Cellular Growth and Proliferation	Stimulation of cells	0.00933		1.782	ANGPT2,CD8A,FGF2,FN1,GAL,HBEGF,IL1B,LGALS1,NCAM1,TGFA,TRH	11
Cell Death and Survival	Anoikis of intestinal cell lines	0.00933		0	BAK1,BIRC2,BIRC3,RRAS,TGFA	5
Tissue Development	Regeneration of muscle	0.00933			FGF2,GJA1,GPX1,Large1,PLAU	5
Cell Signaling, Molecular Transport, Small Molecule Biochemistry	Release of nitric oxide	0.00933		-0.762	ANXA1,CNR1,IL1B,MAPT,SMAD4	5
Molecular Transport	Transport of metal	0.00947		0.896	ANK3,ATP1A2,ATP1B1,ATP2A3,ATP7B,CACNA1C,CAMK2G,CCL3L3,CCR1,CP,CXCL2,ERFE,FGF13,FXYD2,GJA4,GJA5,HFE,HMOX1,IKBKB,IL1B,ITPR1,KCNMA1,LRP2,MCUB,Mt1,Mt1m/Mt2A,NMUR1,PRKCB,SCN1A,SLC12A5,SLC30A5,SLC30A7,SLC31A1,SLC38A3,SLC39A1,SLC39A6,SMAD4,TRH,TSC1	39
Cell Signaling	Small GTPase mediated signal transduction	0.00965		0.478	ARRB1,BNIP2,BRAP,CDC42EP4,CDC42EP5,CTNNAL1,DOK1,DOK3,DYNLT1,F2RL1,FLOT1,HMOX1,ICMT,ITGB1,ITSN1,JUN,PDPN,RAP1B,SHTN1,Spry1,Tax1bp3,TGFB2,USP8,YWHAQ	24
Molecular Transport	Transport of cation	0.0099		0.555	ANK3,ANO10,ANO6,ATP1A2,ATP1B1,ATP2A3,ATP6V1E1,ATP6V1E2,ATP7B,CACNA1C,CAMK2G,CCL3L3,CCR1,CHRNA1,CP,CXCL2,FGF13,FXYD2,GJA4,GJA5,IKBKB,IL1B,ITPR1,KCNMA1,LRP2,MCUB,NMUR1,PRKCB,SCN1A,SLC12A5,SLC24A3,SLC30A5,SLC30A7,SLC31A1,SLC38A3,SLC39A1,STIM1,TRH,TSC1	39
Cell Death and Survival, Organismal Injury and Abnormalities	Anoikis of epithelial cell lines	0.01			BIRC2,BIRC3,RRAS,TGFA	4
Lipid Metabolism, Molecular Transport, Small Molecule Biochemistry	Concentration of eicosanoid	0.01		0.865	IL1B,PTGES,TGFA,TRH	4
Inflammatory Disease, Inflammatory Response, Organismal Injury and Abnormalities, Renal and Urological Disease	Crescentic glomerulonephritis	0.01			Ccl2,CCL3L3,CCL4,IL1RN	4
Embryonic Development, Organ Development, Organismal Development, Reproductive System Development and Function, Tissue Development	Development of vagina	0.01			AXL,BAK1,LRP2,WNT5A	4
Hematological Disease, Metabolic Disease	Dysglycemia	0.01		-0.277	GAST,IGFBP3,IL1RN,Ins1	4
Neurological Disease, Skeletal and Muscular Disorders	Neuromuscular disease	0.01			CHRNA1,CNR1,SLC12A5,TH	4
Endocrine System Disorders, Gastrointestinal Disease, Metabolic Disease, Organismal Injury and Abnormalities	Nutritionally induced type 2 diabetes	0.01			ANXA2,HMGCR,NR1H3,PPARD	4
Amino Acid Metabolism	Quantity of amino acids	0.01		-0.378	CXCL12,FGF1,FOS,IL1B	4
Cell Morphology, Connective Tissue Development and Function	Shape change of fibroblast cell lines	0.01			CSF1R,DAB2,FN1,Ins1	4
Cell Death and Survival	Regeneration of cells	0.01		1.387	ADAM17,ADM,EPHA4,JAK2,JUN,MMP14,OMG,PLAU,RTN4RL1,SET	10
Cellular Function and Maintenance	Cellular homeostasis	0.0101		0.336	ACBD5,ADAM17,ADM,ANGPT2,ANXA1,AQP2,ATP1A2,ATP1B1,ATP7B,AXL,BAK1,C19orf12,C5AR1,CACNA1C,CACNG2,Ccl2,CCL3L3,CCNB2,CCR1,CD38,CD74,CD8A,CHRNA1,CHRNB4,CISD2,CNR1,CP,CSRP3,CXCL13,CXCL2,EGR1,ERFE,F2RL1,FAM20A,FN1,GIMAP1-GIMAP5,GJA1,GLRA1,GNA15,GPR183,GPRC5B,GRIK2,GRIN2C,HFE,HMOX1,HSPA8,IFNB1,IKBKB,IL1B,Ins1,ITGB1,ITPR1,JAK2,KCNA1,KCNMA1,Large1,MAPT,MINK1,Mt1,Mt1m/Mt2A,NHEJ1,NRBF2,OPRD1,ORAI1,PIK3CG,PIP4…	100
Cellular Compromise	Degeneration of cells	0.0106		-1.644	C6,FGF1,FGF2,IL1B,IL1RN,ITPR1,MAPT,OSMR,SERPINE1	9
Cardiovascular System Development and Function, Cellular Development, Cellular Function and Maintenance, Cellular Growth and Proliferation, Organismal Development, Tissue Development	Endothelial cell development	0.011		1.231	CAV2,Ccl2,CLIC4,CXCL12,ECM1,EGR3,FGF2,FLT4,GJA1,GPX1,JUN,NR4A1,PGF,RGCC,STAT1,THBS4,WNT5A,XDH	18
Cell Death and Survival	Cytolysis	0.0117			BAK1,C8G,FCGR1A,FCGR2A,GPLD1,PRF1	6
Post-Translational Modification	Activation of protein	0.0119		0.651	ADM,FABP5,FGF1,FGF2,PLD2	5
Drug Metabolism, Lipid Metabolism, Molecular Transport, Small Molecule Biochemistry	Concentration of prostaglandin E2	0.0121			IL1B,PTGES,TGFA	3
Cellular Development, Tissue Development	Epithelial-mesenchymal transition of epithelial cells	0.0121			CLIC4,IL1B,Spry1	3
Endocrine System Disorders, Metabolic Disease, Organismal Injury and Abnormalities	Hypothyroidism	0.0121			GRIK2,PITX1,PITX3	3
Lipid Metabolism, Molecular Transport, Small Molecule Biochemistry	Quantity of diacylglycerol	0.0121			GPAM,Ins1,PRKCB	3
Tissue Morphology	Quantity of epithelial tissue	0.0121			ANGPT2,NOG,TGFA	3
Amino Acid Metabolism, Lipid Metabolism, Small Molecule Biochemistry	Synthesis of GABA	0.0121			CXCL12,EGR1,SLC1A3	3
Cell-To-Cell Signaling and Interaction, Drug Metabolism, Molecular Transport, Small Molecule Biochemistry	Uptake of norepinephrine	0.0121			AGTRAP,FOS,Ins1	3
Embryonic Development, Organ Development, Organismal Development, Reproductive System Development and Function, Tissue Development	Formation of testis	0.0124			AHSG,ASPM,BIK,INHA,INSL3,LRP2,REN,SIX4,SMAD4,Spink2,Sry,TGFB2,WDR48,WNT5A	14
Cellular Development, Connective Tissue Development and Function, Tissue Development	Differentiation of brown adipocytes	0.0126			ADRB3,FABP4,MB,NUDT7,RARRES2,SCD,SELENBP1	7
Cell Signaling, Cellular Function and Maintenance, Molecular Transport, Vitamin and Mineral Metabolism	Influx of Ca2+	0.0126		-0.388	ANGPT2,CACNA1C,FN1,IL1B,ORAI1,PLCD1,STIM1,TRH	8
Cell Death and Survival	Apoptosis of leukocytes	0.013		-0.307	ADAM17,ANXA1,BAK1,CD44,CXCL2,DOCK8,FCER1G,GIMAP1-GIMAP5,GPAM,PTCRA,Tsc22d3,WNT5A	12
Protein Synthesis	Polymerization of protein	0.0133			ACPP,AHNAK,ANXA2,ANXA5,ATL2,BIRC2,BIRC3,CAMK2G,CAV2,CD74,CDA,CHRNB4,CTH,CTNNA1,DYNC1LI2,EEF1A1,EHD4,FCER1G,GJA1,GJA5,GLRA1,HIST1H3D,HIST1H4B,HMGCL,HMGCR,HMOX1,IMPDH2,KCNC1,KCNMA1,MAPT,MIP,MMP3,MMP9,NUDT21,PARVA,PEX14,PRF1,RBMX,RRM2,S100A10,SCUBE1,SFTPC,SHMT1,SHMT2,SYT1,TH,THBS4,TMEM120A,TSC1	49
Tissue Development	Growth of epithelial tissue	0.0134		0.147	BCL2L2,C5AR1,CAV2,Ccl2,CDKN2B,CXCL12,DAB2,ECM1,EGR3,EPPK1,FGF1,FGF2,FLT4,GAST,GJA1,HMGN1,IFT52,ITGB1,JAML,JUN,MMP9,NOD2,NOG,NR4A1,OSMR,PGF,RGCC,SAV1,SIX4,SST,STAT1,TGFA,TGFB2,THBS4,WDR48,WNT5A,XDH,Yap1	38
Embryonic Development, Organismal Development, Tissue Development, Tissue Morphology	Closure of neural tube	0.0135			ADM,ARID1A,DEAF1,FZD3,KIF20B,LHX2,LRP2,NOG,PLXNB2,TGFB2,TGIF1,TRAF6,TSC1,WNT5A	14
Cell-To-Cell Signaling and Interaction, Drug Metabolism, Molecular Transport, Small Molecule Biochemistry	Concentration of dopamine	0.0136		0.068	CNR1,IL1B,RAB3B,TH	4
Cardiovascular System Development and Function, Tissue Morphology	Contraction of blood vessel	0.0136		0.13	FGF1,HMOX1,IL1B,REN	4
Cell Cycle	Metaphase/anaphase transition	0.0136			BUB1B,MYL9,NEK6,PLK1	4
Connective Tissue Development and Function, Skeletal and Muscular System Development and Function, Tissue Development	Morphology of bone	0.0136			FGF2,IL1RN,Ins1,WNT5A	4
Post-Translational Modification, Protein Folding	Refolding of protein	0.0136			DNAJA4,HSPA1L,HSPA2,HSPA8	4
Nucleic Acid Metabolism, Small Molecule Biochemistry	Synthesis of nucleoside 5'-phosphate	0.0136			SHMT1,TYMS,UMPS,UPRT	4
Cardiovascular System Development and Function, Organismal Development, Tissue Morphology	Vasodilation of artery	0.0136		0.218	ADM,CNR1,CTH,MMP9	4
Cell Signaling, Cellular Function and Maintenance, Molecular Transport, Vitamin and Mineral Metabolism	Flux of Ca2+	0.0137		0.051	ANGPT2,CACNA1C,FN1,IL1B,ORAI1,PLCD1,PRF1,STIM1,TRH	9
Nucleic Acid Metabolism, Small Molecule Biochemistry	Metabolism of nucleotide	0.014		0.141	ACPP,ADCY7,ADCY9,ADM,AK2,AKAP6,ANGPT2,ARRB1,ATP1A2,ATP1B1,Calm1 (includes others),CBS/CBSL,CNR1,ECE1,ENPP3,GAL,GPHA2,GPR161,GUCY1A2,H6PD,HSPA8,IL1B,IMPDH2,INSL3,MCCC2,NUDT7,NUDT9,PDE10A,PTGIR,RRM2,SHMT1,SST,TYMS,UMPS,UPP1,UPRT,VIPR2	37
Cell Signaling, Small Molecule Biochemistry	Synthesis of nitric oxide	0.014		1.117	ADM,CD38,CNR1,DDAH1,GIMAP1-GIMAP5,IGFBP3,IL1B,IL1RN,JAK2,SLC7A1,SPR,STAT1,TLR2,TREM1,XDH	15
Molecular Transport	Transport of inorganic cation	0.0144		0.555	ANK3,ATP1A2,ATP1B1,ATP2A3,ATP6V1E1,ATP6V1E2,ATP7B,CACNA1C,CAMK2G,CCL3L3,CCR1,CP,CXCL2,FGF13,FXYD2,GJA4,GJA5,IKBKB,IL1B,ITPR1,KCNMA1,LRP2,MCUB,NMUR1,PRKCB,SCN1A,SLC12A5,SLC30A5,SLC30A7,SLC31A1,SLC38A3,SLC39A1,TRH,TSC1	34
Cardiovascular System Development and Function, Cellular Development, Cellular Function and Maintenance, Cellular Growth and Proliferation, Organismal Development, Tissue Development	Proliferation of endothelial cells	0.0144		1.231	CAV2,Ccl2,CXCL12,ECM1,EGR3,FGF2,FLT4,GJA1,JUN,NR4A1,PGF,RGCC,STAT1,THBS4,WNT5A,XDH	16
Carbohydrate Metabolism, Small Molecule Biochemistry	Synthesis of polyols	0.0145		-0.111	AKR1B1,GAL,PLCB1,PLCB3,PLCD1,PRKG1,TRH,VIPR2	8
Cell-To-Cell Signaling and Interaction, Nervous System Development and Function	Action potential of neurons	0.0147			ANK3,CACNA1I,CHRNA1,GRIK2,IL1B,KCNA1,SCN1A	7
Cell Death and Survival, Cellular Compromise, Neurological Disease, Tissue Morphology	Degeneration of neurons	0.0147		-1.97	FGF2,IL1B,IL1RN,ITPR1,MAPT,OSMR,SERPINE1	7
Cell Death and Survival, Endocrine System Disorders, Gastrointestinal Disease, Organismal Injury and Abnormalities	Apoptosis of beta islet cells	0.0149		0.684	ATF3,GAST,IL1B,NMI,STAT1	5
Cell-To-Cell Signaling and Interaction, Cellular Movement	Recruitment of cells	0.0149	Increased	2.215	Ccl2,CCL4,CXCL2,IL1B,NOG	5
Cellular Growth and Proliferation, Connective Tissue Development and Function, Tissue Development	Proliferation of connective tissue cells	0.0151	Increased	2.479	ANXA2,BCL2L2,CCNB1,CD74,CDK4,CSF1R,CTHRC1,EPPK1,FGF1,FGF2,FN1,FOSL1,IFI30,IGFBP3,ITGB1,JUN,MMP14,MMP9,PLXNB1,PTPRZ1,SERPINE1,SERPINH1,TGFA,TGIF1,TNN,WNT5A,Yap1	27
Cell Death and Survival, Organismal Injury and Abnormalities	Cell death of epithelial cells	0.0153		0.028	ATF3,BIRC2,BIRC3,CLIC4,CSF1R,ENDOG,IKBKB,Ins1,ITGA5,PIK3CG,RRAS,TGFA,YES1	13
Nervous System Development and Function, Tissue Morphology	Density of neurons	0.0159		-1.588	ATF3,FGF2,FZD9,GNAO1,GPM6A,HLA-A,IQSEC3,SLITRK3,SLITRK5,WNT5A	10
Carbohydrate Metabolism, Energy Production	Accumulation of pyruvic acid	0.0164			IL1B,IL1RN	2
Cell-To-Cell Signaling and Interaction, Hematological System Development and Function, Immune Cell Trafficking	Adhesion of lymphocytes	0.0164			CXCL12,SIPA1	2
Small Molecule Biochemistry	Biosynthesis of hydrogen sulfide	0.0164			CBS/CBSL,CTH	2
Cancer	Calcium oscillation of tumor cell lines	0.0164			STIM1,STIM2	2
Hair and Skin Development and Function	Catagen	0.0164			GAL,TGFB2	2
Cell Cycle, Nervous System Development and Function	Cell division of neurons	0.0164			ASPM,GFRA1	2
Cell-To-Cell Signaling and Interaction, Cellular Assembly and Organization, Nervous System Development and Function, Tissue Morphology	Density of inhibitory synapse	0.0164			IQSEC3,SLITRK3	2
Cell-mediated Immune Response, Cellular Development, Cellular Function and Maintenance, Cellular Growth and Proliferation, Embryonic Development, Hematological System Development and Function, Hematopoiesis, Lymphoid Tissue Structure and Development, Organ Development, Organismal Development, Tissue Development	Differentiation of cytotoxic T cells	0.0164			CD8A,Tnfsf9	2
Tissue Development	Formation of extracellular matrix	0.0164			ADM,CD44	2
Connective Tissue Development and Function, Skeletal and Muscular System Development and Function, Tissue Development	Formation of trabecular bone	0.0164			FGF2,IGFBP3	2
Cellular Function and Maintenance, Endocrine System Development and Function, Endocrine System Disorders, Gastrointestinal Disease, Organ Development, Organismal Injury and Abnormalities	Function of beta islet cells	0.0164			CNR1,IL1B	2
Cell-To-Cell Signaling and Interaction, Inflammatory Response	Immune response of tumor cell lines	0.0164			CTSB,TTPA	2
Nucleic Acid Metabolism, Small Molecule Biochemistry	Modification of cytidine	0.0164			APOBEC1,CDA	2
Organismal Injury and Abnormalities, Renal and Urological Disease	Nephrosis	0.0164			CLTC,LRP2	2
Organismal Injury and Abnormalities, Renal and Urological Disease	Nephrotoxic acute renal failure	0.0164			ATF3,HMOX1	2
Cell Death and Survival, Cellular Development, Cellular Function and Maintenance, Cellular Growth and Proliferation, Embryonic Development, Organismal Development, Tissue Development	Self-renewal of neural stem cells	0.0164			FGF2,MCFD2	2
Cell-To-Cell Signaling and Interaction, Cellular Growth and Proliferation, Renal and Urological System Development and Function	Stimulation of mesangial cells	0.0164			HBEGF,IL1B	2
Cell Death and Survival, Visual System Development and Function	Survival of photoreceptors	0.0164			FGF1,FGF2	2
Amino Acid Metabolism, Small Molecule Biochemistry	Synthesis of L-serine	0.0164			CBS/CBSL,SHMT2	2
Cardiovascular Disease, Hematological Disease, Organismal Injury and Abnormalities	Thrombus	0.0164			ANXA2,SERPINE1	2
Cell-To-Cell Signaling and Interaction, Drug Metabolism, Small Molecule Biochemistry	Turnover of dopamine	0.0164			IL1B,Ins1	2
Cell-To-Cell Signaling and Interaction, Drug Metabolism, Small Molecule Biochemistry	Turnover of norepinephrine	0.0164			IL1B,Ins1	2
Cellular Development, Embryonic Development, Organismal Development, Tissue Development	Differentiation of endodermal cells	0.0168			COL7A1,FN1,ITGA5,MMP14,MMP15,MMP9	6
Cellular Development, Cellular Growth and Proliferation, Digestive System Development and Function, Hepatic System Development and Function, Organ Development	Proliferation of liver cells	0.0168		0.059	CXCL12,ITGB1,MMP14,OSMR,SERPINH1,TGFA	6
Lipid Metabolism, Molecular Transport, Small Molecule Biochemistry	Secretion of eicosanoid	0.0168		0.152	ANXA1,F2RL1,IL1B,LGALS1,PLA2G4F,PRKCB	6
Molecular Transport	Transport of metal ion	0.0171		0.555	ANK3,ATP1A2,ATP1B1,ATP2A3,ATP7B,CACNA1C,CAMK2G,CCL3L3,CCR1,CP,CXCL2,FGF13,FXYD2,GJA4,GJA5,IKBKB,IL1B,ITPR1,KCNMA1,LRP2,MCUB,NMUR1,PRKCB,SCN1A,SLC12A5,SLC30A5,SLC30A7,SLC31A1,SLC38A3,SLC39A1,TRH,TSC1	32
Cellular Development, Cellular Growth and Proliferation	Proliferation of pancreatic cancer cell lines	0.0171		-1.698	ANXA2,GAST,IL1B,SOCS3,SOX6,STAT5B,TGFA	7
Cell Death and Survival	Cell death of pancreatic cancer cell lines	0.0175		1.082	ATF3,CTH,GAST,GJD2,IL1B,JAK2,NMI,SOCS3,STAT1	9
Cell Death and Survival	Cell viability of pancreatic cancer cell lines	0.0179		-0.093	GPX1,IL1B,SOCS3,XDH	4
Cardiovascular Disease, Organismal Injury and Abnormalities	Fibrosis of heart	0.0179			FN1,REN,SERPINE1,TSC22D1	4
Cellular Assembly and Organization	Fusion of mitochondria	0.0179			BAK1,GDAP1,MIGA2,USP30	4
Lipid Metabolism, Molecular Transport, Small Molecule Biochemistry	Secretion of prostaglandin	0.0179		0.152	F2RL1,IL1B,LGALS1,PRKCB	4
Lipid Metabolism, Molecular Transport, Small Molecule Biochemistry	Secretion of steroid hormone	0.0179		1.014	ANGPT2,GAL,IL1B,TRH	4
Neurological Disease, Organismal Injury and Abnormalities	Seizures	0.0179			IL1B,PLAT,SCN1A,SST	4
Cell-To-Cell Signaling and Interaction	Binding of connective tissue cells	0.0183		1.231	FN1,IGFBP3,ITGA5,ITGB1,RUNX1	5
Cellular Development, Cellular Growth and Proliferation, Renal and Urological System Development and Function	Cell proliferation of kidney cell lines	0.0183		0	F2RL1,FOS,ITGA5,ITGB1,LOX	5
Cell-To-Cell Signaling and Interaction, Cellular Assembly and Organization, Nervous System Development and Function, Tissue Morphology	Density of synapse	0.0183	Decreased	-2.186	GPM6A,HLA-A,IQSEC3,SLITRK3,SLITRK5	5
Cell Morphology, Cellular Assembly and Organization, Cellular Development, Cellular Function and Maintenance, Cellular Growth and Proliferation, Nervous System Development and Function, Organismal Development, Tissue Development	Neuritogenesis of pheochromocytoma cell lines	0.0183		1.131	FGF2,FLNA,ITGB1,PLG,S1PR3	5
Inflammatory Disease, Inflammatory Response, Organismal Injury and Abnormalities, Renal and Urological Disease	Acute phase crescentic glomerulonephritis	0.0183			Ccl2,CCL3L3,CCL4	3
Cellular Movement, Hematological System Development and Function, Immune Cell Trafficking, Inflammatory Response	Cell movement of dendritic cells	0.0183			ANO6,GPR183,REN	3
Cell Signaling, Vitamin and Mineral Metabolism	Detection of Ca2+	0.0183			Calm1 (includes others),STIM1,SYT1	3
Cell-To-Cell Signaling and Interaction	Gap junctional intercellular communication of cells	0.0183			GJA1,IL1B,TLR2	3
Cellular Function and Maintenance, Small Molecule Biochemistry	Homeostasis of K+	0.0183			ATP1A2,ATP1B1,KCNMA1	3
Amino Acid Metabolism, Nucleic Acid Metabolism, Small Molecule Biochemistry	Metabolism of S-adenosylhomocysteine	0.0183			ICMT,PEMT,PNMT	3
Carbohydrate Metabolism, Lipid Metabolism, Small Molecule Biochemistry	Synthesis of phosphoinositide	0.0183			EEF1A1,PIK3CG,RHOQ	3
Dermatological Diseases and Conditions, Neurological Disease, Organismal Injury and Abnormalities	Hyperesthesia	0.0196		-0.382	ADM,CXCL12,FGF2,FOS,GAL,IL1RN,SLC1A3,SOCS3,THBS4	9
Cell Death and Survival, Cellular Assembly and Organization, Cellular Development, Nervous System Development and Function, Tissue Development, Tissue Morphology	Regeneration of neurites	0.0196		1.067	ADAM17,ADM,EPHA4,JAK2,JUN,MMP14,OMG,RTN4RL1,SET	9
Molecular Transport	Transport of heavy metal	0.0198			ATP7B,CP,ERFE,HFE,HMOX1,Mt1,Mt1m/Mt2A,SLC30A5,SLC30A7,SLC31A1,SLC39A1,SLC39A6,SMAD4	13
Cell-To-Cell Signaling and Interaction, Hematological System Development and Function, Immune Cell Trafficking, Inflammatory Response	Activation of phagocytes	0.0204		1.066	C6,CD37,Cd99,CNR1,CNR2,F2RL1,FCER1G,FCGR2A,HMOX1,IFNB1,IL1B,NR1H3,PLG,WNT5A	14
Cell Death and Survival	Apoptosis of neurons	0.0205		-1.655	ATF3,AXL,C5AR1,CASP7,Ccl2,CCL3L3,CXCL12,EGR1,FOS,FZD9,GNAO1,GPX1,GRIK2,HIPK2,HMOX1,IL1B,ITSN1,JAK2,JUN,KCNMA1,LGMN,MAPT,Mt1,NFE2L2,NR3C1,OSMR,P4HB,PITX3,PLAT,SET,SIX4,Tfap2d,TGFB2,UBE2V2,UNC5B	35
Lipid Metabolism, Molecular Transport, Small Molecule Biochemistry	Secretion of lipid	0.0207		-0.048	ANGPT2,ANXA1,F2RL1,GAL,IL1B,LGALS1,PLA2G4F,PRKCB,RARRES2,RUNX1,TRH,TTPA	12
Cell Death and Survival	Apoptosis of pancreatic cancer cell lines	0.0213		1.074	ATF3,CTH,GAST,GJD2,IL1B,NMI,SOCS3,STAT1	8
Cell Signaling, Cell-To-Cell Signaling and Interaction	Cytokine and chemokine mediated signaling pathway	0.0218			Ccl2,CSF1R,ECM1,IL1B,JAK2,MYD88,SIGIRR,STAT1,STAT5B,TRAF6	10
Carbohydrate Metabolism	Quantity of carbohydrate	0.0219		-0.257	ADM,EEF1A1,GPAM,IL1B,Ins1,PFKFB1,PRKCB,PYY,TRH	9
Cell Morphology	Size of cells	0.022			ANO6,AQP2,CLTC,ENDOG,FGF13,FGF2,FN1,JUN,KCNMA1,MSN,RAB3B,RAP1GAP2,SIPA1L1,TSC1	14
Cardiovascular System Development and Function	Morphology of cardiovascular system	0.0221			ADAM17,ADM,ANGPT2,CBS/CBSL,CSRP3,ECE1,ENDOG,FGF1,FN1,HSPB8,JUN,KLF15,PLCB1,PRKG1,REN,SMAD4,TNNI3,Yap1	18
Cell Morphology, Nervous System Development and Function, Tissue Morphology	Size of neurons	0.0223			CLTC,FGF13,MSN,RAB3B,SIPA1L1	5
Lipid Metabolism, Molecular Transport, Small Molecule Biochemistry	Concentration of lipid	0.0224		0.655	ADM,CXCL12,EEF1A1,FOS,GAL,GPAM,IL1B,Ins1,PFKFB1,PRKCB,PTGES,REN,TGFA,TNFRSF12A,TRH,XDH	16
Cellular Development, Embryonic Development, Organismal Development, Tissue Development	Differentiation of embryonic tissue	0.0224			COL7A1,ERF,FGF2,FN1,ITGA5,ITGB1,MMP14,MMP15,MMP9,NOG,PLAUR,PLG,POU5F1,SMAD4,SOCS3,WWTR1	16
Cellular Assembly and Organization, Cellular Function and Maintenance	Organization of collagen fibrils	0.0227			ANXA2,COL11A2,COL2A1,COL5A1,LOX,SERPINH1,TGFB2	7
Cell Death and Survival	Apoptosis of nervous tissue cell lines	0.023		1.98	BAK1,BIK,FGF2,Ins1	4
Cellular Assembly and Organization, Cellular Function and Maintenance	Formation of vesicles	0.023		0.254	AP2A2,CAV2,CLTC,ERFE	4
Cell Death and Survival, DNA Replication, Recombination, and Repair	Fragmentation of DNA fragment	0.023			ENDOG,FOXL2,IL1B,MAPT	4
Cardiovascular System Development and Function, Organismal Development	Growth of blood vessel	0.023	Increased	2	FGF2,ITGB1,MMP14,SERPINH1	4
Hair and Skin Development and Function	Hair growth cycle	0.023			GAL,KRT25,TGFB2,WNT5A	4
Cardiovascular System Development and Function, Hematological System Development and Function	Systolic pressure	0.023			HMOX1,Ins1,REN,TRH	4
Cell Morphology, Tissue Morphology	Volume of cells	0.023			ANO6,AQP2,FGF13,KCNMA1	4
Lipid Metabolism, Small Molecule Biochemistry	Synthesis of fatty acid	0.0232		0.703	ALOX5AP,ANXA1,Apoc1,CAV2,CD74,CXCL12,DECR2,EGR1,EIF6,HACD4,IL1B,INSIG2,NR1H3,PLA2G4F,PTGES,SCD,Scd2,SLC1A3,TRIB3	19
Amino Acid Metabolism, Small Molecule Biochemistry	Metabolism of L-amino acid	0.024			CBS/CBSL,KMO,MTHFR,PSPH,SDS,SHMT1,SHMT2,SLC1A3	8
Cellular Assembly and Organization, Cellular Function and Maintenance	Organization of fibrils	0.024			ANXA2,COL11A2,COL2A1,COL5A1,LOX,MAPT,SERPINH1,TGFB2	8
Behavior	Spatial learning	0.0241			ATP1A2,CACNA1C,DEAF1,HMGCR,IFT20,ITGB1,NDRG4,NETO1,NOG,STAT1	10
Organismal Development	Development of genitourinary system	0.0243		0.83	ADAMTS1,ADM,AHSG,AKR1B1,ARG2,ASH1L,ASPM,ATP7B,AXL,B4GALNT1,BAK1,BIK,BIRC2,BRDT,CD44,CHTF18,CREM,CXCL12,FGF2,FOXL2,FRAS1,GCNT1,GGT1,GJA10,GLIS2,H2AFX,Hils1,HSPA2,IFT20,INHA,INSL3,LAMA5,LHX3,LIN28A,LRP2,MME,MMP9,MNS1,NANOS3,NDC1,NEURL1,NOG,NR4A1,ODC1,PGF,PLA2G3,RACGAP1,REN,SERPINE1,SGPL1,SIX4,SMAD4,SOHLH1,SPATA6,Spink2,Spry1,Sry,STAT5B,STYX,TEX19,TGFB2,THEG,TMSB10/TMSB4X,TSC1,TTPA,UBE2J1,UBE3A,WDR4…	71
Skeletal and Muscular System Development and Function	Contraction of smooth muscle	0.0244			ADRA2B,ATP1A2,CACNA1C,CHRNB4,Flt1,KCNMA1,NMUR1,PRKG1,TNNI3	9
Cell Morphology, Cellular Function and Maintenance	Transmembrane potential	0.0251		-1.176	BAK1,CACNG2,CHRNA1,CHRNB4,GLRA1,GRIK2,GRIN2C,HMOX1,IL1B,KCNA1,KCNMA1,OPRD1,PRF1,PYCR1,RANGRF,SCN1A,TRH,XDH	18
Molecular Transport	Secretion of molecule	0.0256		-0.114	ADM,ANGPT2,ANXA1,BTK,CA9,CD300A,CD300C,CD44,CD74,CD8A,CNR1,CXCL12,EZR,F2RL1,FBLN5,FCGR2A,GAL,GPAM,GPLD1,IL1B,IL1RN,LGALS1,LRP2,NR3C1,PEMT,PLA2G4F,PLCD1,PRKCB,PRKG1,RAB3B,RARRES2,RGCC,RUNX1,S100A9,SEC24A,SOCS3,Srgn,SYT1,TGFB2,TLR2,TRH,TTPA	42
Cellular Function and Maintenance, Molecular Transport, Small Molecule Biochemistry	Homeostasis of transition metal ion	0.0257			ATP7B,CP,ERFE,HFE,HMOX1,Mt1,Mt1m/Mt2A,SLC30A5,SLC31A1,SLC39A6,SMAD4	11
Cardiovascular Disease	Hypertension	0.0259			ATP2A3,FGF1,HMOX1,ITPR1,ITSN1,REN,TAGLN	7
Cardiovascular System Development and Function, Cellular Development, Cellular Growth and Proliferation, Organ Development, Skeletal and Muscular System Development and Function, Tissue Development	Proliferation of vascular smooth muscle cells	0.0259		1.143	ADM,AGTRAP,CAMK2G,FGF2,LMNA,NFE2L2,PRKG1	7
Carbohydrate Metabolism, Small Molecule Biochemistry	Synthesis of inositol phosphate	0.0259		-0.111	GAL,PLCB1,PLCB3,PLCD1,PRKG1,TRH,VIPR2	7
Cellular Movement, Hematological System Development and Function, Hypersensitivity Response, Immune Cell Trafficking, Inflammatory Response	Chemotaxis of eosinophils	0.026			CCL3L3,Ccl7,LGALS3	3
Cellular Development, Cellular Growth and Proliferation, Hematological System Development and Function, Hematopoiesis, Lymphoid Tissue Structure and Development, Tissue Development	Differentiation of neutrophils	0.026			INPP5D,JAGN1,TRIB1	3
Endocrine System Disorders, Hematological Disease, Metabolic Disease	Hyperglycemia	0.026			GAST,IL1RN,Ins1	3
Amino Acid Metabolism, Small Molecule Biochemistry	Metabolism of homocysteine	0.026			CBS/CBSL,CTH,MTHFR	3
Cell Morphology, Tissue Morphology	Morphology of epithelial cells	0.026			CLIC4,FGF2,OSMR	3
Cardiovascular System Development and Function, Organ Morphology, Organismal Development	Morphology of left ventricle	0.026			ADM,KLF15,REN	3
Cellular Compromise, Neurological Disease, Ophthalmic Disease, Organismal Injury and Abnormalities, Tissue Morphology	Neurodegeneration of photoreceptors	0.026			FGF1,FGF2,IL1B	3
Cellular Development, Cellular Growth and Proliferation, Organismal Development, Tissue Development	Proliferation of cholangiocytes	0.026			FGF2,GAST,SST	3
Cell Morphology, Cellular Assembly and Organization, Cellular Function and Maintenance	Reorganization of actin filaments	0.026			PLAU,RHOB,TRH	3
Carbohydrate Metabolism, Energy Production	Synthesis of pyruvic acid	0.026			IL1B,IL1RN,SDS	3
Cell-To-Cell Signaling and Interaction, Cellular Assembly and Organization	Cell-cell adhesion	0.0261			ADAM15,ADGRL1,CD2AP,CXCL12,Cyfip2,EZR,ITGA5,ITGB1,JAK2,JAML,MSN,Myh9l1,NCAM1,NLGN2,OLR1,PDPN,PLPP3,Podxl,Pvr	19
Cellular Movement, Connective Tissue Development and Function	Cell movement of fibroblast cell lines	0.0267	Increased	2.219	CD44,CNN3,DAB2,FN1,MMP14	5
Cellular Development, Cellular Growth and Proliferation, Endocrine System Development and Function	Proliferation of endocrine cells	0.0267		-1	ANGPT2,FN1,IL1B,IL1RN,NR4A1	5
Molecular Transport	Transport of transition metal ion	0.0271			ATP7B,CP,SLC30A5,SLC30A7,SLC31A1,SLC39A1	6
Molecular Transport	Transport of divalent cations	0.0271			ATP2A3,ATP7B,CACNA1C,CAMK2G,CCL3L3,CCR1,CP,GJA4,ITPR1,MCUB,NMUR1,PRKCB,SLC30A5,SLC30A7,SLC31A1,SLC39A1,TRH	17
Tissue Morphology	Quantity of cells	0.0277		-0.099	ANGPT2,C6,CD44,CD63,CXCL12,FGF13,FGF2,FN1,GAST,GJA1,IL1B,Ins1,JUN,MSN,MYL9,RAB3B,REN,TGFA,TH	19
Cell-To-Cell Signaling and Interaction, Nervous System Development and Function	Synaptic transmission	0.0279		-0.707	CACNA1C,CAV2,Ccl2,CHRNA1,EGR3,GABRG1,GAL,GJD2,GLRA1,GRIK2,IL1B,KCNMA1,MINK1,NLGN2,NR3C1,PCDH17,PLAT,SLC12A5,SLC1A3,SLITRK5,STIM2,SYT1,TH,WNT5A	24
Gene Expression	Expression of mRNA	0.0283		-1.29	EEF1D,EIF3D,EIF3G,Eif3l,Eif4e2,EIF4EBP1,EPRS,ILF3,LIN28A,MDFIC,NANOS3,PPARD,RACK1,S100A9,SHMT1,TOB1,TSC1,TYMS	18
Organismal Injury and Abnormalities	Blood clot	0.0289			ANXA2,PLAU,PLG,SERPINE1	4
Organismal Injury and Abnormalities, Renal and Urological Disease	Injury of kidney	0.0289			ADM,AQP2,ATP1B1,HMOX1	4
Cancer, Organismal Injury and Abnormalities	Neoplasia of cells	0.0289			BAK1,FABP5,GJA1,S100A4	4
Cell-To-Cell Signaling and Interaction, Nervous System Development and Function	Synaptic transmission of cells	0.0292		-1	Ccl2,GAL,GRIK2,IL1B,NR3C1,PCDH17,SLC1A3,STIM2,SYT1,WNT5A	10
Organismal Development, Reproductive System Development and Function	Development of female reproductive tract	0.0296			ASH1L,AXL,BAK1,FOXL2,INHA,LRP2,NR4A1,SERPINE1,SGPL1,SMAD4,SOHLH1,TGFB2,UBE3A,WNT5A	14
Cellular Assembly and Organization, Cellular Function and Maintenance	Microtubule dynamics	0.0301		0.473	ANGPT2,ANK3,ARRB1,ATF3,B9D1,BICDL1,CAPG,CD2AP,CD44,CDC20,CDC42EP4,CDC42EP5,CNTN2,CXCL12,Cyfip2,DYNC1LI2,DYNLT1,EEF1A1,EGR1,EIF4EBP1,EPHA4,EZR,F2RL1,FGD3,FGF13,FGF2,FLNA,FLOT1,FLRT3,FN1,FZD9,GDI1,GFRA1,GJA1,GNAO1,GPM6A,IFNA4,IFT20,IFT52,IKBKB,ITGB1,JAK2,JUN,KIF20B,KLHL41,LAMA5,LHX2,Lst1,MAP6D1,MAPT,MARK4,MICALL2,MINK1,MNS1,MSN,NCAM1,NEK3,NEURL1,PARVA,PARVB,PEX14,PLA2G3,PLAT,PLAU,PLD2,PLG,PLXNB1,PL…	96
Cell Signaling, Nucleic Acid Metabolism, Small Molecule Biochemistry	Synthesis of cyclic AMP	0.0307		0.347	ADCY7,ADCY9,ADM,AKAP6,ANGPT2,ARRB1,Calm1 (includes others),CNR1,ECE1,GAL,GPHA2,GPR161,IL1B,INSL3,PTGIR,SST,VIPR2	17
Dermatological Diseases and Conditions, Neurological Disease, Organismal Injury and Abnormalities, Skeletal and Muscular Disorders	Allodynia of limb	0.0312			CXCL12,GAL	2
Cell Cycle, Gene Expression	Binding of interferon-gamma activated sequence	0.0312			NR3C1,SOCS3	2
Cellular Movement, Hematological System Development and Function, Immune Cell Trafficking, Inflammatory Response	Cellular infiltration by monocytes	0.0312			ANGPT2,REN	2
Cellular Movement	Chemotaxis of neurons	0.0312			LRP2,PLAT	2
Amino Acid Metabolism, Lipid Metabolism, Molecular Transport, Small Molecule Biochemistry	Concentration of GABA	0.0312			CXCL12,FOS	2
Connective Tissue Disorders, Organismal Injury and Abnormalities, Skeletal and Muscular Disorders, Tissue Morphology	Damage of cartilage tissue	0.0312			FGF2,Slpi (includes others)	2
Organismal Injury and Abnormalities, Renal and Urological Disease	Damage of renal glomerulus	0.0312			ADM,REN	2
Neurological Disease	Dyskinesia	0.0312			CNR1,TH	2
Cell-To-Cell Signaling and Interaction, Drug Metabolism, Molecular Transport, Small Molecule Biochemistry	Efflux of dopamine	0.0312			GNAO1,NR3C1	2
Cellular Assembly and Organization	Formation of actin ring	0.0312			PLAU,PLAUR	2
Cell-To-Cell Signaling and Interaction	Interaction of Schwann cells	0.0312			CD44,ERBIN	2
Lipid Metabolism, Molecular Transport, Small Molecule Biochemistry	Localization of lipid	0.0312			CXCL12,EEF1A1	2
Cell Cycle, Endocrine System Development and Function	Mitogenesis of endocrine cell lines	0.0312			ARRB1,FGF2	2
Cell Morphology, Embryonic Development	Morphology of embryonic cell lines	0.0312			ATF3,IGFBP3	2
Cellular Movement	Movement of sensory neurons	0.0312			LRP2,PLAT	2
Cell-To-Cell Signaling and Interaction, Molecular Transport, Small Molecule Biochemistry	Release of acetylcholine	0.0312			GAL,RHOB	2
Behavior	Rotation behavior	0.0312			PRKCB,TH	2
Cell Morphology, Connective Tissue Development and Function	Ruffling of fibroblast cell lines	0.0312			CSF1R,Ins1	2
Cell Morphology	Shape change of epithelial cell lines	0.0312			CSF1R,FN1	2
Embryonic Development, Organ Development, Organismal Development, Reproductive System Development and Function, Tissue Development	Formation of uterus	0.0317			ASH1L,FOXL2,SMAD4,TGFB2,WNT5A	5
Organismal Survival	Organismal death	0.0317		-1.236	ADM,IL1B,IL1RN,PLAT,REN	5
Cell Signaling, Cellular Function and Maintenance, Small Molecule Biochemistry, Vitamin and Mineral Metabolism	Homeostasis of Ca2+	0.0318			ADM,ATP1B1,CACNA1C,Ccl2,CCL3L3,CCR1,CSRP3,FAM20A,GRIK2,ITGB1,PRKCB,STIM2,SYPL2,TNNI3	14
Cardiovascular System Development and Function, Hematological System Development and Function	Blood pressure	0.0319		-0.264	ADM,ADRA2B,AGTRAP,ANGPT2,ATP1A2,CACNA1C,CNR1,ECE1,GJA5,GRIP2,HMOX1,IL1B,Ins1,PLAT,REN,SLC7A1,TREM1,TRH	18
Cell-To-Cell Signaling and Interaction	Aggregation of cells	0.0319		-0.254	FLNA,HBEGF,ITGA2B,LGALS1,Myh9l1,MYL12B,MYL9,NCAM1,Podxl,PRKG1	10
Post-Translational Modification	Phosphorylation of protein	0.0327		0.281	ADAM17,ADM,AKAP6,ANXA2,ARRB1,BIRC3,BTK,CAMK2G,CCNB1,CD74,CDK4,CDKN2B,CLK1,CSF1R,CTDSP1,DAB2,DYRK2,EEF2K,EPHA4,FAM20A,FGF1,FGF2,FLOT1,Flt1,FLT4,FN1,GPNMB,GPRC5B,HCST,HIPK2,HIPK4,HSPA8,HUS1,IGFBP3,IKBKB,IL1B,ILF3,Ins1,IRAK3,JAK2,MAP3K6,MINK1,MMP9,NEK11,NEK3,NEK6,NUAK2,OXSR1,PHACTR1,PIK3CG,PLAUR,PLK1,PLPP3,PLXNB2,PRKCB,PRKG1,RACK1,RARRES2,RB1CC1,RSRC1,TGFB2,Tlk1,TLR7,TTK,WNT5A,WWTR1,XDH,YES1	68
Amino Acid Metabolism, Small Molecule Biochemistry	Catabolism of amino acids	0.0332			ARG2,CBS/CBSL,DDAH1,FAH,KMO,SDS,SHMT1	7
Organismal Development, Renal and Urological System Development and Function	Development of urinary tract	0.0336			ADAMTS1,ADM,AKR1B1,ARG2,CD44,FGF2,FRAS1,GCNT1,GLIS2,IFT20,LAMA5,MME,NOG,ODC1,PGF,REN,SGPL1,SMAD4,Spry1,TGFB2,TSC1,WNT5A,WWTR1	23
Cell Cycle	Cell cycle progression	0.0336		0.15	AHSG,ARRB1,BAK1,BIRC2,Btg4,CAV2,CCNB1,CCPG1,CDK4,CDKN2B,CDT1,CENPF,CHMP7,CLTC,EIF4EBP1,ESPL1,FGF1,FGF2,FOSL1,GADD45A,GADD45B,GADD45G,GAL,GMNN,HSPA8,IGFBP3,IL1B,INHA,INPP5D,Ins1,ITGB1,JUN,NANOS3,NR4A1,PLK1,RACK1,REN,RGCC,RHOB,RNF4,SIPA1,SKA1,SST,STAT5B,TGFA,TGFB2,TNFRSF12A,TTC28,UBE2C,USP2	50
Lipid Metabolism, Small Molecule Biochemistry	Metabolism of phospholipid	0.0348		0.152	AGPAT2,CSF1R,EEF1A1,FABP5,FGF2,GDPD3,HMOX1,PEMT,PI4K2A,PIK3CG,PIP4K2B,PLA2G3,PLCB3,PLD2,PLPP3,PPARD,PRKCB,RHOQ,XDH	19
Cell Death and Survival	Apoptosis of neutrophils	0.0351			ANXA1,CD44,CXCL2	3
Cell-mediated Immune Response, Cellular Movement, Hematological System Development and Function, Immune Cell Trafficking, Inflammatory Response, Lymphoid Tissue Structure and Development	Chemotaxis of T lymphocytes	0.0351			ADAM17,CXCL13,WNT5A	3
Cellular Compromise	Dysfunction of mitochondria	0.0351			GIMAP1-GIMAP5,IL1B,JAK2	3
Organismal Injury and Abnormalities	Edema	0.0351			F2RL1,SERPINE1,SST	3
Cellular Movement	Migration of smooth muscle cell lines	0.0351			CXCL12,FGF2,TGFA	3
Cardiovascular System Development and Function, Cellular Development, Cellular Growth and Proliferation, Connective Tissue Development and Function, Digestive System Development and Function, Hepatic System Development and Function, Organ Development, Organismal Development, Tissue Development	Proliferation of hepatic stellate cells	0.0351			ITGB1,MMP14,SERPINH1	3
Nucleic Acid Metabolism, Small Molecule Biochemistry	Synthesis of deoxyribonucleotide	0.0351			RRM2,SHMT1,TYMS	3
Cardiovascular System Development and Function	Vasoconstriction of artery	0.0351			ANGPT2,CNR1,PLAU	3
Cell Death and Survival, Cellular Compromise	Cytotoxicity of cytotoxic T cells	0.0355		1.981	HLA-A,HLA-E,HSPA8,TAP2	4
Infectious Diseases	Entrance of virus	0.0355			AXL,CTSB,UVRAG,VAMP8	4
Cellular Assembly and Organization, Nervous System Development and Function	Fasciculation of axons	0.0355			CNR1,CNTN2,NCAM1,PTPRZ1	4
Cellular Function and Maintenance	Pinocytosis	0.0355			AXL,DAB2,EHD4,NR1H3	4
Small Molecule Biochemistry	Production of aldesleukin	0.0355	Increased	2	ANXA1,RUNX1,SASH3,TRAF6	4
Cellular Development, Cellular Growth and Proliferation, Connective Tissue Development and Function, Tissue Development	Proliferation of chondrocytes	0.0355			FGF1,FGF2,IGFBP3,MMP14	4
Organ Morphology, Tissue Development	Regeneration of skeletal muscle	0.0355			GJA1,GPX1,Large1,PLAU	4
Gene Expression	Expression of RNA	0.0356		0.063	AEBP1,AKAP8L,ALOX12B,ANK3,ARID1A,ARRB1,ASCC2,ASH1L,ATF3,BAK1,CCL3L3,CCNB1,CCPG1,CCR1,CD38,CD44,CD74,CENPF,CGGBP1,CITED4,CKS1B,CKS2,CNN2,COL2A1,CREB3L2,CREM,CSRP3,CTDSP1,CYP3A7,DAB2,DEAF1,DEPDC1,DNAJB6,DRAP1,Duxbl1,ECM1,EEF1D,EFCAB7,EGR1,EGR3,EIF3D,EIF3G,Eif3l,Eif4e2,EIF4EBP1,ELP1,EPRS,ERF,EZR,F2RL1,FABP4,FAM129B,FGF1,FGF2,FN1,FOS,FOSL1,Foxk2,FOXL2,FZD9,GAL,GDF6,GJA1,GLIS2,GLMP,GMCL1,GMNN,GPX1,GTF…	206
Hematological System Development and Function, Hematopoiesis, Tissue Development	Development of bone marrow	0.0358			CDKN2B,EGR1,EIF6,HIST1H4B,RAB7B,SBDS	6
Cellular Assembly and Organization, Cellular Compromise	Formation of cellular inclusion bodies	0.0373		1.067	DNAJA4,DNAJB6,HSPA2,MAPT,SACS	5
Cellular Assembly and Organization, DNA Replication, Recombination, and Repair	Formation of chromatin	0.0373			ARID1A,BRDT,Hells/LOC100911660,HMGN1,ZNF462	5
Cellular Assembly and Organization	Fusion of vesicles	0.0373			ANXA1,ANXA2,CAV2,SYT1,VAMP8	5
Lipid Metabolism, Molecular Transport, Small Molecule Biochemistry	Secretion of fatty acid	0.0373		0.555	ANXA1,F2RL1,IL1B,LGALS1,PLA2G4F,PRKCB,TRH	7
Cell Morphology, Cellular Development, Cellular Growth and Proliferation, Nervous System Development and Function, Organismal Development, Tissue Development	Morphogenesis of neurons	0.0377		-0.658	ANK3,ATF3,BICDL1,CD44,CDC20,CNTN2,CXCL12,Cyfip2,DYNLT1,EIF4EBP1,EPHA4,FGF2,FLNA,FLOT1,FLRT3,FZD9,GDI1,GFRA1,GJA1,GNAO1,GPM6A,IFNA4,IKBKB,ITGB1,KIF20B,Lst1,MAPT,MICALL2,MINK1,MSN,NCAM1,NEK3,PLD2,PLG,PLXNB1,PLXNB2,PRKG1,PSD,PTPRZ1,RAP1B,RYK,S1PR3,SEZ6,SHTN1,SIPA1L1,SLC1A3,SLITRK3,SLITRK5,SLITRK6,SPR,STIM2,THBS4,TNC,TNN,TRAK1,WNT5A	56
Cardiovascular System Development and Function	Vasoconstriction of blood vessel	0.0381		1.414	ADM,ANGPT2,ATP1A2,CACNA1C,CD38,CNR1,GJA1,GJA5,PLAU,TBXAS1	10
Cell Death and Survival	Cell viability	0.0388		0.541	BNIP2,Calm1 (includes others),CXCL12,EHD4,F2RL1,FGF2,FOS,GFRA1,GFRA4,GPR17,GPX1,HBEGF,IL1B,Ins1,ITGB1,JUN,MAPT,MCFD2,PLAGL1,RACK1,SOCS3,TGFA,XDH	23
Cell Death and Survival	Cell survival	0.0408		0.371	BNIP2,Calm1 (includes others),CXCL12,EHD4,F2RL1,FGF1,FGF2,FOS,GFRA1,GFRA4,GPR17,GPX1,HBEGF,IL1B,Ins1,ITGB1,JUN,MAPT,MCFD2,PLAGL1,RACK1,SOCS3,TGFA,XDH	24
Drug Metabolism, Protein Synthesis	Metabolism of glutathione	0.0408			CTH,ETHE1,GPX1,GSTZ1,IDH1,MGST1	6
Infectious Diseases	Viral Infection	0.0408			AXL,CTSB,IFNA4,IFNB1,UVRAG,VAMP8	6
Molecular Transport	Transport of ion	0.0415		0.896	ANK3,ANO10,ANO6,ATP1A2,ATP1B1,ATP2A3,ATP6V1E1,ATP6V1E2,ATP7B,BEST2,CACNA1C,CAMK2G,CCL3L3,CCR1,CHRNA1,CLIC4,CNR1,CP,CXCL2,FGF13,FXYD2,GJA1,GJA4,GJA5,GLRA1,IKBKB,IL1B,ITPR1,KCNMA1,LRP2,MCUB,NMUR1,PRKCB,RACGAP1,SCN1A,SLC12A5,SLC24A3,SLC30A5,SLC30A7,SLC31A1,SLC38A3,SLC39A1,STIM1,TRH,TSC1	45
Cell Signaling	G-protein signaling, adenylate cyclase inhibiting pathway	0.0418			ADRB3,Calm1 (includes others),GNAL,INSL3,OPRD1,S1PR3,VIPR2	7
Cellular Development, Cellular Growth and Proliferation, Hematological System Development and Function, Lymphoid Tissue Structure and Development	Proliferation of immune cells	0.0423		1.388	ANXA1,AXL,BTK,CD300A,CD38,CD74,CHRNA1,CXCL12,DLG5,F2RL1,GAL,GPAM,GPNMB,GPR183,Hells/LOC100911660,IFNB1,IL1B,IMPDH2,INPP5D,LGALS3,Lst1,MSN,MYD88,SASH3,STAT5B,Tnfsf9,TRAF6,ZC3H12D	28
Embryonic Development, Organismal Development	Growth of embryo	0.0424		0.194	ASPM,CD44,CHRD,CTNNA1,FGF2,FZD3,FZD9,IFT20,KCNA1,LMNA,MMP9,NCAM1,PLXNB2,POU5F1,RACGAP1,WNT5A	16
Cell-To-Cell Signaling and Interaction, Cellular Assembly and Organization, Hematological System Development and Function, Immune Cell Trafficking	Cell-cell adhesion of leukocytes	0.0433			EZR,ITGA5,ITGB1,MSN,OLR1	5
Cellular Development, Cellular Growth and Proliferation, Embryonic Development, Hematological System Development and Function, Hematopoiesis, Lymphoid Tissue Structure and Development, Organ Development, Organismal Development, Tissue Development	Development of bone marrow cells	0.0433			CDKN2B,EGR1,EIF6,HIST1H4B,RAB7B	5
Carbohydrate Metabolism, Lipid Metabolism, Small Molecule Biochemistry	Metabolism of phosphatidylinositol	0.0433			CSF1R,EEF1A1,PIK3CG,PIP4K2B,RHOQ	5
Vitamin and Mineral Metabolism	Metabolism of vitamin	0.0436			ACPP,CUBN,LRP2,PPARD,RARRES2,RBP2,SHMT1,TTPA,VKORC1	9
Cellular Development, Connective Tissue Development and Function, Tissue Development	Differentiation of adipocytes	0.0446		0.333	ADRB3,DKKL1,FABP4,FBXO9,GDF10,GDF3,GDF6,GPX1,MB,NR4A1,NUDT7,OSBPL11,PLCB1,RARRES2,RUNX1T1,SCD,SELENBP1,TMEM120A,TRIB3,TRIO,WNT5A,WWTR1,ZADH2	23
Cell Morphology, Cellular Assembly and Organization, Cellular Function and Maintenance	Formation of cellular protrusions	0.0452		-0.551	ANK3,ATF3,B9D1,BICDL1,CAPG,CD44,CDC20,CDC42EP4,CDC42EP5,CNTN2,CXCL12,Cyfip2,DYNLT1,EEF1A1,EIF4EBP1,EPHA4,EZR,F2RL1,FGD3,FGF2,FLNA,FLOT1,FLRT3,FN1,FZD9,GDI1,GFRA1,GJA1,GNAO1,GPM6A,IFNA4,IFT20,IFT52,IKBKB,ITGB1,KIF20B,KLHL41,LAMA5,Lst1,MAPT,MICALL2,MINK1,MNS1,MSN,NCAM1,NEK3,NEURL1,PARVA,PARVB,PLA2G3,PLD2,PLG,PLXNB1,PLXNB2,Podxl,PRKG1,PSD,PTPRZ1,RAP1B,RHOQ,RYK,S1PR3,SEZ6,SHTN1,SIPA1L1,SLITRK3,SLITRK…	77
Cell-To-Cell Signaling and Interaction	Binding of epithelial cells	0.0455			CLIC4,FCGR2A,FN1	3
Cellular Development, Cellular Growth and Proliferation	Cell proliferation of hepatoma cell lines	0.0455			Ins1,NR3C1,RRM2	3
Antigen Presentation, Cell-mediated Immune Response, Cellular Assembly and Organization, Cellular Development, Cellular Growth and Proliferation, Embryonic Development, Hematological System Development and Function, Hematopoiesis, Lymphoid Tissue Structure and Development, Organ Development, Organismal Development, Tissue Development	Formation of immunological synapses	0.0455			DOCK8,MSN,PRF1	3
Skeletal and Muscular System Development and Function	Function of smooth muscle	0.0455			ADM,KCNMA1,PRKG1	3
Cellular Function and Maintenance	Homeostasis of red blood cells	0.0455			AXL,HMOX1,PRDX1	3
Neurological Disease	Injury of nervous system	0.0455			ANGPT2,CXCL2,FGF2	3
Cardiovascular Disease, Organismal Injury and Abnormalities	Left ventricular dysfunction	0.0455			ADRB3,KLF15,REN	3
Cellular Movement, Digestive System Development and Function	Migration of intestinal cell lines	0.0455			CXCL12,FN1,PLCB3	3
Molecular Transport	Transport of Cu2+	0.0455			ATP7B,CP,SLC31A1	3
Neurological Disease	Damage of nervous system	0.0462		-1.406	ANGPT2,CXCL2,FGF2,IL1RN,JUN,MAPT	6
Cellular Development, Hematopoiesis, Tissue Development	Differentiation of bone marrow cells	0.0462			CDKN2B,EIF6,FGF2,HIST1H4B,RAB7B,RUNX1	6
Embryonic Development, Organ Development, Organismal Development, Renal and Urological System Development and Function, Tissue Development	Formation of kidney	0.0465			ADAMTS1,ADM,AKR1B1,ARG2,CD44,FGF2,FRAS1,GCNT1,GLIS2,IFT20,LAMA5,MME,NOG,ODC1,PGF,REN,SGPL1,SMAD4,Spry1,TGFB2,TSC1,WWTR1	22
Cellular Movement, Hematological System Development and Function, Immune Cell Trafficking, Inflammatory Response	Chemotaxis of antigen presenting cells	0.0465			ANO6,C5AR1,Ccl2,CCL3L3,GPR183,LGALS3,RARRES2	7
Cellular Development, Cellular Growth and Proliferation, Hematological System Development and Function, Hematopoiesis, Lymphoid Tissue Structure and Development, Tissue Development	Development of phagocytes	0.0476		0	AXL,CD74,EGR1,GIMAP1-GIMAP5,INPP5D,JUN,Myh9l1,Tnfsf9,TRAF6	9
Cardiovascular System Development and Function, Organ Morphology, Organismal Development	Morphology of heart	0.049			ADAM17,ADM,CSRP3,ECE1,ENDOG,FN1,HSPB8,JUN,KLF15,PLCB1,PRKG1,REN,SMAD4,TNNI3,Yap1	15
Carbohydrate Metabolism, Drug Metabolism, Molecular Transport, Small Molecule Biochemistry	Accumulation of hyaluronic acid	0.0494			CD44,IL1B	2
Nervous System Development and Function	Activation of brain	0.0494			ANGPT2,Ins1	2
Metabolic Disease, Organismal Injury and Abnormalities, Renal and Urological Disease	Albuminuria	0.0494			HBEGF,REN	2
Cell Death and Survival	Apoptosis of mast cells	0.0494			ADAM17,FCER1G	2
Cellular Assembly and Organization, Cellular Function and Maintenance	Bundling of microtubules	0.0494			MAPT,SYT1	2
Cellular Movement, Embryonic Development	Cell movement of embryonic cell lines	0.0494			CNN3,FN1	2
Cellular Movement	Cell movement of hepatic stellate cells	0.0494			Ccl2,CD44	2
Cell Death and Survival, Cellular Function and Maintenance	Clearance of neutrophils	0.0494			ANXA1,AXL	2
Amino Acid Metabolism, Drug Metabolism, Endocrine System Development and Function, Molecular Transport, Small Molecule Biochemistry	Concentration of levothyroxine	0.0494			FGF1,IL1B	2
Inflammatory Response	Cytotoxic reaction of cells	0.0494			HMOX1,TTPA	2
Cellular Function and Maintenance	Disassembly of nuclear envelope	0.0494			AKAP8L,PLK1	2
Cell Cycle, Endocrine System Development and Function	Entry into cell cycle progression of endocrine cell lines	0.0494			Ins1,SST	2
Molecular Transport, Protein Trafficking	Excretion of protein	0.0494			ADM,ANGPT2	2
Cellular Development, Cellular Growth and Proliferation, Connective Tissue Development and Function, Skeletal and Muscular System Development and Function, Tissue Development	Formation of osteoclasts	0.0494			EGR1,GGT1	2
Cell-To-Cell Signaling and Interaction, Cellular Assembly and Organization, Cellular Development, Cellular Function and Maintenance, Cellular Growth and Proliferation, Nervous System Development and Function, Tissue Development	Growth of neuromuscular synapse	0.0494			COLQ,SIX4	2
Endocrine System Disorders, Hematological Disease, Metabolic Disease	Hypoglycemia	0.0494			IGFBP3,Ins1	2
Cancer, Cellular Development, Organismal Injury and Abnormalities	Immortalization of fibroblasts	0.0494			CDK4,JUN	2
Cellular Movement	Migration of carcinoma cell lines	0.0494			ITGB1,TSC1	2
Cell Cycle	Mitogenesis of connective tissue cells	0.0494			FGF2,IL1B	2
Cardiovascular System Development and Function, Nervous System Development and Function, Organ Morphology, Tissue Morphology	Permeability of blood-brain barrier	0.0494			CXCL2,SERPINE1	2
Cellular Development, Cellular Growth and Proliferation, Connective Tissue Development and Function, Tissue Development	Proliferation of brown adipocytes	0.0494			FGF1,FGF2	2
Cellular Development, Cellular Growth and Proliferation, Embryonic Development, Organismal Development	Proliferation of neuronal progenitor cells	0.0494			FGF2,NCAM1	2
Carbohydrate Metabolism, Lipid Metabolism, Molecular Transport, Small Molecule Biochemistry	Quantity of lysophosphatidic acid	0.0494			GPAM,IL1B	2
Cellular Assembly and Organization, Cellular Function and Maintenance, Organ Morphology, Skeletal and Muscular System Development and Function, Tissue Morphology	Quantity of smooth muscle cells	0.0494			ANGPT2,JUN	2
Cell Signaling, Molecular Transport, Small Molecule Biochemistry	Secretion of nitric oxide	0.0494			CD8A,SOCS3	2
Cell Death and Survival, Nervous System Development and Function	Survival of superior cervical ganglion neurons	0.0494			EHD4,GFRA1	2
Drug Metabolism, Small Molecule Biochemistry	Synthesis of epinephrine	0.0494			PNMT,TH	2
Amino Acid Metabolism, Small Molecule Biochemistry	Synthesis of glycine	0.0494			SHMT1,SHMT2	2

## Sheet: 2 wks
S3 File. TBI-associated genes in all significant Diseases and Functions pathways in hippocampus. Genes for each post-injury interval listed in separate tabs.
Categories	Diseases or Functions Annotation	p-Value	Predicted Activation State	Activation z-score	Flags	Molecules	# Molecules
Inflammatory Response	Inflammatory response	4.1e-24		1.926		ADRB2,ANXA1,AXL,B4GALT1,C3AR1,CASP1,CASP4,Ccl2,CCL3L3,CCL4,CCR5,CCRL2,CD14,CD1D,CD40,CD44,CD74,CKLF,CNR2,CSF3R,CTSS,CX3CR1,CXCL10,CXCL13,CXCL17,CYBA,CYBB,FCER1G,FCGR2A,FCGR3A/FCGR3B,GPR18,GPR183,GPSM3,Hamp,HMOX1,IL1A,IL1RN,ITGB2,LGALS3,MEFV,MYD88,NCF1,NCKAP1L,NLRP3,OLR1,PTAFR,PYCARD,RAC2,S100a14,S1PR3,SDC1,SLC11A1,TGFB1,TLR2,TLR4,TNFAIP8L2,TNFRSF1A,TNFRSF1B,TNFSF4,TRPM2,TYROBP,VAV1,ZP3	63
Cell-To-Cell Signaling and Interaction	Activation of cells	1.87e-22		0.876		AXL,CARD11,Ccl2,CCL3L3,CD1D,CD300LF,CD37,CD4,CD40,CD48,CD74,CD86,CNR2,CTGF,CX3CR1,CXCL10,DOCK2,ENTPD2,FAS,FCER1G,FCGR2A,FCGR3A/FCGR3B,GPNMB,HLA-DQB1,HMOX1,IL1A,INPP5D,ITGB2,LAG3,LAT2,LOC100909630/RT1-DMb,PDPN,PLA2G2D,PLEK,PSMB9,PYCARD,RAB32,RHOH,SAMSN1,SASH3,SLC11A1,STXBP2,TGFB1,TIMP1,TLR2,TLR4,TNFAIP8L2,TNFSF4,TYROBP,UNC93B1,VAV1,WAS	52
Cell-To-Cell Signaling and Interaction, Hematological System Development and Function	Activation of blood cells	2.92e-21		0.373		AXL,CARD11,Ccl2,CD1D,CD300LF,CD37,CD4,CD40,CD48,CD74,CD86,CNR2,CX3CR1,DOCK2,ENTPD2,FAS,FCER1G,FCGR2A,FCGR3A/FCGR3B,GPNMB,HLA-DQB1,HMOX1,INPP5D,ITGB2,LAG3,LAT2,LOC100909630/RT1-DMb,PDPN,PLA2G2D,PLEK,PSMB9,PYCARD,RAB32,RHOH,SAMSN1,SASH3,SLC11A1,TGFB1,TLR4,TNFAIP8L2,TNFSF4,TYROBP,UNC93B1,VAV1,WAS	45
Cell-To-Cell Signaling and Interaction, Hematological System Development and Function, Immune Cell Trafficking, Inflammatory Response	Activation of leukocytes	3.42e-20		-0.081		CARD11,Ccl2,CD1D,CD300LF,CD37,CD4,CD40,CD48,CD74,CD86,CNR2,CX3CR1,DOCK2,FAS,FCER1G,FCGR2A,FCGR3A/FCGR3B,GPNMB,HLA-DQB1,HMOX1,INPP5D,ITGB2,LAG3,LAT2,LOC100909630/RT1-DMb,PLA2G2D,PSMB9,PYCARD,RAB32,RHOH,SAMSN1,SASH3,SLC11A1,TGFB1,TLR4,TNFAIP8L2,TNFSF4,TYROBP,UNC93B1,VAV1,WAS	41
Antimicrobial Response, Inflammatory Response	Antimicrobial response	6.97e-19	Increased	2.236	bias	AIM2,ANXA3,APOBEC1,APOBEC3B,BATF3,Bst2,CXCL13,DHX58,FCER1G,FCGR1A,Fcna,Hamp,IFIH1,IFIT1B,IFIT3,Ifitm1,IFITM3,IFNGR1,IRF5,Irgm1,ISG15,ISG20,LYZ,Mx1/Mx2,MYD88,NCF1,NLRP3,NPC2,OAS1,Oasl2,PARP9,PLAC8,PTPRC,PYCARD,S100a14,SLC11A1,SLFN13,STAT1,TLR7,TMEM173,TNFRSF1A,TNFSF4	42
Cellular Movement, Immune Cell Trafficking	Leukocyte migration	2.98e-17	Increased	2.718	bias	ADRB2,ANXA1,B4GALT1,C3,C3AR1,Ccl2,CCL3L3,CCL4,CCR5,CD74,CKLF,CNR2,CSF3R,CX3CR1,CXCL10,CXCL13,CXCL17,DOCK2,FCER1G,FCGR2A,GPR18,GPR183,GPSM3,ICAM1,IL1RN,ITGB2,LGALS3,MSN,MYO1G,NCKAP1L,PTAFR,RAC2,S100a14,SELPLG,SERPING1,TLR2,TRPM2,VAV1,ZP3	39
Endocrine System Disorders, Gastrointestinal Disease, Metabolic Disease, Organismal Injury and Abnormalities	Experimentally-induced diabetes	7.58e-17				A2M,ANXA1,ANXA2,C1S,C2,C3,CD74,CP,GBP2,GFAP,GPNMB,HK2,ICAM1,IFITM3,IGFBP2,LGALS3,Mt1,NCF1,PDLIM4,PTPN6,RGS1,RT1-EC2,SERPING1,TGFB1,TIMP1	25
Cellular Development, Cellular Growth and Proliferation, Hematological System Development and Function, Lymphoid Tissue Structure and Development	Proliferation of lymphocytes	4.19e-16	Increased	2.176		ANXA1,AXL,BTK,CARD11,CD1D,CD300A,CD38,CD4,CD40,CD74,CD86,DOCK2,FCGR2B,GPNMB,GPR183,HLA-DQB1,HLA-DRB5,IGFBP2,IL13RA1,IL1A,INPP5D,ITGB2,LGALS3,LOC100909630/RT1-DMb,MSN,MYD88,NCKAP1L,PLA2G2D,PTPN6,PTPRC,PYCARD,RAC2,SASH3,TGFB1,TLR4,TNFRSF13C,TNFSF4,ZP3	38
Inflammatory Response	Immune response of cells	5.82e-16	Increased	2.291	bias	ANXA1,ANXA3,AXL,C3,CNN2,CYBA,DOCK2,FAS,FCER1G,FCGR1A,FCGR2A,FCGR2B,FGR,HCK,HMOX1,MYO1G,MYO7A,PLD4,PROS1,PTX3,PYCARD,SLC11A1,TGFB1,TLR2,VAV1	25
Cellular Function and Maintenance, Inflammatory Response	Phagocytosis	7.41e-16	Increased	2.456	bias	ANXA1,ANXA3,AXL,C3,CNN2,CYBA,CYBB,DOCK2,FCER1G,FCGR1A,FCGR2A,FCGR2B,FGR,HCK,MYO1G,MYO7A,NCF1,PLD4,PROS1,PTX3,PYCARD,SLC11A1,TGFB1,TLR2,VAV1	25
Cellular Development, Cellular Growth and Proliferation	Proliferation of blood cells	2.14e-15	Increased	2.176		ANXA1,AXL,BTK,CARD11,CD1D,CD300A,CD38,CD4,CD40,CD74,CD86,DOCK2,FCGR2B,GPNMB,GPR183,HLA-DQB1,HLA-DRB5,IGFBP2,IL13RA1,IL1A,INPP5D,ITGB2,LGALS3,LOC100909630/RT1-DMb,MSN,MYD88,NCKAP1L,PLA2G2D,PTPN6,PTPRC,PYCARD,RAC2,SASH3,TGFB1,TLR4,TNFRSF13C,TNFSF4,WNT2B,ZP3	39
Antimicrobial Response, Inflammatory Response	Antiviral response	3.17e-15	Increased	2.236	bias	AIM2,APOBEC1,APOBEC3B,BATF3,Bst2,DHX58,Fcna,IFIH1,IFIT1B,IFIT3,Ifitm1,IFITM3,IFNGR1,IRF5,ISG15,ISG20,Mx1/Mx2,MYD88,NLRP3,NPC2,OAS1,Oasl2,PARP9,PTPRC,PYCARD,SLFN13,STAT1,TLR7,TMEM173,TNFSF4	30
Cell-To-Cell Signaling and Interaction, Cellular Function and Maintenance, Inflammatory Response	Phagocytosis of cells	3.54e-15	Increased	2.118	bias	ANXA1,ANXA3,AXL,C3,CNN2,CYBA,DOCK2,FCER1G,FCGR1A,FCGR2A,FCGR2B,FGR,HCK,MYO1G,MYO7A,PLD4,PROS1,PTX3,PYCARD,SLC11A1,TGFB1,TLR2,VAV1	23
Cellular Movement	Migration of cells	8.72e-15	Increased	3.965	bias	ABI3,ADRB2,ALOX12,ANGPT4,ANXA1,ANXA2,ANXA3,ARHGAP4,AXL,B4GALT1,Bst2,C3,C3AR1,Ccl2,CCL3L3,CCL4,CCR5,CD44,CD74,CIB1,CKLF,CNN2,CNR2,CSF1R,CSF3R,CTGF,CTSH,CX3CR1,CXCL10,CXCL13,CXCL16,CXCL17,CYR61,DOCK2,DRD2,FAP,FCER1G,FCGR2A,FERMT3,FGFR1OP,FGR,GPNMB,GPR18,GPR183,GPSM3,ICAM1,IL1RN,ITGB2,LGALS3,MSN,MYO1F,MYO1G,NCKAP1L,NRP1,P2RX4,PDPN,PTAFR,RAC2,S100a14,S100A4,SELPLG,SERPING1,SLURP1,SULF1,TGFB1,TGFBR2,T…	73
Cellular Movement, Hematological System Development and Function, Immune Cell Trafficking	Cell movement of leukocytes	1.71e-14	Increased	2.287	bias	ADRB2,ANXA1,C3AR1,Ccl2,CCL3L3,CCL4,CD74,CKLF,CNR2,CSF3R,CX3CR1,CXCL10,CXCL13,CXCL17,DOCK2,FCER1G,FCGR2A,GPR18,GPR183,GPSM3,ICAM1,IL1RN,ITGB2,LGALS3,MSN,MYO1G,NCKAP1L,RAC2,S100a14,SERPING1,TRPM2,VAV1	32
Cellular Movement	Cell movement	1.1e-13	Increased	4.094	bias	A2M,ABI3,ADRB2,ALOX12,ANGPT4,ANXA1,ANXA2,ANXA3,ARHGAP4,AXL,B4GALT1,Bst2,C3,C3AR1,Ccl2,CCL3L3,CCL4,CCR5,CD44,CD74,CIB1,CKLF,CNN2,CNR2,CSF1R,CSF3R,CTGF,CTSH,CX3CR1,CXCL10,CXCL13,CXCL16,CXCL17,CYR61,DOCK2,DRD2,FAP,FCER1G,FCGR2A,FERMT3,FGFR1OP,FGR,GPNMB,GPR18,GPR183,GPSM3,ICAM1,IL1RN,ITGB2,LGALS3,LSP1,MSN,MYO1F,MYO1G,MYO7A,NCKAP1L,NRP1,P2RX4,PDPN,PTAFR,RAB13,RAC2,S100a14,S100A4,SELPLG,SERPING1,SLURP1…	79
Cell-To-Cell Signaling and Interaction, Hematological System Development and Function, Immune Cell Trafficking, Inflammatory Response	Activation of lymphocytes	4.64e-13		-0.124		CARD11,Ccl2,CD1D,CD4,CD40,CD48,CD86,DOCK2,FAS,GPNMB,INPP5D,ITGB2,LAG3,LAT2,PLA2G2D,PYCARD,SAMSN1,SASH3,TGFB1,TNFAIP8L2,TNFSF4,VAV1,WAS	23
Cellular Movement, Hematological System Development and Function, Immune Cell Trafficking, Inflammatory Response	Chemotaxis of leukocytes	6.99e-12	Increased	2.92	bias	ANXA1,C3AR1,Ccl2,CCL3L3,CCL4,CD74,CKLF,CNR2,CSF3R,CX3CR1,CXCL10,CXCL13,CXCL17,FCER1G,FCGR2A,GPR18,GPR183,GPSM3,ITGB2,LGALS3,NCKAP1L,RAC2,S100a14,TRPM2,VAV1	25
Cellular Movement	Chemotaxis	7.4e-12	Increased	3.236	bias	A2M,ANXA1,C3AR1,Ccl2,CCL3L3,CCL4,CD44,CD74,CKLF,CNR2,CSF3R,CX3CR1,CXCL10,CXCL13,CXCL17,CYR61,DOCK2,FCER1G,FCGR2A,GPR18,GPR183,GPSM3,ITGB2,LGALS3,LSP1,NCKAP1L,NRP1,PTAFR,RAB13,RAC2,S100a14,TGFB1,TRPM2,VAV1	34
Cellular Function and Maintenance	Engulfment of cells	1.44e-11	Increased	2.615	bias	ANXA1,ANXA3,AXL,C3,CD14,CD63,CNN2,CYBA,DOCK2,FCER1G,FCGR1A,FCGR2A,FCGR2B,FGR,HCK,MYO1G,MYO7A,PLD4,PROS1,PTX3,PYCARD,SLC11A1,TGFB1,TLR2,VAV1	25
Cell-To-Cell Signaling and Interaction	Communication of cells	1.78e-11		-1.48	bias	ADCY4,ADRB2,ANXA1,AVP,AVPR2,BLNK,CARD11,CCR5,CD4,CD48,CD74,CIB1,CNR2,CTGF,CXCL10,CXCL13,DOK1,DRD2,ENTPD2,FCER1G,FCGR1A,FCGR2A,FCGR2B,GPNMB,GPR183,GPR65,HHEX,HMOX1,IGSF1,IL1RN,INPP5D,LAG3,LAT2,MYD88,P2RX4,PDPN,PHLDA3,PIK3R6,PTAFR,PTPN6,RAC2,RGS1,SH2B2,TGFB1,TLR2,TLR4,TNFRSF1A,TNFRSF1B,TYROBP,VAV1	50
Cellular Development, Cellular Growth and Proliferation, Hematological System Development and Function, Lymphoid Tissue Structure and Development	Cell proliferation of T lymphocytes	3.47e-11		1.771		ANXA1,CARD11,CD1D,CD4,CD86,DOCK2,GPNMB,HLA-DQB1,HLA-DRB5,IGFBP2,IL1A,ITGB2,LGALS3,LOC100909630/RT1-DMb,MSN,NCKAP1L,PLA2G2D,PTPN6,PTPRC,PYCARD,RAC2,SASH3,TGFB1,TNFRSF13C,TNFSF4,ZP3	26
Cellular Development, Cellular Growth and Proliferation, Hematological System Development and Function, Hematopoiesis, Lymphoid Tissue Structure and Development, Tissue Development	Leukopoiesis	4.13e-11	Increased	2.936	bias	ANXA1,AXL,BATF3,C1QC,CARD11,CD1D,CD4,CD74,CMTM7,DOCK2,DOCK8,FAS,HCLS1,HHEX,HLA-DRB5,IL1A,INPP5D,LGALS1,LYL1,MAFB,MSN,NCKAP1L,NFKB2,PIK3R6,PLA2G2D,PLCG2,PTPN6,PTPRC,RHOH,RIPK3,TGFB1,TGFBR2,Trem2,TRPM2,VAV1,ZFP36L1	36
Endocrine System Disorders, Gastrointestinal Disease, Metabolic Disease, Organismal Injury and Abnormalities	Diabetes mellitus	1.05e-10				A2M,ANXA1,ANXA2,C1S,C2,C3,CD74,CP,GBP2,GFAP,GPNMB,HK2,ICAM1,IFITM3,IGFBP2,LGALS3,Mt1,NCF1,NR0B2,PDLIM4,PTPN6,RGS1,RT1-EC2,SERPING1,TGFB1,TIMP1	26
Cellular Movement, Hematological System Development and Function, Immune Cell Trafficking, Inflammatory Response	Cell movement of phagocytes	1.61e-10	Increased	2.252	bias	ANXA1,C3AR1,Ccl2,CCL3L3,CCL4,CD74,CKLF,CSF3R,CX3CR1,CXCL10,CXCL17,FCER1G,FCGR2A,GPR183,IL1RN,ITGB2,LGALS3,NCKAP1L,RAC2,S100a14,SERPING1,TRPM2,VAV1	23
Metabolic Disease	Glucose metabolism disorder	1.97e-10				A2M,ANXA1,ANXA2,C1S,C2,C3,CD74,CP,GBP2,GFAP,GPNMB,HK2,ICAM1,IFITM3,IGFBP2,IL1RN,LGALS3,Mt1,NCF1,NR0B2,PDLIM4,PTPN6,RGS1,RT1-EC2,SERPING1,TGFB1,TIMP1	27
Cell-To-Cell Signaling and Interaction	Signal transduction	2.72e-10				ADCY4,ADRB2,ANXA1,AVP,AVPR2,BLNK,CARD11,CCR5,CD4,CD48,CD74,CNR2,CTGF,CXCL10,CXCL13,DOK1,DRD2,ENTPD2,FCER1G,FCGR1A,FCGR2A,FCGR2B,GPNMB,GPR183,GPR65,HHEX,HMOX1,IGSF1,IL1RN,INPP5D,LAG3,LAT2,MYD88,P2RX4,PDPN,PIK3R6,PTAFR,PTPN6,RAC2,RGS1,SH2B2,TNFRSF1A,TNFRSF1B,TYROBP,VAV1	45
Cellular Movement, Hematological System Development and Function, Immune Cell Trafficking	Cell movement of granulocytes	5.3e-10		1.492	bias	ANXA1,C3AR1,Ccl2,CCL3L3,CCL4,CD74,CKLF,CSF3R,FCER1G,FCGR2A,IL1RN,ITGB2,LGALS3,NCKAP1L,RAC2,S100a14,VAV1	17
Cellular Development, Cellular Growth and Proliferation, Embryonic Development, Hematological System Development and Function, Hematopoiesis, Lymphoid Tissue Structure and Development, Organ Development, Organismal Development, Tissue Development	Lymphopoiesis	5.63e-10	Increased	2.937	bias	ANXA1,AXL,CARD11,CD1D,CD4,CD74,CMTM7,DOCK2,DOCK8,FAS,HHEX,IL1A,INPP5D,LGALS1,LYL1,MAFB,MSN,NCKAP1L,PIK3R6,PLA2G2D,PLCG2,PTPN6,PTPRC,RHOH,RIPK3,TGFB1,TGFBR2,VAV1,ZFP36L1	29
Cellular Movement, Hematological System Development and Function, Immune Cell Trafficking, Inflammatory Response	Cell movement of neutrophils	7.7e-10		1.238	bias	ANXA1,C3AR1,Ccl2,CCL3L3,CCL4,CD74,CKLF,CSF3R,FCER1G,FCGR2A,IL1RN,ITGB2,LGALS3,NCKAP1L,RAC2,VAV1	16
Cellular Development, Cellular Growth and Proliferation, Hematological System Development and Function, Hematopoiesis, Lymphoid Tissue Structure and Development, Tissue Development	Hematopoiesis of mononuclear leukocytes	1.25e-09	Increased	3.399	bias	ANXA1,AXL,CARD11,CD1D,CD4,CD74,CMTM7,DOCK2,DOCK8,FAS,HHEX,HLA-DRB5,IL1A,INPP5D,LGALS1,LYL1,MAFB,MSN,NCKAP1L,PIK3R6,PLA2G2D,PLCG2,PTPN6,PTPRC,RHOH,RIPK3,TGFB1,TGFBR2,VAV1,ZFP36L1	30
Cellular Movement, Hematological System Development and Function, Immune Cell Trafficking, Inflammatory Response	Chemotaxis of phagocytes	1.39e-09	Increased	2.934	bias	ANXA1,C3AR1,Ccl2,CCL3L3,CD74,CKLF,CSF3R,CX3CR1,CXCL10,CXCL17,FCER1G,FCGR2A,GPR183,ITGB2,LGALS3,NCKAP1L,RAC2,S100a14,TRPM2,VAV1	20
Cellular Development, Cellular Growth and Proliferation, Hematological System Development and Function, Humoral Immune Response, Lymphoid Tissue Structure and Development	Proliferation of B lymphocytes	4.56e-09		1.861	bias	BTK,CARD11,CD300A,CD38,CD40,CD74,FCGR2B,GPR183,IL13RA1,INPP5D,NCKAP1L,PTPRC,SASH3,TLR4,TNFRSF13C	15
Cellular Movement	Cell movement of myeloid cells	6.95e-09	Increased	2.281	bias	ANXA1,C3AR1,Ccl2,CCL3L3,CCL4,CD74,CKLF,CSF3R,CX3CR1,CXCL10,CXCL17,FCER1G,FCGR2A,IL1RN,ITGB2,LGALS3,NCKAP1L,RAC2,S100a14,SERPING1,VAV1	21
Cellular Compromise, Inflammatory Response	Degranulation of cells	9.77e-09		0.706	bias	ANXA3,C3AR1,CCL3L3,CD300A,FCER1G,FCGR2B,FES,FGR,GNA15,HMOX1,MYO1F,PLEK,RAC2,SH3BP2,STXBP2	15
Cell-To-Cell Signaling and Interaction, Hematological System Development and Function, Immune Cell Trafficking, Inflammatory Response	Activation of T lymphocytes	2.17e-08		0.149		CARD11,Ccl2,CD1D,CD4,CD48,DOCK2,GPNMB,LAG3,PLA2G2D,PYCARD,TGFB1,TNFAIP8L2,VAV1,WAS	14
Cellular Function and Maintenance	Cellular homeostasis	2.46e-08	Increased	3.201	bias	ABCC3,ADRB2,ANXA1,AVP,AXL,BMF,C3AR1,CARD11,CASP1,Ccl2,CCL3L3,CCR5,CD1D,CD38,CD4,CD40,CD74,CLIC1,CP,CRACR2B,CXCL13,CYBB,DCN,DOCK2,DRAM1,DRD2,FAS,FOXO3,G6PC,GNA15,GPR183,Hamp,HEXB,HMOX1,IL1A,Irgm1,MAFB,MEFV,MLXIPL,MRGPRD,Mt1,Mt1m/Mt2A,NCF1,NCKAP1L,PIK3R6,PLA2G2D,PLCG2,PTPRC,PYCARD,RHOH,RIPK3,SH2B2,SLC11A1,SLC39A4,STIM2,STOX1,TBXAS1,TCIRG1,TGFB1,TGFBR2,TLR4,TNFRSF13C,TRDN,VAV1,WNK4	65
Cellular Movement, Hematological System Development and Function, Immune Cell Trafficking, Inflammatory Response	Chemotaxis of granulocytes	3.16e-08	Increased	2.449	bias	C3AR1,Ccl2,CCL3L3,CD74,CKLF,CSF3R,FCER1G,FCGR2A,ITGB2,LGALS3,NCKAP1L,RAC2,S100a14,VAV1	14
Cellular Movement, Hematological System Development and Function, Immune Cell Trafficking, Inflammatory Response	Chemotaxis of neutrophils	4.78e-08	Increased	2.236	bias	C3AR1,Ccl2,CCL3L3,CD74,CKLF,CSF3R,FCER1G,FCGR2A,ITGB2,LGALS3,NCKAP1L,RAC2,VAV1	13
Cellular Movement	Chemotaxis of myeloid cells	6.41e-08	Increased	2.939	bias	ANXA1,C3AR1,Ccl2,CCL3L3,CD74,CKLF,CSF3R,CX3CR1,CXCL10,CXCL17,FCER1G,FCGR2A,ITGB2,LGALS3,NCKAP1L,RAC2,S100a14,VAV1	18
Cellular Movement, Hematological System Development and Function, Immune Cell Trafficking	Cell movement of mononuclear leukocytes	8.49e-08	Increased	2.425	bias	ANXA1,Ccl2,CCL3L3,CKLF,CXCL10,CXCL13,CXCL17,DOCK2,ICAM1,LGALS3,MSN,MYO1G,S100a14	13
Cell Death and Survival	Cell death	1.23e-07		0.5		A2M,ACVR1C,ADRB2,AIM2,ALOX12,ANGPT4,ANXA1,ATF3,AVP,AXL,B4GALT1,BCL2A1,BIRC3,BMF,CA3,CASP1,CASP4,Ccl2,CCL3L3,CCR5,CD1D,CD38,CD40,CD44,CD53,CD74,CIB1,CSF1R,CTGF,CTSH,CTSZ,CYR61,DOCK8,DRAXIN,DRD2,EMP3,FAP,FAS,FCER1G,FCGR1A,FCGR2A,FES,FOXO3,GRN,GSDMD,HCK,HLA-A,HMOX1,ICAM1,IFIT3,IL1A,IL1RN,INPP5D,IRF5,LGALS3,LGMN,MAP3K8,Mt1,MYD88,NCF1,NCKAP1L,NR0B2,Nradd,NRP1,OLR1,P2RX4,PAX2,PDPN,PHLDA3,PLAC8,PLCG2,PR…	90
Amino Acid Metabolism, Post-Translational Modification, Small Molecule Biochemistry	Phosphorylation of L-tyrosine	1.31e-07	Increased	2.704	bias	ANGPT4,BTK,CD4,CD44,CD74,CSF1R,DDR1,FES,FGR,HCK,HCLS1,ICAM1,ITGB2,LRRK1,NRP1,PTPN6,TEC,TGFB1,TLR4,Trem2	20
Cellular Development, Cellular Growth and Proliferation, Hematological System Development and Function, Hematopoiesis, Lymphoid Tissue Structure and Development, Tissue Development	Hematopoiesis of phagocytes	2.75e-07		1.342		AXL,BATF3,CD4,CD74,HLA-DRB5,INPP5D,NFKB2,TGFB1,TGFBR2,Trem2,TRPM2,ZFP36L1	12
Cell-To-Cell Signaling and Interaction, Hematological System Development and Function, Immune Cell Trafficking, Inflammatory Response	Activation of phagocytes	3.51e-07		0.342		CD1D,CD300LF,CD37,CD48,CNR2,CX3CR1,FCER1G,FCGR2A,FCGR3A/FCGR3B,HMOX1,PYCARD,RHOH,SLC11A1,TLR4,TYROBP	15
Cell-To-Cell Signaling and Interaction, Hematological System Development and Function, Immune Cell Trafficking, Inflammatory Response	Activation of antigen presenting cells	4.19e-07		1.387	bias	CD1D,CD37,CD74,CX3CR1,HLA-DQB1,HMOX1,LOC100909630/RT1-DMb,PSMB9,PYCARD,RAB32,SLC11A1,TLR4,TYROBP,UNC93B1	14
Cell Signaling	I-kappaB kinase/NF-kappaB cascade	5.31e-07	Increased	2.895	bias	AVPR2,Bst2,BTK,CARD11,CASP1,CD4,CD40,CD74,HLA-DRB5,HMOX1,IL1A,LGALS1,MYD88,PYCARD,RHOH,RIPK3,S100A4,STAT1,TIFA,TLR4,TNFRSF1A,TRIM25	22
Cellular Function and Maintenance	Homeostasis of blood cells	5.41e-07	Increased	2.774	bias	ANXA1,AXL,CARD11,CD1D,CD4,CD74,DOCK2,FAS,GPR183,Hamp,HMOX1,IL1A,MAFB,NCKAP1L,PIK3R6,PLA2G2D,PTPRC,RHOH,RIPK3,SH2B2,TGFB1,TGFBR2,TNFRSF13C,VAV1	24
Cellular Development, Cellular Growth and Proliferation, Hematological System Development and Function, Hematopoiesis, Lymphoid Tissue Structure and Development, Tissue Development	Differentiation of phagocytes	8.33e-07		0.956	bias	AXL,BATF3,C1QC,CD4,CD74,HCLS1,HLA-DRB5,INPP5D,NFKB2,TGFB1,TGFBR2,Trem2,TRPM2,ZFP36L1	14
Cell Signaling, Molecular Transport, Vitamin and Mineral Metabolism	Mobilization of Ca2+	8.94e-07		1.793	bias	ADRB2,AVP,CCL4,CCR5,DOK1,FCER1G,FCGR2B,LAT2,PLCG2,PTAFR,SH3BP2	11
Cell-To-Cell Signaling and Interaction	Binding of blood cells	1.07e-06		1.068	bias	Ccl2,CD44,FCGR2A,FERMT3,ICAM1,ITGB2,MSN,OLR1,PTPRC,SERPING1,SIPA1	11
Cellular Movement, Hematological System Development and Function, Immune Cell Trafficking	Cell movement of antigen presenting cells	1.07e-06		1.706	bias	C3AR1,Ccl2,CCL3L3,CKLF,CX3CR1,CXCL17,GPR183,IL1RN,LGALS3,SERPING1,TRPM2	11
Amino Acid Metabolism, Post-Translational Modification, Small Molecule Biochemistry	Phosphorylation of L-amino acid	1.19e-06	Increased	2.704	bias	ANGPT4,BTK,CD4,CD44,CD74,CSF1R,DDR1,FES,FGR,HCK,HCLS1,ICAM1,ITGB2,LRRK1,NRP1,PTPN6,TEC,TGFB1,TGFBR2,TLR4,Trem2	21
Cell Death and Survival	Apoptosis	1.78e-06		-0.708		A2M,ACVR1C,ADRB2,ALOX12,ANGPT4,ANXA1,ATF3,AVP,AXL,B4GALT1,BCL2A1,BIRC3,BMF,CA3,CASP1,CASP4,Ccl2,CCL3L3,CD38,CD44,CD53,CD74,CIB1,CSF1R,CTSH,CTSZ,CYR61,DOCK8,DRAXIN,DRD2,FAP,FAS,FCER1G,FES,FOXO3,GRN,HCK,HMOX1,IFIT3,IL1A,IL1RN,INPP5D,IRF5,LGALS3,LGMN,MAP3K8,Mt1,MYD88,NCF1,NCKAP1L,NR0B2,NRP1,P2RX4,PAX2,PDPN,PHLDA3,PLAC8,PLCG2,PRKCH,PTPN6,PYCARD,RIPK3,SH3RF1,SP110,STAT1,SYCP2,TGFB1,TGFBR2,TIMP1,TLR4,T…	75
Antimicrobial Response, Inflammatory Response	Antibacterial response	2.25e-06				ANXA3,CXCL13,FCER1G,FCGR1A,Hamp,Irgm1,ISG15,LYZ,NCF1,PLAC8,S100a14,SLC11A1,TNFRSF1A	13
Cellular Function and Maintenance	Homeostasis of leukocytes	2.59e-06	Increased	2.774	bias	ANXA1,AXL,CARD11,CD1D,CD4,CD74,DOCK2,FAS,GPR183,IL1A,MAFB,NCKAP1L,PIK3R6,PLA2G2D,PTPRC,RHOH,RIPK3,SH2B2,TGFB1,TGFBR2,TNFRSF13C,VAV1	22
Cellular Movement, Hematological System Development and Function, Immune Cell Trafficking, Inflammatory Response	Chemotaxis of mononuclear leukocytes	2.87e-06	Increased	2.219	bias	ANXA1,Ccl2,CCL3L3,CKLF,CXCL10,CXCL13,CXCL17,LGALS3,S100a14	9
Cell Signaling, Cell-To-Cell Signaling and Interaction	Cytokine and chemokine mediated signaling pathway	2.98e-06				Ccl2,CSF1R,CX3CR1,IL1A,IL20RA,LIFR,MYD88,PTPRC,SH2B2,STAT1,TNFRSF1A	11
Lipid Metabolism, Small Molecule Biochemistry	Metabolism of eicosanoid	3.1e-06		1.154	bias	ANXA1,AVP,CD74,FGR,LTC4S,NCF1,PDPN,PTGS1,TGFB1,TLR2,TLR4,VIM	12
Cell-To-Cell Signaling and Interaction, Cell-mediated Immune Response, Cellular Development, Cellular Function and Maintenance, Cellular Growth and Proliferation, Embryonic Development, Hematological System Development and Function, Hematopoiesis, Lymphoid Tissue Structure and Development, Organ Development, Organismal Development, Tissue Development	Selection of T lymphocytes	3.53e-06				CARD11,CD1D,CD4,CD74,DOCK2,FAS,PTPRC	7
Cellular Function and Maintenance	Lymphocyte homeostasis	3.96e-06	Increased	2.774	bias	ANXA1,AXL,CARD11,CD1D,CD4,CD74,DOCK2,FAS,IL1A,MAFB,NCKAP1L,PIK3R6,PLA2G2D,PTPRC,RHOH,RIPK3,SH2B2,TGFB1,TGFBR2,TNFRSF13C,VAV1	21
Cell-mediated Immune Response, Cellular Development, Cellular Function and Maintenance, Cellular Growth and Proliferation, Embryonic Development, Hematological System Development and Function, Hematopoiesis, Lymphoid Tissue Structure and Development, Organ Development, Organismal Development, Tissue Development	T cell development	4.01e-06	Increased	2.774	bias	ANXA1,CARD11,CD1D,CD4,CD74,DOCK2,FAS,IL1A,MAFB,NCKAP1L,PIK3R6,PLA2G2D,PTPRC,RHOH,RIPK3,TGFB1,TGFBR2,VAV1	18
Cell-To-Cell Signaling and Interaction, Hematological System Development and Function, Immune Cell Trafficking	Adhesion of immune cells	4.96e-06		0.785	bias	Ccl2,CD44,FERMT3,ICAM1,ITGB2,MSN,OLR1,PTPRC,SERPING1,SIPA1	10
Cellular Movement, Hematological System Development and Function, Immune Cell Trafficking, Inflammatory Response	Chemotaxis of antigen presenting cells	5.36e-06		1.98	bias	C3AR1,Ccl2,CCL3L3,CKLF,CX3CR1,CXCL17,GPR183,LGALS3,TRPM2	9
Cell Signaling	Cell surface receptor linked signal transduction	5.92e-06				AXL,Ccl2,CSF1R,CTGF,CX3CR1,DOK1,FCER1G,FERMT3,FGR,IL1A,IL20RA,ITGB2,LIFR,MYD88,NRP1,PLEK,PTPRC,SH2B2,STAT1,TEC,TGFBR2,TNFRSF1A,TYROBP,VAV1	24
Cell-To-Cell Signaling and Interaction, Hematological System Development and Function	Activation of myeloid cells	6.08e-06		0.728	bias	CD1D,CD300LF,CD48,CNR2,CX3CR1,FCER1G,FCGR2A,FCGR3A/FCGR3B,HMOX1,RHOH,SLC11A1,TLR4,TYROBP	13
Connective Tissue Development and Function, Skeletal and Muscular System Development and Function	Resorption of bone	8.47e-06		-1.387		ADRB2,CD38,CSF1R,CTSS,FCGR3A/FCGR3B,Hamp,IL20RA,INPP5D,LGMN,LRRK1,RAC2	11
Cellular Movement, Hematological System Development and Function, Immune Cell Trafficking	Cell movement of lymphocytes	9.36e-06				Ccl2,CCL3L3,CKLF,CXCL13,DOCK2,ICAM1,MSN,MYO1G	8
Cellular Compromise, Inflammatory Response	Degranulation of phagocytes	9.5e-06		0.277	bias	ANXA3,CD300A,FCER1G,FES,FGR,HMOX1,MYO1F,RAC2,STXBP2	9
Cell Signaling	Protein kinase cascade	1.12e-05	Increased	3.523	bias	ADRB2,AVPR2,Bst2,BTK,CARD11,CASP1,CCL3L3,CCR5,CD4,CD40,CD74,DRD2,FCGR2B,Hamp,HLA-DRB5,HMOX1,IL1A,LGALS1,MYD88,NCF1,PTPN6,PTPRC,PYCARD,RHOH,RIPK3,S100A4,STAT1,TIFA,TIMP2,TLR4,TNFRSF1A,TRIM25,VRK2,ZFP36L1	34
Cell Death and Survival	Cell death of connective tissue cells	1.44e-05		-1.141		ATF3,BCL2A1,CA3,CSF1R,CYR61,FAS,FES,GRN,HMOX1,MAP3K8,PLAC8,TGFB1	12
Inflammatory Disease, Inflammatory Response, Organismal Injury and Abnormalities, Renal and Urological Disease	Crescentic glomerulonephritis	1.63e-05				Ccl2,CCL3L3,CCL4,ICAM1,IL1RN	5
Cell Signaling, Small Molecule Biochemistry	Synthesis of nitric oxide	1.82e-05	Increased	2.041	bias	ADRB2,AVP,CD38,ICAM1,IL1A,IL1RN,ITGB2,P2RX4,PTX3,STAT1,TLR2,TLR4,TSPO	13
Cellular Movement, Hematological System Development and Function, Immune Cell Trafficking, Inflammatory Response	Cell movement of macrophages	2.24e-05		1.706	bias	C3AR1,Ccl2,CCL3L3,CKLF,CX3CR1,CXCL17,IL1RN,LGALS3,SERPING1	9
Cellular Function and Maintenance	Ion homeostasis of cells	2.66e-05		1.277	bias	ABCC3,ADRB2,AVP,C3AR1,Ccl2,CCL3L3,CCR5,CD38,CD40,CP,CRACR2B,CXCL13,DRD2,GNA15,Hamp,HEXB,HMOX1,MRGPRD,Mt1,Mt1m/Mt2A,PLCG2,SLC11A1,SLC39A4,STIM2,TBXAS1,TGFB1,TRDN,WNK4	28
Cell Death and Survival, Cellular Function and Maintenance	Clearance of cells	2.67e-05				ANXA1,AXL,FCGR2A,FCGR3A/FCGR3B	4
Cellular Compromise	Respiratory burst	2.67e-05				CYBA,CYBB,NCF1,SLC11A1	4
Organismal Injury and Abnormalities, Renal and Urological Disease	Nephrotoxic acute renal failure	2.73e-05				ATF3,HEXB,HMOX1	3
Cell-To-Cell Signaling and Interaction, Hematological System Development and Function, Humoral Immune Response, Immune Cell Trafficking, Inflammatory Response	Activation of B lymphocytes	3.07e-05		-1		CD40,CD86,FAS,INPP5D,LAT2,SAMSN1,TNFSF4	7
Cellular Movement, Hematological System Development and Function, Immune Cell Trafficking, Inflammatory Response	Chemotaxis of monocytes	3.07e-05		1.982	bias	ANXA1,Ccl2,CCL3L3,CXCL10,CXCL17,LGALS3,S100a14	7
Cellular Compromise, Inflammatory Response	Degranulation of leukocyte cell lines	3.07e-05		1.485	bias	C3AR1,FCER1G,FCGR2B,FGR,GNA15,SH3BP2,STXBP2	7
Antigen Presentation, Cell-To-Cell Signaling and Interaction, Cell-mediated Immune Response, Cellular Development, Cellular Function and Maintenance, Cellular Growth and Proliferation, Embryonic Development, Hematological System Development and Function, Hematopoiesis, Lymphoid Tissue Structure and Development, Organ Development, Organismal Development, Tissue Development	Selection of thymocytes	3.63e-05				CARD11,CD1D,CD74,DOCK2,FAS,PTPRC	6
Cellular Development, Cellular Growth and Proliferation, Embryonic Development, Hematological System Development and Function, Hematopoiesis, Humoral Immune Response, Lymphoid Tissue Structure and Development, Organ Development, Organismal Development, Tissue Development	Differentiation of B lymphocytes	3.86e-05				CARD11,CMTM7,HHEX,INPP5D,LGALS1,LYL1,NCKAP1L,PLCG2,PTPN6,PTPRC,ZFP36L1	11
Cell-mediated Immune Response, Cellular Development, Cellular Function and Maintenance, Cellular Growth and Proliferation, Embryonic Development, Hematological System Development and Function, Hematopoiesis, Lymphoid Tissue Structure and Development, Organ Development, Organismal Development, Tissue Development	Differentiation of T lymphocytes	4.23e-05	Increased	2.608	bias	ANXA1,CARD11,CD1D,CD4,CD74,MAFB,NCKAP1L,PIK3R6,PLA2G2D,PTPRC,RHOH,RIPK3,TGFB1,TGFBR2,VAV1	15
Cardiovascular System Development and Function, Organismal Development	Angiogenesis	4.45e-05		1.698	bias	ADRB2,ALOX12,ANGPT4,ANXA2,ANXA3,ATF3,B4GALT1,C3,C3AR1,Ccl2,CTGF,CTSH,CX3CR1,CXCL10,CYBA,CYBB,CYR61,DCN,FZD4,HHEX,HMOX1,IL1A,ITGB2,LGALS3,LYL1,NRP1,PGF,PIK3R6,RNF213,STAT1,SULF1,TGFB1,TGFBR2,TIMP2,TNFRSF1A,ZFP36L1	36
Cell Death and Survival	Cell death of fibroblast cell lines	4.49e-05		-0.486		ATF3,BCL2A1,CA3,CSF1R,CYR61,FES,HMOX1,MAP3K8,PLAC8,TGFB1	10
Cellular Development, Cellular Growth and Proliferation, Hematological System Development and Function, Hematopoiesis, Lymphoid Tissue Structure and Development, Tissue Development	Dendropoiesis	4.73e-05				AXL,BATF3,NFKB2,TGFB1,TGFBR2,Trem2,TRPM2	7
Cell-To-Cell Signaling and Interaction, Hematological System Development and Function, Hypersensitivity Response, Immune Cell Trafficking, Inflammatory Response	Activation of mast cells	4.78e-05				CD300LF,CD48,CNR2,FCER1G,FCGR2A,RHOH	6
Inflammatory Disease, Inflammatory Response, Organismal Injury and Abnormalities, Renal and Urological Disease	Acute phase crescentic glomerulonephritis	5.21e-05				Ccl2,CCL3L3,CCL4,ICAM1	4
Lipid Metabolism, Small Molecule Biochemistry	Metabolism of leukotriene	5.21e-05				LTC4S,NCF1,TLR2,TLR4	4
Cell Death and Survival	Pyroptosis	9.15e-05				AIM2,CASP1,CASP4,GSDMD	4
Cell-To-Cell Signaling and Interaction, Cellular Assembly and Organization, Hematological System Development and Function, Immune Cell Trafficking	Cell-cell adhesion of leukocytes	0.000101				FERMT3,ICAM1,ITGB2,MSN,OLR1,PTPRC	6
Cellular Development, Cellular Growth and Proliferation, Hematological System Development and Function, Hematopoiesis, Lymphoid Tissue Structure and Development, Tissue Development	Differentiation of antigen presenting cells	0.000108				AXL,BATF3,C1QC,HCLS1,NFKB2,TGFB1,TGFBR2,Trem2,TRPM2	9
Inflammatory Response	Innate immune response	0.000122				Bst2,CYBA,CYBB,FCER1G,GBP5,IFIH1,Irgm1,PTX3,TLR4,TMEM173,TRIM25	11
Cellular Movement, Hematological System Development and Function, Immune Cell Trafficking, Inflammatory Response	Chemotaxis of macrophages	0.000123		1.98	bias	C3AR1,Ccl2,CCL3L3,CKLF,CX3CR1,CXCL17,LGALS3	7
Cellular Function and Maintenance, Small Molecule Biochemistry	Homeostasis of ion	0.000171				AVP,Ccl2,CCL3L3,CD40,CP,Hamp,HEXB,HMOX1,Mt1,Mt1m/Mt2A,SLC11A1,SLC39A4,SLC4A11,STIM2,TBXAS1,TGFB1,TRDN,WNK4	18
Cellular Movement	Cellular infiltration	0.000172		-0.128		ADRB2,ANXA1,Ccl2,CCL4,IL1RN,SERPING1,TGFB1	7
Inflammatory Response, Organismal Injury and Abnormalities	Inflammation of organ	0.000175		0.577		Ccl2,CCL3L3,CCL4,CCR5,CX3CR1,ICAM1,IL1RN,TGFB1	8
Molecular Transport, Protein Trafficking	Secretion of protein	0.000195		0	bias	ANXA1,CASP1,CBLN4,CD14,DRD2,FGR,GNPTAB,IL1A,KCNN4,RHBDF2,TGFB1,TLR2,TNFSF4	13
Cellular Compromise, Hypersensitivity Response, Inflammatory Response	Degranulation of mast cells	0.000202		0.277	bias	CD300A,FCER1G,FES,FGR,HMOX1,RAC2,STXBP2	7
Cell Death and Survival	Necrosis	0.000252		1.049		A2M,ACVR1C,ANXA1,ATF3,AXL,BCL2A1,BIRC3,CA3,CASP1,Ccl2,CCL3L3,CCR5,CD44,CSF1R,CTSZ,CYR61,DOCK8,DRAXIN,DRD2,FAP,FAS,FCER1G,FES,FOXO3,GRN,HMOX1,ICAM1,IL1RN,LGMN,MAP3K8,Mt1,NCF1,NR0B2,NRP1,PLAC8,PLCG2,PRG2,PTPN6,RIPK3,STAT1,TGFB1,TGFBR2,TIMP1,TLR4,TNFRSF1A	45
Cell Death and Survival	Apoptosis of fibroblast cell lines	0.000259		0.167		ATF3,BCL2A1,CA3,CSF1R,CYR61,FES,MAP3K8,PLAC8	8
Cellular Movement	Cell movement of hepatic stellate cells	0.000261				Ccl2,CD44,CTGF	3
Immunological Disease	Immediate hypersensitivity	0.000261				BTK,FCER1G,FCGR2A	3
Lipid Metabolism, Molecular Transport, Small Molecule Biochemistry	Release of arachidonic acid	0.000261		-1.009	bias	AVP,DOK1,IL1RN,LGALS1,VIM	5
Cell Death and Survival, Organismal Injury and Abnormalities	Cell death of epithelial cells	0.000315		1.029		ATF3,BIRC3,CA3,CSF1R,FAP,FAS,ICAM1,NCF1,TGFB1,TGFBR2	10
Cell Signaling	Viral life cycle	0.000318	Decreased	-2.415	bias	APOBEC3B,BICD1,Bst2,IFITM3,ILF3,ISG15,ISG20	7
Cellular Compromise, Inflammatory Response	Degranulation of granulocytes	0.000334				ANXA3,CCL3L3,MYO1F,STXBP2	4
Lipid Metabolism, Molecular Transport, Small Molecule Biochemistry	Release of fatty acid	0.000367		-0.576	bias	AVP,DOK1,DRD2,IL1A,IL1RN,LGALS1,VIM	7
Cell Signaling	Replication of viral replicon	0.000406	Decreased	-2.412	bias	APOBEC3B,Bst2,IFITM3,ILF3,ISG15,ISG20	6
Cell Death and Survival, Organismal Injury and Abnormalities	Necrosis of epithelial tissue	0.000419		0.346		ATF3,BIRC3,CA3,CSF1R,FAP,FAS,HMOX1,ICAM1,NCF1,TGFB1,TGFBR2	11
Lipid Metabolism, Small Molecule Biochemistry	Synthesis of eicosanoid	0.00042		1.154	bias	ANXA1,AVP,CD74,FGR,LTC4S,PTGS1,TGFB1,VIM	8
Hematological System Development and Function	Hemostasis	0.000453		0.447		ANXA2,AXL,C3,ENTPD2,F10,FAM46A,PDPN,PLEK,PROS1,TLR4,TSPAN8	11
Humoral Immune Response, Inflammatory Response	Complement activation	0.000472				C1QA,C2,C3,Fcna	4
Cellular Function and Maintenance	Endocytosis	0.000474		1.912	bias	ADRB2,AXL,BICD1,CD14,CD300A,CD63,CYBB,DOCK2,FCGR1A,FCGR2A,FCGR2B,GRN,IFITM3,MRC1,NCF1,PYCARD,TGFBR2	17
Cellular Movement, Hematological System Development and Function, Immune Cell Trafficking	Cellular infiltration by leukocytes	0.00048		-0.555		ADRB2,ANXA1,Ccl2,CCL4,IL1RN,SERPING1	6
Hematological System Development and Function, Organismal Functions	Coagulation of blood	0.000492		0.447	bias	AXL,C3,ENTPD2,F10,FAM46A,PDPN,PLEK,PROS1,TLR4,TSPAN8	10
Cell-To-Cell Signaling and Interaction	Adhesion of breast cancer cell lines	0.00051				ICAM1,IFITM3,SIPA1	3
Cell Death and Survival, Cellular Function and Maintenance	Clearance of blood cells	0.00051				ANXA1,AXL,FCGR2A	3
Dermatological Diseases and Conditions, Neurological Disease, Organismal Injury and Abnormalities	Allodynia	0.000526		-0.6	bias	ALOXE3,CTSS,IL1RN,TNFRSF1A,TNFRSF1B	5
Lipid Metabolism, Small Molecule Biochemistry	Metabolism of prostaglandin	0.000551		1.067	bias	ANXA1,AVP,CD74,PDPN,PTGS1,TGFB1,VIM	7
Cellular Function and Maintenance, Small Molecule Biochemistry	Homeostasis of divalent cations	0.000629				Ccl2,CCL3L3,CD40,Hamp,HEXB,HMOX1,Mt1,Mt1m/Mt2A,SLC11A1,SLC39A4,STIM2,TGFB1,TRDN	13
Cellular Movement, Hematological System Development and Function, Immune Cell Trafficking, Inflammatory Response, Lymphoid Tissue Structure and Development	Chemotaxis of lymphocytes	0.000645				Ccl2,CCL3L3,CKLF,CXCL13	4
Organismal Injury and Abnormalities, Renal and Urological Disease	Failure of kidney	0.000645				ATF3,HEXB,HMOX1,LCAT	4
Cellular Movement, Hematological System Development and Function, Immune Cell Trafficking, Inflammatory Response	Cellular infiltration by phagocytes	0.000648		-0.152		ANXA1,Ccl2,CCL4,IL1RN,SERPING1	5
Connective Tissue Disorders, Inflammatory Disease, Inflammatory Response, Organismal Injury and Abnormalities, Skeletal and Muscular Disorders	Experimentally-induced arthritis	0.000648				CCL3L3,CCL4,CCR5,IL20RA,STAT1	5
Cell-To-Cell Signaling and Interaction	Binding of tumor cell lines	0.000661		0.218		CD44,CYR61,ICAM1,IFITM3,NRP1,SIPA1	6
Lipid Metabolism, Molecular Transport, Small Molecule Biochemistry	Release of eicosanoid	0.000661		-0.294	bias	AVP,DOK1,IL1A,IL1RN,LGALS1,VIM	6
Cellular Movement	Infiltration by myeloid cells	0.00079		-0.152		ANXA1,Ccl2,CCL4,IL1RN,SERPING1	5
Cell Signaling, Cellular Function and Maintenance, Molecular Transport, Vitamin and Mineral Metabolism	Flux of Ca2+	0.000802		1.253	bias	ADRB2,AVP,CRACR2B,DRD2,MRGPRD,PLCG2,WNK4	7
Cellular Development, Cellular Growth and Proliferation	Cell proliferation of breast cancer cell lines	0.000873				DCN,IFITM3,S100A4	3
Inflammatory Response	Cytotoxic reaction	0.000873				FCGR1A,FCGR2A,HMOX1	3
Endocrine System Disorders, Gastrointestinal Disease, Metabolic Disease, Organismal Injury and Abnormalities	Streptozotocin-induced diabetes	0.000873				GPNMB,NCF1,PTPN6	3
Inflammatory Response	Inflammation of absolute anatomical region	0.000891		0.577	bias	CCL4,CCR5,CX3CR1,ICAM1,LGALS1,TGFB1	6
Cell Morphology, Cellular Assembly and Organization, Cellular Function and Maintenance, Inflammatory Response	Accumulation of autophagosomes	0.000909				CYBB,NCF1	2
Inflammatory Response	Affinity maturation of B lymphocytes	0.000909				BTK,HLA-DQB1	2
Cell Death and Survival, Inflammatory Response	Antibody-dependent cell-mediated cytotoxic reaction	0.000909				FCGR1A,FCGR2A	2
Cell Death and Survival, Cellular Function and Maintenance	Clearance of Pseudomonas aeruginosa	0.000909				FCGR2A,FCGR3A/FCGR3B	2
Cellular Development, Reproductive System Development and Function	Differentiation of prostate cell lines	0.000909				TGFB1,TGFBR2	2
Cellular Movement, Immune Cell Trafficking	Emigration of leukocytes	0.000909				Ccl2,ITGB2	2
Cell-To-Cell Signaling and Interaction, Nervous System Development and Function	Firing of pyramidal neurons	0.000909				CNR2,DRD2	2
Cell Death and Survival	Fragmentation of cells	0.000909				RIPK3,TGFB1	2
Cellular Movement	Migration of AT2 cells	0.000909				TGFB1,VIM	2
Cellular Function and Maintenance, Molecular Transport	Flux of ion	0.00108		1.253	bias	ABCC3,ADRB2,AVP,CRACR2B,DRD2,MRGPRD,PLCG2,WNK4	8
Hematological System Development and Function, Immune Cell Trafficking, Inflammatory Response, Tissue Development	Accumulation of leukocytes	0.00112		-1.982		IL1RN,SELPLG,TIMP2,TNFRSF1A	4
Cellular Movement	Extravasation of cells	0.00112				Ccl2,ICAM1,ITGB2,PTAFR	4
Molecular Transport	Transport of molecule	0.00113		0.15	bias	ABCC3,ADRB2,ANXA1,AVP,B4GALT1,BTK,C3,CARD11,CASP1,CBLN4,CCDC93,CCL3L3,CCR5,CD14,CD300A,CD44,CD74,CLIC1,CP,DRD2,FCGR2A,FGR,FXYD2,FZD4,G6PC,GNPTAB,Hamp,HHEX,HK2,HMOX1,HVCN1,IL1A,IL1RN,KCNJ5,KCNN4,LCAT,LGALS1,Mt1,Mt1m/Mt2A,MYO7A,NPC2,P2RX4,P2RY6,PMP2,PTGS1,RHBDF2,SCN4A,SCN8A,SLC11A1,SLC14A1,SLC1A5,SLC22A18,SLC27A5,SLC29A3,SLC39A4,SLC4A11,SLC6A5,Slc7a12,SYTL1,TAP1,TGFB1,TLR2,TNFSF4,TSPO,UNC93B1,WNK4,…	67
Cell-To-Cell Signaling and Interaction, Hematological System Development and Function	Aggregation of blood cells	0.00113				ADRB2,ALOX12,CLIC1,FERMT3,LGALS1,PLEK,PTPN6	7
Lipid Metabolism, Small Molecule Biochemistry	Synthesis of prostaglandin	0.00134		1.067	bias	ANXA1,AVP,CD74,PTGS1,TGFB1,VIM	6
Cellular Compromise, Inflammatory Response	Degranulation of neutrophils	0.00137				ANXA3,MYO1F,STXBP2	3
Lipid Metabolism, Small Molecule Biochemistry	Synthesis of lipid	0.00138		0.946	bias	AGPAT2,ALOXE3,ANXA1,AVP,B4GALT1,C3,CD74,CXCL10,DAGLA,DRD2,FGR,HACD4,HEXB,HSD17B1,IGFBP2,IL1A,LCAT,LPCAT2,LTC4S,MLXIPL,PLCG2,PTGS1,SLC27A5,ST8SIA4,TGFB1,TSPO,VIM	27
Molecular Transport	Secretion of molecule	0.00141		-1.183		ANXA1,AVP,BTK,CARD11,CASP1,CBLN4,CD14,CD300A,CD44,CD74,DRD2,FCGR2A,FGR,FZD4,GNPTAB,IL1A,IL1RN,KCNN4,LGALS1,PTGS1,RHBDF2,TGFB1,TLR2,TNFSF4	24
Small Molecule Biochemistry	Production of aldesleukin	0.00143				ANXA1,SASH3,SLC11A1,TNFSF4	4
Cellular Development, Cellular Growth and Proliferation, Organ Development, Skeletal and Muscular System Development and Function, Tissue Development	Proliferation of muscle cells	0.00151		1.812		ALOX12,AVP,C3AR1,CYBA,HMOX1,HOPX,IFNGR1,MYD88,OGN,PTAFR,RIPK3,STAT1,TGFB1,TGFBR2,WNK4	15
Cell Signaling, Cellular Function and Maintenance, Molecular Transport, Vitamin and Mineral Metabolism	Influx of Ca2+	0.00153		0.903	bias	AVP,CRACR2B,DRD2,MRGPRD,PLCG2,WNK4	6
Cellular Movement, Hematological System Development and Function, Immune Cell Trafficking	Lymphocyte migration	0.0016				CXCL13,DOCK2,ICAM1,MSN,MYO1G	5
Cellular Function and Maintenance	Receptor-mediated endocytosis	0.00169				ADRB2,BICD1,CD14,CD300A,FCGR1A,FCGR2B,IFITM3,MRC1,TGFBR2	9
Organismal Development	Growth of vessel	0.00173				Ccl2,CTGF,IFNGR1,SELPLG,TGFB1,TIMP2	6
Connective Tissue Disorders, Inflammatory Disease, Inflammatory Response, Organismal Injury and Abnormalities, Skeletal and Muscular Disorders	Inflammation of joint	0.00173				CCL3L3,CCL4,CCR5,IL1RN,IL20RA,STAT1	6
Carbohydrate Metabolism	Catabolism of carbohydrate	0.00192				CD44,CP,G6PC,GLB1,HEXB,HK2,TGFB1	7
Tissue Development	Organization of extracellular matrix	0.00194				B4GALT1,CYR61,DDR1,FAP,GFAP,LCP1,LGALS3,NFKB2,SMOC2,SPINT1	10
Cellular Development, Cellular Growth and Proliferation, Endocrine System Development and Function, Nervous System Development and Function, Organ Development	Proliferation of pituitary cells	0.002				IL1A,IL1RN,TGFB1	3
Cardiovascular System Development and Function, Cellular Movement	Migration of endothelial cells	0.00212		1.257	bias	ALOX12,ANGPT4,ANXA3,FAP,ICAM1,ITGB2,NRP1,P2RX4,TGFB1	9
Nervous System Development and Function	Sensation	0.00214				ADRB2,ALOXE3,CNR2,CTSS,FCGR3A/FCGR3B,FZD4,GRXCR1,HEXB,ICAM1,IL1A,IL1RN,MYO7A,P2RX4,PTGS1,SCN8A,TLR4,TMIE	17
Cellular Development, Cellular Growth and Proliferation, Hematological System Development and Function, Hematopoiesis, Lymphoid Tissue Structure and Development, Tissue Development	Monocytopoiesis	0.00218		1.342		CD4,CD74,HLA-DRB5,INPP5D,ZFP36L1	5
Cell Death and Survival, Organismal Injury and Abnormalities	Apoptosis of epithelial cell lines	0.0022		0.068		ATF3,BIRC3,CA3,CSF1R,TGFB1,TGFBR2	6
Cellular Development, Cellular Growth and Proliferation, Organ Development, Skeletal and Muscular System Development and Function, Tissue Development	Proliferation of smooth muscle cells	0.0022		1.812		ALOX12,C3AR1,CYBA,HMOX1,IFNGR1,MYD88,OGN,PTAFR,RIPK3,STAT1,TGFB1,TGFBR2,WNK4	13
Drug Metabolism, Protein Synthesis	Synthesis of aldesleukin	0.00221		1.165	bias	CARD11,CD1D,IL1A,LAG3	4
Cellular Assembly and Organization, Cellular Function and Maintenance	Organization of actin cytoskeleton	0.00223				ANXA1,Bst2,GPR65,ICAM1,IL1A,MSN,MYO1F,NCKAP1L,NRP1,PDLIM4,PLEK,RAB13,RAC2,RND1,SH2B2,TGFB1,VASP	17
Cellular Function and Maintenance, Small Molecule Biochemistry	Homeostasis of metal ion	0.00244				Ccl2,CCL3L3,CD40,CP,Hamp,HEXB,HMOX1,Mt1,Mt1m/Mt2A,SLC11A1,SLC39A4,STIM2,TGFB1,TRDN	14
Lipid Metabolism, Small Molecule Biochemistry	Fatty acid metabolism	0.00265		1.977	bias	ABCC3,ALOXE3,ANXA1,AVP,B4GALT1,CD74,DRD2,FGR,HACD4,KCNN4,LCAT,LTC4S,MLXIPL,NCF1,NPC2,PDPN,PMP2,PTGS1,SLC27A5,ST8SIA4,TGFB1,TLR2,TLR4,VIM	24
Cell-To-Cell Signaling and Interaction, Hematological System Development and Function, Immune Cell Trafficking	Adhesion of lymphocytes	0.00267				ICAM1,SIPA1	2
Humoral Immune Response, Inflammatory Response	Classical complement pathway	0.00267				C1QA,C3	2
Cellular Development, Hair and Skin Development and Function	Differentiation of epithelial cell lines	0.00267				TGFB1,TGFBR2	2
Cancer, Organismal Injury and Abnormalities, Skeletal and Muscular Disorders	Hyperplasia of neointimal cells	0.00267				CYR61,FOXO3	2
Cellular Movement, Connective Tissue Development and Function, Hepatic System Development and Function	Migration of hepatic stellate cells	0.00267				CD44,CTGF	2
Cell-To-Cell Signaling and Interaction, Molecular Transport, Small Molecule Biochemistry	Release of 5-hydroxytryptamine	0.00267				FCER1G,TYROBP	2
Dermatological Diseases and Conditions, Organismal Injury and Abnormalities	Scratch lesion	0.00267				TGFB1,VIM	2
Connective Tissue Disorders, Inflammatory Disease, Inflammatory Response, Organismal Injury and Abnormalities, Skeletal and Muscular Disorders	Adjuvant arthritis	0.0027				CCL3L3,CCL4,CCR5,STAT1	4
Cancer, Gastrointestinal Disease, Inflammatory Disease, Organismal Injury and Abnormalities	Barrett syndrome	0.0027				CTSC,LCAT,LYZ,TIMP1	4
Cancer, Gastrointestinal Disease, Organismal Injury and Abnormalities	Esophageal adenocarcinoma	0.0027				CTSC,LCAT,LYZ,TIMP1	4
Drug Metabolism, Endocrine System Development and Function, Lipid Metabolism, Small Molecule Biochemistry, Vitamin and Mineral Metabolism	Synthesis of testosterone	0.0027				CXCL10,IGFBP2,IL1A,TSPO	4
Gastrointestinal Disease, Organismal Injury and Abnormalities, Reproductive System Disease	Experimental intestinal endometriosis	0.0028				ICAM1,TNFRSF1A,TNFRSF1B	3
Cellular Development, Cellular Growth and Proliferation, Hematological System Development and Function, Hematopoiesis, Lymphoid Tissue Structure and Development, Tissue Development	Myelopoiesis of leukocytes	0.00307		0.87		C1QC,CD4,CD74,HCLS1,HLA-DRB5,INPP5D,ZFP36L1	7
Cell Signaling, Molecular Transport, Vitamin and Mineral Metabolism	Quantity of Ca2+	0.00312		0.753	bias	A2M,AVP,C3AR1,CD38,CIB1,CX3CR1,DRD2,FOXO3,ICAM1,S100A4,TGFB1	11
Cell-To-Cell Signaling and Interaction	Adhesion of tumor cell lines	0.00326		0.254	bias	CYR61,ICAM1,IFITM3,SIPA1	4
Embryonic Development, Hematological System Development and Function, Lymphoid Tissue Structure and Development, Organ Development, Organismal Development, Tissue Development	Formation of lymph node	0.00326				CXCL13,PDPN,RIPK3,TGFB1	4
Cellular Development, Cellular Growth and Proliferation, Hematological System Development and Function, Lymphoid Tissue Structure and Development	Proliferation of activated T lymphocytes	0.00331	Increased	2	bias	CD86,IGFBP2,ITGB2,PYCARD,TNFSF4	5
Cell Signaling, Molecular Transport, Small Molecule Biochemistry, Vitamin and Mineral Metabolism	Release of Ca2+	0.00336				A2M,AVP,CD38,DRD2,PLCG2,PTPRC,TRPM2	7
Cellular Assembly and Organization, Cellular Function and Maintenance, Tissue Development	Formation of actin filaments	0.00359		1.9	bias	AVP,Fhod1,GPR65,HCLS1,ICAM1,LAT2,NCKAP1L,PDLIM4,PYCARD,TGFB1,TLR2,VASP,WAS	13
Antigen Presentation, Cell-mediated Immune Response, Cellular Assembly and Organization, Cellular Development, Cellular Growth and Proliferation, Embryonic Development, Hematological System Development and Function, Hematopoiesis, Lymphoid Tissue Structure and Development, Organ Development, Organismal Development, Tissue Development	Formation of immunological synapses	0.00376				DOCK2,DOCK8,MSN	3
Cellular Function and Maintenance	Homeostasis of red blood cells	0.00376				AXL,HMOX1,NCKAP1L	3
Cell Death and Survival, Skeletal and Muscular Disorders	Apoptosis of smooth muscle cells	0.00377		1.897		FAS,FOXO3,RIPK3,TGFB1,TNFRSF1A	5
Organismal Functions	Thermoregulation	0.00377				ADRB2,AVP,DRD2,IL1RN,TRPM2	5
Cell-To-Cell Signaling and Interaction, Hematological System Development and Function, Inflammatory Response	Aggregation of blood platelets	0.00418				ADRB2,ALOX12,CLIC1,FERMT3,PLEK,PTPN6	6
Carbohydrate Metabolism, Small Molecule Biochemistry	Metabolism of glycosaminoglycan	0.0046				CD44,CP,HEXB,TGFB1	4
Molecular Transport	Transport of metal	0.00466				ADRB2,AVP,CCL3L3,CCR5,CP,DRD2,FXYD2,Hamp,HMOX1,KCNJ5,KCNN4,Mt1,Mt1m/Mt2A,P2RX4,SCN4A,SCN8A,SLC11A1,SLC39A4,SLC4A11,TGFB1	20
Molecular Transport	Transport of Na+	0.00473				ADRB2,DRD2,FXYD2,P2RX4,SCN4A,SCN8A,SLC4A11,TGFB1	8
Cell-To-Cell Signaling and Interaction, Hematological System Development and Function, Inflammatory Response, Organismal Functions	Activation of blood platelets	0.00482				AXL,ENTPD2,PDPN,PLEK,TLR4	5
Cell Death and Survival	Cell death of neuroglia	0.00482		-0.447		Ccl2,CD44,PRKCH,STAT1,TLR4	5
Nervous System Development and Function	Nociception	0.00487				ADRB2,ALOXE3,CNR2,CTSS,FCGR3A/FCGR3B,IL1A,IL1RN,P2RX4,PTGS1,TLR4	10
Cell-To-Cell Signaling and Interaction, Connective Tissue Development and Function, Hepatic System Development and Function	Activation of hepatic stellate cells	0.0049				IL1A,TGFB1,TIMP1	3
Inflammatory Response, Organismal Injury and Abnormalities, Renal and Urological Disease	Chronic allograft nephropathy	0.0049				TGFB1,TIMP1,TIMP2	3
Inflammatory Response	Fever	0.0049				CCL3L3,IL1A,IL1RN	3
Molecular Transport, Protein Trafficking	Secretion of cytokine	0.00506				CASP1,CD14,FGR,IL1A,TLR2,TNFSF4	6
Cardiovascular System Development and Function	Vasoconstriction of blood vessel	0.00509	Increased	2.607	bias	AVP,CD38,ICAM1,PTAFR,PTGS1,TBXAS1,WNK4	7
Cell Morphology	Cell flattening	0.00524				ACVR1C,TGFB1	2
Inflammatory Response	Detection of lipopolysaccharide	0.00524				TLR4,Trem2	2
Embryonic Development, Organismal Development, Tissue Development	Development of mesendoderm	0.00524				ACVR1C,ZFP36L1	2
Immunological Disease, Inflammatory Disease, Inflammatory Response, Skeletal and Muscular Disorders	Experimental autoimmune myositis	0.00524				Ccl2,IL1A	2
Organismal Injury and Abnormalities, Renal and Urological Disease	Unilateral ureteral obstruction	0.00524				TNFRSF1A,TNFRSF1B	2
Cell-mediated Immune Response, Cellular Movement, Hematological System Development and Function, Immune Cell Trafficking	T cell migration	0.00539				CXCL13,ICAM1,MSN,MYO1G	4
Dermatological Diseases and Conditions, Neurological Disease, Organismal Injury and Abnormalities	Hyperesthesia	0.00556		-0.129	bias	ALOXE3,CTSS,IL1RN,TLR4,TNFRSF1A,TNFRSF1B	6
Cellular Movement, Hematological System Development and Function, Immune Cell Trafficking, Inflammatory Response	Cellular infiltration by macrophages	0.00623				Ccl2,IL1RN,SERPING1	3
Developmental Disorder, Organismal Injury and Abnormalities	Congenital malformation of genitourinary system	0.00673				A2M,CP,CTGF,FXYD5,HMOX1,MYH3,PSMB9,SAMSN1,TIMP1,TIMP2	10
Cell Death and Survival	Cytolysis	0.00723				FCGR1A,FCGR2A,GSDMD,PAX2	4
Gastrointestinal Disease, Hepatic System Disease, Organismal Injury and Abnormalities	Fibrosis of liver	0.00723				TGFB1,TGFBR2,TIMP1,TIMP2	4
Cellular Function and Maintenance, Molecular Transport, Small Molecule Biochemistry	Homeostasis of transition metal ion	0.00741				CP,Hamp,HMOX1,Mt1,Mt1m/Mt2A,SLC11A1,SLC39A4	7
Cell Morphology, Cellular Assembly and Organization, Cellular Function and Maintenance	Reorganization of cytoskeleton	0.00741				ANXA1,GPR65,ICAM1,NRP1,PDLIM4,PLEK,TGFB1	7
Cellular Function and Maintenance, Molecular Transport, Small Molecule Biochemistry	Homeostasis of Zn2+	0.00776				Mt1,Mt1m/Mt2A,SLC39A4	3
Cellular Movement, Hematological System Development and Function, Immune Cell Trafficking, Inflammatory Response	Infiltration by neutrophils	0.00776				ANXA1,CCL4,IL1RN	3
Cell-To-Cell Signaling and Interaction, Hematological System Development and Function, Immune Cell Trafficking, Inflammatory Response	Activation of macrophages	0.00787		1.982	bias	CD1D,CX3CR1,HMOX1,SLC11A1,TLR4,TYROBP	6
Cell Death and Survival	Apoptosis of leukocyte cell lines	0.00855				FAS,PTPN6	2
Cell Death and Survival, Cellular Function and Maintenance	Clearance of neutrophils	0.00855				ANXA1,AXL	2
Organismal Injury and Abnormalities	Fibrosis of tissue	0.00855				Ccl2,TGFB1	2
Free Radical Scavenging	Formation of reactive oxygen species	0.00855				CYBA,NCF1	2
Cellular Function and Maintenance	Macropinocytosis	0.00855				DOCK2,PYCARD	2
Cell Cycle	Mitogenesis of central nervous system cells	0.00855				PTPN6,TGFB1	2
Behavior	Place preference	0.00855				MYD88,TLR4	2
Cellular Development, Cellular Growth and Proliferation, Reproductive System Development and Function	Proliferation of prostate cell lines	0.00855				TGFB1,TGFBR2	2
Cancer, Organismal Injury and Abnormalities	Non-melanoma solid tumor	0.00918				CTSC,LCAT,LYZ,NRP1,TIMP1	5
Cell Death and Survival	Apoptosis of neuroglia	0.00944		-1	bias	Ccl2,CD44,PRKCH,STAT1	4
Cellular Development, Cellular Growth and Proliferation, Digestive System Development and Function, Hepatic System Development and Function, Organ Development	Proliferation of liver cells	0.00944		-0.254	bias	CTGF,FAS,TGFB1,TIMP2	4
Lipid Metabolism, Molecular Transport, Small Molecule Biochemistry	Secretion of eicosanoid	0.00944				ANXA1,DRD2,IL1A,LGALS1	4
Hematological System Development and Function, Tissue Development	Accumulation of myeloid cells	0.00948				IL1RN,TIMP2,TNFRSF1A	3
Cell Death and Survival	Apoptosis of phagocytes	0.00948				ANXA1,CD44,FCER1G	3
Carbohydrate Metabolism, Small Molecule Biochemistry	Catabolism of glycosaminoglycan	0.00948				CD44,CP,TGFB1	3
Protein Synthesis	Metabolism of lipoprotein	0.00948				APOBEC1,LCAT,OLR1	3
Cellular Development, Cellular Growth and Proliferation, Hematological System Development and Function, Lymphoid Tissue Structure and Development	Proliferation of alpha-beta T lymphocytes	0.00948				DOCK2,PTPRC,TNFSF4	3
Cellular Development, Cellular Growth and Proliferation, Hematological System Development and Function, Hematopoiesis, Tissue Development	Differentiation of hematopoietic progenitor cells	0.00955				APOBEC3B,ARL11,CIB1,PLD4,PLEK,PTPN6,PTPRC,RBM47,TGFB1,TOP2A	10
Cellular Assembly and Organization	Formation of cytoskeleton	0.00992	Increased	2.087	bias	AVP,FES,Fhod1,GPR65,HCLS1,ICAM1,LAT2,NCKAP1L,PDLIM4,PYCARD,TGFB1,TLR2,VASP,WAS	14
Cellular Growth and Proliferation, Connective Tissue Development and Function, Tissue Development	Proliferation of connective tissue cells	0.00992	Increased	2.22		ANXA2,AVP,C1QL4,CD74,CSF1R,CTGF,CYR61,GRN,IFI30,SLURP1,TGFB1,TIMP2,TMEM119,ZFP36L1	14
Post-Translational Modification	Phosphorylation of protein	0.0107	Increased	2.224	bias	ACVR1C,ANXA2,BIRC3,BTK,C3,CD4,CD40,CD74,CDKN2C,CIB1,CSF1R,CTGF,CYR61,DDR1,FAS,FES,FGR,GPNMB,HCK,HLA-DRB5,ILF3,Irgm1,KNDC1,NCKAP1L,NRP1,PRKCH,RAD51,RIPK3,TGFB1,TGFBR2,TLR7,VRK2,WNK4	33
Molecular Transport	Transport of inorganic cation	0.0109				ADRB2,AVP,CCL3L3,CCR5,CP,DRD2,FXYD2,HVCN1,KCNJ5,KCNN4,P2RX4,SCN4A,SCN8A,SLC11A1,SLC39A4,SLC4A11,TGFB1	17
Carbohydrate Metabolism	Metabolism of carbohydrate	0.0111		0.825	bias	AGPAT2,AVP,B4GALT1,CD44,CP,CSF1R,CTGF,DRD2,G6PC,GLB1,HEXB,HK2,ICAM1,IL1RN,LCAT,MAN2B1,PLCG2,PLEK,PTAFR,ST8SIA4,SULF1,TGFB1,TNFRSF1A	23
Embryonic Development, Hematological System Development and Function, Lymphoid Tissue Structure and Development, Organ Development, Organismal Development, Tissue Development	Formation of lymphoid organ	0.0114				CXCL13,FAS,KMT2A,MAFB,NFKB2,PDPN,RIPK3,TGFB1	8
Molecular Transport	Transport of anion	0.0114				ABCC3,CLIC1,KCNN4,P2RY6,SLC11A1,SLC4A11,TSPO,WNK4	8
Cell Death and Survival	Apoptosis of myeloid cells	0.0114				ANXA1,CD44,FCER1G	3
Organismal Development	Size of body	0.0114				ADRB2,LGMN,PLAC8	3
Lipid Metabolism, Small Molecule Biochemistry	Synthesis of leukotriene	0.0114				ANXA1,FGR,LTC4S	3
Cell Death and Survival	Apoptosis of prostate cell lines	0.0126				TGFB1,TGFBR2	2
Carbohydrate Metabolism, Small Molecule Biochemistry	Catabolism of hexose	0.0126				GLB1,HK2	2
Cellular Movement, Hematological System Development and Function, Immune Cell Trafficking, Inflammatory Response	Chemotaxis of dendritic cells	0.0126				GPR183,TRPM2	2
Cardiovascular Disease, Organismal Injury and Abnormalities, Renal and Urological Disease	Ischemia of kidney	0.0126				CYR61,HMOX1	2
Gastrointestinal Disease, Hepatic System Disease	Obstructive cholestasis	0.0126				ABCC3,CD68	2
Molecular Transport	Transport of monovalent inorganic cation	0.0126				ADRB2,DRD2,FXYD2,HVCN1,KCNJ5,KCNN4,P2RX4,SCN4A,SCN8A,SLC4A11,TGFB1	11
Molecular Transport	Transport of metal ion	0.0131				ADRB2,AVP,CCL3L3,CCR5,CP,DRD2,FXYD2,KCNJ5,KCNN4,P2RX4,SCN4A,SCN8A,SLC11A1,SLC39A4,SLC4A11,TGFB1	16
Carbohydrate Metabolism	Hydrolysis of carbohydrate	0.0135		1.091	bias	AVP,CCL4,G6PC,PTAFR	4
Cell Death and Survival, Cellular Compromise	Cytotoxicity of cytotoxic T cells	0.0135				CD1D,HLA-A,PTPRC	3
Cellular Function and Maintenance	Pinocytosis	0.0135				AXL,DOCK2,PYCARD	3
Cancer	Transformation of fibroblast cell lines	0.0143	Increased	2.172	bias	BTK,CD4,CD40,CSF1R,FCGR3A/FCGR3B,FES,HCK	7
Organismal Injury and Abnormalities	Fibrosis	0.0145				Ccl2,TGFB1,TGFBR2,TIMP1,TIMP2	5
Post-Translational Modification, Protein Degradation, Protein Synthesis	Hydrolysis of protein fragment	0.0148				CASP1,CNDP1,CTSC,CTSH,CTSS,CTSZ,ENDOU,FAP,HTRA4,LGMN,ST14,TIMP2,TMPRSS7	13
Cellular Assembly and Organization, Tissue Development	Formation of filaments	0.015	Increased	2.136	bias	AVP,FES,Fhod1,GPR65,HCLS1,ICAM1,LAT2,NCKAP1L,PDLIM4,PYCARD,TGFB1,TLR2,VASP,WAS	14
Carbohydrate Metabolism	Catabolism of polysaccharide	0.0151				CD44,CP,G6PC,TGFB1	4
Cellular Growth and Proliferation, Nervous System Development and Function, Organ Development	Proliferation of brain cells	0.0151				GRN,IL1A,IL1RN,TGFB1	4
Protein Synthesis	Polymerization of protein	0.0151				A2M,AIM2,ANXA2,B4GALT1,BIRC3,CD74,ENTPD2,FAS,FCER1G,GBP5,GLS,GPX3,GSDMD,HLA-DRB5,HMOX1,P2RX4,RAD51,RIPK3,RNF213,STOM,TGM3,TNFRSF1A,WAS	23
Cellular Development, Cellular Growth and Proliferation, Hematological System Development and Function, Hematopoiesis, Lymphoid Tissue Structure and Development, Tissue Development	Differentiation of myeloid leukocytes	0.0151		0.798	bias	C1QC,CD4,CD74,HCLS1,HLA-DRB5,INPP5D,ZFP36L1	7
Cell Morphology, Cellular Assembly and Organization, Cellular Function and Maintenance	Reorganization of actin cytoskeleton	0.0155				ANXA1,GPR65,ICAM1,NRP1,PDLIM4,PLEK	6
Embryonic Development, Hematological System Development and Function, Lymphoid Tissue Structure and Development, Organ Development, Organismal Development, Tissue Development	Formation of lymphoid tissue	0.0156				CXCL13,FAS,KMT2A,MAFB,NFKB2,PDPN,RIPK3,TGFB1,TNFRSF13C	9
Developmental Disorder, Hereditary Disorder, Organismal Injury and Abnormalities, Renal and Urological Disease	Polycystic Kidney Disease	0.0156				A2M,CP,CTGF,FXYD5,HMOX1,PSMB9,SAMSN1,TIMP1,TIMP2	9
Free Radical Scavenging	Generation of superoxide	0.0159				CYBA,CYBB,NCF1	3
Organismal Functions, Organismal Injury and Abnormalities	Healing of lesion	0.0166				ADRB2,B4GALT1,CNN2,IL1RN,SLC11A1,TGFB1	6
Cellular Development, Cellular Growth and Proliferation, Nervous System Development and Function	Proliferation of neuroglia	0.0166	Increased	2.236		GFAP,GRN,PRKCH,TGFB1,TSPO,VIM	6
Cell Death and Survival	Cytotoxicity	0.0168		1.982	bias	CD1D,HLA-A,PTPRC,TOP2A	4
Carbohydrate Metabolism, Small Molecule Biochemistry	Metabolism of galactose	0.0173				B4GALT1,GLB1	2
Cell-To-Cell Signaling and Interaction, Cellular Movement, Hematological System Development and Function, Immune Cell Trafficking, Inflammatory Response	Recruitment of neutrophils	0.0173				Ccl2,CCL4	2
Lipid Metabolism, Small Molecule Biochemistry	Synthesis of fatty acid	0.0178		1.446	bias	ANXA1,AVP,CD74,FGR,HACD4,LTC4S,MLXIPL,PTGS1,TGFB1,VIM	10
Inflammatory Disease, Inflammatory Response, Neurological Disease, Organismal Injury and Abnormalities	Encephalitis	0.0185				CCR5,CX3CR1,TGFB1	3
Cell Signaling, Molecular Transport, Vitamin and Mineral Metabolism	Entrance of Ca2+	0.0185				AVP,CRACR2B,S100A4	3
Cellular Function and Maintenance	Homeostasis of myeloid cells	0.0185				ANXA1,Hamp,NCKAP1L	3
Lipid Metabolism, Small Molecule Biochemistry	Hydrolysis of phospholipid	0.0186		1.091	bias	AVP,CCL4,FAS,PTAFR	4
Protein Synthesis	Homo-oligomerization of protein	0.0187				B4GALT1,ENTPD2,FAS,FCER1G,GSDMD,HMOX1,P2RX4,RAD51,RIPK3,RNF213,STOM	11
Cellular Assembly and Organization, Cellular Function and Maintenance, Tissue Development	Polymerization of actin filaments	0.019		1.387	bias	HCLS1,ICAM1,NCKAP1L,PYCARD,TLR2,VASP,WAS	7
Cell-To-Cell Signaling and Interaction, Cellular Assembly and Organization	Cell-cell adhesion	0.0193				CYR61,FERMT3,ICAM1,ITGB2,MSN,OLR1,PDPN,PTPRC,SCARF2,TGFB1	10
Molecular Transport	Transport of ion	0.0207				ABCC3,ADRB2,AVP,CCL3L3,CCR5,CLIC1,CP,DRD2,FXYD2,HVCN1,KCNJ5,KCNN4,P2RX4,P2RY6,SCN4A,SCN8A,SLC11A1,SLC39A4,SLC4A11,TGFB1,TSPO,WNK4	22
Cell Death and Survival	Apoptosis of pheochromocytoma cell lines	0.0212		1.094		ATF3,CASP1,DRD2,FAS,NR0B2,PTPN6,TNFRSF1A	7
Cell Death and Survival	Cell death of immune cells	0.0212		-0.447		ANXA1,CD44,DOCK8,FAS,FCER1G,PLCG2,PTPN6	7
Cell Death and Survival, Skeletal and Muscular Disorders	Apoptosis of vascular smooth muscle cells	0.0213				FOXO3,RIPK3,TGFB1	3
Free Radical Scavenging, Small Molecule Biochemistry	Biosynthesis of hydrogen peroxide	0.0213				CYBA,CYBB,NCF1	3
Cardiovascular System Development and Function, Organismal Development	Formation of neointima	0.0213				Ccl2,IFNGR1,SELPLG	3
Drug Metabolism, Lipid Metabolism, Small Molecule Biochemistry	Synthesis of prostaglandin E2	0.0213				ANXA1,PTGS1,VIM	3
Cardiovascular System Development and Function, Cell-To-Cell Signaling and Interaction	Activation of endothelial cells	0.0226				CXCL10,IL1A	2
Cell-To-Cell Signaling and Interaction, Hematological System Development and Function, Immune Cell Trafficking, Inflammatory Response	Activation of myeloid dendritic cells	0.0226				CD37,PYCARD	2
Cellular Development, Cellular Growth and Proliferation, Organ Development, Skeletal and Muscular System Development and Function, Tissue Development	Development of muscle cell lines	0.0226				AVP,HOPX	2
Cell-mediated Immune Response, Cellular Development, Cellular Function and Maintenance, Cellular Growth and Proliferation, Embryonic Development, Hematological System Development and Function, Hematopoiesis, Lymphoid Tissue Structure and Development, Organ Development, Organismal Development, Tissue Development	Differentiation of gamma-delta T lymphocytes	0.0226				NCKAP1L,PTPRC	2
Cell-mediated Immune Response, Cellular Development, Cellular Function and Maintenance, Cellular Growth and Proliferation, Embryonic Development, Hematological System Development and Function, Hematopoiesis, Lymphoid Tissue Structure and Development, Organ Development, Organismal Development, Tissue Development	Differentiation of natural killer T lymphocytes	0.0226				CD1D,TGFBR2	2
Cellular Movement	Dispersion of cells	0.0226				CD44,TIMP1	2
Cell-To-Cell Signaling and Interaction	Gap junctional intercellular communication of cells	0.0226				TGFB1,TLR2	2
Cellular Assembly and Organization, Embryonic Development, Organismal Development, Reproductive System Development and Function	Penetration of zona pellucida	0.0226				B4GALT1,HEXB	2
Cellular Development, Cellular Growth and Proliferation, Organ Development, Renal and Urological System Development and Function	Proliferation of mesangial cells	0.0226				AVP,AXL	2
Drug Metabolism, Endocrine System Development and Function, Lipid Metabolism, Molecular Transport, Small Molecule Biochemistry	Secretion of progesterone	0.0226				FZD4,TGFB1	2
Lipid Metabolism, Small Molecule Biochemistry	Metabolism of phospholipid	0.0235				AGPAT2,ASPG,CSF1R,DRD2,HEXB,HMOX1,LCAT,LPCAT2,PLCG2,PLEK	10
Inflammatory Response	Adaptive immune response	0.0242				CTSH,CTSS,GPR183	3
Tissue Development	Disassembly of extracellular matrix	0.0242				DDR1,FAP,LCP1	3
Cellular Function and Maintenance, Molecular Transport, Small Molecule Biochemistry	Iron homeostasis	0.0242				Hamp,HMOX1,SLC11A1	3
Cellular Development	Differentiation of pheochromocytoma cell lines	0.0261		1.309	bias	ACVR1C,ANXA2,DDR1,FOXO3,SH2B2,TNFRSF1A,TNFRSF1B	7
Cellular Development, Cellular Growth and Proliferation	Cell proliferation of tumor cell lines	0.0262		0.684		ACVR1C,ANXA2,DCN,FLI1,GRN,IFITM3,NRP1,S100A4,TGFB1	9
Cell Death and Survival, Organismal Injury and Abnormalities	Apoptosis of epithelial cells	0.0269				FAP,FAS,NCF1,TGFB1	4
Cell-To-Cell Signaling and Interaction, Cellular Growth and Proliferation, Hematological System Development and Function	Co-stimulation of T lymphocytes	0.0275				CARD11,LGALS1,TNFRSF13C	3
Behavior	Conditioning	0.0275				IL1RN,MYD88,TLR4	3
Cellular Development, Cellular Growth and Proliferation, Hematological System Development and Function, Hematopoiesis, Lymphoid Tissue Structure and Development, Tissue Development	Differentiation of myeloid dendritic cells	0.0275				BATF3,TGFB1,TGFBR2	3
Inflammatory Response	Cell-mediated response	0.0284		1	bias	HLA-A,HLA-DRB5,LAG3,SLC11A1,VAV1	5
Hematological System Development and Function, Immune Cell Trafficking, Inflammatory Response, Tissue Development	Accumulation of granulocytes	0.0284				TIMP2,TNFRSF1A	2
Carbohydrate Metabolism, Drug Metabolism, Small Molecule Biochemistry	Catabolism of hyaluronic acid	0.0284				CD44,TGFB1	2
Cellular Movement, Hematological System Development and Function, Hypersensitivity Response, Immune Cell Trafficking, Inflammatory Response	Chemotaxis of eosinophils	0.0284				CCL3L3,LGALS3	2
Hematological System Development and Function	Circulation of blood	0.0284				FLI1,STAT1	2
DNA Replication, Recombination, and Repair	Conformational modification of DNA	0.0284				RAD51,TOP2A	2
Organ Development, Renal and Urological System Development and Function	Function of kidney	0.0284				ADRB2,ICAM1	2
Cardiovascular Disease, Organismal Injury and Abnormalities	Injury of heart	0.0284				ANXA1,IL1A	2
Cell Cycle, DNA Replication, Recombination, and Repair	Ligation of DNA	0.0284				RAD51,TOP2A	2
Cell-To-Cell Signaling and Interaction, Molecular Transport, Small Molecule Biochemistry	Secretion of 5-hydroxytryptamine	0.0284				CD300A,FCGR2A	2
Cell Morphology, Cellular Function and Maintenance	Autophagy	0.0285		1.912		BMF,CASP1,CYBB,DCN,DRAM1,HMOX1,Irgm1,MEFV,NCF1,PYCARD,TCIRG1,TLR4	12
Free Radical Scavenging, Small Molecule Biochemistry	Metabolism of hydrogen peroxide	0.0293				CYBA,CYBB,GPX3,NCF1	4
Cellular Movement	Migration of tumor cell lines	0.0293		1.937		ANXA2,CXCL10,NRP1,S100A4	4
Carbohydrate Metabolism, Small Molecule Biochemistry	Synthesis of inositol phosphate	0.0293		0.882	bias	AVP,ICAM1,PLEK,PTAFR	4
Cell-To-Cell Signaling and Interaction, Endocrine System Development and Function	Activation of beta islet cells	0.0302				STXBP2	1
Cell-To-Cell Signaling and Interaction, Renal and Urological System Development and Function	Activation of mesangial cells	0.0302				TGFB1	1
Inflammatory Response, Organismal Injury and Abnormalities, Skeletal and Muscular Disorders	Acute inflammation of hindpaw	0.0302				LGALS1	1
Cell-To-Cell Signaling and Interaction, Cell-mediated Immune Response, Cellular Movement, Hematological System Development and Function, Immune Cell Trafficking	Adhesion of T lymphocytes	0.0302				ICAM1	1
Cardiovascular System Development and Function, Cell-To-Cell Signaling and Interaction	Adhesion of microvascular endothelial cells	0.0302				ICAM1	1
Metabolic Disease, Organismal Injury and Abnormalities, Renal and Urological Disease	Alkalinization of mesangial cells	0.0302				AVP	1
Cell Death and Survival	Apoptosis of gastric mucous cells	0.0302				HMOX1	1
Cell Death and Survival, Organismal Injury and Abnormalities	Apoptosis of melanocytes	0.0302				FAP	1
Cell Cycle	Arrest in G0/G1 phase transition of vascular smooth muscle cells	0.0302				RIPK3	1
Cell Cycle, Nervous System Development and Function	Arrest in cell cycle progression of astrocytes	0.0302				TGFB1	1
Nervous System Development and Function	Attentional engagement	0.0302				AVP	1
Cell Morphology, Cellular Function and Maintenance	Autophagy of intestinal cell lines	0.0302				TLR4	1
Energy Production, Nucleic Acid Metabolism, Small Molecule Biochemistry	Binding of ATP	0.0302				FXYD2	1
Cell-To-Cell Signaling and Interaction	Binding of E. coli	0.0302				CD48	1
Cell-To-Cell Signaling and Interaction	Binding of adenocarcinoma cell lines	0.0302				NRP1	1
Cell-To-Cell Signaling and Interaction, Nervous System Development and Function	Binding of neurites	0.0302				CD44	1
Cell Cycle, Gene Expression	Binding of p53 consensus binding site	0.0302				CTGF	1
Cell-To-Cell Signaling and Interaction, Hematological System Development and Function, Hematopoiesis	Binding of red blood cells	0.0302				FCGR2A	1
Cell Morphology, Cellular Assembly and Organization, Cellular Development, Cellular Function and Maintenance, Cellular Growth and Proliferation, Embryonic Development, Nervous System Development and Function, Organismal Development, Tissue Development	Branching of sensory axons	0.0302				A2M	1
Protein Degradation, Protein Synthesis	Breakdown of protein	0.0302				IL1RN	1
Neurological Disease	Catalepsy	0.0302				AVP	1
Cell Cycle, Reproductive System Development and Function	Cell cycle progression of prostate cell lines	0.0302				TGFB1	1
Cell Death and Survival	Cell death of lung cell lines	0.0302				HMOX1	1
Cell Death and Survival, Embryonic Development	Cell death of neuroblasts	0.0302				FAS	1
Cell Death and Survival, Organismal Injury and Abnormalities, Respiratory Disease	Cell death of pneumocytes	0.0302				PRG2	1
Cardiovascular System Development and Function, Cell Morphology	Cell flattening of endothelial cells	0.0302				TGFB1	1
Cellular Movement	Cell movement of adenocarcinoma cell lines	0.0302				NRP1	1
Cell Morphology, Hepatic System Development and Function	Cell rounding of hepatocytes	0.0302				TGFB1	1
Cell Death and Survival, Hematological System Development and Function	Cell viability of B lymphocytes	0.0302				PLCG2	1
Cell-To-Cell Signaling and Interaction, Cellular Assembly and Organization, Cellular Movement, Nervous System Development and Function	Chemorepulsion of sensory axons	0.0302				NRP1	1
Cell Death and Survival, Cellular Function and Maintenance, Hematological System Development and Function	Clearance of red blood cells	0.0302				FCGR2A	1
Gastrointestinal Disease, Inflammatory Disease, Inflammatory Response, Organismal Injury and Abnormalities	Colitis	0.0302				ICAM1	1
Connective Tissue Disorders, Inflammatory Disease, Inflammatory Response, Organismal Injury and Abnormalities, Skeletal and Muscular Disorders	Collagen-induced arthritis of hindpaw	0.0302				IL20RA	1
Behavior	Contextual conditioning	0.0302				IL1RN	1
Cardiovascular System Development and Function, Tissue Morphology	Contraction of arteriole	0.0302				HMOX1	1
Cell Death and Survival, Drug Metabolism, Small Molecule Biochemistry	Cytotoxicity of etoposide	0.0302				TOP2A	1
Neurological Disease, Organismal Injury and Abnormalities	Damage of spinal cord	0.0302				PYCARD	1
Cardiovascular Disease, Tissue Morphology	Degradation of aneurysm	0.0302				TIMP1	1
Carbohydrate Metabolism, Small Molecule Biochemistry	Degradation of heparan sulfate	0.0302				CP	1
Nucleic Acid Metabolism, Small Molecule Biochemistry	Depletion of NADPH	0.0302				CD38	1
Drug Metabolism, Molecular Transport	Depletion of glutathione	0.0302				HMOX1	1
Cellular Assembly and Organization	Deposition of collagen fibrils	0.0302				TGFB1	1
Digestive System Development and Function, Embryonic Development, Organismal Development	Development of hepatic duct	0.0302				HHEX	1
Embryonic Development, Organismal Development, Tissue Development	Development of rhombomere 6	0.0302				MAFB	1
Metabolic Disease	Diabetes insipidus	0.0302				AVP	1
Cellular Development	Differentiation of kidney cell lines	0.0302				TGFB1	1
Cellular Development, Nervous System Development and Function	Differentiation of pigment cells	0.0302				CD63	1
Cellular Movement, Nervous System Development and Function	Dispersion of granule cells	0.0302				TIMP1	1
Cellular Assembly and Organization, Cellular Compromise	Disruption of cortical actin filaments	0.0302				RND1	1
Cellular Assembly and Organization	Distribution of actin filaments	0.0302				IL1A	1
Nucleic Acid Metabolism, Small Molecule Biochemistry	Editing of cytidine	0.0302				APOBEC1	1
Cell Signaling, Nucleic Acid Metabolism, Small Molecule Biochemistry	Elevation of cyclic AMP	0.0302				AVP	1
Organ Morphology, Tissue Morphology	Enlargement of alveolar lumen	0.0302				TGFB1	1
Cell Morphology, Cellular Assembly and Organization, Cellular Development, Cellular Function and Maintenance, Cellular Growth and Proliferation, Embryonic Development, Nervous System Development and Function, Organismal Development, Tissue Development	Extension of dendrites	0.0302				KNDC1	1
Gastrointestinal Disease, Hepatic System Disease, Organismal Injury and Abnormalities	Failure of liver	0.0302				TIMP1	1
Cardiovascular System Development and Function	Fenestration of endothelial cells	0.0302				TGFB1	1
Inflammatory Disease, Organismal Injury and Abnormalities, Respiratory Disease	Fibrosis of lung pleura	0.0302				TGFB1	1
Hematological System Development and Function, Tissue Development	Formation of bone marrow	0.0302				ICAM1	1
Cell-To-Cell Signaling and Interaction, Cellular Assembly and Organization, Cellular Function and Maintenance, Tissue Development	Formation of cell-associated matrix	0.0302				CD44	1
Cellular Assembly and Organization, Skeletal and Muscular System Development and Function, Tissue Development	Formation of myosin stress fibers	0.0302				ICAM1	1
Cardiovascular Disease, Hematological Disease, Organismal Injury and Abnormalities	Formation of thrombus	0.0302				ANXA2	1
Cell Death and Survival	Fragmentation of hepatocytes	0.0302				TGFB1	1
Cellular Compromise	Fragmentation of vesicles	0.0302				TGFB1	1
Organismal Injury and Abnormalities, Renal and Urological Disease	Gentamicin-induced renal injury	0.0302				HEXB	1
Drug Metabolism, Small Molecule Biochemistry	Glucuronidation of acetaminophen	0.0302				UGT1A6	1
Organismal Functions, Tissue Morphology	Healing of gastric mucosa	0.0302				HMOX1	1
Gastrointestinal Disease, Organismal Functions, Organismal Injury and Abnormalities	Healing of gastric ulcer	0.0302				IL1RN	1
Carbohydrate Metabolism, Small Molecule Biochemistry	Hydrolysis of glucose-6-phosphate	0.0302				G6PC	1
Behavior	Hyperactivity	0.0302				DRD2	1
Dermatological Diseases and Conditions, Neurological Disease, Organismal Injury and Abnormalities, Skeletal and Muscular Disorders	Hyperalgesia of masseter muscle	0.0302				IL1RN	1
Free Radical Scavenging	Hyperproduction of superoxide	0.0302				CYBB	1
Cell Morphology, Organismal Injury and Abnormalities	Hypertrophy of heart cell lines	0.0302				AVP	1
Cell Morphology, Organismal Injury and Abnormalities	Hypertrophy of muscle cell lines	0.0302				AVP	1
Gastrointestinal Disease, Hematological Disease, Hepatic System Disease, Organismal Injury and Abnormalities, Respiratory Disease	Hypoxia of liver	0.0302				ITGB2	1
Amino Acid Metabolism, Molecular Transport, Small Molecule Biochemistry	Import of L-arginine	0.0302				SLC11A1	1
Carbohydrate Metabolism, Molecular Transport, Nucleic Acid Metabolism, Small Molecule Biochemistry	Import of UDP-galactose	0.0302				B4GALT1	1
Cellular Function and Maintenance, Connective Tissue Development and Function	Incorporation of chondrocytes	0.0302				TGFB1	1
Inflammatory Disease, Inflammatory Response, Neurological Disease, Organismal Injury and Abnormalities	Inflammation of dentate gyrus	0.0302				CCR5	1
Auditory Disease, Inflammatory Response, Organismal Injury and Abnormalities	Inflammation of ear	0.0302				CCL4	1
Inflammatory Response, Organismal Injury and Abnormalities, Reproductive System Disease	Inflammation of placenta	0.0302				IL1RN	1
Organ Development, Reproductive System Development and Function	Initiation of growth of primordial ovarian follicle	0.0302				FOXO3	1
Gastrointestinal Disease, Organismal Injury and Abnormalities	Injury of gastric mucosa	0.0302				HMOX1	1
Cancer, Neurological Disease, Organismal Injury and Abnormalities	Invasion of brain tissue	0.0302				SKAP2	1
Cardiovascular Disease, Neurological Disease	Leakage of blood-brain barrier	0.0302				CCR5	1
Carbohydrate Metabolism, Molecular Transport, Small Molecule Biochemistry	Localization of glucose-6-phosphate	0.0302				G6PC	1
Cell Death and Survival, Cell Morphology, Connective Tissue Development and Function, Connective Tissue Disorders, Organismal Injury and Abnormalities, Skeletal and Muscular Disorders, Skeletal and Muscular System Development and Function, Tissue Development, Tissue Morphology	Loss of bone cells	0.0302				IL1RN	1
DNA Replication, Recombination, and Repair, Gene Expression	Methylation of DNA endogenous promoter	0.0302				TGFB1	1
Cell Cycle, Connective Tissue Development and Function	Mitosis of chondrocytes	0.0302				AVP	1
Cell Morphology, Cellular Compromise	Multinucleation of alveolar macrophages	0.0302				CD44	1
Cancer, Organismal Injury and Abnormalities	Neoplasia of epithelial cell lines	0.0302				TGFB1	1
Nervous System Development and Function	Neuropsychological performance	0.0302				GALNS	1
Hematological System Development and Function, Lymphoid Tissue Structure and Development, Tissue Morphology	Number of Peyer's patch T-cell	0.0302				CD44	1
Cell-To-Cell Signaling and Interaction, Cellular Function and Maintenance, Hematological System Development and Function, Inflammatory Response	Phagocytosis of leukocyte cell lines	0.0302				FCGR2A	1
Cell-To-Cell Signaling and Interaction, Cellular Function and Maintenance, Hematological System Development and Function, Inflammatory Response	Phagocytosis of red blood cells	0.0302				FCGR2A	1
Inflammatory Disease, Organismal Injury and Abnormalities, Respiratory Disease	Pleurisy	0.0302				IL1RN	1
Cell Morphology, Cellular Assembly and Organization	Polarization of membrane rafts	0.0302				DOCK2	1
Cell Death and Survival, Gastrointestinal Disease, Hepatic System Disease, Organ Morphology, Organismal Injury and Abnormalities, Tissue Morphology	Quantity of apoptotic hepatocytes	0.0302				TGFB1	1
Connective Tissue Development and Function, Tissue Morphology	Quantity of chondrocytes	0.0302				TGFB1	1
Molecular Transport, Small Molecule Biochemistry	Quantity of heme	0.0302				HMOX1	1
Cardiovascular System Development and Function, Organismal Development, Tissue Morphology	Quantity of sinusoid	0.0302				SERPING1	1
Cellular Function and Maintenance, Molecular Transport	Reabsorption of Na+	0.0302				ADRB2	1
Cell-To-Cell Signaling and Interaction, Cellular Movement, Connective Tissue Development and Function, Hepatic System Development and Function	Recruitment of hepatic stellate cells	0.0302				Ccl2	1
Immunological Disease, Inflammatory Disease, Inflammatory Response, Neurological Disease, Organismal Injury and Abnormalities	Relapsed experimental autoimmune encephalomyelitis	0.0302				CX3CR1	1
Infectious Diseases	Release of HIV-2	0.0302				Bst2	1
Infectious Diseases	Release of Moloney murine leukemia virus	0.0302				Bst2	1
Infectious Diseases	Release of Simian immunodeficiency virus - mac1A11	0.0302				Bst2	1
Cardiovascular Disease, Organismal Injury and Abnormalities	Rupture of aneurysm	0.0302				TIMP1	1
Behavior	Seizure behavior	0.0302				CCR5	1
Cellular Movement, Hematological System Development and Function	Sequestration of red blood cells	0.0302				FCGR2A	1
Carbohydrate Metabolism, Small Molecule Biochemistry	Synthesis of lactose	0.0302				B4GALT1	1
Lipid Metabolism, Small Molecule Biochemistry	Synthesis of thromboxane B2	0.0302				PTGS1	1
Tissue Morphology	Thickness of mucosa	0.0302				ICAM1	1
Cellular Movement, Hematological System Development and Function, Immune Cell Trafficking	Transendothelial migration of leukocytes	0.0302				Ccl2	1
Cell Morphology, Hair and Skin Development and Function	Transepithelial electrical resistance of Sertoli cells	0.0302				IL1A	1
Drug Metabolism, Molecular Transport, Small Molecule Biochemistry	Transport of chloramphenicol	0.0302				TLR2	1
Molecular Transport	Transport of nitrite	0.0302				SLC11A1	1
Cardiovascular System Development and Function, Cell Morphology, Cellular Development, Organismal Development, Tissue Development	Tubulation of microvascular endothelial cells	0.0302				NRP1	1
Cardiovascular System Development and Function, Cellular Development, Cellular Growth and Proliferation, Embryonic Development, Organismal Development	Tubulogenesis of endothelial cell lines	0.0302				ATF3	1
Post-Translational Modification	Tyrosine nitration of protein	0.0302				HMOX1	1
Cardiovascular System Development and Function, Organismal Development, Tissue Morphology	Vasodilation of arteriole	0.0302				ADRB2	1
Cardiovascular System Development and Function, Organismal Development, Tissue Morphology	Vasodilation of mesentery	0.0302				F10	1
Cardiovascular Disease, Neurological Disease, Organismal Injury and Abnormalities	Vasospasm of basilar artery	0.0302				HMOX1	1
Visual System Development and Function	Visual acuity	0.0302				GALNS	1
Molecular Transport	Transport of monovalent inorganic anion	0.0303				CLIC1,P2RY6,SLC11A1,TSPO,WNK4	5
Cell Signaling	MAPKKK cascade	0.0313		1.673	bias	ADRB2,CCL3L3,CCR5,CD4,CD74,DRD2,HLA-DRB5,PTPN6,PTPRC,TIMP2,VRK2,ZFP36L1	12
Cellular Development, Connective Tissue Development and Function, Skeletal and Muscular System Development and Function, Tissue Development	Differentiation of osteoclasts	0.032		-0.577		CCL3L3,CD300LF,CSF1R,GPR183,INPP5D,MAFB	6
Cellular Movement	Cell movement of connective tissue cells	0.0324		1.387	bias	ARHGAP4,Ccl2,CD44,CTGF,TGFB1	5
Organismal Injury and Abnormalities, Renal and Urological Disease	Damage of kidney	0.0345				HMOX1,ICAM1,TGFB1	3
Organismal Survival	Organismal death	0.0345				ICAM1,IL1RN,TGFBR2	3
Cell Signaling	Phosphoinositide-mediated signaling	0.0345				CSF1R,PTAFR,ZP3	3
Hematological System Development and Function, Immune Cell Trafficking, Inflammatory Response, Tissue Development	Accumulation of phagocytes	0.0348				IL1RN,TIMP2	2
Inflammatory Response	Acute inflammatory response	0.0348				B4GALT1,TNFSF4	2
Cell Death and Survival, Embryonic Development	Apoptosis of embryonic cell lines	0.0348				BCL2A1,MAP3K8	2
Cell Death and Survival	Apoptosis of germ cells	0.0348				CASP4,IL1A	2
Cell Death and Survival	Apoptosis of neutrophils	0.0348				ANXA1,CD44	2
Cell Death and Survival	Cell death of retinal ganglion cells	0.0348				A2M,FAS	2
Cell Cycle	Interkinetic nuclear migration	0.0348				HHEX,TACC3	2
Cardiovascular System Development and Function, Cellular Development, Cellular Growth and Proliferation, Connective Tissue Development and Function, Digestive System Development and Function, Hepatic System Development and Function, Organ Development, Organismal Development, Tissue Development	Proliferation of hepatic stellate cells	0.0348				CTGF,TIMP2	2
Cardiovascular System Development and Function	Vasoconstriction of artery	0.0348				AVP,WNK4	2
Cell Death and Survival	Apoptosis of tumor cell lines	0.0361		1.539		ACVR1C,ATF3,CASP1,DRD2,FAS,NR0B2,PTPN6,STAT1,TGFB1,TNFRSF1A	10
Lipid Metabolism, Small Molecule Biochemistry	Metabolism of membrane lipid derivative	0.0374				AGPAT2,ALOXE3,ASPG,B4GALT1,CH25H,CSF1R,DRD2,HEXB,HMOX1,LCAT,LPCAT2,PLCG2,PLEK,ST8SIA4,TNFSF4	15
Lipid Metabolism, Molecular Transport, Small Molecule Biochemistry	Secretion of lipid	0.0374				ANXA1,DRD2,FZD4,IL1A,LGALS1,TGFB1	6
Cell Death and Survival	Apoptosis of gonadal cells	0.0384				ACVR1C,CASP4,IL1A	3
Cell Morphology, Cellular Assembly and Organization, Cellular Function and Maintenance, Nervous System Development and Function	Extension of neurites	0.0387		0.707	bias	ARHGAP4,ATF3,CCR5,DRAXIN,GALNS,KNDC1,NRP1,RAC2	8
Carbohydrate Metabolism, Small Molecule Biochemistry	Metabolism of hexose	0.0389				B4GALT1,G6PC,GLB1,HK2,MAN2B1	5
Cell Death and Survival	Cell death of pheochromocytoma cell lines	0.0402		1.188		ATF3,CASP1,DRD2,FAS,IL1RN,NR0B2,PTPN6,TNFRSF1A	8
Cell-To-Cell Signaling and Interaction	Binding of epithelial cells	0.0417				FCGR2A,ICAM1	2
Drug Metabolism, Molecular Transport, Small Molecule Biochemistry	Concentration of glutathione	0.0417				IL1A,TGFB1	2
Cellular Movement, Digestive System Development and Function	Migration of intestinal cell lines	0.0417				TGFBR2,TLR4	2
Cardiovascular System Development and Function, Organ Development, Organ Morphology, Skeletal and Muscular System Development and Function	Relaxation of cardiac muscle	0.0417				ADRB2,P2RX4	2
Cell Death and Survival	Apoptosis of connective tissue cells	0.0425				FAS,GRN,TGFB1	3
Carbohydrate Metabolism, Lipid Metabolism, Small Molecule Biochemistry	Metabolism of phosphatidylinositol	0.0425				CSF1R,DRD2,PLEK	3
Nervous System Development and Function	Development of nerves	0.043				DRD2,NRP1,PAX2,TIFAB	4
Cell Signaling, Cellular Function and Maintenance, Small Molecule Biochemistry, Vitamin and Mineral Metabolism	Homeostasis of Ca2+	0.0432				Ccl2,CCL3L3,CD40,HEXB,STIM2,TGFB1,TRDN	7
Cancer	Cell transformation	0.0434	Increased	2.383	bias	BTK,CD4,CD40,CSF1R,FCGR3A/FCGR3B,FES,HCK,LGALS1	8
Cellular Assembly and Organization	Development of cytoplasm	0.0443	Increased	2.087	bias	AVP,FES,Fhod1,GPR65,HCLS1,ICAM1,Irgm1,LAT2,NCKAP1L,PDLIM4,PYCARD,TGFB1,TLR2,VASP,WAS	15
Protein Synthesis	Metabolism of protein	0.0462		-0.788		AHSP,ALOX12,ANXA1,APOBEC1,B4GALT1,CASP1,CNDP1,CTSC,CTSH,CTSS,CTSZ,DRD2,EDEM3,ENDOU,FAP,FOXO3,HEXB,HTRA4,IFI30,IGFBP2,IL1RN,ILF3,Irgm1,LCAT,LGMN,OLR1,PTAFR,PYCARD,RNF213,SERPINB1,ST14,TCIRG1,TIMP2,TMPRSS7,TRIM25,ZFP36L1	36
Cell Death and Survival	Apoptosis of intestinal cell lines	0.0467				BIRC3,IL1RN,TGFB1	3
Carbohydrate Metabolism, Lipid Metabolism, Small Molecule Biochemistry	Hydrolysis of phosphatidylinositol	0.0467				AVP,CCL4,PTAFR	3
Free Radical Scavenging, Molecular Transport	Quantity of reactive oxygen species	0.0467				CA3,HMOX1,IL1A	3
Cardiovascular System Development and Function, Organismal Development	Sprouting angiogenesis	0.0467				NRP1,PGF,RNF213	3
Organismal Functions, Organismal Injury and Abnormalities, Tissue Morphology	Healing of wound	0.0488				ADRB2,B4GALT1,CNN2,SLC11A1,TGFB1	5
Cardiovascular System Development and Function, Tissue Morphology	Contraction of artery	0.0491				AVP,HMOX1	2
Embryonic Development, Hematological System Development and Function, Humoral Immune Response, Lymphoid Tissue Structure and Development, Organ Development, Organismal Development, Tissue Development	Formation of germinal center	0.0491				NFKB2,TNFRSF13C	2
Cell Death and Survival	Necroptosis	0.0491				BIRC3,RIPK3	2
Hematological System Development and Function, Lymphoid Tissue Structure and Development, Tissue Morphology	Quantity of T lymphocytes	0.0491				CD44,TRB	2
Cell Death and Survival	Quantity of apoptotic cells	0.0491				CA3,TGFB1	2
Hematological System Development and Function, Tissue Morphology	Quantity of granulocytes	0.0491				IL1A,TRB	2
Embryonic Development, Hematological System Development and Function, Lymphoid Tissue Structure and Development, Organ Development, Organismal Development, Tissue Development	Formation of spleen	0.0494				FAS,KMT2A,NFKB2,RIPK3	4
Cell Cycle	Interaction of DNA	0.05		0.447		CTGF,IL1RN,NR0B2,RAD51,TGFB1,TOP2A	6
Skeletal and Muscular System Development and Function	Mineralization of bone	0.05		1.387	bias	ADRB2,CCL3L3,ISG15,TGFB1,TMEM119,TXLNG	6

## Sheet: 3 mo
S3 File. TBI-associated genes in all significant Diseases and Functions pathways in hippocampus. Genes for each post-injury interval listed in separate tabs.
Categories	Diseases or Functions Annotation	p-Value	Predicted Activation State	Activation z-score	Flags	Molecules	# Molecules
Endocrine System Disorders, Gastrointestinal Disease, Metabolic Disease, Organismal Injury and Abnormalities	Experimentally-induced diabetes	1.13e-08				ANXA1,C2,C3,CP,Dclk1,GPNMB,IFITM3,LGALS3,SERPING1,SPP1	10
Inflammatory Disease, Inflammatory Response, Organismal Injury and Abnormalities, Renal and Urological Disease	Crescentic glomerulonephritis	2.5e-06				Ccl2,CCL3L3,CCL4,SPP1	4
Cellular Movement, Endocrine System Development and Function	Dispersion of endocrine cell lines	2.5e-06				CD44,RET,SPP1	3
Cellular Assembly and Organization, Cellular Function and Maintenance	Organization of fibrils	3e-06				ATP7A,COL2A1,COL5A1,FOXC2,LTBP2,NF1	6
Cellular Movement, Hematological System Development and Function, Immune Cell Trafficking, Inflammatory Response	Cell movement of neutrophils	4.13e-06		0.762	bias	ANXA1,Ccl2,CCL3L3,CCL4,LGALS3,RIPOR2,SPP1	7
Cellular Assembly and Organization, Cellular Function and Maintenance	Organization of collagen fibrils	1.79e-05				ATP7A,COL2A1,COL5A1,FOXC2,NF1	5
Cellular Movement	Migration of cells	3.1e-05		1.884	bias	ANXA1,ARHGAP4,C3,Ccl2,CCL3L3,CCL4,CD44,Dclk1,FLNA,FOXC2,GPNMB,LGALS3,MSN,MYO1C,MYO1F,NEXN,NF1,RET,RIPOR2,SERPING1,SPP1	21
Inflammatory Disease, Inflammatory Response, Organismal Injury and Abnormalities, Renal and Urological Disease	Acute phase crescentic glomerulonephritis	3.42e-05				Ccl2,CCL3L3,CCL4	3
Cellular Movement, Hematological System Development and Function, Immune Cell Trafficking, Inflammatory Response	Cellular infiltration by phagocytes	4.95e-05		-0.152		ANXA1,Ccl2,CCL4,SERPING1	4
Cellular Movement, Hematological System Development and Function, Immune Cell Trafficking, Inflammatory Response	Cell movement of phagocytes	5.02e-05		0.497	bias	ANXA1,Ccl2,CCL3L3,CCL4,LGALS3,RIPOR2,SERPING1,SPP1	8
Cellular Movement	Cell movement of myeloid cells	5.51e-05		0.497	bias	ANXA1,Ccl2,CCL3L3,CCL4,LGALS3,RIPOR2,SERPING1,SPP1	8
Cellular Movement	Infiltration by myeloid cells	5.86e-05		-0.152	bias	ANXA1,Ccl2,CCL4,SERPING1	4
Cellular Movement, Immune Cell Trafficking	Leukocyte migration	6.61e-05		0.902	bias	ANXA1,C3,Ccl2,CCL3L3,CCL4,LGALS3,MSN,RIPOR2,SERPING1,SPP1	10
Cellular Movement, Hematological System Development and Function, Immune Cell Trafficking	Cell movement of leukocytes	7.09e-05		0.506	bias	ANXA1,Ccl2,CCL3L3,CCL4,LGALS3,MSN,RIPOR2,SERPING1,SPP1	9
Antimicrobial Response, Inflammatory Response	Antiviral response	0.000106				Dclk1,IFIT3,IFITM3,ISG15,OAS1,OAS2,Oasl2,SLFN13	8
Cell-To-Cell Signaling and Interaction, Hematological System Development and Function, Immune Cell Trafficking	Adhesion of immune cells	0.00011				Ccl2,CD44,MSN,OLR1,SERPING1	5
Cellular Compromise, Inflammatory Response	Degranulation of granulocytes	0.000131				CCL3L3,MYO1F,STXBP2	3
Cellular Movement	Invasion of endocrine cell lines	0.000131				CD44,RET,SPP1	3
Cellular Movement, Hematological System Development and Function, Immune Cell Trafficking, Inflammatory Response	Chemotaxis of monocytes	0.00014				ANXA1,Ccl2,CCL3L3,LGALS3	4
Cellular Assembly and Organization, Cellular Function and Maintenance	Organization of filaments	0.000165				ATP7A,COL2A1,COL5A1,FOXC2,LTBP2,MSN,NF1,RET	8
Cellular Movement, Hematological System Development and Function, Immune Cell Trafficking, Inflammatory Response	Chemotaxis of neutrophils	0.000227				Ccl2,CCL3L3,LGALS3,RIPOR2,SPP1	5
Cellular Movement, Hematological System Development and Function, Immune Cell Trafficking	Cell movement of mononuclear leukocytes	0.000281				ANXA1,Ccl2,CCL3L3,LGALS3,MSN	5
Cellular Movement, Hematological System Development and Function, Immune Cell Trafficking, Inflammatory Response	Chemotaxis of leukocytes	0.000398				ANXA1,Ccl2,CCL3L3,CCL4,LGALS3,RIPOR2,SPP1	7
Cellular Compromise, Inflammatory Response	Degranulation of cells	0.00057				CCL3L3,FCGR2B,FES,MYO1F,STXBP2	5
Connective Tissue Disorders, Inflammatory Disease, Inflammatory Response, Organismal Injury and Abnormalities, Skeletal and Muscular Disorders	Adjuvant arthritis	0.000645				CCL3L3,CCL4,COL2A1	3
Cellular Movement	Cell movement of hepatic stellate cells	0.000727				Ccl2,CD44	2
Cellular Movement, Hematological System Development and Function, Immune Cell Trafficking, Inflammatory Response	Chemotaxis of phagocytes	0.000821				ANXA1,Ccl2,CCL3L3,LGALS3,RIPOR2,SPP1	6
Cellular Movement	Chemotaxis of myeloid cells	0.000891				ANXA1,Ccl2,CCL3L3,LGALS3,RIPOR2,SPP1	6
Cellular Movement, Hematological System Development and Function, Immune Cell Trafficking, Inflammatory Response	Cell movement of macrophages	0.00105				Ccl2,CCL3L3,LGALS3,SERPING1	4
Cell-To-Cell Signaling and Interaction	Adhesion of breast cancer cell lines	0.00108				IFITM3,SPP1	2
Endocrine System Development and Function, Small Molecule Biochemistry	Catabolism of hormone	0.00108				DIO3,SPP1	2
Gastrointestinal Disease, Hepatic System Disease	Obstructive cholestasis	0.00108				ABCC3,CD68	2
Cellular Development, Cellular Growth and Proliferation	Cell proliferation of breast cancer cell lines	0.00151				IFITM3,SPP1	2
Cellular Movement	Invasion of breast cancer cell lines	0.00151				IFITM3,SPP1	2
Cell-To-Cell Signaling and Interaction, Cellular Movement, Hematological System Development and Function, Immune Cell Trafficking, Inflammatory Response	Recruitment of neutrophils	0.00151				Ccl2,CCL4	2
Cellular Movement	Cell movement of connective tissue cells	0.00168		1.109	bias	ARHGAP4,Ccl2,CD44,SPP1	4
Cellular Assembly and Organization, Cellular Function and Maintenance	Organization of actin cytoskeleton	0.00182				ANXA1,FLNA,FLNB,MSN,MYO1F,NF1,RET,SHROOM3	8
Cellular Compromise, Inflammatory Response	Degranulation of neutrophils	0.002				MYO1F,STXBP2	2
Inflammatory Response	Inflammatory response	0.00226		1.195		ANXA1,CASP4,Ccl2,CCL3L3,CCL4,CD44,LGALS3,OLR1,PARK7,RIPOR2,SPP1	11
Cellular Movement, Hematological System Development and Function, Hypersensitivity Response, Immune Cell Trafficking, Inflammatory Response	Chemotaxis of eosinophils	0.00256				CCL3L3,LGALS3	2
Cardiovascular System Development and Function, Embryonic Development, Organ Development, Organ Morphology, Organismal Development, Tissue Development	Morphogenesis of heart	0.00275				COL2A1,COL5A1,FLNA,FOLR1,FOXC2,RBM15	6
Cellular Movement	Invasion of cells	0.00283				CD44,IFITM3,RET,SPP1	4
Cell Death and Survival	Apoptosis of neutrophils	0.00318				ANXA1,CD44	2
Cellular Movement	Chemotaxis	0.00329				ANXA1,Ccl2,CCL3L3,CCL4,CD44,LGALS3,RIPOR2,SPP1	8
Cell-To-Cell Signaling and Interaction	Binding of tumor cell lines	0.00365				CD44,IFITM3,SPP1	3
Cellular Movement, Hematological System Development and Function, Immune Cell Trafficking	Cell movement of lymphocytes	0.00365				Ccl2,CCL3L3,MSN	3
Molecular Transport	Transport of Cu2+	0.00387				ATP7A,CP	2
Cellular Movement, Hematological System Development and Function, Immune Cell Trafficking, Inflammatory Response	Chemotaxis of macrophages	0.00426				Ccl2,CCL3L3,LGALS3	3
Cellular Development, Cellular Growth and Proliferation, Hematological System Development and Function, Lymphoid Tissue Structure and Development	Cell proliferation of T lymphocytes	0.00476		0		ANXA1,BLM,GPNMB,LGALS3,MSN,RIPOR2	6
Cellular Development, Connective Tissue Development and Function, Skeletal and Muscular System Development and Function, Tissue Development	Differentiation of osteoclasts	0.00485		-1.732		CCL3L3,LRRC17,MAFB,NF1	4
Cellular Movement, Hematological System Development and Function, Immune Cell Trafficking, Inflammatory Response	Cellular infiltration by macrophages	0.00542				Ccl2,SERPING1	2
Humoral Immune Response, Inflammatory Response	Complement activation	0.00542				C2,C3	2
Tissue Morphology	Remodeling of blood vessel	0.00565				ATP7A,FLNA,FOXC2	3
Cellular Movement, Hematological System Development and Function, Immune Cell Trafficking, Inflammatory Response, Lymphoid Tissue Structure and Development	Chemotaxis of lymphocytes	0.00629				Ccl2,CCL3L3	2
Cellular Movement, Hematological System Development and Function, Immune Cell Trafficking, Inflammatory Response	Infiltration by neutrophils	0.00629				ANXA1,CCL4	2
Cardiovascular System Development and Function, Tissue Morphology	Permeability of vasculature	0.00629				CCL4,IL18BP	2
Cellular Development, Cellular Growth and Proliferation, Hematological System Development and Function, Lymphoid Tissue Structure and Development	Proliferation of lymphocytes	0.00701		-0.555	bias	ANXA1,BLM,FCGR2B,GPNMB,LGALS3,MSN,RIPOR2	7
Skeletal and Muscular System Development and Function	Mineralization of bone	0.0071				CCL3L3,ISG15,MEPE,RSPO2	4
Carbohydrate Metabolism, Small Molecule Biochemistry	Catabolism of glycosaminoglycan	0.00722				CD44,CP	2
Cellular Compromise, Inflammatory Response	Degranulation of phagocytes	0.00774				FES,MYO1F,STXBP2	3
Hematological System Development and Function, Organismal Functions	Coagulation of blood	0.0086				C3,F10,PROCR,SCARA5	4
Cell-To-Cell Signaling and Interaction, Endocrine System Development and Function	Activation of beta islet cells	0.00863				STXBP2	1
Organismal Injury and Abnormalities, Renal and Urological Disease	Acute tubular necrosis	0.00863				SPP1	1
Cell-To-Cell Signaling and Interaction, Embryonic Development	Adhesion of mesenchymal stem cells	0.00863				COL2A1	1
Cell-To-Cell Signaling and Interaction, Nervous System Development and Function	Binding of neurites	0.00863				CD44	1
Cellular Compromise, Organismal Injury and Abnormalities, Skeletal and Muscular Disorders	Calcification of smooth muscle cells	0.00863				SPP1	1
Carbohydrate Metabolism, Small Molecule Biochemistry	Degradation of heparan sulfate	0.00863				CP	1
Embryonic Development, Organismal Development, Tissue Development	Development of rhombomere 6	0.00863				MAFB	1
Cell-To-Cell Signaling and Interaction, Cellular Assembly and Organization, Cellular Function and Maintenance, Tissue Development	Formation of cell-associated matrix	0.00863				CD44	1
Cellular Assembly and Organization, Cellular Development, Cellular Growth and Proliferation, Nervous System Development and Function, Tissue Development	Growth of perikaryon	0.00863				RET	1
Auditory Disease, Inflammatory Response, Organismal Injury and Abnormalities	Inflammation of ear	0.00863				CCL4	1
Cellular Movement	Movement of neocortical neurons	0.00863				FLNA	1
Cell Morphology, Cellular Compromise	Multinucleation of alveolar macrophages	0.00863				CD44	1
Hematological System Development and Function, Lymphoid Tissue Structure and Development, Tissue Morphology	Number of Peyer's patch T-cell	0.00863				CD44	1
Cell Morphology, Cellular Function and Maintenance, Organ Morphology, Organismal Injury and Abnormalities, Tissue Morphology	Paracellular permeability of gastric epithelial cells	0.00863				CLDN1	1
Cardiovascular System Development and Function, Organismal Development, Tissue Morphology	Quantity of sinusoid	0.00863				SERPING1	1
Cell-To-Cell Signaling and Interaction, Cellular Movement, Connective Tissue Development and Function, Hepatic System Development and Function	Recruitment of hepatic stellate cells	0.00863				Ccl2	1
Cell Morphology, Cellular Assembly and Organization, Cellular Function and Maintenance, Nervous System Development and Function, Organ Morphology, Organismal Development, Tissue Morphology	Shape of neocortical neurons	0.00863				FLNA	1
Cellular Movement, Hematological System Development and Function, Immune Cell Trafficking	Transendothelial migration of leukocytes	0.00863				Ccl2	1
Cardiovascular System Development and Function, Organismal Development, Tissue Morphology	Vasodilation of mesentery	0.00863				F10	1
Cellular Assembly and Organization, Cellular Function and Maintenance	Organization of cytoskeleton	0.00897	Increased	2.157	bias	ANXA1,ARHGAP4,ATP7A,Ccl2,CCL3L3,CD44,Dclk1,DNM3,FCGR2B,FES,FLNA,FLNB,MSN,MYO1F,NEXN,NF1,RET,RIPOR2,SHROOM3,TSGA10	20
Cellular Development, Connective Tissue Development and Function, Tissue Development	Differentiation of bone cells	0.00942		-1.732		CCL3L3,COL6A1,LRRC17,MAFB,NF1,RSPO2,SPP1	7
Cellular Assembly and Organization, Cellular Function and Maintenance	Organization of cytoplasm	0.0103	Increased	2.157	bias	ANXA1,ARHGAP4,ATP7A,Ccl2,CCL3L3,CD44,Dclk1,DNM3,FCGR2B,FES,FLNA,FLNB,MSN,MYO1F,NEXN,NF1,PARK7,RET,RIPOR2,SHROOM3,STX17,TSGA10	22
Cell Signaling	MAPKKK cascade	0.0112				CCL3L3,DUSP19,MAP3K13,NF1,PPM1L,RET	6
Cellular Movement	Migration of connective tissue cells	0.0113				ARHGAP4,CD44,SPP1	3
Cell Death and Survival	Apoptosis	0.0116		-1.489		ANXA1,ATP7A,BLM,Casp12,CASP4,Ccl2,CCL3L3,CD44,DIO3,ECE1,FES,FLNA,FNIP2,IFIT3,ITPR3,LGALS3,NF1,PARK7,RET,SLC2A3,SPP1	21
Cell Death and Survival	Cell death	0.0122		-1.07		ACOX2,ANXA1,ATP7A,BLM,Casp12,CASP4,Ccl2,CCL3L3,CD44,DIO3,ECE1,FES,FLNA,FNIP2,HP,IFIT3,ITPR3,LGALS3,NF1,OLR1,PARK7,RET,SLC2A3,SPP1	24
Cardiovascular System Development and Function, Embryonic Development, Organ Development, Organismal Development, Tissue Development	Cardiogenesis	0.0123				ADAMTS6,COL2A1,COL5A1,ECE1,FLNA,FOLR1,FOXC2,NF1,RBM15	9
Cell-mediated Immune Response, Cellular Development, Cellular Function and Maintenance, Cellular Growth and Proliferation, Embryonic Development, Hematological System Development and Function, Hematopoiesis, Lymphoid Tissue Structure and Development, Organ Development, Organismal Development, Tissue Development	Differentiation of alpha-beta T lymphocytes	0.0127				ANXA1,BLM	2
Cell-To-Cell Signaling and Interaction, Molecular Transport, Small Molecule Biochemistry	Uptake of neurotransmitter	0.0166				PARK7,SLC18A1	2
Cell-To-Cell Signaling and Interaction, Nervous System Development and Function	Activation of sympathetic neuron	0.0172				RET	1
Cell-To-Cell Signaling and Interaction, Skeletal and Muscular System Development and Function	Adhesion of smooth muscle cells	0.0172				SPP1	1
Cellular Development, Cellular Growth and Proliferation	Arrest in growth of neuroblastoma cell lines	0.0172				FLI1	1
Carbohydrate Metabolism, Drug Metabolism, Small Molecule Biochemistry	Binding of hyaluronic acid	0.0172				CD44	1
Nervous System Development and Function, Neurological Disease	Breakdown of myelin sheath	0.0172				SERPING1	1
Endocrine System Development and Function, Small Molecule Biochemistry	Catabolism of thyroid hormone	0.0172				DIO3	1
Cell Death and Survival	Cell viability of lymphoma cell lines	0.0172				ITPR3	1
Cellular Movement, Connective Tissue Development and Function, Hepatic System Development and Function	Chemotaxis of hepatic stellate cells	0.0172				Ccl2	1
Cellular Compromise	Disorganization of actin cytoskeleton	0.0172				FLNA	1
Lipid Metabolism, Molecular Transport, Small Molecule Biochemistry	Efflux of bile salt	0.0172				ABCC3	1
Cellular Function and Maintenance, Molecular Transport	Efflux of organic anion	0.0172				ABCC3	1
Cellular Movement, Immune Cell Trafficking	Emigration of leukocytes	0.0172				Ccl2	1
Cell-To-Cell Signaling and Interaction, Cellular Growth and Proliferation, Nervous System Development and Function	Excitation of nodose ganglion neurons	0.0172				SLC2A3	1
Molecular Transport	Export of Cu2+	0.0172				ATP7A	1
Organismal Injury and Abnormalities	Fibrosis of interstitial tissue	0.0172				Ccl2	1
Cardiovascular Disease	Leakage of vasculature	0.0172				CCL4	1
Drug Metabolism, Small Molecule Biochemistry	Metabolism of epinephrine	0.0172				ATP7A	1
Cell Death and Survival	Mitotic catastrophe of fibroblast cell lines	0.0172				FES	1
Embryonic Development, Organismal Development, Respiratory System Development and Function	Morphogenesis of bronchus	0.0172				TULP3	1
Cellular Assembly and Organization, Cellular Function and Maintenance, Nervous System Development and Function, Tissue Morphology	Quantity of radial cellular projections	0.0172				MSN	1
Cellular Assembly and Organization, Cellular Compromise	Retraction of lamellipodia	0.0172				MSN	1
Lipid Metabolism, Small Molecule Biochemistry	Synthesis of cysteinyl-leukotriene	0.0172				ANXA1	1
Embryonic Development, Organismal Development	Development of body trunk	0.0175				ADAMTS6,ATP7A,COL2A1,COL5A1,ECE1,FLNA,FOLR1,FOXC2,HP,MAFB,NF1,RBM15,TULP3	13
Cellular Assembly and Organization	Organization of organelle	0.0193				ATP7A,BLM,COL2A1,COL5A1,FOXC2,LTBP2,MSN,NF1,PARK7,RET,STX17	11
Cell Morphology, Cellular Assembly and Organization, Cellular Function and Maintenance	Reorganization of actin cytoskeleton	0.0202				ANXA1,FLNA,RET	3
Cell-To-Cell Signaling and Interaction, Cellular Assembly and Organization, Hematological System Development and Function, Immune Cell Trafficking	Cell-cell adhesion of leukocytes	0.021				MSN,OLR1	2
Nervous System Development and Function	Development of autonomic nervous system	0.021				NF1,RET	2
Auditory and Vestibular System Development and Function, Nervous System Development and Function	Hearing	0.0219				ALG10,FAM107B,HOMER2,RIPOR2	4
Cell Death and Survival	Apoptosis of neuroglia	0.0241				Ccl2,CD44	2
Lipid Metabolism, Molecular Transport, Small Molecule Biochemistry	Secretion of eicosanoid	0.0241				ANXA1,RET	2
Cell Death and Survival	Apoptosis of Schwann cells	0.0257				CD44	1
Cell-To-Cell Signaling and Interaction, Nervous System Development and Function	Binding of Schwann cells	0.0257				CD44	1
Endocrine System Development and Function, Small Molecule Biochemistry	Catabolism of androgen	0.0257				SPP1	1
Humoral Immune Response, Inflammatory Response	Classical complement pathway	0.0257				C3	1
Cellular Compromise, Hypersensitivity Response, Inflammatory Response	Degranulation of eosinophils	0.0257				CCL3L3	1
Embryonic Development, Organismal Development, Tissue Development	Development of rhombomere 5	0.0257				MAFB	1
Inflammatory Disease, Inflammatory Response, Organismal Injury and Abnormalities, Renal and Urological Disease	Experimental crescentic glomerulonephritis	0.0257				SPP1	1
Cellular Movement, Connective Tissue Development and Function, Hepatic System Development and Function	Migration of hepatic stellate cells	0.0257				CD44	1
Cellular Movement, Nervous System Development and Function	Migration of interneurons	0.0257				Dclk1	1
Cellular Assembly and Organization	Movement of filopodia	0.0257				MSN	1
Connective Tissue Disorders, Inflammatory Disease, Organismal Injury and Abnormalities, Skeletal and Muscular Disorders	Rheumatic disease of joint	0.0257				COL2A1	1
Embryonic Development, Nervous System Development and Function	Segmentation of brain	0.0257				MAFB	1
Cellular Function and Maintenance, Molecular Transport, Small Molecule Biochemistry	Homeostasis of transition metal ion	0.0271				ATP7A,CP,SCARA5	3
Cellular Function and Maintenance, Small Molecule Biochemistry	Homeostasis of metal ion	0.0271				ATP7A,Ccl2,CCL3L3,CP,SCARA5	5
Endocrine System Development and Function, Small Molecule Biochemistry	Metabolism of hormone	0.0289				DIO3,ECE1,HOMER2,SPP1	4
Cell Death and Survival	Apoptosis of leukocytes	0.029				ANXA1,BLM,CD44	3
Cellular Compromise, Inflammatory Response	Degranulation of leukocyte cell lines	0.0292				FCGR2B,STXBP2	2
Cell Cycle, DNA Replication, Recombination, and Repair	Recombination of cells	0.0292				BLM,TERB1	2
Molecular Transport	Transport of divalent cations	0.0296				ATP7A,CCL3L3,CP,ITPR3	4
Cardiovascular System Development and Function, Organismal Development	Angiogenesis	0.0305		0.686	bias	ADAMTS6,ATP7A,C3,Ccl2,COL5A1,FLNA,FOXC2,LGALS3,NF1,RBM15	10
Cell Signaling	Replication of viral replicon	0.0328				IFITM3,ISG15	2
Cellular Development, Cellular Growth and Proliferation	Cell proliferation of tumor cell lines	0.0332				FLI1,IFITM3,RET,SPP1	4
Cellular Development, Connective Tissue Development and Function, Skeletal and Muscular System Development and Function, Tissue Development	Differentiation of osteoblasts	0.0332				CCL3L3,COL6A1,NF1,RSPO2,SPP1	5
Respiratory System Development and Function	Development of respiratory tract	0.034				ATP7A,ECE1,TULP3	3
Cell Death and Survival	Apoptosis of endothelial cell lines	0.0341				SPP1	1
Cellular Movement	Chemokinesis	0.0341				Ccl2	1
Post-Translational Modification	Deglycosylation of protein	0.0341				PARK7	1
Immunological Disease, Inflammatory Disease, Inflammatory Response, Skeletal and Muscular Disorders	Experimental autoimmune myositis	0.0341				Ccl2	1
Gastrointestinal Disease, Hepatic System Disease, Organismal Injury and Abnormalities	Lipopolysaccharide hepatocellular cholestasis	0.0341				CD68	1
Cell Cycle, Endocrine System Development and Function	Mitogenesis of endocrine cell lines	0.0341				RET	1
Cell Morphology, Cellular Assembly and Organization, Cellular Function and Maintenance	Reorganization of actin stress fibers	0.0341				RET	1
Carbohydrate Metabolism, Drug Metabolism, Molecular Transport, Small Molecule Biochemistry	Secretion of hyaluronic acid	0.0341				CD44	1
Endocrine System Development and Function, Lipid Metabolism, Small Molecule Biochemistry	Synthesis of 2-arachidonoylglycerol	0.0341				HOMER2	1
Lipid Metabolism, Small Molecule Biochemistry	Synthesis of galactosylceramide	0.0341				B3GALT2	1
Carbohydrate Metabolism, Molecular Transport	Transport of dehydroascorbic acid	0.0341				SLC2A3	1
Amino Acid Metabolism, Drug Metabolism, Molecular Transport, Small Molecule Biochemistry, Vitamin and Mineral Metabolism	Transport of folic acid	0.0341				FOLR1	1
Cell-To-Cell Signaling and Interaction, Cellular Assembly and Organization, Tissue Development	Adhesion of cell-associated matrix	0.0351				ITGA10,NF1,NID2	3
Cell Signaling	Cell surface receptor linked signal transduction	0.0368				Ccl2,EVC2,ITGA10,PPM1L,RET,TULP3	6
Cellular Function and Maintenance, Molecular Transport	Exocytosis by cells	0.0372				ANXA1,CCL3L3,STXBP2	3
Cardiovascular System Development and Function, Organismal Development	Patterning of blood vessel	0.0385				FOXC2,RBM15	2
Cell-mediated Immune Response, Cellular Development, Cellular Function and Maintenance, Cellular Growth and Proliferation, Embryonic Development, Hematological System Development and Function, Hematopoiesis, Lymphoid Tissue Structure and Development, Organ Development, Organismal Development, Tissue Development	Differentiation of T lymphocytes	0.0394				ANXA1,ATP7A,BLM,MAFB	4
Carbohydrate Metabolism, Drug Metabolism, Molecular Transport, Small Molecule Biochemistry	Accumulation of hyaluronic acid	0.0424				CD44	1
Cell-To-Cell Signaling and Interaction	Binding of bone cancer cell lines	0.0424				CD44	1
Cell Death and Survival, Cellular Function and Maintenance	Clearance of neutrophils	0.0424				ANXA1	1
Embryonic Development, Nervous System Development and Function, Organ Development, Organismal Development, Tissue Development	Development of amygdala	0.0424				NF1	1
Cell Signaling	Dopamine receptor, adenylate cyclase inhibiting pathway	0.0424				FLNA	1
Nervous System Development and Function	Establishment of blood-brain barrier	0.0424				CLDN1	1
Metabolic Disease	Hyperbilirubinemia	0.0424				ABCC3	1
Cellular Movement	Migration of cortical precursor cells	0.0424				FLNA	1
Cardiovascular Disease, Organismal Injury and Abnormalities, Skeletal and Muscular Disorders	Myocardial infarction	0.0424				C3	1
Cardiovascular System Development and Function, Tissue Morphology	Permeability of vascular tissue	0.0424				IL18BP	1
Drug Metabolism, Lipid Metabolism, Molecular Transport, Small Molecule Biochemistry	Secretion of prostaglandin E2	0.0424				RET	1
Cell Morphology, Nervous System Development and Function, Tissue Morphology	Size of growth cone	0.0424				MSN	1
Cell-To-Cell Signaling and Interaction, Molecular Transport, Small Molecule Biochemistry	Uptake of 5-hydroxytryptamine	0.0424				SLC18A1	1
Lipid Metabolism, Molecular Transport, Small Molecule Biochemistry	Uptake of taurocholic acid	0.0424				ABCC3	1
Lipid Metabolism, Small Molecule Biochemistry	Metabolism of acylglycerol	0.0429				C3,DGKA,HOMER2	3
Cellular Function and Maintenance	Receptor-mediated endocytosis	0.0441				FCGR2B,IFITM3,SCARA5	3
Cell Signaling	Activation of enzyme	0.0448				ATP7A,CASP4,DUSP19,MAP3K13,NF1,PARK7,RET	7
Cell-To-Cell Signaling and Interaction, Cellular Assembly and Organization	Cell-cell adhesion	0.0454				CLDN1,MSN,OLR1,RET	4
Embryonic Development, Organismal Development, Skeletal and Muscular System Development and Function	Morphogenesis of limb	0.0454				COL2A1,ECE1,RSPO2,TULP3	4
Cell-To-Cell Signaling and Interaction, Cellular Function and Maintenance, Inflammatory Response	Phagocytosis of cells	0.0466				ANXA1,C3,FCGR2B	3
Cellular Compromise, Hypersensitivity Response, Inflammatory Response	Degranulation of mast cells	0.0487				FES,STXBP2	2

## Sheet: 6 mo
S3 File. TBI-associated genes in all significant Diseases and Functions pathways in hippocampus. Genes for each post-injury interval listed in separate tabs.
Categories	Diseases or Functions Annotation	p-Value	Predicted Activation State	Activation z-score	Molecules	# Molecules
Endocrine System Disorders, Gastrointestinal Disease, Metabolic Disease, Organismal Injury and Abnormalities	Experimentally-induced diabetes	4.67e-12			A2M,ANXA1,C1S,C2,CP,GAL,GBP2,GFAP,GPNMB,HSPB1,LGALS3,NCF1,SCN7A,SERPING1,SPP1	15
Cellular Movement, Hematological System Development and Function, Immune Cell Trafficking, Inflammatory Response	Cell movement of neutrophils	9.89e-06			ANXA1,BST1,CCL3L3,ITGB2,LGALS3,NCKAP1L,RAC2,SPP1	8
Cellular Movement, Hematological System Development and Function, Immune Cell Trafficking, Inflammatory Response	Chemotaxis of neutrophils	2.79e-05			BST1,CCL3L3,ITGB2,LGALS3,NCKAP1L,RAC2,SPP1	7
Cellular Movement, Hematological System Development and Function, Immune Cell Trafficking, Inflammatory Response	Cell movement of phagocytes	4.79e-05		-0.152	ANXA1,BST1,CCL3L3,GPR183,ITGB2,LGALS3,NCKAP1L,RAC2,SERPING1,SPP1	10
Cellular Function and Maintenance	Cellular homeostasis	5.16e-05		0.362	ANXA1,ANXA7,AVP,BATF,BCO2,BDH2,CACNA1E,CCL3L3,CP,CPS1,CXCL13,DHRSX,FFAR3,GALR2,GAPT,GPR183,GRIN2A,HOXB6,MPZL2,NCF1,NCKAP1L,NGFR,PIEZO2,SLC39A4,SMCR8,STAT3,TAS1R3,Tnfsf9,TRPV1,WFS1,ZBTB16	31
Cellular Movement, Hematological System Development and Function, Immune Cell Trafficking, Inflammatory Response	Chemotaxis of leukocytes	5.98e-05			ANXA1,BST1,CCL3L3,CXCL13,GPR183,ITGB2,LGALS3,NCKAP1L,RAC2,SPP1	10
Cellular Development, Cellular Growth and Proliferation, Hematological System Development and Function, Lymphoid Tissue Structure and Development	Proliferation of lymphocytes	6.19e-05		0.854	ANXA1,FGF10,GAL,GPNMB,GPR183,HLA-DQB1,IL18,ITGB2,LGALS3,NCKAP1L,RAC2,TNFSF4,Tnfsf9	13
Cellular Movement, Hematological System Development and Function, Immune Cell Trafficking, Inflammatory Response	Chemotaxis of phagocytes	6.78e-05			ANXA1,BST1,CCL3L3,GPR183,ITGB2,LGALS3,NCKAP1L,RAC2,SPP1	9
Inflammatory Response	Inflammatory response	7.95e-05		1.219	ANXA1,BST1,CCL3L3,CLOCK,CXCL13,GAL,GPR183,IL18,ITGB2,LGALS3,NCF1,NCKAP1L,RAC2,SPP1,STAT3,TNFAIP6,TNFSF4,TRPV1	18
Cellular Movement	Migration of cells	0.000127	Increased	2.442	ACKR3,ANXA1,ANXA3,BST1,CBL,CCL3L3,CXCL13,CXCL16,FERMT1,FGF10,GPNMB,GPR183,HSPB1,ITGB2,LGALS3,MYSM1,NCKAP1L,NTRK2,RAC2,RNF7,S100A4,SERPING1,SPP1,STAT3,TNFAIP6,VIM,WDR44	27
Cellular Movement, Hematological System Development and Function, Immune Cell Trafficking	Cell movement of leukocytes	0.00013		0.277	ANXA1,BST1,CCL3L3,CXCL13,GPR183,ITGB2,LGALS3,NCKAP1L,RAC2,SERPING1,SPP1	11
Cellular Movement	Cell movement	0.00018	Increased	2.764	A2M,ACKR3,ANXA1,ANXA3,BST1,CACNA1E,CBL,CCL3L3,CXCL13,CXCL16,EXOC5,FERMT1,FGF10,GPNMB,GPR183,HSPB1,ITGB2,LGALS3,MYSM1,NCKAP1L,NTRK2,RAC2,RNF7,S100A4,SERPING1,SPP1,STAT3,TNFAIP6,VIM,WDR44	30
Cellular Development, Cellular Growth and Proliferation, Hematological System Development and Function, Lymphoid Tissue Structure and Development	Cell proliferation of T lymphocytes	0.000206		1.254	ANXA1,GPNMB,HLA-DQB1,IL18,ITGB2,LGALS3,NCKAP1L,RAC2,TNFSF4,Tnfsf9	10
Cellular Movement	Cell movement of myeloid cells	0.00028		-0.152	ANXA1,BST1,CCL3L3,ITGB2,LGALS3,NCKAP1L,RAC2,SERPING1,SPP1	9
Cellular Movement	Chemotaxis of myeloid cells	0.000427			ANXA1,BST1,CCL3L3,ITGB2,LGALS3,NCKAP1L,RAC2,SPP1	8
Cell Death and Survival	Cell death of sensory neurons	0.000522			A2M,HSPB1,NGFR	3
Cellular Development, Embryonic Development, Nervous System Development and Function, Organismal Development, Tissue Development	Differentiation of neurosphere cells	0.000564			NGFR,STAT3	2
Cellular Movement	Chemotaxis	0.000612	Increased	2	A2M,ANXA1,BST1,CCL3L3,CXCL13,FGF10,GPR183,ITGB2,LGALS3,NCKAP1L,RAC2,SPP1	12
Embryonic Development, Organismal Development, Tissue Development	Development of mesonephros	0.000845			BMP7,FGF10,ZBTB16	3
Endocrine System Development and Function, Small Molecule Biochemistry	Synthesis of hormone	0.00108			AANAT,BMP7,HOMER2,NR0B1,SLC5A5,SRD5A2	6
Cellular Development, Cellular Growth and Proliferation, Hematological System Development and Function, Lymphoid Tissue Structure and Development	Proliferation of activated T lymphocytes	0.00119			IL18,ITGB2,TNFSF4,Tnfsf9	4
Carbohydrate Metabolism, Small Molecule Biochemistry	Synthesis of inositol phosphate	0.002			AVP,GAL,GALR2,PLEK	4
Cell Signaling, Molecular Transport, Vitamin and Mineral Metabolism	Entrance of Ca2+	0.00214			AVP,S100A4,TRPV1	3
Cellular Movement, Hematological System Development and Function, Immune Cell Trafficking, Inflammatory Response	Chemotaxis of mononuclear leukocytes	0.0024			ANXA1,CCL3L3,CXCL13,LGALS3	4
Cell-To-Cell Signaling and Interaction, Cellular Growth and Proliferation, Nervous System Development and Function	Excitation of neurons	0.00249			GAL,HSD11B2,TRPV1	3
Endocrine System Development and Function, Small Molecule Biochemistry	Metabolism of hormone	0.00261			AANAT,BMP7,HOMER2,NR0B1,SLC5A5,SPP1,SRD5A2	7
Molecular Transport	Transport of divalent cations	0.00272			AVP,CACNA1E,CCL3L3,CP,GRIN2A,SLC39A4,TRPV1	7
Cell Death and Survival	Apoptosis of sensory neurons	0.00275			A2M,HSPB1	2
Cell Cycle	Arrest in cell cycle progression of pheochromocytoma cell lines	0.00275			GAL,GALR2	2
Nervous System Development and Function	Sensation	0.00313			CACNA1E,GRIN2A,HOMER2,HPN,IL18,NGFR,Prol1,TRPV1,TUB,WFS1	10
Cellular Development, Cellular Growth and Proliferation	Cell proliferation of breast cancer cell lines	0.00381			S100A4,SPP1	2
Cellular Development, Nervous System Development and Function	Differentiation of radial glial cells	0.00381			FGF10,STAT3	2
Neurological Disease, Organismal Injury and Abnormalities	Epilepsy	0.00381			NGFR,NTRK2	2
Organ Morphology, Reproductive System Development and Function	Quantity of antral follicle	0.00381			BMP7,NGFR	2
Endocrine System Disorders, Gastrointestinal Disease, Metabolic Disease, Organismal Injury and Abnormalities	Streptozotocin-induced diabetes	0.00381			GPNMB,NCF1	2
Behavior, Nervous System Development and Function	Circadian rhythm	0.00462			AANAT,CLOCK,IL18,NGFR,NTRK2,THRAP3	6
Cell Death and Survival	Apoptosis	0.00472		-0.417	A2M,ANXA1,AURKB,AVP,BMP7,CBL,CCL3L3,CD53,FFAR3,GAL,GALR2,GRIN2A,HPN,HSPB1,IL18,LGALS3,MAP3K8,NCF1,NCKAP1L,NGFR,NTRK2,PLAC8,RNF7,SPP1,STAT3,SYCE3,TRPV1,TXNIP,USP27X,WFS1,YME1L1,ZBTB16	32
Cell Death and Survival, Nervous System Development and Function	Cell viability of sympathetic neuron	0.00503			HSPB1,NTRK2	2
Cellular Development, Cellular Growth and Proliferation, Organ Development, Skeletal and Muscular System Development and Function, Tissue Development	Development of muscle cell lines	0.00503			AVP,EPC1	2
Cellular Development, Cellular Growth and Proliferation, Organ Development, Renal and Urological System Development and Function	Proliferation of mesangial cells	0.00503			AVP,STAT3	2
Cellular Movement, Renal and Urological System Development and Function	Cell movement of kidney cell lines	0.00641			EXOC5,NTRK2	2
Cellular Movement, Hematological System Development and Function, Hypersensitivity Response, Immune Cell Trafficking, Inflammatory Response	Chemotaxis of eosinophils	0.00641			CCL3L3,LGALS3	2
Amino Acid Metabolism, Small Molecule Biochemistry	Metabolism of homocysteine	0.00641			CPS1,MTHFR	2
Cell Signaling, Small Molecule Biochemistry	Quantity of nitric oxide	0.00641			AVP,SPP1	2
Molecular Transport	Transport of metal ion	0.00642			AVP,CACNA1E,CCL3L3,CP,FXYD2,GRIN2A,SCN7A,SLC39A4,SLC5A5,TRPV1	10
Antimicrobial Response, Inflammatory Response	Antibacterial response	0.00745			ANXA3,CXCL13,EPPIN-WFDC6,NCF1,PLAC8	5
Cellular Function and Maintenance	Homeostasis of blood cells	0.00771			ANXA1,BATF,GAPT,GPR183,HOXB6,MPZL2,NCKAP1L,Tnfsf9,ZBTB16	9
Embryonic Development, Organismal Development, Tissue Development	Formation of prostatic bud	0.00794			BMP7,FGF10	2
Nervous System Development and Function	Sleep	0.00794			GRIN2A,IL18	2
Nervous System Development and Function	Nociception	0.00811			CACNA1E,GRIN2A,IL18,NGFR,Prol1,TRPV1	6
Cellular Movement, Hematological System Development and Function, Immune Cell Trafficking	Cell movement of antigen presenting cells	0.0084			CCL3L3,GPR183,LGALS3,SERPING1	4
Cellular Movement, Hematological System Development and Function, Immune Cell Trafficking, Inflammatory Response	Chemotaxis of monocytes	0.00879			ANXA1,CCL3L3,LGALS3	3
Amino Acid Metabolism, Molecular Transport, Small Molecule Biochemistry	Secretion of L-glutamic acid	0.00879			AVP,NTRK2,TRPV1	3
Molecular Transport	Transport of metal	0.00924			AVP,BDH2,CACNA1E,CCL3L3,CP,FXYD2,GRIN2A,SCN7A,SLC39A4,SLC5A5,TRPV1	11
Molecular Transport	Transport of cation	0.00943			AVP,CACNA1E,CCL3L3,CP,FXYD2,GRIN2A,PIEZO2,SCN7A,SLC39A4,SLC5A5,TRPV1	11
Cellular Function and Maintenance	Homeostasis of red blood cells	0.00962			HOXB6,NCKAP1L	2
Digestive System Development and Function, Embryonic Development, Organ Development, Organ Morphology, Organismal Development, Tissue Development	Morphogenesis of salivary gland	0.00962			BMP7,FGF10	2
Cell Death and Survival	Apoptosis of oligodendrocytes	0.0114			NGFR,STAT3	2
Drug Metabolism, Endocrine System Development and Function, Lipid Metabolism, Molecular Transport, Small Molecule Biochemistry	Concentration of progesterone	0.0114			BMP7,GAL	2
Inflammatory Disease, Inflammatory Response, Organismal Injury and Abnormalities, Renal and Urological Disease	Crescentic glomerulonephritis	0.0114			CCL3L3,SPP1	2
Cellular Compromise, Inflammatory Response	Degranulation of granulocytes	0.0114			ANXA3,CCL3L3	2
Inflammatory Response	Fever	0.0114			CCL3L3,TRPV1	2
Amino Acid Metabolism, Small Molecule Biochemistry, Vitamin and Mineral Metabolism	Metabolism of L-tetrahydrofolic acid	0.0114			DHFR,MTHFR	2
Hematological System Development and Function, Tissue Morphology	Quantity of granulocytes	0.0114			IL18,LOC290071	2
Embryonic Development, Organismal Development	Patterning of embryo	0.0123			BMP7,FGF10,ZBTB16	3
Organismal Functions	Thermoregulation	0.0123			AVP,STAT3,TRPV1	3
Cell Death and Survival	Cell death	0.0124		-0.51	A2M,ANXA1,AURKB,AVP,BMP7,CBL,CCL3L3,CD53,DHFR,EMP3,FFAR3,GAL,GALR2,GRIN2A,HPN,HSPB1,IL18,LGALS3,MAP3K8,NCF1,NCKAP1L,NGFR,NTRK2,PLAC8,RNF7,SLC5A5,SPP1,STAT3,SYCE3,TRPV1,TXNIP,USP27X,WFS1,YME1L1,ZBTB16	35
Cellular Development, Embryonic Development, Organismal Development	Differentiation of embryonic cells	0.0125			BMP7,ITGB2,NGFR,STAT3,TFAP2C	5
Cellular Function and Maintenance, Small Molecule Biochemistry	Homeostasis of ion	0.0131			ANXA7,AVP,BDH2,CCL3L3,CP,CPS1,SLC39A4,WFS1	8
Lipid Metabolism, Small Molecule Biochemistry, Vitamin and Mineral Metabolism	Metabolism of terpenoid	0.0131			BCO2,BMP7,HSD11B2,NR0B1,PCTP,SRD5A2,Sult1a1,TNFSF4	8
Cellular Development, Cellular Growth and Proliferation	Cell proliferation of tumor cell lines	0.0132		-0.489	GAL,HSD11B2,S100A4,SOX6,SPP1,STAT3	6
Cellular Movement, Skeletal and Muscular System Development and Function	Migration of smooth muscle cells	0.0133			ACKR3,CBL,STAT3	3
Lipid Metabolism, Molecular Transport, Small Molecule Biochemistry	Release of eicosanoid	0.0133			AVP,STAT3,VIM	3
Cellular Movement, Hair and Skin Development and Function	Migration of keratinocytes	0.0134			FERMT1,FGF10	2
Cell Signaling, Molecular Transport, Vitamin and Mineral Metabolism	Transport of Ca2+	0.0136			AVP,CACNA1E,CCL3L3,GRIN2A,TRPV1	5
Organismal Injury and Abnormalities, Renal and Urological Disease	Acute tubular necrosis	0.0138			SPP1	1
Metabolic Disease, Organismal Injury and Abnormalities, Renal and Urological Disease	Alkalinization of mesangial cells	0.0138			AVP	1
Dermatological Diseases and Conditions, Neurological Disease, Organismal Injury and Abnormalities, Skeletal and Muscular Disorders	Allodynia of hindlimb	0.0138			GAL	1
Cellular Compromise, Neurological Disease, Organismal Injury and Abnormalities	Atrophy of dopaminergic neurons	0.0138			NTRK2	1
Nervous System Development and Function	Attentional engagement	0.0138			AVP	1
Organismal Injury and Abnormalities	Autotomy of rats	0.0138			GAL	1
Energy Production, Nucleic Acid Metabolism, Small Molecule Biochemistry	Binding of ATP	0.0138			FXYD2	1
Cell Cycle, Gene Expression	Binding of MEF2-binding element	0.0138			BMP7	1
Cellular Assembly and Organization	Binding of actin filaments	0.0138			ALDOB	1
Cell Cycle, Gene Expression	Binding of serum response element	0.0138			EPC1	1
Small Molecule Biochemistry	Biosynthesis of carbamoyl phosphate	0.0138			CPS1	1
Protein Synthesis	Biosynthesis of siderophore	0.0138			BDH2	1
Cell Morphology, Cellular Assembly and Organization, Cellular Development, Cellular Function and Maintenance, Cellular Growth and Proliferation, Embryonic Development, Nervous System Development and Function, Organismal Development, Tissue Development	Branching of sensory axons	0.0138			A2M	1
Cellular Compromise, Organismal Injury and Abnormalities, Skeletal and Muscular Disorders	Calcification of smooth muscle cells	0.0138			SPP1	1
DNA Replication, Recombination, and Repair, Nucleic Acid Metabolism, Small Molecule Biochemistry	Catabolism of ADP	0.0138			NUDT9	1
Neurological Disease	Catalepsy	0.0138			AVP	1
Cell-To-Cell Signaling and Interaction, Nervous System Development and Function	Clustering of hippocampal neurons	0.0138			SHANK2	1
Organismal Injury and Abnormalities	Cold pain	0.0138			NTRK2	1
Cell Death and Survival	Cytolysis of fibroblast cell lines	0.0138			TRPV1	1
Cell Death and Survival	Cytolysis of kidney cell lines	0.0138			TRPV1	1
Auditory Disease, Cellular Compromise, Neurological Disease, Organismal Injury and Abnormalities	Damage of outer hair cells	0.0138			TRPV1	1
Cellular Compromise, Organismal Injury and Abnormalities, Skeletal and Muscular Disorders, Tissue Morphology	Degeneration of myofibrils	0.0138			TMOD1	1
Carbohydrate Metabolism, Small Molecule Biochemistry	Degradation of heparan sulfate	0.0138			CP	1
Metabolic Disease	Diabetes insipidus	0.0138			AVP	1
Cellular Development	Differentiation of heart cell lines	0.0138			EPC1	1
Cell Signaling, Nucleic Acid Metabolism, Small Molecule Biochemistry	Elevation of cyclic AMP	0.0138			AVP	1
Cell-To-Cell Signaling and Interaction, Cellular Growth and Proliferation, Nervous System Development and Function	Excitation of CA1 neuron	0.0138			HSD11B2	1
Cell-To-Cell Signaling and Interaction, Cellular Growth and Proliferation, Nervous System Development and Function	Excitation of cholinergic neurons	0.0138			GAL	1
Digestive System Development and Function, Embryonic Development, Organ Development, Organismal Development, Tissue Development	Formation of submandibular gland	0.0138			FGF10	1
Auditory and Vestibular System Development and Function, Skeletal and Muscular System Development and Function	Fusion of semicircular canal	0.0138			FGF10	1
Auditory Disease, Neurological Disease	Hearing loss	0.0138			TRPV1	1
Cell Morphology, Organismal Injury and Abnormalities	Hypertrophy of heart cell lines	0.0138			AVP	1
Cell Morphology, Organismal Injury and Abnormalities	Hypertrophy of muscle cell lines	0.0138			AVP	1
Gastrointestinal Disease, Hematological Disease, Hepatic System Disease, Organismal Injury and Abnormalities, Respiratory Disease	Hypoxia of liver	0.0138			ITGB2	1
Cancer, Cardiovascular Disease, Organismal Injury and Abnormalities, Skeletal and Muscular Disorders	Intimal hyperplasia of smooth muscle cells	0.0138			CBL	1
Cell-To-Cell Signaling and Interaction, Nervous System Development and Function	Long-term potentiation of stratum oriens	0.0138			NTRK2	1
Cell-To-Cell Signaling and Interaction, Nervous System Development and Function	Long-term potentiation of stratum radiatum	0.0138			NTRK2	1
Lipid Metabolism, Small Molecule Biochemistry, Vitamin and Mineral Metabolism	Metabolism of carotenoid	0.0138			BCO2	1
Cell Cycle, Connective Tissue Development and Function	Mitosis of chondrocytes	0.0138			AVP	1
Embryonic Development, Organ Development, Organ Morphology, Organismal Development, Respiratory System Development and Function, Tissue Development	Morphogenesis of bronchiole	0.0138			FGF10	1
Cell Morphology, Cellular Assembly and Organization	Morphology of recycling endosomes	0.0138			EXOC5	1
Cellular Assembly and Organization, Cellular Function and Maintenance, Skeletal and Muscular System Development and Function, Tissue Development	Organization of thin filaments	0.0138			TMOD1	1
Cell Morphology, Cellular Assembly and Organization	Outgrowth of filopodia	0.0138			NTRK2	1
Reproductive System Development and Function	Ovulation of oocytes	0.0138			BMP7	1
Behavior, Nervous System Development and Function, Visual System Development and Function	Photoentrainment of organism	0.0138			AANAT	1
Cardiovascular System Development and Function, Tissue Morphology	Quantity of heart cell lines	0.0138			FFAR3	1
Skeletal and Muscular System Development and Function, Tissue Morphology	Quantity of muscle cell lines	0.0138			FFAR3	1
Cardiovascular System Development and Function, Organismal Development, Tissue Morphology	Quantity of sinusoid	0.0138			SERPING1	1
Organismal Development	Secretion of tear	0.0138			FGF10	1
Cell Morphology, Cellular Assembly and Organization	Shortening of actin filaments	0.0138			TMOD1	1
Cell Morphology, Cellular Assembly and Organization, Cellular Development, Cellular Function and Maintenance, Cellular Growth and Proliferation, Nervous System Development and Function, Organismal Development, Tissue Development	Sprouting of mechanosensory neurons	0.0138			NTRK2	1
Cell Morphology, Cellular Assembly and Organization, Cellular Development, Cellular Function and Maintenance, Cellular Growth and Proliferation, Nervous System Development and Function, Organismal Development, Tissue Development	Sprouting of serotonergic neurons	0.0138			NTRK2	1
Cell-To-Cell Signaling and Interaction, Nervous System Development and Function	Synaptic transmission of glutamatergic neuron	0.0138			GAL	1
Cell-To-Cell Signaling and Interaction, Nervous System Development and Function	Synaptic transmission of perikaryon	0.0138			TRPV1	1
Cell Morphology, Cellular Assembly and Organization, Nervous System Development and Function	Thickness of myelin sheath	0.0138			DOCK7	1
Small Molecule Biochemistry	Toxicity of methotrexate	0.0138			DHFR	1
Cellular Function and Maintenance	Vesiculation of endoplasmic reticulum	0.0138			TRPV1	1
Lipid Metabolism, Small Molecule Biochemistry, Vitamin and Mineral Metabolism	Steroid metabolism	0.0141			BMP7,HSD11B2,NR0B1,PCTP,SRD5A2,Sult1a1,TNFSF4	7
Cellular Movement, Hematological System Development and Function, Immune Cell Trafficking, Inflammatory Response, Lymphoid Tissue Structure and Development	Chemotaxis of lymphocytes	0.0155			CCL3L3,CXCL13	2
Cellular Development, Cellular Growth and Proliferation, Nervous System Development and Function, Tissue Development	Development of astrocytes	0.0155			GFAP,VIM	2
Cellular Function and Maintenance	Homeostasis of leukocytes	0.0163			ANXA1,BATF,GAPT,GPR183,MPZL2,NCKAP1L,Tnfsf9,ZBTB16	8
Cell Death and Survival	Necrosis	0.0165		0.646	A2M,ANXA1,AURKB,CBL,CCL3L3,GAL,GALR2,GRIN2A,HSPB1,IL18,MAP3K8,NCF1,NGFR,NTRK2,PLAC8,SLC5A5,SPP1,STAT3,TXNIP,WFS1	20
Connective Tissue Development and Function, Skeletal and Muscular System Development and Function	Resorption of bone	0.0167			CTSK,RAC2,SPP1,TMEM64	4
Cell-mediated Immune Response, Cellular Development, Cellular Function and Maintenance, Cellular Growth and Proliferation, Embryonic Development, Hematological System Development and Function, Hematopoiesis, Lymphoid Tissue Structure and Development, Organ Development, Organismal Development, Tissue Development	Differentiation of T lymphocytes	0.0169			ANXA1,BATF,MPZL2,NCKAP1L,Tnfsf9,ZBTB16	6
Cellular Development, Tissue Development	Differentiation of epithelial cells	0.0174			ANXA1,ANXA7,BDH2,BMP7,FGF10,LGALS3,NR0B1,TXNIP	8
Cell Death and Survival, Connective Tissue Development and Function	Cell viability of fibroblast cell lines	0.0177			HSPB1,PLAC8	2
Cellular Development, Skeletal and Muscular System Development and Function	Differentiation of muscle cell lines	0.0177			AVP,EPC1	2
Hair and Skin Development and Function	Hair growth cycle	0.0177			GAL,SOX21	2
Lipid Metabolism, Small Molecule Biochemistry	Synthesis of prostaglandin	0.0188			ANXA1,AVP,VIM	3
Cell Morphology, Organismal Injury and Abnormalities	Blebbing	0.0201			EMP3,HSPB1	2
Cell Death and Survival, Neurological Disease, Organismal Injury and Abnormalities	Cell death of cortical neurons	0.021		-1.969	GRIN2A,HSPB1,NGFR,NTRK2	4
Embryonic Development, Hair and Skin Development and Function, Organ Development, Organismal Development, Tissue Development	Formation of hair follicle	0.021			FGF10,NGFR,SOX21,TFAP2C	4
Cellular Function and Maintenance	Ion homeostasis of cells	0.0214			ANXA7,AVP,BDH2,CCL3L3,CP,CPS1,CXCL13,GALR2,SLC39A4,TRPV1,WFS1	11
Lipid Metabolism, Small Molecule Biochemistry	Metabolism of eicosanoid	0.0219			ANXA1,AVP,NCF1,VIM	4
Endocrine System Development and Function, Small Molecule Biochemistry	Metabolism of androgen	0.0225			SPP1,SRD5A2	2
Small Molecule Biochemistry	Production of aldesleukin	0.0225			ANXA1,TNFSF4	2
Cellular Development, Cellular Growth and Proliferation, Embryonic Development, Nervous System Development and Function, Organ Development, Organismal Development, Tissue Development	Proliferation of neural precursor cells	0.0225			IFT20,ORC3	2
Cellular Movement, Hematological System Development and Function, Immune Cell Trafficking, Inflammatory Response	Chemotaxis of antigen presenting cells	0.0227			CCL3L3,GPR183,LGALS3	3
Cellular Compromise, Inflammatory Response	Degranulation of cells	0.0228			ANXA3,CCL3L3,PLEK,RAC2	4
Cell Death and Survival, Neurological Disease, Organismal Injury and Abnormalities	Cell death of hippocampal neurons	0.0241			GRIN2A,NGFR,NTRK2	3
Cell Signaling, Molecular Transport, Small Molecule Biochemistry	Release of nitric oxide	0.0251			ANXA1,STAT3	2
Drug Metabolism, Lipid Metabolism, Molecular Transport, Small Molecule Biochemistry	Release of prostaglandin E2	0.0251			AVP,STAT3	2
Lipid Metabolism, Small Molecule Biochemistry	Hydrolysis of lipid	0.0255			AVP,NGFR,PNLIP	3
Cellular Development, Embryonic Development, Organismal Development, Tissue Development	Differentiation of embryonic tissue	0.0271			BMP7,ITGB2,NGFR,STAT3,TFAP2C	5
Cell Morphology, Cellular Assembly and Organization, Cellular Function and Maintenance, Inflammatory Response	Accumulation of autophagosomes	0.0274			NCF1	1
Cellular Compromise	Acidification of lysosome	0.0274			NCF1	1
Cell-To-Cell Signaling and Interaction, Skeletal and Muscular System Development and Function	Adhesion of smooth muscle cells	0.0274			SPP1	1
Inflammatory Response	Affinity maturation of B lymphocytes	0.0274			HLA-DQB1	1
Nervous System Development and Function, Neurological Disease	Breakdown of myelin sheath	0.0274			SERPING1	1
DNA Replication, Recombination, and Repair, Nucleic Acid Metabolism, Small Molecule Biochemistry	Catabolism of inosine diphosphate	0.0274			NUDT9	1
Cell Death and Survival	Cell death of corticospinal neurons	0.0274			NGFR	1
Cellular Movement, Nervous System Development and Function	Chemorepulsion of sensory neurons	0.0274			A2M	1
Endocrine System Development and Function, Lipid Metabolism, Molecular Transport, Small Molecule Biochemistry	Concentration of androstenedione	0.0274			GAL	1
Endocrine System Development and Function, Lipid Metabolism, Small Molecule Biochemistry	Conversion of corticosterone	0.0274			HSD11B2	1
Drug Metabolism, Endocrine System Development and Function, Lipid Metabolism, Small Molecule Biochemistry	Conversion of hydrocortisone	0.0274			HSD11B2	1
Cellular Movement, Immune Cell Trafficking	Emigration of leukocytes	0.0274			ITGB2	1
Cell-To-Cell Signaling and Interaction, Cellular Growth and Proliferation, Nervous System Development and Function	Excitation of granule cells	0.0274			HSD11B2	1
Cellular Assembly and Organization, Cellular Function and Maintenance	Formation of Golgi vesicles	0.0274			PCLO	1
Cellular Development, Cellular Growth and Proliferation	Formation of heart cell lines	0.0274			EPC1	1
Cell Cycle, Connective Tissue Development and Function	G2/M phase of fibroblast cell lines	0.0274			PLAC8	1
Cellular Function and Maintenance	Homeostasis of dendritic cells	0.0274			GPR183	1
Neurological Disease, Organismal Injury and Abnormalities	Kindling	0.0274			NTRK2	1
Cell-To-Cell Signaling and Interaction, Nervous System Development and Function	Long-term potentiation of excitatory synapses	0.0274			NTRK2	1
Vitamin and Mineral Metabolism	Metabolism of dihydrofolate	0.0274			DHFR	1
Cancer, Organismal Injury and Abnormalities, Reproductive System Disease	Metastasis of breast cancer cell lines	0.0274			S100A4	1
Cellular Movement	Migration of AT2 cells	0.0274			VIM	1
Embryonic Development, Organismal Development, Tissue Development	Morphogenesis of nephrogenic mesenchyme	0.0274			BMP7	1
Cellular Development, Cellular Growth and Proliferation, Embryonic Development, Organ Development, Organismal Development, Skeletal and Muscular System Development and Function, Tissue Development	Myogenesis of skeletal muscle cells	0.0274			TTN	1
Cell Cycle	Neurite outgrowth stage of dorsal root ganglion cells	0.0274			VIM	1
Nervous System Development and Function	Neuroprotection of CA1 neuron	0.0274			STAT3	1
Endocrine System Disorders, Organismal Injury and Abnormalities, Reproductive System Disease	Ovarian follicular cyst	0.0274			NGFR	1
Cardiovascular System Development and Function	Pressure of vasculature	0.0274			AVP	1
Cellular Development, Cellular Growth and Proliferation, Renal and Urological System Development and Function, Tissue Development	Proliferation of urothelial cells	0.0274			FGF10	1
Molecular Transport	Quantity of Na+	0.0274			AVP	1
Organismal Injury and Abnormalities	Quantity of follicular cyst	0.0274			NGFR	1
Organ Morphology, Reproductive System Development and Function	Quantity of primary ovarian follicle	0.0274			BMP7	1
Organ Morphology, Reproductive System Development and Function	Quantity of primordial ovarian follicle	0.0274			BMP7	1
Carbohydrate Metabolism	Recognition of sucrose	0.0274			TAS1R3	1
Lipid Metabolism, Small Molecule Biochemistry	Synthesis of cysteinyl-leukotriene	0.0274			ANXA1	1
Cellular Assembly and Organization	Translocation of Golgi vesicles	0.0274			PCLO	1
Cardiovascular System Development and Function	Vasoconstriction of afferent arterioles	0.0274			AVP	1
Post-Translational Modification	Cross-linkage of peptide	0.0278			ANXA1,F13A1	2
Cellular Function and Maintenance, Small Molecule Biochemistry	Homeostasis of anion	0.0278			AVP,CPS1	2
Cellular Function and Maintenance	Homeostasis of myeloid cells	0.0278			ANXA1,NCKAP1L	2
Cell-To-Cell Signaling and Interaction, Nervous System Development and Function	Long-term potentiation of hippocampus	0.0278			GRIN2A,NTRK2	2
Cellular Development, Cellular Growth and Proliferation, Nervous System Development and Function, Tissue Development	Growth of neurites	0.03		1.533	A2M,BMP7,EXOC5,MAP3K8,NGFR,NTRK2,S100A4,STAT3	8
Embryonic Development, Nervous System Development and Function, Organ Development, Organismal Development, Tissue Development, Visual System Development and Function	Formation of eye	0.0306			BMP7,CRB1,FGF10,SLC39A5,STAT3	5
Antimicrobial Response, Inflammatory Response	Antimicrobial response	0.0306			ANXA3,CXCL13,EPPIN-WFDC6,HSPB1,NCF1,PLAC8,TLR7,TNFSF4	8
Carbohydrate Metabolism	Synthesis of carbohydrate	0.0306			AVP,B3GNT8,CHST15,GAL,GALR2,PIGV,PLEK,PRPS2	8
Cell-To-Cell Signaling and Interaction, Hematological System Development and Function, Immune Cell Trafficking, Inflammatory Response	Activation of natural killer cells	0.0306			IL18,ITGB2	2
Connective Tissue Disorders, Inflammatory Disease, Inflammatory Response, Organismal Injury and Abnormalities, Skeletal and Muscular Disorders	Adjuvant arthritis	0.0306			CCL3L3,STAT3	2
Lipid Metabolism, Molecular Transport, Small Molecule Biochemistry	Release of arachidonic acid	0.0306			AVP,VIM	2
Drug Metabolism, Lipid Metabolism, Small Molecule Biochemistry	Synthesis of prostaglandin E2	0.0306			ANXA1,VIM	2
Carbohydrate Metabolism, Cellular Function and Maintenance, Small Molecule Biochemistry	Homeostasis of D-glucose	0.0315			CACNA1E,FFAR3,NGFR,STAT3,WFS1	5
Cell-To-Cell Signaling and Interaction, Nervous System Development and Function	Long-term potentiation	0.0324			GFAP,GRIN2A,NTRK2,SHANK2	4
Cell Death and Survival	Cell death of pheochromocytoma cell lines	0.0325		-0.487	GAL,GALR2,HSPB1,NGFR,STAT3	5
Inflammatory Response	Adaptive immune response	0.0335			FFAR3,GPR183	2
Cellular Function and Maintenance	Lymphocyte homeostasis	0.0348			ANXA1,BATF,GAPT,MPZL2,NCKAP1L,Tnfsf9,ZBTB16	7
Cellular Movement, Hematological System Development and Function, Immune Cell Trafficking, Inflammatory Response	Cell movement of macrophages	0.035			CCL3L3,LGALS3,SERPING1	3
Behavior	Social behavior	0.035			ANXA7,AVP,SHANK2	3
Cellular Development, Cellular Growth and Proliferation, Hematological System Development and Function, Hematopoiesis, Lymphoid Tissue Structure and Development, Tissue Development	Differentiation of myeloid dendritic cells	0.0366			BATF,Tnfsf9	2
Inflammatory Response, Organismal Injury and Abnormalities	Inflammation of organ	0.0367			CCL3L3,IL18,SPP1	3
Lipid Metabolism, Molecular Transport, Small Molecule Biochemistry	Quantity of steroid	0.0367			AVP,BMP7,GAL	3
Carbohydrate Metabolism	Glycolysis of cells	0.0385			ALDOB,PFKFB3,STAT3	3
Cell Death and Survival, Cellular Assembly and Organization, Cellular Development, Nervous System Development and Function, Tissue Development, Tissue Morphology	Regeneration of neurites	0.0385			A2M,DHFR,GFAP	3
Cell Death and Survival	Apoptosis of pheochromocytoma cell lines	0.0386		-0.152	GAL,GALR2,HSPB1,STAT3	4
Cell Signaling, Cellular Function and Maintenance, Vitamin and Mineral Metabolism	Elevation of Ca2+ in cytosol	0.0394			AVP,CCL3L3,CXCL13,GALR2,TRPV1	5
Gene Expression	Initiation of transcription of RNA	0.0397			TAF7,THRAP3	2
Cellular Development, Cellular Growth and Proliferation, Nervous System Development and Function, Tissue Development	Outgrowth of neurites	0.0401		1.179	A2M,EXOC5,MAP3K8,NGFR,NTRK2,S100A4,STAT3	7
Cell Morphology	Enlargement of cells	0.0405			AVP,EMP3,HSPB1,IL18,TTN	5
Cardiovascular System Development and Function, Organismal Development, Tissue Development	Angiogenesis of aortic ring tissue	0.0408			STAT3	1
Amino Acid Metabolism, Small Molecule Biochemistry	Biosynthesis of hydroxylysine	0.0408			PLOD2	1
Carbohydrate Metabolism	Biosynthesis of phosphoribosyl pyrophosphate	0.0408			PRPS2	1
Endocrine System Development and Function, Small Molecule Biochemistry	Catabolism of androgen	0.0408			SPP1	1
Hair and Skin Development and Function	Catagen	0.0408			GAL	1
Cellular Development, Cellular Growth and Proliferation	Cell proliferation of sarcoma cell lines	0.0408			HSD11B2	1
Dermatological Diseases and Conditions, Neurological Disease, Organismal Injury and Abnormalities	Cold allodynia	0.0408			GAL	1
Cellular Compromise, Hypersensitivity Response, Inflammatory Response	Degranulation of eosinophils	0.0408			CCL3L3	1
Cell-mediated Immune Response, Cellular Development, Cellular Function and Maintenance, Cellular Growth and Proliferation, Embryonic Development, Hematological System Development and Function, Hematopoiesis, Lymphoid Tissue Structure and Development, Organ Development, Organismal Development, Tissue Development	Differentiation of cytotoxic T cells	0.0408			Tnfsf9	1
Cell Morphology, Cellular Assembly and Organization, Nervous System Development and Function	Elongation of dendrites	0.0408			NTRK2	1
Inflammatory Disease, Inflammatory Response, Organismal Injury and Abnormalities, Renal and Urological Disease	Experimental crescentic glomerulonephritis	0.0408			SPP1	1
Cell-To-Cell Signaling and Interaction, Nervous System Development and Function	Firing of nodose ganglion neurons	0.0408			STAT3	1
Organismal Injury and Abnormalities	Formation of scar tissue	0.0408			TXNIP	1
Lipid Metabolism, Small Molecule Biochemistry, Vitamin and Mineral Metabolism	Hydrolysis of retinyl ester	0.0408			PNLIP	1
Cell Morphology, Cellular Assembly and Organization	Length of actin filaments	0.0408			TMOD1	1
Cell Signaling, Nucleic Acid Metabolism, Small Molecule Biochemistry	Loading of GTP	0.0408			BMP7	1
Carbohydrate Metabolism, Small Molecule Biochemistry	Metabolism of D-fructose	0.0408			ALDOB	1
Embryonic Development, Organismal Development, Tissue Development	Morphogenesis of metanephric mesenchyme	0.0408			BMP7	1
Cell Morphology, Cellular Assembly and Organization	Outgrowth of plasma membrane projections	0.0408			NTRK2	1
DNA Replication, Recombination, and Repair, Energy Production, Nucleic Acid Metabolism, Small Molecule Biochemistry	Oxidation of NADH	0.0408			ALDOB	1
Hair and Skin Development and Function	Piloerection	0.0408			HPN	1
Cellular Development, Cellular Growth and Proliferation, Embryonic Development, Nervous System Development and Function, Organismal Development, Tissue Development	Proliferation of neurosphere cells	0.0408			STAT3	1
Organ Morphology, Reproductive System Development and Function	Quantity of preantral follicle	0.0408			BMP7	1
Dermatological Diseases and Conditions, Organismal Injury and Abnormalities	Scratch lesion	0.0408			VIM	1
Cardiovascular System Development and Function, Organismal Development, Tissue Morphology	Vasodilation of mesenteric resistance artery	0.0408			TRPV1	1
Cardiovascular System Development and Function, Cellular Movement	Migration of endothelial cells	0.0412			ANXA3,HSPB1,ITGB2,SPP1	4
Behavior	Behavior	0.0416			ANXA7,AVP,CACNA1E,GAL,GRIN2A,HSD11B2,IFT20,IL18,NTRK2,SHANK2,STAT3,TRPV1	12
Cell Signaling, Molecular Transport, Vitamin and Mineral Metabolism	Quantity of Ca2+	0.0427		-0.041	A2M,AVP,LOC290071,S100A4,SPP1	5
Cellular Movement, Hematological System Development and Function, Immune Cell Trafficking, Inflammatory Response	Cellular infiltration by phagocytes	0.0429			ANXA1,SERPING1	2
Cellular Development, Nervous System Development and Function	Differentiation of neuroglia	0.0461			DOCK7,FGF10,NTRK2,SOX6,STAT3	5
Cellular Movement	Infiltration by myeloid cells	0.0462			ANXA1,SERPING1	2
Cell Death and Survival, Organismal Injury and Abnormalities, Renal and Urological Disease	Apoptosis of kidney cell lines	0.0496			NTRK2,SPP1	2
Carbohydrate Metabolism, Lipid Metabolism, Small Molecule Biochemistry	Metabolism of phosphatidylinositol	0.0496			GALR2,PLEK	2

## Sheet: 1 yr
S3 File. TBI-associated genes in all significant Diseases and Functions pathways in hippocampus. Genes for each post-injury interval listed in separate tabs.
Categories	Diseases or Functions Annotation	p-Value	Predicted Activation State	Activation z-score	Molecules	# Molecules
Behavior, Nervous System Development and Function	Circadian rhythm	7.02e-05			Bhlhe41,CORT,DRD1,DRD2,HS3ST2,NGFR,PPARA,PRF1,RORB	9
Cell-To-Cell Signaling and Interaction, Nervous System Development and Function	Synaptic transmission	0.000124		-0.243	CACNA1G,CHRM1,CLSTN3,CRHBP,DOC2A,DRD1,DRD2,GRM4,HTR3A,KCNMA1,PCDH17,STXBP1	12
Cellular Compromise, Inflammatory Response	Degranulation of cells	0.000227			CCL3L3,KIT,PLD2,PLEK,RAC2,STXBP1,TRPC5	7
Cellular Movement, Nervous System Development and Function	Guidance of axons	0.000261			ATOH1,DCC,FLRT3,NEUROG2,NGFR,SEMA4F,SEMA6A,SHH,UNC5B	9
Cell-To-Cell Signaling and Interaction, Nervous System Development and Function	Synaptic transmission of cells	0.000647		-0.243	CLSTN3,DOC2A,DRD1,DRD2,GRM4,PCDH17	6
Cell-To-Cell Signaling and Interaction, Cellular Growth and Proliferation, Nervous System Development and Function	Excitation of pyramidal neurons	0.000734			HCN1,HTR2A	2
Cell-To-Cell Signaling and Interaction, Drug Metabolism, Molecular Transport, Small Molecule Biochemistry	Concentration of dopamine	0.000984			NTS,RAB3B,SHH	3
Lipid Metabolism, Small Molecule Biochemistry	Synthesis of diacylglycerol	0.00124			CHRM1,DRD2,PLD2	3
Cell Signaling, Cellular Function and Maintenance, Vitamin and Mineral Metabolism	Elevation of Ca2+ in cytosol	0.00136			CACNA1G,CCL3L3,CXCR3,HTR2A,P2RY2,SPPL3,TRPC5,UTS2	8
Cellular Function and Maintenance, Molecular Transport	Secretory pathway	0.00179		0	CCL3L3,CRHBP,EXOC8,RAB3B,RAB9A,RALA,STXBP1,SYT2	8
Cellular Development, Nervous System Development and Function, Tissue Development	Differentiation of neurons	0.00184		-0.87	ATOH1,BCL11B,CLSTN3,DPYSL2,ECT2,KCNMA1,NEUROG2,NGFR,RAP1GAP,RORB,SHH,TLX3,TRPC5,VGF	14
Cell-To-Cell Signaling and Interaction, Nervous System Development and Function	Synaptic transmission of nervous tissue	0.00186			CHRM1,DOC2A,DRD1,DRD2,STXBP1	5
Cellular Movement	Migration of cells	0.00215		-1.488	ANGPT4,ARHGEF5,ATOH1,ATP8A1,CCL3L3,COMP,CXCR3,DCC,DPP4,DRD1,DRD2,FRMD6,GPR18,GUCY1A3,KIT,MESP2,NEUROG2,NOV,PLD2,RAC2,SATB2,SEMA6A,SHH,SNAI1,TNFAIP6,UTS2	26
Cellular Assembly and Organization, Cellular Compromise	Depolymerization of filaments	0.00217			DPYSL2,KIF18A,MICAL1,PLEK,SHROOM2	5
Cellular Function and Maintenance, Molecular Transport	Exocytosis by cells	0.00224			CCL3L3,EXOC8,RAB3B,RAB9A,RALA,STXBP1	6
Cellular Assembly and Organization, Cellular Function and Maintenance	Microtubule dynamics	0.00228		-0.391	AKAP5,AR,ASAP1,AVIL,BCL11A,BCL11B,Clip3/LOC100911911,DNM3,DOCK11,DPYSL2,DPYSL5,DRD2,FLRT3,GALNS,GRM4,KIF18A,KIT,MAP6,NGFR,PLD2,PTPRM,RAC2,RALA,SEMA4F,SHH,TENM4,TRPC5,VGF,WDR36	29
Cellular Compromise, Inflammatory Response	Degranulation of blood platelets	0.0024			PLEK,STXBP1	2
Protein Synthesis	Expression of reporter protein	0.0024			DRD2,NR1I2	2
Cell Morphology, Cellular Assembly and Organization, Cellular Function and Maintenance	Formation of filopodia	0.00335		0	DNM3,DOCK11,DPYSL5,NGFR,RALA	5
Cell Morphology, Cellular Assembly and Organization, Cellular Function and Maintenance	Formation of cellular protrusions	0.00352		0.31	AKAP5,AR,ASAP1,AVIL,BCL11A,BCL11B,DNM3,DOCK11,DPYSL2,DPYSL5,DRD2,FLRT3,GALNS,GRM4,KIT,MAP6,NGFR,PLD2,PTPRM,RAC2,RALA,TENM4,TRPC5,VGF	24
Cellular Development, Cellular Growth and Proliferation, Hematological System Development and Function, Hematopoiesis, Tissue Development	Differentiation of lymphohematopoietic progenitor cells	0.00356			KIT,SHH	2
Molecular Transport, Nucleic Acid Metabolism, Small Molecule Biochemistry	Uptake of pyrimidine base	0.00356			Slc23a4,SLCO1C1	2
Behavior	Spatial learning	0.00358			ATP1A3,DRD1,DRD2,KIT,NTS	5
Cellular Assembly and Organization, Cellular Compromise	Depolymerization of actin filaments	0.00362			MICAL1,PLEK,SHROOM2	3
Amino Acid Metabolism, Small Molecule Biochemistry	Release of amino acids	0.00362			DRD1,DRD2,HTR2A	3
Cellular Compromise, Hypersensitivity Response, Inflammatory Response	Degranulation of mast cells	0.00386			KIT,PLD2,RAC2,STXBP1	4
Behavior, Organismal Functions	Walking	0.00386			DMRT3,DRD1,DRD2,KCNMA1	4
Embryonic Development, Hair and Skin Development and Function, Organ Development, Organismal Development, Tissue Development	Formation of skin	0.00397			BCL11B,DACT2,EVPL,FA2H,NCOA3,NGFR,POU2F3,PPARA,SHH,SNAI1	10
Cellular Function and Maintenance, Molecular Transport	Exocytosis	0.00401		0	CCL3L3,EXOC8,RAB3B,RAB9A,RALA,STXBP1,SYT2	7
Cellular Development, Cellular Growth and Proliferation, Hematological System Development and Function, Hematopoiesis, Tissue Development	Differentiation of myeloid progenitor cells	0.00493			KIT,MLF1	2
Cell Morphology, Cellular Assembly and Organization, Cellular Function and Maintenance	Extension of plasma membrane projections	0.00493			DPYSL2,DPYSL5	2
Nervous System Development and Function	Neurological function	0.00493			GALNS,KIT	2
Skeletal and Muscular System Development and Function	Relaxation of vascular smooth muscle	0.00493			GUCY1A3,KCNMA1	2
Amino Acid Metabolism, Lipid Metabolism, Molecular Transport, Small Molecule Biochemistry	Release of GABA	0.00493			DRD1,DRD2	2
Cellular Assembly and Organization, Cellular Function and Maintenance	Organization of cytoskeleton	0.00503		-0.391	AKAP5,AR,ARHGEF5,ASAP1,AVIL,BCL11A,BCL11B,CCL3L3,Clip3/LOC100911911,DNM3,DOCK11,DPYSL2,DPYSL5,DRD2,FLRT3,GALNS,GRM4,KIF18A,KIT,MAP6,NGFR,PLD2,PLEK,PTPRM,RAC2,RALA,SEMA4F,SHH,SPC25,TENM4,TRPC5,VGF,WDR36	33
Cellular Development, Cellular Growth and Proliferation, Nervous System Development and Function, Tissue Development	Development of neurons	0.00544		-0.09	ADGRL2,AKAP5,AR,BCL11A,BCL11B,CLSTN3,DNM3,DPYSL2,DRD2,EEF2K,FLRT3,GALNS,GRM4,MAP6,PLD2,PTPRM,RALA,TENM4,TRPC5,UTRN,VGF	21
Cellular Development	Differentiation of nervous system	0.00567		-0.368	ATOH1,BCL11B,CLSTN3,DPYSL2,ECT2,KCNMA1,NEUROG2,NGFR,RAP1GAP,RORB,SHH,TENM4,TLX3,TRPC5,VGF	15
Cellular Movement	Cell movement	0.00597		-1.183	ANGPT4,ARHGEF5,ASAP1,ATOH1,ATP8A1,CCL3L3,CCR9,COMP,CXCR3,DCC,DPP4,DRD1,DRD2,FRMD6,GPR18,GUCY1A3,KIT,MESP2,NEUROG2,NOV,PLD2,RAC2,SATB2,SEMA6A,SHH,SNAI1,TNFAIP6,UTS2	28
Cell Morphology, Cellular Assembly and Organization, Cellular Function and Maintenance	Extension of cellular protrusions	0.00605		-1.633	DPYSL2,DPYSL5,GALNS,RAC2,SEMA4F,TRPC5,WDR36	7
Cell Signaling	Acetylcholine receptor signaling, muscarinic pathway	0.0065			CHRM1,Chrm2	2
Cellular Function and Maintenance, Small Molecule Biochemistry	Homeostasis of K+	0.0065			ATP1A3,KCNMA1	2
Cell Morphology, Cellular Development, Cellular Growth and Proliferation, Organismal Development, Tissue Development	Morphogenesis of epithelial cells	0.00688			AR,BCL11B,DACT2	3
Behavior	Learning	0.007			ATP1A3,ATP8A1,DRD1,DRD2,GRM4,HTR2A,KIT,NTS,PAK6,RCAN2	10
Carbohydrate Metabolism, Lipid Metabolism, Small Molecule Biochemistry	Metabolism of phosphatidylinositol	0.00769			DRD1,DRD2,PLEK	3
Cell Signaling, Cellular Function and Maintenance, Molecular Transport, Vitamin and Mineral Metabolism	Flux of Ca2+	0.00843		-1.154	DRD2,P2RY2,PRF1,TRPC5	4
Cardiovascular System Development and Function, Hematological System Development and Function	Blood pressure	0.0091		-1.4	CORT,DRD2,GUCY1A3,NCF2,PPARA,UTS2,VGF	7
Cellular Function and Maintenance	Ion homeostasis of cells	0.00996		-1.154	ATP1A3,CACNA1G,CCL3L3,CXCR3,DRD2,HTR2A,KCNMA1,P2RY2,PRF1,SPPL3,TRPC5,UTS2,WFS1	13
Cell Death and Survival	Apoptosis of germ cells	0.0102			CASP2,KIT	2
Embryonic Development, Organismal Development, Tissue Development	Formation of prostatic bud	0.0102			AR,SHH	2
Cell-To-Cell Signaling and Interaction, Drug Metabolism, Molecular Transport, Small Molecule Biochemistry	Uptake of dopamine	0.0102			DRD2,RAB3B	2
Cellular Development, Cellular Growth and Proliferation, Embryonic Development, Nervous System Development and Function, Organ Development, Organismal Development, Tissue Development, Visual System Development and Function	Development of retinal cone cells	0.0124			HCN1,RORB	2
Cellular Development, Cellular Growth and Proliferation, Embryonic Development, Nervous System Development and Function, Organ Development, Organismal Development, Tissue Development, Visual System Development and Function	Development of retinal rods	0.0124			BHLHE23,RORB	2
Cellular Assembly and Organization, Cellular Function and Maintenance	Stabilization of microtubules	0.0124			DPYSL2,MAP6	2
Cell Signaling	Calcium-mediated signaling	0.0124			CCL3L3,CXCR3,DRD1,TMEM100	4
Cellular Compromise, Inflammatory Response	Degranulation of leukocyte cell lines	0.0126			PLD2,STXBP1,TRPC5	3
Embryonic Development, Hair and Skin Development and Function, Organ Development, Organ Morphology, Organismal Development, Tissue Development	Morphogenesis of hair follicle	0.0126			NGFR,SHH,SNAI1	3
Molecular Transport, Protein Trafficking	Import of protein	0.0131			DRD1,ECT2,IPO9,SHH	4
Cellular Assembly and Organization, Cellular Function and Maintenance	Organization of cytoplasm	0.0132		-0.391	AKAP5,AR,ARHGEF5,ASAP1,AVIL,BCL11A,BCL11B,CCL3L3,Clip3/LOC100911911,DNM3,DOCK11,DPYSL2,DPYSL5,DRD2,EXOC8,FLRT3,GALNS,GRM4,KIF18A,KIT,MAP6,NGFR,PLD2,PLEK,PTPRM,RAC2,RALA,SEMA4F,SHH,SPC25,STX17,TENM4,TRPC5,VGF,WDR36	35
Cellular Movement	Invasion of tumor cell lines	0.0137			ASAP1,ECT2,FHL2	3
Cellular Development, Tissue Development	Differentiation of interstitial tissue	0.0147			AR,SHH	2
Gene Expression	Activation of DNA endogenous promoter	0.0155		-1.223	AAMDC,AR,ATOH1,BCL11A,BCL11B,BHLHE23,Bhlhe41,CCL3L3,CREB5,CXCR3,DRD2,FHL2,IER5,LEO1,MED13,MESP2,MNAT1,NCOA3,NEUROG2,NHLH1,NR1I2,NR2C2,PKNOX2,POU2F3,PPARA,RLIM,RORB,SATB2,SHH,SNAI1,SOX7,TOX2,TRIM29,WBP2,WFS1,ZBTB16	36
Cell Morphology, Cell-To-Cell Signaling and Interaction, Cellular Function and Maintenance, Nervous System Development and Function	Afterdepolarization of CA1 neuron	0.0158			CHRM1	1
Psychological Disorders	Alcoholism	0.0158			PPARA	1
Cardiovascular System Development and Function, Cellular Development, Cellular Function and Maintenance, Cellular Growth and Proliferation, Organismal Development, Tissue Development	Angiogenesis of endothelial cells	0.0158			COMP	1
Cell Morphology, Cellular Assembly and Organization, Cellular Development, Cellular Function and Maintenance, Cellular Growth and Proliferation, Embryonic Development, Nervous System Development and Function, Organismal Development, Tissue Development, Tissue Morphology	Area of dendritic spines	0.0158			AKAP5	1
Cellular Movement	Cell movement of pancreatic cancer cell lines	0.0158			ASAP1	1
Cell Death and Survival	Cell viability of granulosa cells	0.0158			HAPLN1	1
Cancer, Cell-To-Cell Signaling and Interaction, Inflammatory Response	Cytotoxic reaction of hepatoma cell lines	0.0158			TTPA	1
Cellular Assembly and Organization, Cellular Compromise, Cellular Function and Maintenance	Destabilization of astral microtubules	0.0158			DPYSL2	1
Cancer, Gastrointestinal Disease, Hepatic System Disease, Organismal Injury and Abnormalities	Development of hepatocellular carcinoma	0.0158			PPARA	1
Cell-To-Cell Signaling and Interaction, Cellular Assembly and Organization, Cellular Development, Cellular Function and Maintenance, Cellular Growth and Proliferation, Nervous System Development and Function, Tissue Development	Differentiation of excitatory synapses	0.0158			CLSTN3	1
Cell-To-Cell Signaling and Interaction, Cellular Assembly and Organization, Cellular Development, Cellular Function and Maintenance, Cellular Growth and Proliferation, Nervous System Development and Function, Tissue Development	Differentiation of inhibitory synapse	0.0158			CLSTN3	1
Cellular Development, Tissue Development	Differentiation of pancreatic tissue	0.0158			SHH	1
Cellular Development, Embryonic Development, Hair and Skin Development and Function, Organ Development, Organismal Development, Tissue Development	Differentiation of sebaceous glands	0.0158			FA2H	1
Cell-To-Cell Signaling and Interaction, Drug Metabolism, Molecular Transport, Small Molecule Biochemistry	Efflux of norepinephrine	0.0158			NTS	1
Cellular Assembly and Organization, Cellular Function and Maintenance, Molecular Transport	Exocytosis of insulin secretory granules	0.0158			RALA	1
Nervous System Development and Function	Eyelid reflex	0.0158			KCNMA1	1
Cell-To-Cell Signaling and Interaction, Cellular Assembly and Organization, Cellular Function and Maintenance, Tissue Development	Formation of fibronectin matrix	0.0158			DPYSL2	1
Cellular Assembly and Organization	Fusion of endosomal membrane	0.0158			PRF1	1
Cellular Assembly and Organization	Fusion of lysosome membrane	0.0158			PRF1	1
Digestive System Development and Function, Gastrointestinal Disease, Hepatic System Development and Function, Hepatic System Disease, Organ Morphology, Organismal Development, Organismal Injury and Abnormalities	Hepatomegaly	0.0158			NR1I2	1
Behavior	Hyperactivity	0.0158			DRD2	1
Cell Morphology, Organ Morphology, Organismal Injury and Abnormalities, Skeletal and Muscular Disorders, Skeletal and Muscular System Development and Function, Tissue Morphology	Hypertrophy of type IIb muscle fibers	0.0158			AR	1
Cellular Movement, Hematological System Development and Function, Immune Cell Trafficking, Inflammatory Response	Influx of macrophages	0.0158			P2RY2	1
Cardiovascular Disease, Organismal Injury and Abnormalities	Injury of aorta	0.0158			CORT	1
Cellular Compromise, Organismal Injury and Abnormalities, Skeletal and Muscular Disorders, Tissue Morphology	Injury of vascular smooth muscle cells	0.0158			CORT	1
Cellular Movement	Invasion of pancreatic cancer cell lines	0.0158			ASAP1	1
Organismal Development	Lean body mass	0.0158			AR	1
Endocrine System Development and Function, Lipid Metabolism, Small Molecule Biochemistry, Vitamin and Mineral Metabolism	Metabolism of aldosterone	0.0158			KCNMA1	1
Lipid Metabolism, Small Molecule Biochemistry, Vitamin and Mineral Metabolism	Metabolism of vitamin E	0.0158			TTPA	1
Cancer, Organismal Injury and Abnormalities	Metastasis of pancreatic cancer cell lines	0.0158			ASAP1	1
Embryonic Development, Organ Development, Organ Morphology, Organismal Development, Reproductive System Development and Function, Tissue Development	Morphogenesis of nipple	0.0158			RXFP1	1
Nervous System Development and Function	Neuropsychological performance	0.0158			GALNS	1
Protein Trafficking, Tissue Development	Organization of collagen fiber	0.0158			COMP	1
Cell Morphology, Cellular Function and Maintenance, Organ Morphology, Organismal Injury and Abnormalities, Tissue Morphology	Paracellular permeability of gastric epithelial cells	0.0158			CLDN1	1
Cell Morphology, Cellular Assembly and Organization, Cellular Function and Maintenance	Permeability of plasma membrane	0.0158			PRF1	1
Cellular Development, Cellular Growth and Proliferation, Connective Tissue Development and Function, Organ Development, Respiratory System Development and Function, Tissue Development	Proliferation of pulmonary fibroblasts	0.0158			SHH	1
Cell-To-Cell Signaling and Interaction, Nervous System Development and Function	Propagation of long-term potentiation of prefrontal cortex	0.0158			DRD1	1
Cardiovascular System Development and Function, Hematological System Development and Function	Pulse pressure	0.0158			CORT	1
Cellular Assembly and Organization, Endocrine System Development and Function, Organ Morphology, Tissue Morphology	Quantity of insulin secretory granules	0.0158			RALA	1
Nervous System Development and Function, Organ Morphology, Tissue Morphology	Quantity of striatonigral neurons	0.0158			SHH	1
Cellular Function and Maintenance	Receptor-mediated endocytosis by cervical cancer cell lines	0.0158			PRF1	1
Lipid Metabolism, Molecular Transport, Small Molecule Biochemistry, Vitamin and Mineral Metabolism	Secretion of vitamin E	0.0158			TTPA	1
Nervous System Development and Function	Steady-state input resistance of pyramidal neurons	0.0158			HCN1	1
Cell Death and Survival, Connective Tissue Development and Function	Survival of articular chondrocytes	0.0158			COMP	1
Molecular Transport, Nucleic Acid Metabolism, Small Molecule Biochemistry	Transport of uracil	0.0158			Slc23a4	1
Molecular Transport, Nucleic Acid Metabolism, Small Molecule Biochemistry	Transport of xanthine	0.0158			Slc23a4	1
Molecular Transport, Nucleic Acid Metabolism, Small Molecule Biochemistry	Uptake of uracil	0.0158			Slc23a4	1
Visual System Development and Function	Visual acuity	0.0158			GALNS	1
Cell Signaling	G-protein signaling, coupled to cyclic nucleotide second messenger	0.0161			DRD1,DRD2,RXFP1	3
Behavior, Reproductive System Development and Function	Mating behavior	0.0172			AR,DRD1	2
Organismal Functions	Thermoregulation	0.0175			DRD1,DRD2,HTR2A	3
Connective Tissue Development and Function, Skeletal and Muscular System Development and Function, Tissue Development	Cartilage development	0.0194			AXIN2,Col10a1,SATB2,SNAI1,ZBTB16	5
Cell-To-Cell Signaling and Interaction, Nervous System Development and Function	Synaptic transmission of pyramidal neurons	0.0199			DRD1,DRD2	2
Cell Death and Survival	Cell death	0.02		0.063	AAMDC,ANGPT4,AR,AREL1,ATOH1,AXIN2,BCL11B,BHLHE23,CACNA1G,CASP2,CCL3L3,Clip3/LOC100911911,COMP,DNASE1L3,DPP4,DRD2,ECT2,EEF2K,FHL2,GRM4,HTR2A,KCNMA1,KIT,MAGI1,MICAL1,MNAT1,NCF2,NCOA3,NGFR,PRF1,RPRM,SHH,STXBP1,TTPA,UNC5B,VGF,WFS1,ZBTB16	38
Cell Death and Survival	Cell death of oligodendrocytes	0.0227			NCF2,NGFR	2
Carbohydrate Metabolism, Energy Production	Oxidation of carbohydrate	0.0227			NOV,PPARA	2
Cell-To-Cell Signaling and Interaction, Nervous System Development and Function	Long term depression	0.0249			CHRM1,DRD1,STXBP1	3
Behavior	Behavior	0.0249			AR,ATP1A3,ATP8A1,DPP4,DRD1,DRD2,GRM4,HCN1,HTR2A,KIT,NTS,PAK6,PCDH17,RCAN2	14
Cellular Function and Maintenance	Cellular homeostasis	0.0256		0.175	ATP1A3,BCL11A,BCL11B,CACNA1G,CCL3L3,CLDN1,CXCR3,DOCK11,DRD2,GCKR,HCN1,HCN3,HTR2A,KCNMA1,KIT,NGFR,P2RY2,PRF1,SHH,SPPL3,TRPC5,UTS2,VGF,WFS1,ZBTB16	25
Molecular Transport, Small Molecule Biochemistry	Transport of monoamines	0.0257			DRD1,NTS	2
Cellular Development, Cellular Growth and Proliferation, Embryonic Development, Nervous System Development and Function, Organ Development, Organismal Development, Tissue Development, Visual System Development and Function	Development of photoreceptors	0.0265			BHLHE23,HCN1,RORB	3
Cellular Development, Skeletal and Muscular System Development and Function, Tissue Development	Differentiation of myotube	0.0265			Bhlhe41,NOV,SHH	3
Cell Signaling, Cellular Function and Maintenance, Molecular Transport, Vitamin and Mineral Metabolism	Influx of Ca2+	0.0283			DRD2,P2RY2,TRPC5	3
Embryonic Development, Organismal Development, Skeletal and Muscular System Development and Function	Morphogenesis of hindlimb	0.0283			SALL3,SHH,ZBTB16	3
Lipid Metabolism, Molecular Transport, Small Molecule Biochemistry	Secretion of fatty acid	0.0283			DRD2,GRM4,P2RY2	3
Cell Death and Survival	Cell death of sympathetic neuron	0.0288			CASP2,NGFR	2
Cellular Development, Cellular Growth and Proliferation, Tissue Development	Development of stem cells	0.0288			NEUROG2,SHH	2
Cell-To-Cell Signaling and Interaction, Nervous System Development and Function	Synaptic transmission of neuromuscular synapse	0.0288			CHRM1,STXBP1	2
Organismal Development	Growth of vessel	0.03			COMP,GUCY1A3,MKI67	3
Digestive System Development and Function	Development of gastrointestinal tract	0.0311			AXIN2,BCL11B,COBL,KIT,PPARA,SATB2,SHH,SNAI1	8
Tissue Development	Organization of extracellular matrix	0.0311			Abi3bp,COMP,DPP4,EXOC8,RXFP1	5
Cell-To-Cell Signaling and Interaction, Drug Metabolism, Molecular Transport, Small Molecule Biochemistry	Accumulation of norepinephrine	0.0313			RAB3B	1
Nervous System Development and Function	Activation of hippocampus	0.0313			HCN1	1
Cell-To-Cell Signaling and Interaction	Adhesion of pancreatic cancer cell lines	0.0313			ASAP1	1
Cell-To-Cell Signaling and Interaction, Nervous System Development and Function	Afterhyperpolarization of CA1 neuron	0.0313			CHRM1	1
Cardiovascular Disease	Balloon injury	0.0313			COMP	1
Cell Cycle, Gene Expression	Binding of TPA response element	0.0313			AR	1
Cell Cycle, Gene Expression	Binding of octamer element	0.0313			AR	1
Cell Death and Survival	Cell death of corticospinal neurons	0.0313			NGFR	1
Behavior	Courtship behavior	0.0313			AR	1
Cell Death and Survival	Delay in apoptosis of pheochromocytoma cell lines	0.0313			CASP2	1
Cell Death and Survival	Delay in apoptosis of sympathetic neuron	0.0313			CASP2	1
Cardiovascular Disease, Cellular Compromise, Organismal Injury and Abnormalities	Dysfunction of cardiomyocytes	0.0313			DPP4	1
Cell-To-Cell Signaling and Interaction, Nervous System Development and Function	Evoked potential	0.0313			HTR2A	1
Organismal Development	Fat body mass	0.0313			AR	1
Cell-To-Cell Signaling and Interaction, Nervous System Development and Function	Firing of interneurons	0.0313			DRD2	1
Cell-To-Cell Signaling and Interaction, Nervous System Development and Function	Firing of pyramidal neurons	0.0313			DRD2	1
Cardiovascular System Development and Function, Organ Development	Fractional shortening of cardiomyocytes	0.0313			FABP4	1
Cellular Assembly and Organization	Growth of filopodia	0.0313			DPYSL5	1
Cell-To-Cell Signaling and Interaction, Nervous System Development and Function	Long-term potentiation of interneurons	0.0313			CHRM1	1
Behavior, Reproductive System Development and Function	Mating	0.0313			AR	1
Amino Acid Metabolism, Small Molecule Biochemistry	Metabolism of N-(L-arginino)succinic acid	0.0313			ASS1	1
Nucleic Acid Metabolism, Small Molecule Biochemistry	Metabolism of dUMP	0.0313			TYMS	1
Cellular Movement, Hematological System Development and Function, Hypersensitivity Response, Immune Cell Trafficking	Mobilization of eosinophils	0.0313			DPP4	1
Cell Morphology, Endocrine System Development and Function	Morphology of endocrine cell lines	0.0313			RAP1GAP	1
Endocrine System Disorders, Organismal Injury and Abnormalities, Reproductive System Disease	Ovarian follicular cyst	0.0313			NGFR	1
Energy Production, Small Molecule Biochemistry	Oxidation of acetaldehyde	0.0313			Aldh1a7	1
Cellular Assembly and Organization, Cellular Compromise	Perturbation of mitochondria	0.0313			PRF1	1
Carbohydrate Metabolism, Small Molecule Biochemistry	Phosphorylation of D-glucose	0.0313			GCKR	1
Organismal Injury and Abnormalities	Quantity of follicular cyst	0.0313			NGFR	1
Cell-To-Cell Signaling and Interaction, Cellular Movement, Hematological System Development and Function, Hypersensitivity Response, Immune Cell Trafficking	Recruitment of eosinophils	0.0313			DPP4	1
Cellular Assembly and Organization, Nervous System Development and Function	Recycling of synaptic vesicles	0.0313			SYN1	1
Cell Morphology, Cellular Assembly and Organization, Nervous System Development and Function, Tissue Morphology	Size of synaptic vesicles	0.0313			RAB3B	1
Cell-To-Cell Signaling and Interaction, Nervous System Development and Function	Synaptic transmission of superior cervical ganglion neurons	0.0313			DOC2A	1
Amino Acid Metabolism, Small Molecule Biochemistry	Synthesis of arginine	0.0313			ASS1	1
Nucleic Acid Metabolism, Small Molecule Biochemistry	Synthesis of dTMP	0.0313			TYMS	1
Molecular Transport, Nucleic Acid Metabolism, Small Molecule Biochemistry	Transport of hypoxanthine	0.0313			Slc23a4	1
Molecular Transport, Nucleic Acid Metabolism, Small Molecule Biochemistry	Transport of thymine	0.0313			Slc23a4	1
Carbohydrate Metabolism, Drug Metabolism, Lipid Metabolism, Molecular Transport, Small Molecule Biochemistry	Uptake of digoxin	0.0313			SLCO1C1	1
Behavior, Nervous System Development and Function	Memory	0.0317			ATP1A3,DRD1,DRD2,HTR2A,PAK6,RCAN2	6
Embryonic Development, Organismal Development, Skeletal and Muscular System Development and Function	Morphogenesis of forelimb	0.0319			SALL3,SHH,ZBTB16	3
Cellular Development, Nervous System Development and Function, Tissue Development	Differentiation of hair cells	0.032			ATOH1,KCNMA1	2
Cellular Development, Tissue Development, Visual System Development and Function	Differentiation of retinal cells	0.032			RORB,SHH	2
Cell Signaling, Molecular Transport, Nucleic Acid Metabolism, Small Molecule Biochemistry	Accumulation of cyclic AMP	0.0338			DRD1,DRD2,GRM4	3
Behavior	Locomotion	0.0346			ATP1A3,CHRM1,DMRT3,DRD1,DRD2,KCNMA1,PAK6,RCAN2	8
Post-Translational Modification	Activation of protein	0.0355			PLD2,SYN1	2
Cell Signaling, Molecular Transport, Vitamin and Mineral Metabolism	Entrance of Ca2+	0.0355			NOV,P2RY2	2
Cellular Development, Cellular Growth and Proliferation, Connective Tissue Development and Function, Skeletal and Muscular System Development and Function, Tissue Development	Formation of osteoblasts	0.0355			SATB2,SHH	2
Behavior	Grooming	0.0355			DRD1,DRD2	2
Cell-To-Cell Signaling and Interaction, Molecular Transport, Small Molecule Biochemistry	Transport of biogenic amine	0.0355			DRD1,NTS	2
Cell Morphology, Cellular Assembly and Organization, Cellular Function and Maintenance	Transmembrane potential of cellular membrane	0.0361			CACNA1G,HCN1,HCN3,KCNMA1	4
Cell Morphology, Cellular Assembly and Organization, Cellular Development, Cellular Function and Maintenance, Cellular Growth and Proliferation, Nervous System Development and Function, Organismal Development, Tissue Development	Neuritogenesis	0.037		0.091	AKAP5,AR,BCL11A,BCL11B,DPYSL2,DRD2,FLRT3,GALNS,GRM4,MAP6,PLD2,PTPRM,RALA,TRPC5,VGF	15
Cell-mediated Immune Response, Cellular Development, Cellular Function and Maintenance, Cellular Growth and Proliferation, Embryonic Development, Hematological System Development and Function, Hematopoiesis, Lymphoid Tissue Structure and Development, Organ Development, Organismal Development, Tissue Development	Differentiation of alpha-beta T lymphocytes	0.039			BCL11B,SHH	2
Cardiovascular System Development and Function, Organismal Development	Formation of neointima	0.039			COMP,GUCY1A3	2
Cellular Movement, Connective Tissue Development and Function	Migration of fibroblasts	0.0398			FRMD6,NOV,UTS2	3
Gene Expression	Transcription of RNA	0.0398		-0.867	AAMDC,AKAP5,AR,ATOH1,ATXN7L3,BCL11A,BCL11B,BHLHE23,Bhlhe41,CCL3L3,CREB5,CXCR3,DRD2,FABP4,FHL2,IER5,LEO1,MED13,MESP2,MLF1,MNAT1,NCOA3,NEUROG2,NHLH1,NR1I2,NR2C2,PKNOX2,POU2F3,PPARA,RLIM,RORB,SATB2,SHH,SNAI1,SOX7,SPIN1,TNFSF4,TOX2,TRIM29,WBP2,WFS1,ZBTB16	42
Lipid Metabolism, Molecular Transport, Small Molecule Biochemistry	Secretion of lipid	0.0406			DRD2,GRM4,P2RY2,TTPA	4
Gene Expression	Transcription of DNA	0.0421		-0.712	AAMDC,AR,ATOH1,ATXN7L3,BCL11A,BCL11B,BHLHE23,Bhlhe41,CCL3L3,CREB5,CXCR3,DRD2,FABP4,FHL2,IER5,LEO1,MED13,MESP2,MLF1,MNAT1,NCOA3,NEUROG2,NHLH1,NR1I2,NR2C2,PKNOX2,POU2F3,PPARA,RLIM,RORB,SATB2,SHH,SNAI1,SOX7,SPIN1,TNFSF4,TOX2,TRIM29,WBP2,WFS1,ZBTB16	41
Tissue Development	Disassembly of extracellular matrix	0.0427			DPP4,EXOC8	2
Cellular Development, Cellular Growth and Proliferation, Connective Tissue Development and Function, Tissue Development	Cell proliferation of fibroblasts	0.0427		-0.447	FRMD6,HTR2A,NGFR,SHH,UTS2	5
Embryonic Development, Hair and Skin Development and Function, Organ Development, Organismal Development, Tissue Development	Formation of epidermis	0.0427			NGFR,POU2F3,PPARA,SHH,SNAI1	5
Cell Morphology, Nervous System Development and Function, Tissue Morphology	Size of neurons	0.0464			AKAP5,RAB3B	2
Cell Morphology, Cellular Assembly and Organization, Cellular Development, Cellular Function and Maintenance, Cellular Growth and Proliferation, Embryonic Development, Nervous System Development and Function, Organismal Development, Tissue Development	Branching of sympathetic neurites	0.0465			RALA	1
Cell Morphology, Cellular Movement, Embryonic Development	Cell spreading of embryonic cell lines	0.0465			ASAP1	1
Cellular Movement, Hematological System Development and Function, Immune Cell Trafficking	Chemotaxis by myeloid dendritic cells	0.0465			ARHGEF5	1
Cardiovascular System Development and Function, Tissue Morphology	Contraction of thoracic aorta	0.0465			HTR2A	1
Cellular Compromise, Hypersensitivity Response, Inflammatory Response	Degranulation of eosinophils	0.0465			CCL3L3	1
Embryonic Development, Organ Development, Organismal Development, Renal and Urological System Development and Function, Tissue Development	Development of medullary collecting duct	0.0465			DACT2	1
Cellular Development, Cellular Growth and Proliferation, Hematological System Development and Function, Hematopoiesis, Lymphoid Tissue Structure and Development, Tissue Development	Differentiation of mast cells	0.0465			KIT	1
Cellular Development, Embryonic Development, Nervous System Development and Function, Organismal Development, Tissue Development	Differentiation of neurosphere cells	0.0465			NGFR	1
Cardiovascular Disease, Immunological Disease, Inflammatory Disease, Organismal Injury and Abnormalities	Experimental autoimmune myocarditis	0.0465			CXCR3	1
Cellular Development, Nervous System Development and Function, Tissue Development	Fate determination of hair cells	0.0465			ATOH1	1
Carbohydrate Metabolism, Small Molecule Biochemistry	Hydrolysis of inositol phosphate	0.0465			HTR2A	1
Metabolic Disease	Hypothermia	0.0465			NTS	1
Gene Expression	Induction of RNA	0.0465			NR1I2	1
Amino Acid Metabolism, Small Molecule Biochemistry	Metabolism of L-cysteine	0.0465			CDO1	1
Embryonic Development, Organ Development, Organ Morphology, Organismal Development, Respiratory System Development and Function, Tissue Development	Morphogenesis of trachea	0.0465			SHH	1
Cellular Assembly and Organization, Cellular Function and Maintenance, Nervous System Development and Function, Tissue Morphology	Quantity of axons	0.0465			SHH	1
Cellular Assembly and Organization, Nervous System Development and Function, Tissue Morphology	Quantity of synaptic vesicles	0.0465			RAB3B	1
Cell Morphology, Connective Tissue Development and Function, Tissue Morphology	Size of adipocytes	0.0465			AR	1
Molecular Transport, Nucleic Acid Metabolism, Small Molecule Biochemistry	Transport of guanine	0.0465			Slc23a4	1
Drug Metabolism, Molecular Transport, Nucleic Acid Metabolism, Small Molecule Biochemistry	Uptake of bosentan	0.0465			SLCO1C1	1
Cell-To-Cell Signaling and Interaction, Cellular Assembly and Organization, Cellular Development, Cellular Function and Maintenance, Cellular Growth and Proliferation, Nervous System Development and Function, Tissue Development	Developmental process of synapse	0.0479		-0.378	ADGRL2,CLSTN3,DNM3,EEF2K,FLRT3,UTRN	6
Embryonic Development, Nervous System Development and Function, Organ Development, Organismal Development, Tissue Development, Visual System Development and Function	Formation of eye	0.0493			BHLHE23,CXCR3,HCN1,RORB,SHH	5
Nervous System Development and Function	Nociception	0.0493			CTSS,HTR2A,NGFR,P2RY2,TMEM100	5
