# Supplementary material for: Traumatic brain injury induces long-lasting changes in immune and regenerative signaling
Source: PLoS One. 2019 Apr 3;14(4):e0214741. doi: 10.1371/journal.pone.0214741 (PMC6447179; doi:10.1371/journal.pone.0214741)
Supplement: S4 File — Genes for each post-injury interval listed in separate tabs. (XLSX) [file pone.0214741.s008.xlsx]

## Sheet: 24 hr
S4 File. TBI-associated genes in all significant Diseases and Functions pathways in cortex. Genes for each post-injury interval listed in separate tabs.
Categories	Diseases or Functions Annotation	p-Value	Predicted Activation State	Activation z-score	Molecules	# Molecules
Cellular Function and Maintenance	function of leukocytes	5.6e-19		1.526	ADRB2,ARHGDIB,BCL2A1,BMPR2,CCL5,CD300A,CD72,CD86,CDKN2C,CEBPB,CHI3L1,CLEC7A,CNR2,CRH,CTSZ,CYBB,FCGR2B,FLOT1,FYB,GPNMB,GPR68,GPR84,HCK,HCST,IRAK2,IRF7,IRF8,ITGB2,KIT,LGMN,LYN,NCF1,P2RY6,PCTP,PLA2G2D,PLA2G5,PLCB2,RASGRP4,RHBDF2,S100A4,SELL,SH2D1A,Slfn2,SPN,SPRED1,STAT3,STAT5A,TAP1,Tnfsf9,TP53BP2,TRAF6,TRB,TRIP10,TXNIP,VAV1,WAS	56
Cellular Function and Maintenance	function of blood cells	2.29e-18		1.526	ABCA1,ADRB2,ARHGDIB,BCL2A1,BMPR2,CCL5,CD300A,CD72,CD86,CDKN1A,CDKN2C,CEBPB,CHI3L1,CLEC7A,CNR2,CRH,CTSZ,CYBB,FCGR2B,FLOT1,FYB,GPNMB,GPR68,GPR84,HCK,HCST,IRAK2,IRF7,IRF8,ITGB2,KIT,LGMN,LYN,NCF1,P2RY6,PCTP,PLA2G2D,PLA2G5,PLCB2,RASGRP4,RHBDF2,S100A4,SELL,SH2D1A,Slfn2,SPN,SPRED1,STAT3,STAT5A,TAP1,Tnfsf9,TP53BP2,TRAF6,TRB,TRIP10,TXNIP,VAV1,WAS	58
Cell-To-Cell Signaling and Interaction	adhesion of blood cells	1.91e-12	Increased	2.568	ADRB2,CADM1,CCL3L3,CCL4,CCL5,CD46,CNR2,CSK,CTSZ,CXCR3,CYBB,DNAJC1,FCGR3A/FCGR3B,FERMT3,FYB,Glycam1,GZMB,HCK,IL6R,ITGA6,ITGB2,KIT,LCP2,Ly6a (includes others),LYN,MAPK7,OLR1,RHOB,SELL,SELPLG,SH2D1A,SPN,TPH1,TRAF6,TRB,VAV1,ZAP70	37
Cell-To-Cell Signaling and Interaction, Hematological System Development and Function, Immune Cell Trafficking	adhesion of immune cells	3.54e-12	Increased	2.715	CADM1,CCL3L3,CCL4,CCL5,CD46,CNR2,CSK,CTSZ,CXCR3,CYBB,DNAJC1,FCGR3A/FCGR3B,FERMT3,FYB,Glycam1,HCK,IL6R,ITGA6,ITGB2,KIT,LCP2,Ly6a (includes others),LYN,MAPK7,OLR1,RHOB,SELL,SELPLG,SH2D1A,SPN,TPH1,TRAF6,TRB,VAV1,ZAP70	35
Cellular Movement	cell movement	6.38e-12	Increased	3.008	ABCA1,ADRB2,ALKBH1,ALOX5AP,ARHGDIB,BARX2,BMPR2,CADM1,CCL3L3,CCL4,CCL5,CD86,CDK6,CDKN1A,CDKN2C,CEBPA,CEBPB,CELSR2,CHDH,CHI3L1,CLEC7A,CNR2,COMP,CPEB1,CRH,CSK,CTNNAL1,CTSZ,CXCR3,CYBB,DACT2,DNAI1,DOCK5,FAP,FCGR2B,FCGR3A/FCGR3B,FERMT3,FLOT1,FMOD,FST,FYB,GZMB,HCK,HTR7,IL6R,ILF3,INADL,IRF7,IRF8,ITCH,ITGA6,ITGB2,KIT,LAMB3,LCP2,LGMN,LIFR,LMNB2,LRRC16A,Ly6a (includes others),LYN,LYZ,MAPK7,MGLL,MYO1B,NCF1,N…	114
Cellular Movement, Immune Cell Trafficking	leukocyte migration	6.77e-12	Increased	2.896	ABCA1,ADRB2,ALOX5AP,BMPR2,CCL3L3,CCL4,CCL5,CD86,CDKN1A,CEBPA,CHI3L1,CLEC7A,CNR2,CRH,CSK,CTSZ,CXCR3,CYBB,DOCK5,FCGR2B,FCGR3A/FCGR3B,FERMT3,FLOT1,FYB,HCK,IL6R,IRF7,ITGA6,ITGB2,KIT,LCP2,Ly6a (includes others),LYN,LYZ,MAPK7,NCF1,OCLN,OLR1,P2RY6,PA2G4,PLA2G5,PLCB2,PRCP,RAP1B,RASGRP4,RHOB,RUNX3,S100A4,SELL,SELPLG,SERPINA3,SH2D1A,SPN,STAT3,STAT5A,TMSB10/TMSB4X,Tnfsf9,TPH1,TRAF6,VAV1,WAS,ZAP70	62
Cellular Movement, Hematological System Development and Function, Immune Cell Trafficking	cell movement of leukocytes	2.62e-11	Increased	2.806	ABCA1,ADRB2,ALOX5AP,BMPR2,CCL3L3,CCL4,CCL5,CD86,CDKN1A,CEBPA,CNR2,CRH,CSK,CTSZ,CXCR3,CYBB,DOCK5,FCGR2B,FCGR3A/FCGR3B,FERMT3,FLOT1,FYB,HCK,IL6R,ITGA6,ITGB2,KIT,LCP2,Ly6a (includes others),LYN,MAPK7,NCF1,OCLN,P2RY6,PLA2G5,PLCB2,PRCP,RAP1B,RASGRP4,RHOB,RUNX3,S100A4,SELL,SELPLG,SERPINA3,SH2D1A,SPN,STAT3,STAT5A,TMSB10/TMSB4X,Tnfsf9,TPH1,TRAF6,VAV1,WAS,ZAP70	56
Tissue Morphology	quantity of cells	2.74e-11		1.631	ABCA1,ADRB2,ALKBH1,ARHGDIB,ARID1A,BCL2A1,BCL2L2,BCLAF1,BMPR2,BRINP1,CACNA2D2,CADM1,CCL3L3,CCL4,CCL5,CD300A,CD72,CD86,CDK6,CDKN1A,CDKN2B,CDKN2C,CEBPA,CEBPB,CHI3L1,CLEC7A,CNR2,CNTN5,CRH,CRLF2,CXCR3,CYBB,DFNB31,EHD4,ERBB2IP,FANCD2,FCGR2B,FERMT3,FNDC5,FST,FYB,GDF6,GPR68,HCK,HCST,HTR7,IL36RN,IL6R,IRF8,ITGA6,ITGB2,KIT,LCP2,LGMN,LIFR,LIN28A,LMNB2,Ly6a (includes others),LYN,MAPK7,NLGN1,NRCAM,NRN1,OLIG2,P…	98
Immunological Disease	systemic autoimmune syndrome	2.85e-11		0.58	ABCA1,ACTL6A,ADAMTS2,ADGRA1,ADRB2,ALOX5AP,ARHGDIB,CACNA2D2,CCL3L3,CCL4,CCL5,CD300A,CD86,CDK6,CEBPB,CHI3L1,COMP,CXCR3,CYBB,FCGR2B,FCGR3A/FCGR3B,FLOT1,FMN2,Glycam1,GPNMB,GZMB,HCK,HCST,IFI44,IL6R,IRF7,ITGB2,LAP3,LSM2,Ly6a (includes others),LYN,LYZ,MIPOL1,MPEG1,MS4A6A,Ms4a6c,NCF1,NCF2,OASL,PFAS,PHIP,PLEK,PTPRN2,RASGRP4,RNASE6,RUNX3,S100A4,SCD,SELL,SH2D1A,SLC22A4,SLC3A2,Slfn2,SPN,SPRED1,SRSF1,STAT3,ST…	69
Hematological System Development and Function, Tissue Morphology	quantity of leukocytes	4.65e-11	Increased	3.35	ABCA1,ARHGDIB,BCL2A1,BCLAF1,BMPR2,CCL3L3,CCL4,CCL5,CD300A,CD72,CD86,CDK6,CDKN1A,CDKN2B,CDKN2C,CEBPA,CEBPB,CHI3L1,CLEC7A,CNR2,CRLF2,CXCR3,CYBB,FCGR2B,FERMT3,FYB,GPR68,HCK,HCST,IL36RN,IL6R,IRF8,ITGA6,ITGB2,KIT,LCP2,LGMN,Ly6a (includes others),LYN,MAPK7,PLA2G2D,RHBDF2,RUNX2,RUNX3,SELL,SELPLG,SH2D1A,SIGLEC1,SOAT1,SPN,SPRED1,STAT3,STAT5A,TAP1,TF,TPH1,TRAF6,TRB,TXNIP,VAV1,WAS,ZAP70	62
Cellular Growth and Proliferation	proliferation of cells	6.9e-11		1.129	ABCC2,ACTL6A,ADAMTS2,ADRB2,ALKBH1,ALOX5AP,ARHGDIB,ARID1A,BARX2,BCCIP,BCL2A1,BCL2L2,BCLAF1,BMPR2,BRAT1,BRINP1,CA12,CACNA2D2,CADM1,CCDC6,CCL3L3,CCL4,CCL5,CD300A,CD46,CD72,CD86,CDK6,CDKN1A,CDKN2B,CDKN2C,CEBPA,CEBPB,CHI3L1,CITED1,CLEC7A,CLSPN,CNR2,COMP,CPEB1,CRH,CRLF2,CSK,CTSZ,CXCR3,CYBB,DACT2,DDX21,DESI2,EHD4,EPC1,ERBB2IP,FANCD2,FAP,FBN2,FCGR2B,FCGR3A/FCGR3B,FLOT1,FMOD,FST,FYB,GLCE,GPNMB,GZMB,HCK,HN…	166
Cellular Function and Maintenance	function of phagocytes	1.11e-10			BCL2A1,CCL5,CD300A,CEBPB,CHI3L1,CLEC7A,CNR2,CTSZ,CYBB,FCGR2B,GPNMB,GPR68,HCK,IRAK2,ITGB2,KIT,LGMN,LYN,NCF1,P2RY6,PCTP,PLA2G2D,PLA2G5,PLCB2,RASGRP4,SELL,STAT3,STAT5A,TRAF6,WAS	30
Cellular Movement	migration of cells	2.84e-10	Increased	3.405	ABCA1,ADRB2,ALKBH1,ALOX5AP,ARHGDIB,BARX2,BMPR2,CCL3L3,CCL4,CCL5,CD86,CDK6,CDKN1A,CDKN2C,CEBPA,CEBPB,CELSR2,CHI3L1,CLEC7A,CNR2,COMP,CPEB1,CRH,CSK,CTNNAL1,CTSZ,CXCR3,CYBB,DACT2,DOCK5,FAP,FCGR2B,FCGR3A/FCGR3B,FERMT3,FLOT1,FMOD,FYB,GZMB,HCK,HTR7,IL6R,ILF3,INADL,IRF7,ITGA6,ITGB2,KIT,LAMB3,LCP2,LGMN,LMNB2,LRRC16A,Ly6a (includes others),LYN,LYZ,MAPK7,MGLL,NCF1,NCF2,NDNF,NREP,OCLN,OLR1,P2RY6,PA2G4,PLA2G5…	101
Hematological System Development and Function, Tissue Morphology	quantity of blood cells	3.35e-10	Increased	3.221	ABCA1,ARHGDIB,ARID1A,BCL2A1,BCLAF1,BMPR2,CCL3L3,CCL4,CCL5,CD300A,CD72,CD86,CDK6,CDKN1A,CDKN2B,CDKN2C,CEBPA,CEBPB,CHI3L1,CLEC7A,CNR2,CRLF2,CXCR3,CYBB,FANCD2,FCGR2B,FERMT3,FYB,GPR68,HCK,HCST,IL36RN,IL6R,IRF8,ITGA6,ITGB2,KIT,LCP2,LGMN,Ly6a (includes others),LYN,MAPK7,PLA2G2D,RHBDF2,RUNX2,RUNX3,SELL,SELPLG,SH2D1A,SIGLEC1,SLC19A2,SOAT1,SPN,SPRED1,STAT3,STAT5A,TAP1,TF,TPH1,TRAF6,TRB,TXNIP,VAV1,WAS,ZAP70	65
Cell-To-Cell Signaling and Interaction, Hematological System Development and Function	binding of leukocytes	1.15e-09	Increased	2.772	CCL4,CCL5,CD86,CNR2,CXCR3,DNAJC1,FCGR2B,FCGR3A/FCGR3B,FERMT3,FYB,HCK,ITGA6,ITGB2,KIT,LCP2,LYN,RHOB,SELL,SELPLG,SH2D1A,TRAF6	21
Cellular Function and Maintenance, Hematological System Development and Function	function of lymphocytes	2.02e-09		0.97	ADRB2,ARHGDIB,CD72,CD86,CDKN2C,CEBPB,CHI3L1,CNR2,FYB,GPR84,HCST,IRF7,IRF8,LGMN,LYN,RHBDF2,SELL,SH2D1A,Slfn2,SPN,STAT3,STAT5A,TAP1,Tnfsf9,TP53BP2,TRB,TRIP10,TXNIP,VAV1,WAS	30
Cell-To-Cell Signaling and Interaction	binding of blood cells	2.05e-09	Increased	3.039	CCL4,CCL5,CD86,CNR2,CXCR3,DNAJC1,FCGR2B,FCGR3A/FCGR3B,FERMT3,FYB,HCK,IRF8,ITGA6,ITGB2,KIT,LCP2,LYN,RAP1B,RHOB,SELL,SELPLG,SH2D1A,TRAF6	23
Lymphoid Tissue Structure and Development	quantity of lymphatic system component	2.19e-09		1.712	ARHGDIB,BCL2A1,CD72,CD86,CDK6,CDKN1A,CDKN2C,CNR2,CRH,CRLF2,FCGR2B,FYB,IRF8,ITGB2,KIT,LCP2,LYN,RUNX2,RUNX3,SH2D1A,SIGLEC1,SPRED1,STAT3,STAT5A,TAP1,TPX2,TRAF6,TRB,TRIP10,VAV1,WAS,ZAP70	32
Cellular Development, Cellular Growth and Proliferation, Hematological System Development and Function	proliferation of lymphocytes	2.33e-09		1.149	ADRB2,ARHGDIB,BCL2A1,BCLAF1,CCL4,CCL5,CD300A,CD46,CD72,CD86,CDK6,CDKN1A,CDKN2B,CDKN2C,CEBPB,CNR2,CRH,CRLF2,CTSZ,CXCR3,FCGR2B,FCGR3A/FCGR3B,FYB,HCK,IL6R,IRF8,ITCH,ITGB2,KIT,LCP2,Ly6a (includes others),LYN,PLA2G2D,PLCB2,RUNX3,SELL,SH2D1A,SIGLEC1,SLC3A2,SOX5,SPN,STAT3,STAT5A,Tnfsf9,TRAF6,TRB,TXNIP,VAV1,WAS,ZAP70	50
Cellular Function and Maintenance, Hematological System Development and Function	function of myeloid cells	2.72e-09			BCL2A1,CCL5,CEBPB,CLEC7A,CNR2,CYBB,FCGR2B,GPR68,HCK,IRAK2,ITGB2,LGMN,LYN,NCF1,P2RY6,PCTP,PLA2G5,PLCB2,RASGRP4,S100A4,SELL,SPRED1,STAT3,TRAF6	24
Cell Death and Survival	necrosis	2.73e-09		1.025	ACTL6A,ADRB2,ADRM1,AIFM3,ALKBH1,ARID1A,BCL2A1,BCL2L2,BCLAF1,BRAT1,BRINP1,CACNA2D2,CADM1,CCDC6,CCDC80,CCL3L3,CCL4,CCL5,CD300A,CD86,CDK6,CDKN1A,CDKN2C,CEBPA,CEBPB,CHI3L1,CITED1,CLSPN,CNNM4,CNR2,COMP,CRH,CSK,CXCR3,CYBB,DESI2,EHD4,EPHX1,FANCD2,FAP,FCGR2B,FCGR3A/FCGR3B,FMOD,FST,GFRAL,GORASP1,GZMB,HCK,HCST,IL6R,IRAK2,IRF7,IRF8,IRF9,ITCH,ITGA6,ITGB2,KIT,LGMN,LOC100359583/Ptma,LTV1,LYN,LYZ,MAPK7,NCF1,NCF…	124
Cellular Development, Cellular Growth and Proliferation, Hematological System Development and Function	proliferation of immune cells	6.26e-09		1.411	ACTL6A,ADRB2,ARHGDIB,BCL2A1,BCLAF1,CCL4,CCL5,CD300A,CD46,CD72,CD86,CDK6,CDKN1A,CDKN2B,CDKN2C,CEBPA,CEBPB,CNR2,CRH,CRLF2,CTSZ,CXCR3,FCGR2B,FCGR3A/FCGR3B,FYB,HCK,IL6R,IRF8,ITCH,ITGB2,KIT,LCP2,Ly6a (includes others),LYN,PLA2G2D,PLCB2,RUNX3,SELL,SH2D1A,SIGLEC1,SLC3A2,SOX5,SPN,STAT3,STAT5A,Tnfsf9,TRAF6,TRB,TXNIP,VAV1,WAS,ZAP70	52
Endocrine System Disorders, Gastrointestinal Disease, Immunological Disease, Metabolic Disease	insulin-dependent diabetes mellitus	6.51e-09			ABCA1,ALOX5AP,CCL3L3,CCL4,CCL5,CD300A,CD86,CXCR3,CYBB,FCGR2B,FLOT1,Glycam1,GPNMB,HCST,IFI44,IRF7,ITGB2,LSM2,Ly6a (includes others),LYZ,MIPOL1,MPEG1,MS4A6A,NCF1,PLEK,RNASE6,RUNX3,S100A4,SCD,SELL,SH2D1A,SLC3A2,SPN,SPRED1,TAP1	35
Hematological System Development and Function, Tissue Morphology	quantity of mononuclear leukocytes	6.58e-09	Increased	3.173	ARHGDIB,BCL2A1,BCLAF1,CCL4,CCL5,CD72,CD86,CDK6,CDKN1A,CDKN2B,CDKN2C,CEBPA,CEBPB,CHI3L1,CNR2,CRLF2,CXCR3,FCGR2B,FYB,GPR68,HCST,IL6R,IRF8,ITGA6,ITGB2,KIT,LCP2,LGMN,Ly6a (includes others),LYN,MAPK7,PLA2G2D,RHBDF2,RUNX2,RUNX3,SELL,SELPLG,SH2D1A,SIGLEC1,SPN,STAT3,STAT5A,TAP1,TRAF6,TRB,TXNIP,VAV1,WAS,ZAP70	49
Cell-To-Cell Signaling and Interaction, Cellular Movement, Hematological System Development and Function, Immune Cell Trafficking	recruitment of myeloid cells	7.09e-09	Increased	2.42	ALOX5AP,CCL3L3,CCL4,CCL5,CHI3L1,CNR2,FCGR2B,FCGR3A/FCGR3B,FERMT3,FLOT1,HCK,IL6R,IRF7,ITGB2,LYN,LYZ,MAPK7,OLR1,RAP1B,SELL,SELPLG,STAT5A,VAV1	23
Cellular Development, Cellular Growth and Proliferation	proliferation of blood cells	8.29e-09		1.452	ACTL6A,ADRB2,ARHGDIB,BCL2A1,BCLAF1,CCL3L3,CCL4,CCL5,CD300A,CD46,CD72,CD86,CDK6,CDKN1A,CDKN2B,CDKN2C,CEBPA,CEBPB,CNR2,CRH,CRLF2,CTSZ,CXCR3,FCGR2B,FCGR3A/FCGR3B,FYB,HCK,IL6R,IRF8,ITCH,ITGB2,KIT,LCP2,Ly6a (includes others),LYN,PLA2G2D,PLCB2,RUNX3,SELL,SH2D1A,SIGLEC1,SLC3A2,SOX5,SPN,STAT3,STAT5A,Tnfsf9,TPH1,TRAF6,TRB,TXNIP,VAV1,WAS,ZAP70	54
Hematological System Development and Function, Tissue Morphology	quantity of T lymphocytes	1.24e-08	Increased	2.798	ARHGDIB,BCL2A1,BCLAF1,CCL4,CCL5,CD86,CDK6,CDKN1A,CDKN2C,CHI3L1,CRLF2,CXCR3,FCGR2B,FYB,HCST,IL6R,IRF8,ITGA6,ITGB2,KIT,LCP2,LYN,PLA2G2D,RHBDF2,RUNX2,RUNX3,SELL,SELPLG,SH2D1A,SIGLEC1,STAT3,STAT5A,TAP1,TRAF6,TRB,TXNIP,VAV1,WAS,ZAP70	39
Cell-To-Cell Signaling and Interaction, Cellular Movement, Hematological System Development and Function, Immune Cell Trafficking, Inflammatory Response	recruitment of neutrophils	1.39e-08	Increased	2.04	ALOX5AP,CCL3L3,CCL4,CCL5,CHI3L1,FCGR2B,FCGR3A/FCGR3B,FERMT3,FLOT1,HCK,IL6R,ITGB2,LYN,LYZ,MAPK7,OLR1,RAP1B,SELL,SELPLG,VAV1	20
Hematological System Development and Function, Tissue Morphology	quantity of lymphocytes	1.41e-08	Increased	3.204	ARHGDIB,BCL2A1,BCLAF1,CCL4,CCL5,CD72,CD86,CDK6,CDKN1A,CDKN2B,CDKN2C,CEBPB,CHI3L1,CNR2,CRLF2,CXCR3,FCGR2B,FYB,HCST,IL6R,IRF8,ITGA6,ITGB2,KIT,LCP2,LGMN,Ly6a (includes others),LYN,MAPK7,PLA2G2D,RHBDF2,RUNX2,RUNX3,SELL,SELPLG,SH2D1A,SIGLEC1,SPN,STAT3,STAT5A,TAP1,TRAF6,TRB,TXNIP,VAV1,WAS,ZAP70	47
Cellular Development	differentiation of cells	1.77e-08	Increased	2.921	ADRB2,ALKBH1,ARID1A,BARX2,BCL2A1,BCLAF1,BMPR2,BRINP1,CADM1,CCDC80,CCL3L3,CCL5,CD300A,CD46,CD72,CD86,CDK6,CDKN1A,CDKN2B,CDKN2C,CEBPA,CEBPB,CHI3L1,CITED1,CNR2,CRH,CRLF2,DACT2,DDX21,EPC1,ERBB2IP,FBN2,FCGR2B,FST,GDF6,GPR68,GZMB,HCST,HTR7,IL6R,IRF7,IRF8,ITCH,ITGA6,ITGB2,KIT,LAMB3,LCP2,LIFR,LIN28A,LMNB2,LOC100359583/Ptma,LRG1,LRRC17,Ly6a (includes others),LYN,MAPK7,NAB1,NLGN1,NRCAM,NREP,NRN1,OLIG2,PA2G…	108
Cellular Movement, Hematological System Development and Function, Immune Cell Trafficking	cell movement of myeloid cells	2.03e-08	Increased	2.234	ABCA1,ALOX5AP,BMPR2,CCL3L3,CCL4,CCL5,CDKN1A,CNR2,CRH,CSK,CXCR3,CYBB,DOCK5,FLOT1,HCK,IL6R,ITGB2,KIT,LYN,NCF1,OCLN,P2RY6,PLA2G5,PLCB2,PRCP,RAP1B,RASGRP4,RHOB,RUNX3,S100A4,SELL,SELPLG,SERPINA3,SPN,STAT3,TMSB10/TMSB4X,TRAF6,VAV1,WAS	39
Cellular Function and Maintenance	function of antigen presenting cells	2.08e-08			CCL5,CEBPB,CHI3L1,CLEC7A,CNR2,CRH,CTSZ,CYBB,FCGR2B,GPNMB,GPR68,HCK,IRAK2,LGMN,LYN,P2RY6,PCTP,PLA2G2D,PLA2G5,SELL,STAT3,TRAF6,WAS	23
Cell Death and Survival	cell death	3.21e-08		1.959	ABCA1,ACTL6A,ADRB2,ADRM1,AIFM3,ALKBH1,ARHGAP10,ARHGDIB,ARID1A,BCL2A1,BCL2L2,BCLAF1,BRAT1,BRINP1,CACNA2D2,CADM1,CCDC6,CCDC80,CCL3L3,CCL4,CCL5,CD300A,CD46,CD86,CDK6,CDKN1A,CDKN2C,CEBPA,CEBPB,CHI3L1,CITED1,CLSPN,CNNM4,CNR2,COMP,CPEB1,CRH,CSK,CXCR3,CYBB,DESI2,EHD4,EPHX1,FANCD2,FAP,FBN2,FCGR2B,FCGR3A/FCGR3B,FERMT3,FMN2,FMOD,FST,G2E3,GATAD2A,GFRAL,GORASP1,GZMB,HCK,HCST,IL6R,ILF3,IRAK2,IRF7,IRF8,IRF9,IT…	146
Cellular Movement, Hematological System Development and Function, Immune Cell Trafficking, Inflammatory Response	cell movement of phagocytes	3.4e-08	Increased	2.017	ABCA1,ALOX5AP,BMPR2,CCL3L3,CCL4,CCL5,CD86,CDKN1A,CNR2,CRH,CTSZ,CXCR3,CYBB,DOCK5,FLOT1,HCK,IL6R,ITGB2,KIT,LYN,NCF1,OCLN,P2RY6,PLCB2,PRCP,RAP1B,RASGRP4,RHOB,RUNX3,S100A4,SELL,SELPLG,SERPINA3,SPN,STAT3,TMSB10/TMSB4X,TRAF6,VAV1,WAS	39
Cellular Development, Cellular Growth and Proliferation, Hematological System Development and Function	cell proliferation of T lymphocytes	3.5e-08		1.31	ADRB2,ARHGDIB,BCLAF1,CCL4,CCL5,CD46,CD86,CDK6,CDKN1A,CDKN2C,CEBPB,CRH,CRLF2,CTSZ,CXCR3,FCGR2B,FCGR3A/FCGR3B,FYB,IL6R,IRF8,ITCH,ITGB2,LCP2,Ly6a (includes others),PLA2G2D,PLCB2,RUNX3,SELL,SH2D1A,SIGLEC1,SLC3A2,SPN,STAT3,STAT5A,Tnfsf9,TRAF6,TRB,TXNIP,VAV1,WAS,ZAP70	41
Cell-To-Cell Signaling and Interaction, Cellular Movement, Hematological System Development and Function, Immune Cell Trafficking	recruitment of granulocytes	5.09e-08	Increased	2.481	ALOX5AP,CCL3L3,CCL4,CCL5,CHI3L1,FCGR2B,FCGR3A/FCGR3B,FERMT3,FLOT1,HCK,IL6R,ITGB2,LYN,LYZ,MAPK7,OLR1,RAP1B,SELL,SELPLG,STAT5A,VAV1	21
Cell-To-Cell Signaling and Interaction	activation of cells	5.35e-08		1.633	BCL2A1,BCLAF1,BMP2K,CADM1,CCL4,CCL5,CD300A,CD46,CD72,CD86,CDKN1A,CEBPB,CHI3L1,CLEC7A,CNR2,CRH,CSK,CYBB,FCGR2B,FCGR3A/FCGR3B,FMOD,GZMB,HCK,IL36RN,IL6R,IRF7,IRF8,ITCH,ITGB2,KIT,LCP2,LIFR,LYN,MGST1,NCF1,P2RY6,PLA2G2D,PLA2G5,PLEK,RHOB,RUNX2,SBNO2,SELL,SELPLG,SH2D1A,SIGLEC1,SPN,STAT3,STAT5A,TF,TRAF6,TRB,TRIP10,TXNIP,VAV1,WAS,ZAP70	57
Cell-To-Cell Signaling and Interaction, Cellular Movement, Hematological System Development and Function, Immune Cell Trafficking	recruitment of leukocytes	5.82e-08	Increased	2.837	ALOX5AP,CCL3L3,CCL4,CCL5,CHI3L1,CLEC7A,CNR2,CXCR3,FCGR2B,FCGR3A/FCGR3B,FERMT3,FLOT1,HCK,IL6R,IRF7,ITGB2,LYN,LYZ,MAPK7,OLR1,RAP1B,RHOB,S100A4,SELL,SELPLG,STAT5A,VAV1	27
Lymphoid Tissue Structure and Development, Organ Morphology	quantity of lymphoid organ	6.4e-08		0.707	ARHGDIB,CD86,CDK6,CDKN1A,CDKN2C,CRH,CRLF2,FCGR2B,FYB,IRF8,ITGB2,KIT,LCP2,LYN,RUNX2,RUNX3,STAT3,STAT5A,TAP1,TPX2,TRAF6,TRB,VAV1,WAS,ZAP70	25
Cell-To-Cell Signaling and Interaction	aggregation of cells	7.11e-08		1.946	ADRB2,ARID1A,CADM1,CCL5,CDKN1A,CITED1,CXCR3,FERMT3,ITGB2,KIT,LCP2,Ly6a (includes others),LYN,LYZ,P4HB,PLCB2,PLEK,RAP1B,RUNX2,SELL,SELPLG,SLC3A2,SPN,STAT3,TRB,VAV1,ZAP70	27
Cell Signaling	tyrosine phosphorylation	7.85e-08		1.062	CADM1,CCL4,CCL5,CD72,CLEC7A,CSK,FCGR2B,HCK,ITGA6,ITGB2,KIT,LYN,SELL,SH2D1A,SLC3A2,SPN,SYN3,TRB,ZAP70	19
Cellular Function and Maintenance, Hematological System Development and Function	function of T lymphocytes	8.06e-08		0.896	ADRB2,ARHGDIB,CD86,CDKN2C,CEBPB,CHI3L1,FYB,GPR84,HCST,IRF7,IRF8,SELL,SH2D1A,Slfn2,SPN,STAT3,STAT5A,Tnfsf9,TP53BP2,TRB,TRIP10,VAV1,WAS	23
Lipid Metabolism, Small Molecule Biochemistry	biosynthesis of polyunsaturated fatty acids	9.21e-08	Increased	2.633	ALOX12B,ALOX5AP,CADM1,CCL5,CEBPB,CLEC7A,COTL1,CRH,FCGR2B,KIT,LYN,NCF1,OLR1,PLA2G2D,PLA2G5,RASGRP4,SCD,SOAT1,SSPN,STAT3,STAT5A	21
Cell-To-Cell Signaling and Interaction, Hematological System Development and Function, Immune Cell Trafficking, Inflammatory Response	activation of leukocytes	1.09e-07		1.727	BCLAF1,BMP2K,CADM1,CCL4,CCL5,CD300A,CD46,CD72,CD86,CDKN1A,CEBPB,CHI3L1,CLEC7A,CNR2,CRH,CSK,CYBB,FCGR2B,FCGR3A/FCGR3B,HCK,IL6R,IRF8,ITCH,ITGB2,KIT,LCP2,LYN,MGST1,NCF1,PLA2G2D,PLA2G5,RHOB,SBNO2,SELL,SH2D1A,SIGLEC1,SPN,STAT3,STAT5A,TRB,TXNIP,VAV1,WAS,ZAP70	44
Inflammatory Response	inflammatory response	1.1e-07	Increased	2.224	ADRB2,ALOX5AP,BCL2A1,CCL3L3,CCL4,CCL5,CDKN1A,CEBPB,CHI3L1,CLEC7A,CNR2,CRH,CRLF2,CXCR3,CYBB,DOCK5,FANCD2,FCGR2B,FLOT1,GPR68,HCK,IL6R,IRAK2,ITGB2,KIT,LYN,LYZ,MAPK7,MGLL,NCF1,NRROS,OLR1,P2RY6,PLA2G2D,RASGRP4,RHOB,S100A4,SBNO2,SELL,SELPLG,SERPINA3,STAT3,STAT5A,Tlr13,TMSB10/TMSB4X,VAV1,WAS,WFDC1	48
Cellular Movement, Hematological System Development and Function, Immune Cell Trafficking	cell movement of granulocytes	1.12e-07	Increased	2.241	ALOX5AP,BMPR2,CCL3L3,CCL4,CCL5,CRH,CSK,CXCR3,CYBB,DOCK5,FLOT1,HCK,IL6R,ITGB2,LYN,NCF1,OCLN,PLA2G5,PLCB2,RAP1B,RASGRP4,RUNX3,SELL,SELPLG,SPN,STAT3,TMSB10/TMSB4X,VAV1,WAS	29
Cell-To-Cell Signaling and Interaction, Hematological System Development and Function	activation of blood cells	1.21e-07		1.663	BCLAF1,BMP2K,CADM1,CCL4,CCL5,CD300A,CD46,CD72,CD86,CDKN1A,CEBPB,CHI3L1,CLEC7A,CNR2,CRH,CSK,CYBB,FCGR2B,FCGR3A/FCGR3B,HCK,IL6R,IRF8,ITCH,ITGB2,KIT,LCP2,LYN,MGST1,NCF1,PLA2G2D,PLA2G5,PLEK,RHOB,SBNO2,SELL,SELPLG,SH2D1A,SIGLEC1,SPN,STAT3,STAT5A,TRB,TXNIP,VAV1,WAS,ZAP70	46
Cellular Movement, Hematological System Development and Function, Immune Cell Trafficking, Inflammatory Response	cell movement of neutrophils	1.49e-07		1.87	ALOX5AP,BMPR2,CCL3L3,CCL4,CCL5,CRH,CYBB,DOCK5,FLOT1,HCK,IL6R,ITGB2,LYN,NCF1,OCLN,PLCB2,RAP1B,RASGRP4,SELL,SELPLG,SPN,STAT3,TMSB10/TMSB4X,VAV1,WAS	25
Cell-To-Cell Signaling and Interaction, Hematological System Development and Function, Inflammatory Response	binding of professional phagocytic cells	1.59e-07		1.897	CCL5,CNR2,DNAJC1,FCGR3A/FCGR3B,FERMT3,HCK,ITGA6,ITGB2,KIT,LYN,RHOB,SELL,SELPLG,TRAF6	14
Cell-To-Cell Signaling and Interaction	response of antigen presenting cells	1.6e-07	Increased	2.617	ABCA1,CCL5,CD86,CEBPB,CLEC7A,FCGR2B,HCK,IL6R,IRF8,ITGB2,LYN,PLA2G5,SIGLEC1,SOAT1,STAT3,TAP1,TPH1,TRAF6,WAS	19
Cell-To-Cell Signaling and Interaction, Cellular Movement, Hematological System Development and Function, Immune Cell Trafficking, Inflammatory Response	recruitment of phagocytes	1.89e-07	Increased	2.235	ALOX5AP,CCL3L3,CCL4,CCL5,CHI3L1,FCGR2B,FCGR3A/FCGR3B,FERMT3,FLOT1,HCK,IL6R,ITGB2,LYN,LYZ,MAPK7,OLR1,RAP1B,RHOB,S100A4,SELL,SELPLG,VAV1	22
Hematological System Development and Function, Tissue Morphology	quantity of regulatory T lymphocytes	1.96e-07		1.604	CCL4,CCL5,CD86,CXCR3,FCGR2B,IRF8,ITGB2,SELL,SELPLG,STAT3,STAT5A,TRAF6,TXNIP,WAS	14
Infectious Diseases	Bacterial Infections	2.41e-07		-1.61	ABCC2,ADRB2,ALOX5AP,CCL3L3,CCL4,CEBPB,CSK,CXCR3,CYBB,FCGR2B,FCGR3A/FCGR3B,HCK,IL6R,ILF3,IRAK2,IRF7,IRF8,ITGB2,KIT,LYZ,MGLL,NCF1,PLCB2,RAP1B,RHBDF2,SIGLEC1,STAT3,SYNE1,TAP1,VAV1	30
Cell-To-Cell Signaling and Interaction, Inflammatory Response	response of phagocytes	2.5e-07	Increased	2.338	ABCA1,CCL5,CEBPB,CLEC7A,FCGR2B,FCGR3A/FCGR3B,HCK,IL6R,IRF8,ITGB2,LYN,PLA2G5,SELPLG,SIGLEC1,SOAT1,STAT3,TPH1,TRAF6,VAV1,WAS	20
Lipid Metabolism, Small Molecule Biochemistry	synthesis of eicosanoid	3.01e-07	Increased	2.633	ALOX12B,ALOX5AP,CADM1,CCL5,CEBPB,CLEC7A,COTL1,CRH,FCGR2B,KIT,LYN,NCF1,OLR1,PLA2G2D,PLA2G5,RASGRP4,SOAT1,SSPN,STAT3,STAT5A	20
Cell-To-Cell Signaling and Interaction, Hematological System Development and Function, Immune Cell Trafficking, Inflammatory Response	activation of lymphocytes	3.37e-07		1.139	BCLAF1,BMP2K,CADM1,CCL4,CCL5,CD46,CD72,CD86,CDKN1A,CLEC7A,CSK,FCGR2B,FCGR3A/FCGR3B,IL6R,IRF8,ITCH,ITGB2,LYN,MGST1,NCF1,PLA2G2D,RHOB,SH2D1A,SIGLEC1,SPN,STAT3,STAT5A,TRB,TXNIP,VAV1,WAS,ZAP70	32
Cell Signaling, Post-Translational Modification	tyrosine phosphorylation of protein	3.37e-07		0.821	CCL4,CCL5,CD72,CLEC7A,CSK,FCGR2B,HCK,ITGA6,ITGB2,KIT,LYN,SELL,SH2D1A,SLC3A2,SPN,SYN3,TRB,ZAP70	18
Hematological System Development and Function, Tissue Morphology	quantity of granulocytes	3.62e-07		-0.594	ARHGDIB,CCL3L3,CD300A,CDKN1A,CEBPA,CLEC7A,CNR2,CYBB,FCGR2B,IL36RN,IRF8,ITGB2,KIT,Ly6a (includes others),LYN,RUNX2,SELL,SELPLG,SPRED1,STAT3,STAT5A,TF,TPH1,TRB,WAS	25
Hematological System Development and Function, Tissue Morphology	quantity of myeloid cells	3.66e-07		-0.601	ARHGDIB,BMPR2,CCL3L3,CD300A,CDKN1A,CEBPA,CLEC7A,CNR2,CYBB,FCGR2B,IL36RN,IRF8,ITGB2,KIT,Ly6a (includes others),LYN,RUNX2,RUNX3,SELL,SELPLG,SPRED1,STAT3,STAT5A,TF,TPH1,TRB,WAS	27
Cellular Movement, Hematological System Development and Function, Immune Cell Trafficking, Inflammatory Response	migration of phagocytes	3.79e-07	Increased	2.249	ABCA1,BMPR2,CCL3L3,CCL4,CCL5,CD86,CRH,CTSZ,CXCR3,CYBB,HCK,ITGB2,KIT,OCLN,P2RY6,PLCB2,RAP1B,RHOB,RUNX3,SELL,SELPLG,VAV1,WAS	23
Lipid Metabolism, Small Molecule Biochemistry	metabolism of eicosanoid	3.96e-07	Increased	2.084	ALOX12B,ALOX5AP,CADM1,CCL5,CEBPB,CLEC7A,COTL1,CRH,EPHX1,FCGR2B,KIT,LYN,NCF1,OLR1,PLA2G2D,PLA2G5,RASGRP4,SOAT1,SSPN,STAT3,STAT5A	21
Cellular Growth and Proliferation, Tissue Development	generation of cells	4.4e-07		0.954	ADAMTS2,ADRB2,ADRM1,ALKBH1,ARHGDIB,ARID1A,BCL2A1,BCL2L2,BCLAF1,BMPR2,CACNA2D2,CADM1,CCL3L3,CD46,CD86,CDK6,CDKN1A,CEBPA,CEBPB,CELSR2,CNR2,COMP,CPEB1,CRH,CSK,CXCR3,CYBB,DACT2,EHD4,FANCD2,FCGR2B,FLOT1,FMN2,FNDC5,FST,GORASP1,GZMB,IL6R,IRF8,ITCH,ITGB2,KIT,LCP2,LGMN,LIFR,LIN28A,LRG1,LRRTM3,LRRTM4,LYN,MAPK7,NAB1,NLGN1,NRCAM,NRN1,OBSL1,OLIG2,PCDHB14,PKNOX1,PLK1,PRDM9,PSPN,RAP1B,RASGRP4,RHOB,RUNX2,RUNX3,S…	95
Cell Morphology	morphology of leukocytes	4.95e-07			CD46,CDK6,CDKN1A,CDKN2B,CDKN2C,CEBPA,CEBPB,CHI3L1,CTSZ,FCGR2B,HCK,IRF8,ITGB2,LCP2,Ly6a (includes others),LYN,PLA2G2D,RUNX3,SH2D1A,SOAT1,STAT5A,TAP1,TRB,TXNIP,VAV1,WAS	26
Cell-To-Cell Signaling and Interaction, Hematological System Development and Function	binding of lymphocytes	6.06e-07		1.906	CCL4,CCL5,CD86,CXCR3,FCGR3A/FCGR3B,FYB,ITGB2,LCP2,SELL,SELPLG,SH2D1A,TRAF6	12
Cellular Movement, Hematological System Development and Function, Immune Cell Trafficking	cell rolling of leukocytes	6.23e-07		1.024	FCGR3A/FCGR3B,FYB,HCK,ITGB2,LCP2,LYN,SELL,SELPLG,SPN,TPH1,VAV1	11
Hematological System Development and Function, Inflammatory Response, Tissue Morphology	quantity of phagocytes	6.24e-07		-0.056	ABCA1,BCL2A1,CCL3L3,CD300A,CD86,CDKN1A,CDKN2B,CEBPA,CLEC7A,CNR2,CYBB,FCGR2B,GPR68,HCK,IL36RN,IRF8,ITGB2,KIT,Ly6a (includes others),LYN,PLA2G2D,SELL,SELPLG,SOAT1,STAT3,STAT5A,TF,TPH1,TRAF6,WAS	30
Cellular Function and Maintenance, Hematological System Development and Function	function of macrophages	6.62e-07			CCL5,CEBPB,CLEC7A,CNR2,CYBB,FCGR2B,GPR68,HCK,IRAK2,LGMN,LYN,P2RY6,PCTP,PLA2G5,SELL,STAT3,TRAF6	17
Cell-To-Cell Signaling and Interaction, Hematological System Development and Function	interaction of T lymphocytes	7.55e-07		1.796	CCL4,CCL5,CD86,CXCR3,FYB,ITGB2,LCP2,Ly6a (includes others),SELPLG,SPN,TRAF6,TRB	12
Lipid Metabolism, Small Molecule Biochemistry	synthesis of leukotriene C4	7.67e-07		1.722	ALOX5AP,CCL5,COTL1,KIT,LYN,PLA2G5,SOAT1	7
Cellular Movement, Hematological System Development and Function, Immune Cell Trafficking, Inflammatory Response	migration of neutrophils	7.84e-07		1.229	BMPR2,CCL3L3,CCL5,CRH,CYBB,HCK,ITGB2,OCLN,PLCB2,RAP1B,SELL,SELPLG,VAV1	13
Cell-mediated Immune Response, Cellular Movement, Hematological System Development and Function, Immune Cell Trafficking	transmigration of T lymphocytes	8.59e-07	Increased	2.646	BMPR2,CCL3L3,CCL4,CCL5,CD86,SELL,VAV1,ZAP70	8
Lipid Metabolism, Small Molecule Biochemistry	synthesis of fatty acid	8.91e-07	Increased	2.365	ABCA1,ACSS1,ALOX12B,ALOX5AP,CADM1,CCL5,CEBPB,CLEC7A,COTL1,CRH,FAR1,FCGR2B,KIT,LYN,NCF1,OLR1,PLA2G2D,PLA2G5,RASGRP4,SCD,SOAT1,SSPN,STAT3,STAT5A	24
Cell-mediated Immune Response, Cellular Development, Cellular Function and Maintenance, Cellular Growth and Proliferation, Hematological System Development and Function, Hematopoiesis, Lymphoid Tissue Structure and Development, Tissue Development	T cell development	9.6e-07	Increased	3.094	BCL2A1,CADM1,CD46,CD86,CDK6,CDKN1A,CEBPA,CEBPB,CNR2,CSK,CXCR3,FCGR2B,IL6R,IRF8,ITCH,ITGB2,KIT,LCP2,NAB1,PKNOX1,RASGRP4,RUNX2,RUNX3,SH2D1A,SLC3A2,SOX5,SPN,STAT3,STAT5A,Tnfsf9,TRAF6,TRB,VAV1,WAS,ZAP70	35
Cell-To-Cell Signaling and Interaction, Hematological System Development and Function, Immune Cell Trafficking	adhesion of mononuclear leukocytes	9.62e-07	Increased	3.088	CCL4,CCL5,CXCR3,FERMT3,FYB,IL6R,ITGB2,LCP2,Ly6a (includes others),SELL,SELPLG,SH2D1A,SPN,VAV1,ZAP70	15
Cell-To-Cell Signaling and Interaction	signaling of leukocytes	1.01e-06			CD72,CLEC7A,FCGR2B,ITGB2,LCP2,SH2D1A,SPN	7
Immunological Disease	primary immunodeficiency disorder	1.26e-06			CYBB,FCGR2B,FCGR3A/FCGR3B,FERMT3,IRF8,ITGB2,NCF1,NCF2,SH2D1A,STAT3,TAP1,WAS,ZAP70	13
Tissue Development	accumulation of cells	1.28e-06		1.499	BCL2A1,BMPR2,CCL3L3,CCL5,CD86,CDKN1A,CEBPA,CXCR3,CYBB,FCGR3A/FCGR3B,IRF8,ITGA6,ITGB2,KIT,NCF1,OCLN,P4HB,PLK1,RHOB,RUNX3,SELL,SELPLG,STAT3,STAT5A,Tnfsf9,TPX2	26
Cell Death and Survival	apoptosis	1.37e-06		1.005	ABCA1,ADRB2,AIFM3,ALKBH1,ARHGAP10,ARHGDIB,BCL2A1,BCL2L2,BCLAF1,BRAT1,CACNA2D2,CADM1,CCDC6,CCDC80,CCL3L3,CCL4,CCL5,CDK6,CDKN1A,CDKN2C,CEBPA,CEBPB,CHI3L1,CITED1,CNR2,COMP,CPEB1,CRH,CSK,CXCR3,CYBB,DESI2,EHD4,EPHX1,FAP,FCGR2B,FCGR3A/FCGR3B,FMN2,FMOD,FST,G2E3,GATAD2A,GFRAL,GZMB,HCK,HCST,IL6R,ILF3,IRAK2,IRF7,IRF8,ITCH,ITGA6,ITGB2,KDM4D,KIT,LGMN,LOC100359583/Ptma,LTV1,LYN,MAPK7,NCF1,NCF2,NDNF,NR1I3,OCLN…	114
Cell Morphology	abnormal morphology of leukocytes	1.63e-06			CDK6,CDKN1A,CDKN2B,CDKN2C,CEBPA,CEBPB,FCGR2B,IRF8,ITGB2,LCP2,Ly6a (includes others),LYN,PLA2G2D,RUNX3,SH2D1A,TRB,TXNIP,VAV1,WAS	19
Cellular Movement	cellular infiltration	1.81e-06		0.374	ADRB2,ALOX5AP,BMPR2,CCL3L3,CCL4,CCL5,CD86,CEBPA,CNR2,CRH,CYBB,FCGR2B,FST,HCK,IL6R,IRF8,ITGB2,LCP2,NCF1,P4HB,PLA2G5,PLCB2,PRCP,RUNX3,SELL,SELPLG,STAT3,STAT5A,TRAF6,VAV1	30
Lymphoid Tissue Structure and Development, Tissue Morphology	quantity of lymphatic system cells	1.82e-06		1.731	ARHGDIB,BCL2A1,CD72,CDK6,CDKN1A,CDKN2C,CEBPB,CNR2,CRH,HCK,IRF8,ITGB2,Ly6a (includes others),LYN,SH2D1A,SIGLEC1,SPRED1,STAT5A,TPX2,TRB,VAV1,WAS	22
Cell-To-Cell Signaling and Interaction, Hematological System Development and Function, Immune Cell Trafficking, Inflammatory Response	binding of neutrophils	1.89e-06		1.307	CNR2,FCGR3A/FCGR3B,FERMT3,HCK,ITGB2,LYN,SELL,SELPLG	8
Organismal Survival	morbidity or mortality	1.95e-06	Decreased	-2.684	ABCA1,ACSS1,ACTL6A,ADRB2,ALOX12B,ARHGDIB,ARID1A,BCL2A1,BCLAF1,BMPR2,CA12,CACNA2D2,CCL3L3,CD300A,CDK6,CDKN1A,CDKN2B,CDKN2C,CEBPA,CEBPB,CITED1,CLEC7A,COL12A1,CRLF2,CSK,CXCR3,CYBB,EHD4,ERBB2IP,FANCD2,FBN2,FCGR2B,FERMT3,FOXE1,FST,G2E3,GATAD2A,GDF6,GLCE,GLDN,GPNMB,HCK,HCST,HTR7,Igtp,IL6R,ILF3,IRAK2,IRF7,IRF8,IRF9,ITGA6,ITGB2,KCNJ9,KIF26A,KIT,LCP2,LIFR,LIN28A,LMNB2,Ly6a (includes others),LYN,LYZ,MAPK7,…	106
Cell-To-Cell Signaling and Interaction, Hematological System Development and Function, Immune Cell Trafficking	adhesion of lymphocytes	1.97e-06	Increased	2.78	CCL4,CXCR3,FERMT3,FYB,IL6R,ITGB2,LCP2,Ly6a (includes others),SELL,SELPLG,SH2D1A,SPN,ZAP70	13
Cellular Function and Maintenance	Lymphocyte homeostasis	2.02e-06	Increased	2.75	BCL2A1,CADM1,CD46,CD86,CDK6,CDKN1A,CEBPA,CEBPB,CNR2,CSK,CXCR3,FCGR2B,IL6R,IRF8,ITCH,ITGB2,KIT,LCP2,LYN,NAB1,PKNOX1,RASGRP4,RUNX2,RUNX3,SH2D1A,SLC3A2,SOX5,SPN,STAT3,STAT5A,Tnfsf9,TRAF6,TRB,VAV1,WAS,ZAP70	36
Cell Morphology	morphology of lymphocytes	2.46e-06			CD46,CDKN1A,CDKN2B,CDKN2C,CEBPB,FCGR2B,IRF8,LCP2,LYN,PLA2G2D,RUNX3,SH2D1A,TAP1,TRB,TXNIP,VAV1,WAS	17
Cellular Movement, Hematological System Development and Function, Immune Cell Trafficking	Lymphocyte migration	2.54e-06	Increased	3.4	BMPR2,CCL3L3,CCL4,CCL5,CD86,CXCR3,FERMT3,FYB,ITGA6,ITGB2,LCP2,Ly6a (includes others),MAPK7,OCLN,PLCB2,S100A4,SELL,SELPLG,SH2D1A,SPN,STAT3,Tnfsf9,VAV1,WAS,ZAP70	25
Cell-To-Cell Signaling and Interaction, Cellular Function and Maintenance, Inflammatory Response	phagocytosis of blood cells	2.55e-06	Increased	2.249	ABCA1,CEBPB,FCGR2B,FCGR3A/FCGR3B,HCK,IRF8,ITGB2,LYN,PLA2G5,SELPLG,SIGLEC1,SOAT1,TPH1,VAV1,WAS	15
Connective Tissue Disorders, Inflammatory Disease, Skeletal and Muscular Disorders	Rheumatic Disease	2.63e-06		1.944	ABCC2,ACTL6A,ADAMTS2,ADGRA1,ADRB2,ALOX5AP,ARHGDIB,CACNA2D2,CCL3L3,CCL4,CCL5,CD72,CD86,CDK6,CDKN1A,CEBPB,CHI3L1,COL9A2,COMP,CSK,FCGR2B,FCGR3A/FCGR3B,FMN2,FMOD,GZMB,HCK,IL6R,IRF8,ITGB2,KIT,LAP3,LYN,LYZ,MS4A6A,Ms4a6c,NCF1,NCF2,OASL,PFAS,PHIP,PTPRN2,RASGRP4,RUNX3,SH2D1A,SLC22A4,Slfn2,SRSF1,STAT3,STAT5A,SYN3,SYNE1,TAP1,TF,TIMP4,TP53BP2,TRAF6,TRB	57
Cellular Function and Maintenance	endocytosis	2.65e-06		0.657	ABCA1,ADRB2,CCL4,CCL5,CD300A,CRH,CYBB,EHD4,FCGR2B,FCGR3A/FCGR3B,FLOT1,FOXE1,HCK,ITGB2,LYN,NCF1,OLR1,RHOB,SCAMP2,SNCG,SNX18,SYNE1,TF,TPH1,WAS	25
Cell-To-Cell Signaling and Interaction, Inflammatory Response	response of macrophages	2.73e-06	Increased	2.269	ABCA1,CEBPB,CLEC7A,FCGR2B,HCK,IL6R,IRF8,ITGB2,LYN,PLA2G5,SIGLEC1,SOAT1,STAT3,TPH1,TRAF6	15
Cell-To-Cell Signaling and Interaction, Cellular Function and Maintenance, Hematological System Development and Function, Inflammatory Response	phagocytosis of myeloid cells	2.75e-06	Increased	2.333	ABCA1,CEBPB,FCGR2B,FCGR3A/FCGR3B,HCK,IRF8,ITGB2,PLA2G5,SELPLG,SIGLEC1,SOAT1,TPH1,VAV1,WAS	14
Cell-To-Cell Signaling and Interaction	binding of cells	2.85e-06	Increased	3.459	ABCA1,CCL4,CCL5,CD86,CLEC7A,CNR2,CSK,CXCR3,DNAJC1,FCGR2B,FCGR3A/FCGR3B,FERMT3,FYB,GZMB,HCK,IRF8,ITGA6,ITGB2,KIT,LCP2,LYN,OLR1,PLA2G5,RAP1B,RHOB,SELL,SELPLG,SH2D1A,SLC3A2,SPN,TRAF6	31
Hematological System Development and Function, Humoral Immune Response, Tissue Morphology	quantity of B lymphocytes	2.87e-06		1.672	ARHGDIB,BCL2A1,BCLAF1,CD72,CDKN1A,CDKN2B,CDKN2C,CEBPB,CNR2,CRLF2,FCGR2B,IRF8,ITGB2,LYN,MAPK7,RHBDF2,RUNX2,SH2D1A,SIGLEC1,SPN,STAT5A,TRAF6,TRB,VAV1,WAS	25
Cell Morphology	abnormal morphology of cells	2.98e-06			ABCA1,ADAMTS2,ADRB2,ALKBH1,BRINP1,CADM1,CD86,CDK6,CDKN1A,CDKN2B,CDKN2C,CEBPA,CEBPB,COL12A1,CRH,CYBB,DFNB31,EHD4,ENHO,ERBB2IP,FANCD2,FCGR2B,FMN2,FMOD,FRMPD4,FST,GLDN,ILF3,IRF8,ITGA6,ITGB2,KDM4D,KIF26A,LCP2,LGMN,Ly6a (includes others),LYN,MAPK7,NAB1,NCF1,NRCAM,NRN1,OCLN,OLIG2,PCTP,PLA2G2D,RAP1B,RUNX2,RUNX3,SBNO2,SERPINA3,SH2D1A,SLC19A2,SLC4A11,SUN1,SYNE1,SYNGAP1,TAP1,TP53BP2,TRAF6,TRB,TXNIP,VAV1,WAS	64
Cellular Development, Cellular Growth and Proliferation, Hematological System Development and Function, Hematopoiesis, Lymphoid Tissue Structure and Development, Tissue Development	development of lymphocytes	3.33e-06	Increased	2.943	BCL2A1,CADM1,CD46,CD86,CDK6,CDKN1A,CEBPA,CEBPB,CNR2,CSK,CXCR3,FCGR2B,IL6R,IRF8,ITCH,ITGB2,KIT,LCP2,LYN,NAB1,PKNOX1,RASGRP4,RUNX2,RUNX3,SH2D1A,SLC3A2,SOX5,SPN,STAT3,STAT5A,Tnfsf9,TRAF6,TRB,VAV1,WAS,ZAP70	36
Cellular Movement, Hematological System Development and Function, Immune Cell Trafficking	migration of mononuclear leukocytes	3.35e-06	Increased	3.541	ABCA1,BMPR2,CCL3L3,CCL4,CCL5,CD86,CXCR3,FERMT3,FYB,ITGA6,ITGB2,LCP2,Ly6a (includes others),MAPK7,OCLN,PLCB2,S100A4,SELL,SELPLG,SH2D1A,SPN,STAT3,Tnfsf9,VAV1,WAS,ZAP70	26
Cell-To-Cell Signaling and Interaction	signaling of lymphocytes	3.52e-06			CD72,FCGR2B,ITGB2,LCP2,SH2D1A,SPN	6
Cellular Function and Maintenance	engulfment of blood cells	3.55e-06	Increased	2.413	ABCA1,CCL5,CEBPB,FCGR2B,FCGR3A/FCGR3B,HCK,IRF8,ITGB2,LYN,PLA2G5,SELPLG,SIGLEC1,SOAT1,TPH1,VAV1,WAS	16
Hematological System Development and Function, Hematopoiesis	development of hematopoietic system	3.64e-06		0.575	CDKN1A,CEBPA,FNDC5,FST,IL6R,IRF8,ITCH,KIT,LCP2,LGMN,LRRC17,LYN,NAB1,RASGRP4,RUNX3,STAT3,STAT5A,Tnfsf9,TRAF6,TRB,VAV1,ZAP70	22
Cell-To-Cell Signaling and Interaction, Hematological System Development and Function, Immune Cell Trafficking, Inflammatory Response	activation of T lymphocytes	3.65e-06		0.396	BCLAF1,CADM1,CCL4,CCL5,CD46,CD86,CDKN1A,CLEC7A,CSK,IL6R,IRF8,ITCH,ITGB2,MGST1,NCF1,PLA2G2D,RHOB,SIGLEC1,SPN,STAT3,STAT5A,TRB,VAV1,WAS,ZAP70	25
Cell Death and Survival	cytotoxicity	3.68e-06	Increased	3.19	CCL5,CD300A,CD46,CRH,CYBB,FCGR3A/FCGR3B,FERMT3,GZMB,HCK,HCST,ITGB2,KIT,LYN,SH2D1A,SPN,Tnfsf9,TRIP10,VAV1,WAS	19
Cell Morphology	morphology of cells	3.74e-06			ABCA1,ADAMTS2,ADRB2,ALKBH1,ARHGAP10,BRINP1,CACNA2D2,CADM1,CD46,CD86,CDK6,CDKN1A,CDKN2B,CDKN2C,CEBPA,CEBPB,CHI3L1,COL12A1,CRH,CSK,CTSZ,CYBB,DFNB31,EHD4,ENHO,ERBB2IP,FANCD2,FCGR2B,FERMT3,FMN2,FMOD,FOXE1,FRMPD4,FST,GLDN,HCK,IL6R,ILF3,IRF8,ITGA6,ITGB2,KDM4D,KIF26A,LCP2,LGMN,Ly6a (includes others),LYN,MAPK7,MRAP2,NAB1,NCF1,NRCAM,NRN1,OCLN,OLIG2,PCTP,PDCD6IP,PLA2G2D,PLK1,RAP1B,RGS4,RHOB,RUNX2,RUNX3,SBN…	89
Metabolic Disease	glucose metabolism disorder	3.9e-06		-0.327	ABCA1,ACSS1,ADAMTS2,ADRB2,ALOX5AP,CA12,CACNA2D2,CCL3L3,CCL4,CCL5,CD300A,CD86,CDKN1A,CDKN2B,CEBPA,CEBPB,CHI3L1,CNR2,COL12A1,COL9A2,CRH,CXCR3,CYBB,DLGAP2,FCGR2B,FLOT1,Glycam1,GPNMB,GRIA4,HCST,IFI44,IRF7,ITGB2,LSM2,Ly6a (includes others),LYZ,MIPOL1,MPEG1,MS4A6A,MYO1B,NCF1,NCF2,OLR1,PKNOX1,PLEK,PRCP,RGS4,RHOB,RNASE6,RT1-EC2,RUNX3,S100A4,SCD,SELL,SERPINA3,SH2D1A,SLC16A1,SLC3A2,SOAT1,SPN,SPRED1,STAT3,T…	65
Cellular Movement, Hematological System Development and Function, Immune Cell Trafficking	cell movement of lymphocytes	4.09e-06	Increased	3.348	BMPR2,CCL3L3,CCL4,CCL5,CD86,CNR2,CXCR3,FERMT3,FYB,ITGA6,ITGB2,LCP2,Ly6a (includes others),MAPK7,OCLN,PLCB2,S100A4,SELL,SELPLG,SH2D1A,SPN,STAT3,STAT5A,Tnfsf9,VAV1,WAS,ZAP70	27
Cell Death and Survival, Cellular Compromise	cytotoxicity of cells	4.23e-06	Increased	3.05	CCL5,CD300A,CD46,CRH,CYBB,FCGR3A/FCGR3B,FERMT3,GZMB,HCK,HCST,ITGB2,LYN,SH2D1A,SPN,Tnfsf9,TRIP10,VAV1,WAS	18
Cell-To-Cell Signaling and Interaction, Hematological System Development and Function, Immune Cell Trafficking	binding of granulocytes	4.29e-06		1.543	CCL5,CNR2,FCGR3A/FCGR3B,FERMT3,HCK,ITGB2,LYN,SELL,SELPLG	9
Connective Tissue Disorders, Skeletal and Muscular Disorders	arthropathy	4.62e-06		1.999	ABCC2,ACTL6A,ADAMTS2,ADGRA1,ADRB2,ALOX5AP,ARHGDIB,CACNA2D2,CCL3L3,CCL4,CCL5,CD72,CD86,CDK6,CDKN1A,CEBPB,CHI3L1,COL9A2,COMP,CSK,FBN2,FCGR2B,FCGR3A/FCGR3B,FMN2,FMOD,GZMB,HCK,IL6R,ITGB2,KIT,LAP3,LYN,LYZ,MS4A6A,Ms4a6c,NCF1,PFAS,PHIP,PTPRN2,RASGRP4,RUNX3,SH2D1A,SLC22A4,Slfn2,STAT3,STAT5A,SYN3,SYNE1,TF,TIMP4,TRAF6	51
Cellular Movement, Hematological System Development and Function, Immune Cell Trafficking	cell movement of mononuclear leukocytes	4.71e-06	Increased	3.312	ABCA1,BMPR2,CCL3L3,CCL4,CCL5,CD86,CNR2,CXCR3,FERMT3,FYB,HCK,ITGA6,ITGB2,LCP2,Ly6a (includes others),MAPK7,OCLN,PLCB2,S100A4,SELL,SELPLG,SERPINA3,SH2D1A,SPN,STAT3,STAT5A,Tnfsf9,VAV1,WAS,ZAP70	30
Cell Death and Survival, Cellular Compromise	cytotoxicity of leukocytes	4.73e-06	Increased	2.9	CCL5,CD300A,CRH,CYBB,FCGR3A/FCGR3B,FERMT3,GZMB,HCK,ITGB2,LYN,SH2D1A,SPN,Tnfsf9,VAV1,WAS	15
Cell-To-Cell Signaling and Interaction, Inflammatory Response	immune response of phagocytes	4.74e-06	Increased	2.248	ABCA1,CEBPB,FCGR2B,FCGR3A/FCGR3B,HCK,IL6R,IRF8,ITGB2,LYN,PLA2G5,SELPLG,SIGLEC1,SOAT1,STAT3,TPH1,VAV1,WAS	17
Inflammatory Response	cell-mediated response	5.63e-06		0.943	CADM1,CCL5,CD86,CEBPB,CLEC7A,CRH,CXCR3,FCGR2B,NCF1,PLA2G5,SELL,SH2D1A,STAT3,STAT5A,Tnfsf9,TRAF6,VAV1	17
Cellular Movement, Hematological System Development and Function, Immune Cell Trafficking	migration of granulocytes	5.75e-06		1.724	BMPR2,CCL3L3,CCL4,CCL5,CRH,CYBB,HCK,ITGB2,OCLN,PLCB2,RAP1B,SELL,SELPLG,VAV1	14
Connective Tissue Disorders, Inflammatory Disease, Inflammatory Response, Skeletal and Muscular Disorders	inflammation of joint	5.87e-06		1.999	ABCC2,ACTL6A,ADAMTS2,ADGRA1,ADRB2,ALOX5AP,ARHGDIB,CACNA2D2,CCL3L3,CCL4,CCL5,CD72,CD86,CDK6,CDKN1A,CEBPB,CHI3L1,COL9A2,COMP,CSK,FCGR2B,FCGR3A/FCGR3B,FMN2,FMOD,GZMB,HCK,IL6R,ITGB2,KIT,LAP3,LYN,LYZ,MS4A6A,Ms4a6c,NCF1,PFAS,PHIP,PTPRN2,RASGRP4,RUNX3,SH2D1A,SLC22A4,Slfn2,STAT3,STAT5A,SYN3,SYNE1,TF,TIMP4,TRAF6	50
Endocrine System Disorders, Gastrointestinal Disease, Metabolic Disease	diabetes mellitus	5.98e-06		1.41	ABCA1,ADAMTS2,ADRB2,ALOX5AP,CA12,CACNA2D2,CCL3L3,CCL4,CCL5,CD300A,CD86,CDKN1A,CHI3L1,CNR2,COL12A1,COL9A2,CXCR3,CYBB,DLGAP2,FCGR2B,FLOT1,Glycam1,GPNMB,GRIA4,HCST,IFI44,IRF7,ITGB2,LSM2,Ly6a (includes others),LYZ,MIPOL1,MPEG1,MS4A6A,MYO1B,NCF1,NCF2,OLR1,PKNOX1,PLEK,RHOB,RNASE6,RT1-EC2,RUNX3,S100A4,SCD,SELL,SERPINA3,SH2D1A,SLC3A2,SOAT1,SPN,SPRED1,STAT3,TAP1,TF	56
Cellular Movement	cellular infiltration of cells	6.07e-06		0.482	ADRB2,ALOX5AP,BMPR2,CCL3L3,CCL4,CCL5,CD86,CEBPA,CNR2,CRH,CYBB,FCGR2B,HCK,IL6R,ITGB2,LCP2,NCF1,PLA2G5,PLCB2,PRCP,RUNX3,SELL,SELPLG,STAT3,STAT5A,TRAF6,VAV1	27
Cell-To-Cell Signaling and Interaction, Cell-mediated Immune Response, Cellular Movement, Hematological System Development and Function, Immune Cell Trafficking	adhesion of T lymphocytes	6.28e-06	Increased	2.368	CCL4,CXCR3,FYB,ITGB2,LCP2,Ly6a (includes others),SELL,SELPLG,SH2D1A,SPN,ZAP70	11
Cell Morphology	abnormal morphology of lymphocytes	6.56e-06			CDKN1A,CDKN2B,CDKN2C,CEBPB,FCGR2B,IRF8,LCP2,LYN,PLA2G2D,RUNX3,SH2D1A,TRB,TXNIP,VAV1,WAS	15
Cell-mediated Immune Response, Cellular Development, Cellular Function and Maintenance, Cellular Growth and Proliferation, Hematological System Development and Function, Hematopoiesis, Lymphoid Tissue Structure and Development, Tissue Development	differentiation of T lymphocytes	6.57e-06	Increased	3.09	BCL2A1,CD46,CD86,CDK6,CEBPA,CEBPB,FCGR2B,IL6R,IRF8,ITCH,ITGB2,KIT,LCP2,PKNOX1,RUNX2,SH2D1A,SLC3A2,SOX5,STAT3,STAT5A,Tnfsf9,TRAF6,TRB,VAV1,WAS,ZAP70	26
Immunological Disease	hypersensitive reaction	6.59e-06	Increased	2.158	ABCA1,ADRB2,ALOX5AP,CCL3L3,CCL4,CCL5,CEBPB,DOCK5,FCGR2B,FLOT1,GPR84,GZMB,HCK,ITGA6,ITGB2,KIT,LCP2,LGMN,Ly6a (includes others),LYN,NCF1,PLA2G2D,RUNX3,SELL,SOX5,TGM3,TRIP10,VAV1	28
Lymphoid Tissue Structure and Development, Organ Morphology, Organismal Development	abnormal morphology of enlarged spleen	7e-06			ABCA1,CDKN1A,CDKN2B,CDKN2C,CEBPA,CEBPB,FCGR2B,IRF8,ITGB2,LCP2,LGMN,LYN,RUNX2,SELL,TRAF6	15
Cellular Function and Maintenance	engulfment of leukocytes	7e-06	Increased	2.494	ABCA1,CCL5,CEBPB,FCGR2B,FCGR3A/FCGR3B,HCK,IRF8,ITGB2,PLA2G5,SELPLG,SIGLEC1,SOAT1,TPH1,VAV1,WAS	15
Cell-To-Cell Signaling and Interaction	response of myeloid cells	7.05e-06	Increased	2.437	ABCA1,CEBPB,FCGR2B,FCGR3A/FCGR3B,HCK,IL6R,IRF8,ITGB2,LYN,PLA2G5,SELPLG,SIGLEC1,SOAT1,STAT3,TPH1,VAV1,WAS	17
Lymphoid Tissue Structure and Development, Organ Morphology, Tissue Morphology	abnormal morphology of lymph node	7.1e-06			ARHGDIB,CD86,CDKN1A,CDKN2C,CEBPB,FCGR2B,IRF8,ITGB2,LYN,SELL,TRAF6,TXNIP,VAV1,ZAP70	14
Cellular Function and Maintenance, Molecular Transport	flux of inorganic cation	7.64e-06		0.768	ADRB2,CCL3L3,CCL4,CCL5,CD300A,CD72,CLEC7A,CSK,CXCR3,CYBB,FCGR2B,FCGR3A/FCGR3B,HCK,ITGB2,KIT,LCP2,LYN,PLCB2,SH2D1A,SLC16A1,VAV1,ZAP70	22
Organismal Development	size of body	7.67e-06		-0.395	ABCA1,ADRB2,BCLAF1,BRINP1,CACNA2D2,CDK6,CDKN1A,CDKN2C,CEBPA,COL12A1,CRH,CYBB,EHD4,FANCD2,FCGR2B,FMOD,FST,GDF6,GLCE,GRIA4,Hrc,ILF3,KDM4D,LGMN,LIN28A,MRAP2,NAB1,NLGN1,NRCAM,NRN1,RAP1B,RUNX2,RUNX3,SBNO2,SHANK2,SPRED1,STAT3,STAT5A,SUN1,SYNE1,SYNGAP1,TGIF1,TMEM119,TP53BP2,TPH1,TRAF6	46
Lymphoid Tissue Structure and Development, Organ Morphology, Organismal Development	abnormal morphology of spleen	7.86e-06			ABCA1,CD86,CDK6,CDKN1A,CDKN2B,CDKN2C,CEBPA,CEBPB,FCGR2B,HCK,IRF8,ITGB2,LCP2,LGMN,LYN,RUNX2,SELL,TRAF6,VAV1,ZAP70	20
Cellular Movement, Hematological System Development and Function, Immune Cell Trafficking	migration of myeloid cells	7.95e-06		1.769	BMPR2,CCL3L3,CCL4,CCL5,CRH,CYBB,HCK,ITGB2,OCLN,P2RY6,PLCB2,RAP1B,SELL,SELPLG,VAV1	15
Cell Morphology	morphology of blood cells	8.02e-06			CD46,CDK6,CDKN1A,CDKN2B,CDKN2C,CEBPA,CEBPB,CHI3L1,CTSZ,FCGR2B,HCK,IRF8,ITGB2,LCP2,LGMN,Ly6a (includes others),LYN,PLA2G2D,RUNX3,SH2D1A,SOAT1,STAT5A,TAP1,TRB,TXNIP,VAV1,WAS	27
Cellular Development, Hematological System Development and Function, Hematopoiesis	differentiation of leukocytes	8.14e-06	Increased	2.785	BCL2A1,CADM1,CD300A,CD46,CD72,CD86,CDK6,CDKN1A,CDKN2B,CEBPA,CEBPB,CNR2,CRLF2,FCGR2B,GPR68,IL6R,IRF7,IRF8,ITCH,ITGB2,KIT,LCP2,LYN,PKNOX1,RASGRP4,RUNX2,RUNX3,SH2D1A,SLC3A2,SOX5,SPN,STAT3,STAT5A,Tnfsf9,TRAF6,TRB,VAV1,WAS,ZAP70	39
Free Radical Scavenging	metabolism of reactive oxygen species	8.66e-06	Increased	3.335	ABCA1,ARHGDIB,CCL4,CCL5,CDKN1A,CLEC7A,CYBB,DOCK5,ERBB2IP,FCGR3A/FCGR3B,GZMB,HCK,HTR7,ITGB2,LCP2,LYN,NCF1,NCF2,NRROS,OLR1,PLCB2,SELPLG,SERPINA3,SHANK2,STAT3,STAT5A,TF,TRAF6,TXNIP,VAV1,ZAP70	31
Cellular Development, Connective Tissue Development and Function, Tissue Development	differentiation of brown adipocytes	9.02e-06			ADRB2,CEBPA,CEBPB,ITGA6,LAMB3,LRG1,SCD	7
Cancer, Organismal Injury and Abnormalities	growth of tumor	9.45e-06		1.672	ARID1A,BMPR2,CA12,CACNA2D2,CCL5,CDK6,CDKN1A,CDKN2B,CTSZ,CXCR3,CYBB,DACT2,FAP,FCGR3A/FCGR3B,FST,GPNMB,GPR68,HCST,IL6R,ILF3,IRF8,KIT,Ly6a (includes others),MAPK7,OLR1,PA2G4,PLK1,RHOB,RUNX2,RUNX3,SELL,SH2D1A,SLC16A1,SLC39A6,SLC3A2,SNCG,SRSF1,STAT3,STAT5A,TIMP4,Tnfsf9,TPX2,TXNIP,WAS	44
Cell Signaling, Cellular Function and Maintenance, Molecular Transport, Vitamin and Mineral Metabolism	flux of Ca2+	9.53e-06		0.591	ADRB2,CCL3L3,CCL4,CCL5,CD300A,CD72,CLEC7A,CSK,CXCR3,CYBB,FCGR2B,FCGR3A/FCGR3B,HCK,ITGB2,KIT,LCP2,LYN,PLCB2,SH2D1A,VAV1,ZAP70	21
Organismal Survival	organismal death	9.79e-06	Decreased	-3.209	ABCA1,ACSS1,ACTL6A,ADRB2,ALOX12B,ARHGDIB,ARID1A,BCL2A1,BCLAF1,BMPR2,CA12,CACNA2D2,CCL3L3,CDK6,CDKN1A,CDKN2B,CDKN2C,CEBPA,CEBPB,CITED1,CLEC7A,COL12A1,CRLF2,CSK,CXCR3,CYBB,EHD4,ERBB2IP,FANCD2,FBN2,FCGR2B,FERMT3,FOXE1,FST,G2E3,GATAD2A,GDF6,GLCE,GLDN,GPNMB,HCK,HCST,HTR7,Igtp,IL6R,ILF3,IRF7,IRF8,IRF9,ITGA6,ITGB2,KCNJ9,KIF26A,KIT,LCP2,LIFR,LIN28A,LMNB2,Ly6a (includes others),LYN,LYZ,MAPK7,NAB1,NCF1,NLG…	102
Free Radical Scavenging	synthesis of reactive oxygen species	9.8e-06	Increased	3.335	ABCA1,ARHGDIB,CCL4,CCL5,CDKN1A,CLEC7A,CYBB,DOCK5,ERBB2IP,FCGR3A/FCGR3B,GZMB,HCK,HTR7,ITGB2,LCP2,LYN,NCF1,NCF2,OLR1,PLCB2,SELPLG,SERPINA3,SHANK2,STAT3,STAT5A,TF,TRAF6,TXNIP,VAV1,ZAP70	30
Cell-mediated Immune Response, Cellular Movement, Hematological System Development and Function, Immune Cell Trafficking	trafficking of T lymphocytes	1.02e-05		1.342	CCL3L3,CCL4,CCL5,SELL,SPN,Tnfsf9	6
Lipid Metabolism, Small Molecule Biochemistry	synthesis of prostaglandin	1.08e-05	Increased	2.244	ALOX12B,CADM1,CEBPB,CLEC7A,CRH,FCGR2B,KIT,LYN,NCF1,PLA2G2D,PLA2G5,RASGRP4,SOAT1,SSPN,STAT3	15
Cellular Development, Hematological System Development and Function, Hematopoiesis	differentiation of lymphocytes	1.1e-05	Increased	2.725	BCL2A1,CADM1,CD46,CD72,CD86,CDK6,CEBPA,CEBPB,CRLF2,FCGR2B,IL6R,IRF8,ITCH,ITGB2,KIT,LCP2,LYN,PKNOX1,RUNX2,SH2D1A,SLC3A2,SOX5,SPN,STAT3,STAT5A,Tnfsf9,TRAF6,TRB,VAV1,WAS,ZAP70	31
Cellular Movement, Hematological System Development and Function, Immune Cell Trafficking	cellular infiltration by leukocytes	1.12e-05		0.652	ADRB2,ALOX5AP,BMPR2,CCL3L3,CCL4,CCL5,CD86,CEBPA,CNR2,CRH,CYBB,FCGR2B,HCK,IL6R,ITGB2,NCF1,PLA2G5,PLCB2,PRCP,RUNX3,SELL,SELPLG,STAT3,STAT5A,TRAF6,VAV1	26
Cellular Development, Hematological System Development and Function, Hematopoiesis	differentiation of mononuclear leukocytes	1.12e-05	Increased	2.652	BCL2A1,CADM1,CD46,CD72,CD86,CDK6,CEBPA,CEBPB,CRLF2,FCGR2B,GPR68,IL6R,IRF7,IRF8,ITCH,ITGB2,KIT,LCP2,LYN,PKNOX1,RUNX2,SH2D1A,SLC3A2,SOX5,SPN,STAT3,STAT5A,Tnfsf9,TRAF6,TRB,VAV1,WAS,ZAP70	33
Cell-To-Cell Signaling and Interaction	interaction of cells	1.13e-05		1.796	CCL4,CCL5,CD86,CXCR3,FYB,ITGA6,ITGB2,LCP2,Ly6a (includes others),SELPLG,SPN,TRAF6,TRB	13
Lymphoid Tissue Structure and Development	quantity of lymph follicle	1.13e-05	Increased	2.476	ARHGDIB,BCL2A1,CD72,CNR2,FCGR2B,IRF8,LYN,SH2D1A,SIGLEC1,TRB,TRIP10,VAV1,WAS	13
Lymphoid Tissue Structure and Development, Organ Morphology	quantity of thymus gland	1.14e-05		1.444	ARHGDIB,CD86,CDK6,CRLF2,FCGR2B,FYB,ITGB2,KIT,LCP2,RUNX2,RUNX3,STAT3,TAP1,TRAF6,TRB,VAV1,WAS,ZAP70	18
Cellular Development, Cellular Growth and Proliferation, Hematological System Development and Function, Hematopoiesis, Lymphoid Tissue Structure and Development, Tissue Development	development of leukocytes	1.14e-05	Increased	2.91	BCL2A1,CADM1,CD46,CD86,CDK6,CDKN1A,CEBPA,CEBPB,CNR2,CSK,CXCR3,FCGR2B,IL6R,IRF8,ITCH,ITGB2,KIT,LCP2,LYN,NAB1,PKNOX1,RASGRP4,RUNX2,RUNX3,SH2D1A,SLC3A2,SOAT1,SOX5,SPN,STAT3,STAT5A,Tnfsf9,TRAF6,TRB,VAV1,WAS,ZAP70	37
Hematological System Development and Function, Inflammatory Response, Tissue Morphology	quantity of neutrophils	1.2e-05		-0.431	CCL3L3,CD300A,CEBPA,CLEC7A,CNR2,CYBB,FCGR2B,IL36RN,ITGB2,KIT,LYN,SELL,SELPLG,STAT3,STAT5A,TF,TPH1,WAS	18
Cell-mediated Immune Response, Cellular Movement, Hematological System Development and Function, Immune Cell Trafficking	T cell migration	1.21e-05	Increased	2.479	BMPR2,CCL3L3,CCL4,CCL5,CD86,CXCR3,FYB,ITGA6,ITGB2,MAPK7,OCLN,PLCB2,S100A4,SELL,SELPLG,STAT3,VAV1,WAS,ZAP70	19
Cell-To-Cell Signaling and Interaction, Cellular Function and Maintenance, Inflammatory Response	phagocytosis of phagocytes	1.21e-05	Increased	2.166	ABCA1,CEBPB,FCGR2B,FCGR3A/FCGR3B,HCK,ITGB2,PLA2G5,SELPLG,SIGLEC1,SOAT1,TPH1,VAV1,WAS	13
Hematological System Development and Function, Hematopoiesis, Tissue Morphology	quantity of hematopoietic progenitor cells	1.24e-05		1.363	ARHGDIB,ARID1A,CD72,CD86,CDK6,CDKN1A,CEBPA,CRLF2,FANCD2,FCGR2B,FYB,IRF8,ITGB2,KIT,LCP2,LGMN,Ly6a (includes others),LYN,RUNX2,RUNX3,SH2D1A,STAT3,STAT5A,TAP1,TRB,VAV1,WAS,ZAP70	28
Cell-To-Cell Signaling and Interaction, Hematological System Development and Function	binding of T lymphocytes	1.32e-05	Increased	2.073	CCL4,CCL5,CD86,CXCR3,FYB,ITGB2,LCP2,SELPLG,TRAF6	9
Infectious Diseases	infection of mammalia	1.34e-05		-0.797	BCL2A1,CCL3L3,CEBPB,CLEC7A,CXCR3,CYBB,FCGR2B,HCK,Igtp,IL6R,IRF7,IRF8,IRF9,ITGB2,KIT,NCF1,OASL,PLCB2,RHBDF2,SH2D1A,SIGLEC1,TAP1,TPH1	23
Organ Morphology, Reproductive System Development and Function	quantity of gonad	1.41e-05		-0.124	ABCA1,ALKBH1,BCL2L2,CADM1,CDK6,CDKN2C,CEBPA,CEBPB,EHD4,FANCD2,IL6R,KIT,LIN28A,PRDM9,STAT5A,SUN1,TF	17
Cellular Function and Maintenance, Tissue Development	function of bone cells	1.54e-05			ADRB2,CEBPB,CHI3L1,COL12A1,GPR68,HCST,Ly6a (includes others),SBNO2,TRAF6,WAS	10
Lymphoid Tissue Structure and Development, Organ Morphology	morphology of lymphoid organ	1.56e-05			ABCA1,ARHGDIB,CD86,CDK6,CDKN1A,CDKN2B,CDKN2C,CEBPA,CEBPB,FCGR2B,HCK,IRF7,IRF8,ITGB2,LCP2,LGMN,LYN,RUNX2,SELL,STAT3,TRAF6,TXNIP,VAV1,WAS,ZAP70	25
Embryonic Development, Organ Development, Organismal Development	development of lymphatic system	1.67e-05		0.165	ADRM1,BMPR2,CD86,CDKN1A,CDKN2B,CEBPA,CNR2,FNDC5,FST,HCK,IL6R,ITCH,KIT,LCP2,LGMN,LYN,NAB1,RASGRP4,RUNX3,SPRED1,Tnfsf9,TRAF6,TRB,TRIP10,ZAP70	25
Cellular Function and Maintenance, Hematological System Development and Function	function of granulocytes	1.69e-05			BCL2A1,CLEC7A,CYBB,HCK,ITGB2,LYN,NCF1,PLCB2,RASGRP4,S100A4,SPRED1	11
Inflammatory Response	inflammation of organ	1.77e-05	Decreased	-2.141	ABCA1,ABCC2,CA12,CCL3L3,CCL4,CCL5,CD46,CD72,CD86,CDKN1A,CEBPA,CEBPB,CLEC7A,CNR2,COTL1,CRH,CRLF2,CSK,CXCR3,CYBB,FCGR2B,FCGR3A/FCGR3B,FLOT1,GZMB,HCK,HCST,HTR7,IL36RN,IL6R,IRF9,ITCH,ITGA6,ITGB2,KIT,LCP2,LGMN,LYN,MGLL,NCF1,OCLN,P4HB,RASGRP4,RUNX3,S100A4,SCD,SELL,SLC22A4,SOAT1,SOX5,SPN,SRD5A2,STAT3,STAT5A,TF,TGM3,Tnfsf9,TP53BP2,TRAF6,TRB,VAV1,WAS	61
Cancer, Hematological Disease, Immunological Disease, Organismal Injury and Abnormalities	refractory BCR-ABL F317C-positive Philadelphia-positive acute lymphoblastic leukemia	1.84e-05			CSK,HCK,KIT,LYN	4
Cancer, Hematological Disease, Immunological Disease, Organismal Injury and Abnormalities	refractory BCR-ABL F317I-positive Philadelphia-positive acute lymphoblastic leukemia	1.84e-05			CSK,HCK,KIT,LYN	4
Cancer, Hematological Disease, Immunological Disease, Organismal Injury and Abnormalities	refractory BCR-ABL F317L-positive Philadelphia-positive acute lymphoblastic leukemia	1.84e-05			CSK,HCK,KIT,LYN	4
Cancer, Hematological Disease, Immunological Disease, Organismal Injury and Abnormalities	refractory BCR-ABL F317V-positive Philadelphia-positive acute lymphoblastic leukemia	1.84e-05			CSK,HCK,KIT,LYN	4
Cancer, Hematological Disease, Immunological Disease, Organismal Injury and Abnormalities	refractory BCR-ABL T315A-positive Philadelphia-positive acute lymphoblastic leukemia	1.84e-05			CSK,HCK,KIT,LYN	4
Cancer, Hematological Disease, Immunological Disease, Organismal Injury and Abnormalities	relapsed BCR-ABL F317C-positive Philadelphia-positive acute lymphoblastic leukemia	1.84e-05			CSK,HCK,KIT,LYN	4
Cancer, Hematological Disease, Immunological Disease, Organismal Injury and Abnormalities	relapsed BCR-ABL F317I-positive Philadelphia-positive acute lymphoblastic leukemia	1.84e-05			CSK,HCK,KIT,LYN	4
Cancer, Hematological Disease, Immunological Disease, Organismal Injury and Abnormalities	relapsed BCR-ABL F317L-positive Philadelphia-positive acute lymphoblastic leukemia	1.84e-05			CSK,HCK,KIT,LYN	4
Cancer, Hematological Disease, Immunological Disease, Organismal Injury and Abnormalities	relapsed BCR-ABL F317V-positive Philadelphia-positive acute lymphoblastic leukemia	1.84e-05			CSK,HCK,KIT,LYN	4
Cancer, Hematological Disease, Immunological Disease, Organismal Injury and Abnormalities	relapsed BCR-ABL T315A-positive Philadelphia-positive acute lymphoblastic leukemia	1.84e-05			CSK,HCK,KIT,LYN	4
Cell Morphology	shape change of leukocytes	1.87e-05	Increased	2.208	CCL5,FERMT3,FYB,HCK,ITGB2,LCP2,LYN,RHOB,SELL,WAS	10
Gastrointestinal Disease, Hepatic System Disease, Organismal Injury and Abnormalities	liver lesion	1.94e-05		-0.558	ABCA1,ABCC2,ABHD1,ADAMTS2,ADRM1,AFF3,AHNAK2,AIFM3,AKNA,ALOX12B,ARHGAP10,ARID1A,B3GALT1,BARX2,BCLAF1,BDH1,BMPR2,BRAT1,C11orf16,CA12,CACNA1I,CACNA2D2,CCDC80,CCL3L3,CCL4,CCL5,CDKN1A,CDKN2B,CEBPA,CEBPB,CELSR2,CENPH,CEP152,CHDH,CLDN23,CNR2,CNTN5,COL12A1,COL9A2,COMP,COTL1,CPXM2,CSRP2BP,CXCR3,DACT2,DLGAP2,EFR3B,EHD4,EPC1,EPHX1,ERBB2IP,FANCD2,FAP,FBN2,FBP2,FCGR2B,FCGR3A/FCGR3B,FERMT3,FJX1,FMN2,FOXE1,FYB,…	175
Cell-To-Cell Signaling and Interaction, Inflammatory Response	immune response of antigen presenting cells	2.07e-05	Increased	2.59	ABCA1,CD86,CEBPB,FCGR2B,HCK,IL6R,IRF8,ITGB2,LYN,PLA2G5,SIGLEC1,SOAT1,TAP1,TPH1,WAS	15
Hematological System Development and Function, Tissue Development	accumulation of blood cells	2.07e-05		1.853	BCL2A1,CCL3L3,CCL5,CD86,CEBPA,CXCR3,CYBB,FCGR3A/FCGR3B,ITGA6,ITGB2,KIT,NCF1,OCLN,P4HB,RUNX3,SELL,SELPLG,STAT3,STAT5A,Tnfsf9	20
Inflammatory Response	function of immune system	2.1e-05			CD300A,CYBB,FCGR2B,KIT,RASGRP4,RUNX3,S100A4,SELL,SH2D1A,SPRED1,STAT5A,VAV1,WAS	13
Cellular Movement, Hematological System Development and Function, Immune Cell Trafficking	cell rolling of granulocytes	2.11e-05		1.297	HCK,ITGB2,LYN,SELL,SELPLG,SPN,VAV1	7
Cellular Function and Maintenance, Connective Tissue Development and Function, Skeletal and Muscular System Development and Function, Tissue Development	function of osteoclasts	2.18e-05			ADRB2,CEBPB,CHI3L1,GPR68,HCST,SBNO2,TRAF6,WAS	8
Inflammatory Response	inflammation of body region	2.24e-05		-1.925	ABCA1,ABCC2,ADRB2,CA12,CCL3L3,CCL4,CCL5,CD46,CD72,CD86,CDKN1A,CEBPA,CEBPB,CLEC7A,CNR2,COTL1,CRH,CRLF2,CSK,CXCR3,CYBB,FCGR2B,FCGR3A/FCGR3B,HCST,HTR7,IL6R,IRF9,ITCH,ITGB2,KIT,LCP2,LYN,MGLL,NCF1,OCLN,P4HB,RASGRP4,RUNX3,S100A4,SCD,SELL,SLC22A4,SOX5,SPN,STAT3,STAT5A,TF,Tnfsf9,TP53BP2,TRAF6,TRB,VAV1,WAS	53
Cell Death and Survival	cell death of blood cells	2.36e-05		1.502	ACTL6A,BCL2A1,BCL2L2,CCL3L3,CCL4,CCL5,CD300A,CD86,CDKN1A,CEBPA,CEBPB,CHI3L1,CNR2,CYBB,FCGR2B,FCGR3A/FCGR3B,GZMB,HCK,HCST,IL6R,IRF8,ITGB2,KIT,LYN,LYZ,MAPK7,NCF2,PCTP,SERPINA3,SH2D1A,SOAT1,SPN,STAT3,STAT5A,TRB,VAV1,WAS,ZAP70	38
Cell-To-Cell Signaling and Interaction, Hematological System Development and Function, Immune Cell Trafficking, Inflammatory Response	adhesion of phagocytes	2.4e-05		0.97	CADM1,CCL5,CTSZ,CYBB,FERMT3,HCK,ITGB2,KIT,LYN,RHOB,SELL,SELPLG,VAV1	13
Lymphoid Tissue Structure and Development	morphology of lymphatic system component	2.42e-05			ABCA1,ARHGDIB,CD86,CDK6,CDKN1A,CDKN2B,CDKN2C,CEBPA,CEBPB,FCGR2B,HCK,IRF7,IRF8,ITGB2,LCP2,LGMN,LYN,RUNX2,SELL,STAT3,TRAF6,TRIP10,TXNIP,VAV1,WAS,ZAP70	26
Cellular Movement, Hematological System Development and Function, Immune Cell Trafficking, Inflammatory Response	cell rolling of neutrophils	2.45e-05		1.297	HCK,LYN,SELL,SELPLG,SPN,VAV1	6
Cell-mediated Immune Response, Cellular Movement, Hematological System Development and Function, Immune Cell Trafficking	cell movement of T lymphocytes	2.83e-05	Increased	2.3	BMPR2,CCL3L3,CCL4,CCL5,CD86,CXCR3,FYB,ITGA6,ITGB2,OCLN,PLCB2,S100A4,SELL,SELPLG,STAT3,VAV1,ZAP70	17
Cell Morphology, Hematological System Development and Function, Inflammatory Response	shape change of neutrophils	2.89e-05		1.387	FERMT3,HCK,ITGB2,LYN,SELL	5
Cellular Movement	movement of hematopoietic cell lines	2.95e-05		0.254	CCL5,CNR2,CSK,CXCR3,ITGB2,KIT,PA2G4,STAT3,WAS,ZAP70	10
Cell Morphology	shape change of blood cells	2.97e-05		1.895	CCL5,FERMT3,FYB,GZMB,HCK,ITGB2,LCP2,LYN,RHOB,SELL,WAS	11
Cancer, Hematological Disease, Immunological Disease, Organismal Injury and Abnormalities	BCR-ABL F317C positive Philadelphia-positive chronic myeloid leukemia	3.02e-05			CSK,HCK,KIT,LYN	4
Cancer, Hematological Disease, Immunological Disease, Organismal Injury and Abnormalities	BCR-ABL F317I positive Philadelphia-positive chronic myeloid leukemia	3.02e-05			CSK,HCK,KIT,LYN	4
Cancer, Hematological Disease, Immunological Disease, Organismal Injury and Abnormalities	BCR-ABL F317V positive Philadelphia-positive chronic myeloid leukemia	3.02e-05			CSK,HCK,KIT,LYN	4
Cancer, Hematological Disease, Immunological Disease, Organismal Injury and Abnormalities	BCR-ABL T315A positive Philadelphia-positive chronic myeloid leukemia	3.02e-05			CSK,HCK,KIT,LYN	4
Infectious Diseases	infection by West Nile virus	3.02e-05			CCL4,CCL5,CXCR3,FCGR2B	4
Cell-mediated Immune Response, Cellular Movement, Hematological System Development and Function, Immune Cell Trafficking	migration of Th1 cells	3.02e-05		0.762	CCL3L3,CCL4,CCL5,SELPLG	4
Cell-To-Cell Signaling and Interaction, Cellular Movement, Hematological System Development and Function, Immune Cell Trafficking, Nervous System Development and Function	recruitment of microglia	3.02e-05		1	CCL5,CNR2,IRF7,LYN	4
Cellular Movement, Hematological System Development and Function, Immune Cell Trafficking, Inflammatory Response	homing of neutrophils	3.06e-05		0.388	CCL3L3,CCL4,CCL5,DOCK5,FLOT1,HCK,ITGB2,LYN,RASGRP4,SELL,SELPLG,TMSB10/TMSB4X,VAV1,WAS	14
Hematological System Development and Function, Humoral Immune Response, Lymphoid Tissue Structure and Development, Tissue Morphology	quantity of follicular B lymphocytes	3.21e-05	Increased	2.652	ARHGDIB,BCL2A1,CD72,CNR2,IRF8,LYN,SH2D1A,SIGLEC1,TRB,VAV1,WAS	11
Organismal Survival	survival of organism	3.39e-05		0.754	ADRB2,ALKBH1,ARHGDIB,BCL2A1,CCL3L3,CDK6,CDKN1A,CDKN2C,CEBPA,CEBPB,COMP,CXCR3,CYBB,FANCD2,FCGR2B,FCGR3A/FCGR3B,FST,IL6R,IRF7,IRF8,KCTD12,KIT,LYZ,NCF1,NR1I3,OLR1,PHIP,RUNX2,SMN1/SMN2,SNCG,STAT3,STAT5A,SYNE1,TAP1,TGIF1,Tnfsf9,TPH1,TRAF6,TRB	39
Hematological System Development and Function, Immune Cell Trafficking, Inflammatory Response, Tissue Development	accumulation of leukocytes	3.47e-05		1.665	BCL2A1,CCL3L3,CCL5,CD86,CEBPA,CXCR3,CYBB,FCGR3A/FCGR3B,ITGA6,ITGB2,KIT,NCF1,OCLN,RUNX3,SELL,SELPLG,STAT3,STAT5A,Tnfsf9	19
Hematological System Development and Function, Hematopoiesis, Lymphoid Tissue Structure and Development, Organ Morphology, Tissue Morphology	quantity of thymocytes	3.58e-05		1.705	ARHGDIB,CD86,CDK6,CRLF2,FCGR2B,FYB,ITGB2,KIT,LCP2,RUNX2,RUNX3,STAT3,TAP1,TRB,VAV1,WAS,ZAP70	17
Cell-To-Cell Signaling and Interaction, Inflammatory Response	immune response of leukocytes	3.61e-05	Increased	2.396	ABCA1,CD86,CEBPB,FCGR2B,FCGR3A/FCGR3B,HCK,IL6R,IRF8,ITGB2,LCP2,LYN,PLA2G5,SELPLG,SH2D1A,SIGLEC1,SOAT1,STAT3,TAP1,TPH1,VAV1,WAS	21
Humoral Immune Response, Protein Synthesis	quantity of autoantibody	3.61e-05	Decreased	-2.207	CD86,CDKN1A,FCGR2B,LYN,TRB,WAS	6
Cell Morphology	shape change of granulocytes	3.61e-05		1.664	CCL5,FERMT3,HCK,ITGB2,LYN,SELL	6
Cancer, Gastrointestinal Disease, Organismal Injury and Abnormalities	Gastrointestinal Tract Cancer and Tumors	3.61e-05		-0.537	ABCA1,ABCC2,ACSS1,ADAMTS2,ADRM1,AFF3,AHNAK2,AIM1,AKNA,ALKBH1,ALOX12B,ARHGAP10,ARID1A,B3GALT1,B3GALT2,BARX2,BCLAF1,BDH1,BEST4,BMP2K,BMPR2,C11orf16,C11orf70,C19orf71,CA12,CACNA1I,CACNA2D2,CADM1,CCDC6,CCDC80,CCL5,CD86,CDK6,CDKN1A,CDKN2B,CDKN2C,CEBPA,CEBPB,CELSR2,CENPH,CEP152,CHDH,CHI3L1,CITED1,CLDN23,CLSPN,CMBL,CNNM4,CNTN5,COL12A1,COL9A2,COMP,CPXM2,CSK,CSRP2BP,CXCR3,CYBB,DACT2,DDX21,DESI2,DFNB31,DLG…	265
Cellular Movement, Hematological System Development and Function, Immune Cell Trafficking	homing of leukocytes	3.75e-05		1.955	CCL3L3,CCL4,CCL5,CDKN1A,CNR2,CXCR3,CYBB,DOCK5,FLOT1,FYB,HCK,IL6R,ITGB2,LYN,RASGRP4,RHOB,S100A4,SELL,SELPLG,SERPINA3,STAT3,TMSB10/TMSB4X,VAV1,WAS	24
Cell Death and Survival	cell death of immune cells	3.77e-05		1.278	ACTL6A,BCL2A1,CCL4,CCL5,CD300A,CD86,CDKN1A,CEBPA,CEBPB,CHI3L1,CNR2,CYBB,FCGR2B,FCGR3A/FCGR3B,GZMB,HCK,HCST,IL6R,IRF8,ITGB2,KIT,LYN,LYZ,MAPK7,NCF2,PCTP,SERPINA3,SH2D1A,SOAT1,SPN,STAT3,STAT5A,TRB,VAV1,WAS,ZAP70	36
Cellular Movement, Hematological System Development and Function, Immune Cell Trafficking	transmigration of mononuclear leukocytes	3.8e-05	Increased	2.795	BMPR2,CCL3L3,CCL4,CCL5,CD86,ITGB2,SELL,VAV1,ZAP70	9
Cancer, Gastrointestinal Disease, Organismal Injury and Abnormalities	gastrointestinal tract cancer	3.85e-05			ABCA1,ABCC2,ACSS1,ADAMTS2,ADRM1,AFF3,AHNAK2,AIM1,AKNA,ALKBH1,ALOX12B,ARHGAP10,ARID1A,B3GALT1,B3GALT2,BARX2,BCLAF1,BDH1,BEST4,BMP2K,BMPR2,C11orf16,C11orf70,C19orf71,CA12,CACNA1I,CACNA2D2,CADM1,CCDC6,CCDC80,CCL5,CD86,CDK6,CDKN1A,CDKN2C,CEBPA,CEBPB,CELSR2,CENPH,CEP152,CHDH,CHI3L1,CITED1,CLDN23,CLSPN,CMBL,CNNM4,CNTN5,COL12A1,COL9A2,COMP,CPXM2,CSK,CSRP2BP,CXCR3,CYBB,DACT2,DDX21,DESI2,DFNB31,DLGAP2,DOC…	263
Cellular Movement, Hematological System Development and Function, Immune Cell Trafficking, Inflammatory Response	chemotaxis of myeloid cells	3.95e-05		1.226	CCL3L3,CCL4,CCL5,CDKN1A,CXCR3,CYBB,DOCK5,FLOT1,HCK,ITGB2,LYN,RASGRP4,RHOB,S100A4,SELL,SELPLG,SERPINA3,TMSB10/TMSB4X,VAV1,WAS	20
Protein Synthesis	quantity of cytokine	4.16e-05		0.048	ACSS1,ADRB2,ARHGDIB,CCDC80,CEBPB,CLEC7A,CRH,Igtp,IL6R,IRAK2,ITGB2,LGMN,LYN,MRAP2,OLR1,RHBDF2,SIGLEC1,STAT3	18
Cellular Function and Maintenance, Tissue Development	function of connective tissue cells	4.34e-05			ADRB2,CEBPB,CHI3L1,COL12A1,FMOD,GPR68,HCST,Ly6a (includes others),SBNO2,TRAF6,WAS	11
Cell Morphology	cell spreading of leukocytes	4.47e-05	Increased	2.158	FERMT3,FYB,HCK,ITGB2,LCP2,LYN,RHOB,WAS	8
Lipid Metabolism, Small Molecule Biochemistry	synthesis of lipid	4.48e-05	Increased	2.184	ABCA1,ACSS1,ADRB2,ALOX12B,ALOX5AP,B3GALT1,BMPR2,CADM1,CCL5,CEBPA,CEBPB,CLEC7A,CNR2,COTL1,CRH,FAR1,FCGR2B,ITGA6,ITGB2,KIT,LYN,NCF1,OLR1,PCTP,PLA2G2D,PLA2G5,QRFPR,RASGRP4,RUNX2,SCD,SERINC2,Sf1,SOAT1,SRD5A1,SRD5A2,SSPN,STAT3,STAT5A	38
Cancer, Hematological Disease, Immunological Disease, Organismal Injury and Abnormalities	BCR-ABL1 positive Philadelphia chromosome negative chronic myelogenous leukemia	4.66e-05			CSK,HCK,KIT,LYN	4
Cancer, Gastrointestinal Disease, Organismal Injury and Abnormalities	intestinal tumor	4.74e-05			ABCA1,ABCC2,ACSS1,ADAMTS2,ADRM1,AFF3,AHNAK2,AIM1,AKNA,ALKBH1,ALOX12B,ARHGAP10,ARID1A,B3GALT1,B3GALT2,BARX2,BCLAF1,BDH1,BEST4,BMPR2,C11orf16,C19orf71,CA12,CACNA1I,CACNA2D2,CADM1,CCDC6,CCDC80,CCL5,CD86,CDK6,CDKN1A,CDKN2B,CDKN2C,CEBPA,CEBPB,CELSR2,CENPH,CEP152,CHDH,CITED1,CLDN23,CLSPN,CMBL,CNNM4,CNTN5,COL12A1,COL9A2,COMP,CSK,CSRP2BP,CXCR3,CYBB,DACT2,DDX21,DESI2,DFNB31,DLGAP2,DOCK5,DUSP16,EFR3B,EHD4,…	252
Cellular Movement, Hematological System Development and Function, Immune Cell Trafficking, Inflammatory Response	chemotaxis of phagocytes	4.8e-05		1.158	CCL3L3,CCL4,CCL5,CDKN1A,CXCR3,CYBB,DOCK5,FLOT1,HCK,ITGB2,LYN,RASGRP4,RHOB,S100A4,SELL,SELPLG,SERPINA3,TMSB10/TMSB4X,VAV1,WAS	20
Cellular Development, Tissue Development	differentiation of connective tissue	4.82e-05		1.137	ADRB2,BMPR2,CCL3L3,CCL5,CDK6,CDKN1A,CEBPA,CEBPB,CITED1,CNR2,DDX21,FBN2,FCGR2B,GPR68,HCST,IL6R,ITGA6,KIT,LAMB3,LRG1,LRRC17,Ly6a (includes others),LYN,PKNOX1,RUNX2,RUNX3,SBNO2,SCD,SCX,SOX5,STAT3,STAT5A,TBL1X,TF,TMEM119,TP53INP2,TPH1,TRAF6,WAS	39
Cellular Development, Connective Tissue Development and Function, Skeletal and Muscular System Development and Function, Tissue Development	differentiation of osteoclasts	4.88e-05		-0.248	ADRB2,CCL3L3,CCL5,CEBPB,CNR2,FCGR2B,GPR68,HCST,LRRC17,Ly6a (includes others),RUNX2,SBNO2,TF,TRAF6,WAS	15
Cell-To-Cell Signaling and Interaction, Hematological System Development and Function, Immune Cell Trafficking	attachment of leukocytes	4.89e-05	Increased	2.2	ITGB2,MAPK7,OLR1,SELL,VAV1	5
Cellular Movement, Hematological System Development and Function, Immune Cell Trafficking	homing of granulocytes	5.13e-05		0.919	CCL3L3,CCL4,CCL5,CXCR3,DOCK5,FLOT1,HCK,ITGB2,LYN,RASGRP4,SELL,SELPLG,TMSB10/TMSB4X,VAV1,WAS	15
Cellular Movement	chemotaxis	5.21e-05		1.953	CCL3L3,CCL4,CCL5,CDKN1A,CNR2,CSK,CXCR3,CYBB,DOCK5,FLOT1,HCK,IL6R,ITCH,ITGA6,ITGB2,KIT,LIFR,LYN,NRCAM,RASGRP4,RHOB,S100A4,SELL,SELPLG,SERPINA3,SPN,STAT3,TMSB10/TMSB4X,TRIP10,VAV1,WAS	31
Free Radical Scavenging	production of reactive oxygen species	5.23e-05	Increased	3.607	ABCA1,ARHGDIB,CCL4,CCL5,CDKN1A,CLEC7A,CYBB,DOCK5,FCGR3A/FCGR3B,GZMB,HCK,ITGB2,LCP2,LYN,NCF1,NCF2,SELPLG,SERPINA3,SHANK2,TRAF6,TXNIP,VAV1,ZAP70	23
Cell-To-Cell Signaling and Interaction, Hematological System Development and Function, Immune Cell Trafficking	adhesion of myeloid cells	5.4e-05		0.134	CADM1,CSK,CYBB,FERMT3,HCK,ITGB2,KIT,LYN,SELL,SELPLG,VAV1	11
Cell Morphology	cell spreading of blood cells	5.57e-05		1.807	FERMT3,FYB,GZMB,HCK,ITGB2,LCP2,LYN,RHOB,WAS	9
Cancer, Gastrointestinal Disease, Organismal Injury and Abnormalities	large intestine neoplasm	5.57e-05			ABCA1,ABCC2,ACSS1,ADAMTS2,ADRM1,AFF3,AHNAK2,AIM1,AKNA,ALKBH1,ALOX12B,ARHGAP10,ARID1A,B3GALT1,B3GALT2,BARX2,BCLAF1,BDH1,BEST4,BMPR2,C11orf16,C19orf71,CA12,CACNA1I,CACNA2D2,CADM1,CCDC6,CCDC80,CCL5,CD86,CDK6,CDKN1A,CDKN2B,CDKN2C,CEBPA,CEBPB,CELSR2,CENPH,CEP152,CHDH,CITED1,CLDN23,CLSPN,CMBL,CNNM4,CNTN5,COL12A1,COL9A2,COMP,CSK,CSRP2BP,CXCR3,CYBB,DACT2,DDX21,DESI2,DFNB31,DLGAP2,DOCK5,DUSP16,EFR3B,EHD4,…	251
Cell Morphology	cell spreading	5.66e-05		1.641	CADM1,CCL5,CSK,FERMT3,FYB,GZMB,HCK,ITGA6,ITGB2,LCP2,LYN,PARVG,PDCD6IP,RAP1B,RHOB,SERPINA3,STAT3,WAS,ZAP70	19
Cellular Compromise, Inflammatory Response	degranulation of phagocytes	5.7e-05		0.447	CCL3L3,CCL4,CD300A,CRH,DOCK5,FCGR2B,HCK,ITGB2,LCP2,LYN,RASGRP4,STAT5A,VAV1	13
Cell Cycle	cell cycle progression	6.04e-05		0.785	ACTL6A,ARID1A,ASUN,BANF1,BCCIP,BCL2A1,BMPR2,BRINP1,CDK6,CDKN1A,CDKN2B,CDKN2C,CEBPA,CEBPB,CENPH,CLSPN,CRH,FANCD2,FCGR2B,GORASP1,Igtp,IL6R,IRF7,IRF9,KIT,LIN28A,Ly6a (includes others),LYN,MAPK7,OBSL1,PA2G4,PHIP,PLK1,PTPRB,PTPRN2,RHOB,RUNX2,RUNX3,S100A4,SGOL1,SHROOM2,SPC25,STAT3,STAT5A,TF,TGIF1,TP53BP2,TPX2,VAV1,WAS,ZAP70	51
Cell-To-Cell Signaling and Interaction, Hematological System Development and Function	aggregation of blood cells	6.14e-05	Increased	2.656	ADRB2,CCL5,CXCR3,FERMT3,ITGB2,LCP2,Ly6a (includes others),LYN,P4HB,PLCB2,PLEK,RAP1B,SELL,SELPLG,SPN,TRB,VAV1	17
Lymphoid Tissue Structure and Development, Organ Morphology	abnormal morphology of lymphoid organ	6.17e-05			ABCA1,ARHGDIB,CD86,CDK6,CDKN1A,CDKN2B,CDKN2C,CEBPA,CEBPB,FCGR2B,HCK,IRF8,ITGB2,LCP2,LGMN,LYN,RUNX2,SELL,TRAF6,TXNIP,VAV1,WAS,ZAP70	23
Cell-To-Cell Signaling and Interaction, Hematological System Development and Function, Hematopoiesis	adhesion of hematopoietic progenitor cells	6.23e-05		1.982	CXCR3,ITGB2,Ly6a (includes others),SELL,ZAP70	5
Cancer, Organismal Injury and Abnormalities, Renal and Urological Disease	hyperplasia of kidney cells	6.23e-05		-1.4	CDKN1A,CEBPB,LGMN,TRB,WAS	5
Cellular Movement	homing of cells	6.36e-05	Increased	2.065	CCL3L3,CCL4,CCL5,CDKN1A,CNR2,CSK,CXCR3,CYBB,DOCK5,FLOT1,FYB,HCK,IL6R,ITCH,ITGA6,ITGB2,KIT,LIFR,LYN,NRCAM,RASGRP4,RHOB,S100A4,SELL,SELPLG,SERPINA3,SPN,STAT3,TMSB10/TMSB4X,TRIP10,VAV1,WAS	32
Cancer, Gastrointestinal Disease, Organismal Injury and Abnormalities	intestinal cancer	6.42e-05			ABCA1,ABCC2,ACSS1,ADAMTS2,ADRM1,AFF3,AHNAK2,AIM1,AKNA,ALKBH1,ALOX12B,ARHGAP10,ARID1A,B3GALT1,B3GALT2,BARX2,BCLAF1,BDH1,BEST4,BMPR2,C11orf16,C19orf71,CA12,CACNA1I,CACNA2D2,CADM1,CCDC6,CCDC80,CCL5,CD86,CDK6,CDKN1A,CDKN2C,CEBPA,CEBPB,CELSR2,CENPH,CEP152,CHDH,CITED1,CLDN23,CLSPN,CMBL,CNNM4,CNTN5,COL12A1,COL9A2,COMP,CSK,CSRP2BP,CXCR3,CYBB,DACT2,DDX21,DESI2,DFNB31,DLGAP2,DOCK5,DUSP16,EFR3B,EHD4,ENHO,EP…	250
Cellular Function and Maintenance, Inflammatory Response	phagocytosis	6.49e-05	Increased	2.977	ABCA1,CEBPB,CLEC7A,CSK,CYBB,FCGR2B,FCGR3A/FCGR3B,HCK,IRF7,IRF8,ITGB2,LYN,NCF1,PLA2G5,SELPLG,SIGLEC1,SOAT1,TPH1,VAV1,WAS	20
Protein Synthesis	quantity of interleukin	6.53e-05		-0.045	ARHGDIB,CEBPB,CLEC7A,CRH,Igtp,IL6R,IRAK2,ITGB2,LYN,OLR1,SIGLEC1,STAT3	12
Immunological Disease	anaphylaxis	6.62e-05		1.172	ADRB2,DOCK5,FCGR2B,LCP2,Ly6a (includes others),LYN,VAV1	7
Cellular Development, Hematological System Development and Function, Hematopoiesis	differentiation of hematopoietic progenitor cells	6.71e-05	Increased	2.984	CD86,CDK6,CDKN1A,CDKN2B,CEBPA,DACT2,FCGR2B,FST,IL6R,IRF8,KIT,LCP2,LYN,RBM47,RUNX2,STAT3,STAT5A,TPH1,TRB,WAS,ZAP70	21
Cellular Function and Maintenance	engulfment of cells	6.72e-05	Increased	2.65	ABCA1,CCL4,CCL5,CEBPB,CLEC7A,CRH,CSK,EHD4,FCGR2B,FCGR3A/FCGR3B,FLOT1,FOXE1,HCK,IRF7,IRF8,ITGB2,LYN,PLA2G5,RHOB,SELPLG,SIGLEC1,SOAT1,TPH1,VAV1,WAS	25
Cellular Development, Hematological System Development and Function, Hematopoiesis	differentiation of B-lymphocyte derived cell lines	6.89e-05			CDKN1A,LCP2,STAT3,STAT5A	4
Lipid Metabolism, Molecular Transport, Small Molecule Biochemistry	release of leukotriene B4	6.89e-05			ALOX5AP,HCK,LYN,PLA2G5	4
Cellular Movement	chemotaxis of cells	7.08e-05	Increased	2.145	CCL3L3,CCL4,CCL5,CDKN1A,CNR2,CSK,CXCR3,CYBB,DOCK5,FLOT1,HCK,IL6R,ITCH,ITGA6,ITGB2,KIT,LIFR,LYN,NRCAM,RASGRP4,RHOB,S100A4,SELL,SELPLG,SERPINA3,STAT3,TMSB10/TMSB4X,TRIP10,VAV1,WAS	30
Inflammatory Disease	chronic inflammatory disorder	7.12e-05			ABCA1,ABCC2,ACTL6A,ADAMTS2,ADGRA1,ADRB2,ARHGDIB,CACNA2D2,CCL4,CCL5,CD86,CDK6,CDKN1A,CEBPB,CHI3L1,COMP,COTL1,CXCR3,CYBB,FCGR2B,FCGR3A/FCGR3B,FMN2,GABRQ,GZMB,HCK,IL6R,ITGB2,LAP3,LYZ,MS4A6A,Ms4a6c,NCF1,NCF2,P4HB,PFAS,PHIP,PTPRN2,RASGRP4,RUNX3,SBNO2,SLC22A4,Slfn2,STAT3,STAT5A,SYNE1,TF,TRAF6,WAS	48
Cellular Development, Cellular Growth and Proliferation, Hematological System Development and Function, Hematopoiesis	proliferation of hematopoietic cells	7.16e-05		1.75	ACTL6A,CCL3L3,CCL4,CDKN1A,CEBPA,CEBPB,FYB,IL6R,IRF8,KIT,LCP2,STAT3,STAT5A,TPH1,TRAF6,TRB,WAS,ZAP70	18
Cellular Development, Tissue Development	differentiation of connective tissue cells	7.24e-05		1.039	ADRB2,BMPR2,CCL3L3,CCL5,CDK6,CDKN1A,CEBPA,CEBPB,CITED1,CNR2,DDX21,FBN2,FCGR2B,GPR68,HCST,IL6R,ITGA6,LAMB3,LRG1,LRRC17,Ly6a (includes others),RUNX2,RUNX3,SBNO2,SCD,SCX,SOX5,STAT3,TBL1X,TF,TMEM119,TP53INP2,TPH1,TRAF6,WAS	35
Post-Translational Modification	phosphorylation of protein	7.39e-05		0.509	BMPR2,BRAT1,CCL4,CCL5,CD72,CDK6,CDKN1A,CDKN2B,CDKN2C,CLEC7A,CRH,CSK,FCGR2B,FLOT1,FYB,HCK,HCST,ILF3,IRAK2,ITGA6,ITGB2,KDM4D,KIT,LYN,MAPK7,PHIP,PLK1,RUNX3,SELL,SH2D1A,SLC3A2,SPN,STAT3,SYN3,TF,TRB,ZAP70	37
Cell Morphology, Inflammatory Response	morphology of phagocytes	7.4e-05			CDKN2B,CDKN2C,CEBPB,CHI3L1,CTSZ,FCGR2B,HCK,ITGB2,RUNX3,SOAT1,STAT5A,WAS	12
Cellular Development, Hematological System Development and Function	differentiation of blood cells	7.45e-05	Increased	2.925	BCL2A1,CADM1,CD300A,CD46,CD72,CD86,CDK6,CDKN1A,CDKN2B,CEBPA,CEBPB,CNR2,CRLF2,DACT2,FCGR2B,FST,GPR68,IL6R,IRF7,IRF8,ITCH,ITGB2,KIT,LCP2,LYN,PKNOX1,RASGRP4,RBM47,RUNX2,RUNX3,SH2D1A,SLC3A2,SOX5,SPN,STAT3,STAT5A,Tnfsf9,TPH1,TRAF6,TRB,VAV1,WAS,ZAP70	43
Immunological Disease	immunodeficiency	7.63e-05			CYBB,FCGR2B,FCGR3A/FCGR3B,FERMT3,IRF7,IRF8,ITGB2,KIT,NCF1,NCF2,SH2D1A,STAT3,TAP1,WAS,ZAP70	15
Lipid Metabolism, Small Molecule Biochemistry	synthesis of leukotriene	7.67e-05	Increased	2.031	ALOX5AP,CCL5,COTL1,KIT,LYN,PLA2G5,SOAT1,STAT5A	8
Infectious Diseases	Viral Infection	7.7e-05		0.827	ABCC2,ARHGDIB,ARID1A,BCL2L2,BCLAF1,BMP2K,CACNA2D2,CCL3L3,CCL4,CCL5,CD46,CD86,CTSZ,CXCR3,CYBB,DUSP16,FCGR2B,FCGR3A/FCGR3B,FERMT3,GABRQ,GATAD2A,GORASP1,HCK,HNRNPF,HNRNPM,Igtp,IL6R,ILF3,INTS7,IRF7,IRF8,IRF9,ITCH,ITGB2,KDM4D,LCP2,LIFR,MGLL,NCF1,NPHP3,NUP160,OASL,OCLN,P2RY6,PCTP,PDCD6IP,PLCB2,PLK1,POLA2,PTPRN2,RAP1B,RHOB,SELPLG,SH2D1A,SIGLEC1,SLFN12,SOAT1,SPN,SRD5A1,SRSF1,STAT3,STAT5A,TAP1,TKFC,Tlr13,…	71
Hematological Disease, Immunological Disease, Infectious Diseases	infection of CD4+ T-lymphocytes	7.72e-05			CCL4,CCL5,SIGLEC1	3
Lipid Metabolism, Small Molecule Biochemistry	synthesis of leukotriene E4	7.72e-05			ALOX5AP,PLA2G5,SOAT1	3
Cell-mediated Immune Response, Cellular Movement, Hematological System Development and Function, Immune Cell Trafficking	transmigration of Th1 cells	7.72e-05			CCL3L3,CCL4,CCL5	3
Cancer, Gastrointestinal Disease, Organismal Injury and Abnormalities	malignant neoplasm of large intestine	7.81e-05			ABCA1,ABCC2,ACSS1,ADAMTS2,ADRM1,AFF3,AHNAK2,AIM1,AKNA,ALKBH1,ALOX12B,ARHGAP10,ARID1A,B3GALT1,B3GALT2,BARX2,BCLAF1,BDH1,BEST4,BMPR2,C11orf16,C19orf71,CA12,CACNA1I,CACNA2D2,CADM1,CCDC6,CCDC80,CCL5,CD86,CDK6,CDKN1A,CDKN2C,CEBPA,CEBPB,CELSR2,CENPH,CEP152,CHDH,CITED1,CLDN23,CLSPN,CMBL,CNNM4,CNTN5,COL12A1,COL9A2,COMP,CSK,CSRP2BP,CXCR3,CYBB,DACT2,DDX21,DESI2,DFNB31,DLGAP2,DOCK5,DUSP16,EFR3B,EHD4,ENHO,EP…	249
Cellular Function and Maintenance	function of dendritic cells	7.89e-05			CHI3L1,CLEC7A,CTSZ,GPNMB,IRAK2,LYN,PLA2G2D,SELL,TRAF6,WAS	10
Cell Death and Survival	neuronal cell death	8.02e-05		0.491	ALKBH1,BCL2L2,CACNA2D2,CCL3L3,CCL4,CCL5,CDK6,CDKN1A,CEBPB,CITED1,CYBB,EHD4,GFRAL,GZMB,IL6R,IRF9,LGMN,LOC100359583/Ptma,MAPK7,NCF1,NCF2,NDNF,NRCAM,NRN1,P4HB,PDCD6IP,PSPN,SERPINA3,SMN1/SMN2,SNCAIP,STAT3,SYNGAP1,TF,TP53BP2,TRB,TRIP10	36
Cell Morphology, Hematological System Development and Function	morphology of T lymphocytes	8.2e-05			CD46,CDKN1A,FCGR2B,LCP2,PLA2G2D,RUNX3,SH2D1A,TAP1,TRB,VAV1,WAS	11
Hematological Disease, Infectious Diseases	endotoxemia	8.51e-05		-0.647	ABCC2,ADRB2,CSK,HCK,IL6R,IRAK2,MGLL,RAP1B,STAT3,VAV1	10
Cellular Function and Maintenance, Hypersensitivity Response, Inflammatory Response	function of mast cells	8.51e-05			CD300A,FCGR2B,KIT,RASGRP4,SELL,STAT5A,WAS	7
Cellular Function and Maintenance, Hematological System Development and Function	function of neutrophils	8.69e-05			BCL2A1,CLEC7A,CYBB,HCK,ITGB2,LYN,NCF1,PLCB2,RASGRP4	9
Cellular Movement, Hematological System Development and Function, Immune Cell Trafficking	trafficking of leukocytes	9.61e-05		1.698	CCL3L3,CCL4,CCL5,ITGB2,SELL,SPN,Tnfsf9	7
Cancer, Hematological Disease, Immunological Disease, Organismal Injury and Abnormalities	BCR-ABL F317L positive Philadelphia-positive chronic myeloid leukemia	9.79e-05			CSK,HCK,KIT,LYN	4
Cancer, Hematological Disease, Immunological Disease, Organismal Injury and Abnormalities	BCR-ABL1 T315I mutation negative BCR-ABL1 V299L mutation negative Philadelphia chromosome positive chronic myeloid leukemia	9.79e-05			CSK,HCK,KIT,LYN	4
Cancer, Hematological Disease, Immunological Disease, Organismal Injury and Abnormalities	refractory BCR-ABL E255K-positive Philadelphia-positive acute lymphoblastic leukemia	9.79e-05			CSK,HCK,KIT,LYN	4
Cancer, Hematological Disease, Immunological Disease, Organismal Injury and Abnormalities	refractory BCR-ABL E255V-positive Philadelphia-positive acute lymphoblastic leukemia	9.79e-05			CSK,HCK,KIT,LYN	4
Cancer, Hematological Disease, Immunological Disease, Organismal Injury and Abnormalities	refractory BCR-ABL F359C-positive Philadelphia-positive acute lymphoblastic leukemia	9.79e-05			CSK,HCK,KIT,LYN	4
Cancer, Hematological Disease, Immunological Disease, Organismal Injury and Abnormalities	refractory BCR-ABL F359I-positive Philadelphia-positive acute lymphoblastic leukemia	9.79e-05			CSK,HCK,KIT,LYN	4
Cancer, Hematological Disease, Immunological Disease, Organismal Injury and Abnormalities	refractory BCR-ABL F359V-positive Philadelphia-positive acute lymphoblastic leukemia	9.79e-05			CSK,HCK,KIT,LYN	4
Cancer, Hematological Disease, Immunological Disease, Organismal Injury and Abnormalities	refractory BCR-ABL Y253H-positive Philadelphia-positive acute lymphoblastic leukemia	9.79e-05			CSK,HCK,KIT,LYN	4
Cancer, Hematological Disease, Immunological Disease, Organismal Injury and Abnormalities	relapsed BCR-ABL E255K-positive Philadelphia-positive acute lymphoblastic leukemia	9.79e-05			CSK,HCK,KIT,LYN	4
Cancer, Hematological Disease, Immunological Disease, Organismal Injury and Abnormalities	relapsed BCR-ABL E255V-positive Philadelphia-positive acute lymphoblastic leukemia	9.79e-05			CSK,HCK,KIT,LYN	4
Cancer, Hematological Disease, Immunological Disease, Organismal Injury and Abnormalities	relapsed BCR-ABL F359C-positive Philadelphia-positive acute lymphoblastic leukemia	9.79e-05			CSK,HCK,KIT,LYN	4
Cancer, Hematological Disease, Immunological Disease, Organismal Injury and Abnormalities	relapsed BCR-ABL F359I-positive Philadelphia-positive acute lymphoblastic leukemia	9.79e-05			CSK,HCK,KIT,LYN	4
Cancer, Hematological Disease, Immunological Disease, Organismal Injury and Abnormalities	relapsed BCR-ABL F359V-positive Philadelphia-positive acute lymphoblastic leukemia	9.79e-05			CSK,HCK,KIT,LYN	4
Cancer, Hematological Disease, Immunological Disease, Organismal Injury and Abnormalities	relapsed BCR-ABL Y253H-positive Philadelphia-positive acute lymphoblastic leukemia	9.79e-05			CSK,HCK,KIT,LYN	4
Hematological System Development and Function, Inflammatory Response, Tissue Morphology	quantity of dendritic cells	0.0001		0.737	BCL2A1,CD86,CDKN2B,FCGR2B,IRF8,ITGB2,KIT,PLA2G2D,SELL,STAT3,TRAF6	11
Cellular Movement, Hematological System Development and Function, Immune Cell Trafficking, Inflammatory Response	chemotaxis of macrophages	0.000106		1.718	CCL3L3,CCL4,CCL5,CDKN1A,CXCR3,CYBB,HCK,RHOB,S100A4,SELL	10
Cardiovascular System Development and Function, Cell-To-Cell Signaling and Interaction	adhesion of endothelial cells	0.000106		0.89	CCL4,CCL5,CXCR3,FERMT3,Glycam1,ITGA6,ITGB2,NLGN1,OLR1,SELL,SELPLG,TMSB10/TMSB4X	12
Cellular Function and Maintenance	cellular homeostasis	0.000111		1.859	ABCA1,ABCC2,ADRB2,AIFM3,ARID1A,BCL2A1,CADM1,CCL3L3,CCL4,CCL5,CD300A,CD46,CD72,CD86,CDK6,CDKN1A,CEBPA,CEBPB,CLEC7A,CNR2,CRH,CSK,CXCR3,CYBB,ERBB2IP,FCGR2B,FCGR3A/FCGR3B,GZMB,HCK,Hrc,Igtp,IL6R,IRF8,ITCH,ITGB2,KIT,LCP2,LIN28A,LYN,NAB1,NCF1,NTSR2,OCLN,PKNOX1,PLCB2,PRCP,RAP1B,RASGRP4,RUNX2,RUNX3,SCD,SERPINA3,SH2D1A,SLC16A1,SLC39A6,SLC3A2,SOAT1,SOX5,SPN,STAT3,STAT5A,TF,Tnfsf9,TP53INP2,TRAF6,TRB,TXNIP,VA…	70
Cardiovascular Disease, Hematological Disease	anemia	0.000112	Decreased	-2.018	ACTL6A,ADRB2,CD46,CDK6,FANCD2,FCGR2B,FCGR3A/FCGR3B,HCK,IRF7,KIT,LGMN,LYN,PKNOX1,PLK1,RUNX2,SELL,SLC19A2,STAT3,STAT5A,TF,TPH1,TRAF6	22
Cell-To-Cell Signaling and Interaction, Inflammatory Response	immune response of macrophages	0.000113	Increased	2.4	ABCA1,CEBPB,FCGR2B,HCK,IL6R,IRF8,ITGB2,LYN,PLA2G5,SIGLEC1,SOAT1,TPH1	12
Hematological System Development and Function, Immune Cell Trafficking, Inflammatory Response, Tissue Development	accumulation of granulocytes	0.000114		0.993	BCL2A1,CCL5,CEBPA,FCGR3A/FCGR3B,ITGA6,ITGB2,NCF1,SELL,SELPLG,STAT3	10
Cellular Development, Tissue Development	differentiation of bone cells	0.000116		0.213	ADRB2,BMPR2,CCL3L3,CCL5,CDK6,CEBPA,CEBPB,CITED1,CNR2,DDX21,FBN2,FCGR2B,GPR68,HCST,IL6R,LRRC17,Ly6a (includes others),RUNX2,SBNO2,TF,TMEM119,TP53INP2,TRAF6,WAS	24
Inflammatory Response	inflammation of body cavity	0.000116	Decreased	-2.622	ABCA1,ABCC2,CCL3L3,CCL4,CCL5,CD46,CD72,CD86,CDKN1A,CEBPA,CEBPB,CLEC7A,CNR2,COTL1,CRH,CRLF2,CSK,CXCR3,CYBB,FCGR2B,FCGR3A/FCGR3B,HTR7,IL6R,ITCH,ITGB2,KIT,LCP2,LYN,NCF1,OCLN,P4HB,RASGRP4,RUNX3,S100A4,SCD,SELL,SLC22A4,STAT3,STAT5A,TF,TRAF6,TRB,VAV1,WAS	44
Cellular Movement, Hematological System Development and Function, Immune Cell Trafficking, Inflammatory Response	chemotaxis of neutrophils	0.000118		0.388	CCL3L3,CCL4,CCL5,DOCK5,FLOT1,HCK,ITGB2,LYN,RASGRP4,SELL,SELPLG,TMSB10/TMSB4X,VAV1	13
Tissue Development	organization of extracellular matrix	0.000123			ADAMTSL2,CCDC80,COMP,FAP,FLOT1,FMOD,KAZALD1,NDNF,NPHP3,SCX	10
Cellular Growth and Proliferation, Hematological System Development and Function	inhibition of mononuclear leukocytes	0.000126		0.236	CD46,CD86,CRH,FCGR2B,IL6R,ITGB2,LCP2,UXT	8
Cell-To-Cell Signaling and Interaction	adhesion of tumor cell lines	0.00013	Increased	2.434	ARID1A,CCL4,CSK,CTSZ,CYBB,FERMT3,FYB,GZMB,IL6R,ITGA6,ITGB2,LCP2,MAPK7,PARVG,SELPLG,SH2D1A,SPN,STAT3,ZAP70	19
Cell-To-Cell Signaling and Interaction	binding of lymphoma cell lines	0.000134		1.532	CXCR3,HCK,ITGA6,ITGB2,SELPLG,SH2D1A	6
Cancer, Hematological Disease, Immunological Disease, Organismal Injury and Abnormalities	BCR-ABL F359C positive Philadelphia-positive chronic myeloid leukemia	0.000135			CSK,HCK,KIT,LYN	4
Cancer, Hematological Disease, Immunological Disease, Organismal Injury and Abnormalities	BCR-ABL F359I positive Philadelphia-positive chronic myeloid leukemia	0.000135			CSK,HCK,KIT,LYN	4
Cellular Assembly and Organization, Cellular Function and Maintenance	organization of cytoskeleton	0.000137		1.457	ALKBH1,ARHGAP10,ARHGDIB,ASUN,AUNIP,BMP2K,CCL5,CDKN1A,CELSR2,CNR2,CRH,CSK,CXCR3,DFNB31,DOCK5,ERBB2IP,FERMT3,FLOT1,GORASP1,GZMB,HCK,HTR7,ITGA6,KIT,LCP2,LIFR,LRRC16A,LYN,MGLL,MYO1B,NCF2,NLGN1,NPHP3,NRCAM,NRN1,OBSL1,PHIP,PLEK,RAP1B,RHOB,RUNX3,S100A4,SEPT7,SHANK2,SLC3A2,SMN1/SMN2,SPC25,STAT3,SYNE1,SYNGAP1,TF,TGIF1,TMEM67,TMSB10/TMSB4X,TPX2,TRAF6,TRIP10,TTL,UXT,VAV1,WAS,WDR1,ZAP70	63
Cell Death and Survival	apoptosis of tumor cell lines	0.00014		-0.811	BCL2A1,BCL2L2,BCLAF1,BRAT1,CACNA2D2,CCDC6,CCDC80,CDK6,CDKN1A,CDKN2C,CEBPA,CEBPB,CRH,CXCR3,DESI2,FAP,FCGR2B,FST,GZMB,HCK,HCST,IL6R,IRAK2,IRF8,ITCH,KIT,LTV1,LYN,MAPK7,OCLN,P4HB,PA2G4,PDCD6IP,PHIP,PLK1,RHOB,RUNX3,S100A4,SCD,SERPINA3,SHROOM2,SLC39A6,SPC25,SPN,SRSF1,STAT3,STAT5A,TF,TIMP4,TMSB10/TMSB4X,TP53BP2,TPX2,TRAF6,UXT,VAV1,WAS	56
Embryonic Development, Organismal Development	development of body trunk	0.000142	Increased	2.583	ABCA1,ADAMTS2,ADRB2,ADRM1,ARID1A,BCLAF1,BMPR2,CADM1,CCL5,CD86,CDKN1A,CDKN2B,CDKN2C,CEBPA,CEBPB,CHI3L1,CITED1,CNR2,CPEB1,CRH,DACT2,DNAI1,EHD4,FST,GLCE,IL6R,ITGA6,KIT,LCP2,LMNB2,MAPK7,NAB1,NCF1,NPHP3,OLIG2,PRDM9,PSPN,PTPRN2,RASGRP4,RGS4,RUNX2,SELL,SMN1/SMN2,SOX5,STAT3,STAT5A,STK40,SYNE1,TF,TIMELESS,TMEM67,TP53BP2,TRAF6,TRB,WDR1,ZAP70	56
Cell-To-Cell Signaling and Interaction	adhesion of leukemia cell lines	0.000143	Increased	2.749	CCL4,CYBB,FERMT3,FYB,ITGA6,ITGB2,LCP2,SELPLG,ZAP70	9
Cellular Movement, Hematological System Development and Function, Immune Cell Trafficking	cell movement of leukocyte cell lines	0.000143		0.007	CCL5,CSK,CXCR3,ITGB2,KIT,PA2G4,STAT3,WAS,ZAP70	9
Cellular Development, Cellular Growth and Proliferation, Hematological System Development and Function, Humoral Immune Response	proliferation of B lymphocytes	0.000144		0.216	ARHGDIB,BCL2A1,CD300A,CD72,CD86,CDKN1A,CDKN2C,CEBPB,CRH,FCGR2B,FCGR3A/FCGR3B,HCK,IRF8,LYN,SOX5,STAT5A,TRAF6,VAV1,WAS	19
Cell-To-Cell Signaling and Interaction, Cellular Function and Maintenance, Hematological System Development and Function, Inflammatory Response	phagocytosis of red blood cells	0.000146		0.152	HCK,ITGB2,LYN,TPH1,WAS	5
Hematological Disease	cytopenia	0.000152	Decreased	-2.582	ABCA1,ABCC2,ADRB2,CCL3L3,CDK6,FCGR2B,FCGR3A/FCGR3B,FYB,IRF7,IRF8,Ly6a (includes others),LYN,NR1I3,PLEK,PLK1,RASGRP4,SH2D1A,TAP1,TRB,WAS	20
Cell Morphology, Cellular Assembly and Organization, Cellular Function and Maintenance, Inflammatory Response	formation of phagocytic cups	0.000152			HCK,LYN,WAS	3
Cell Cycle	termination of cell cycle progression	0.000152			CDKN1A,CDKN2B,CDKN2C	3
Cell-To-Cell Signaling and Interaction, Cellular Growth and Proliferation, Hematological System Development and Function	suppression of blood cells	0.000152		0.581	CCL4,CD46,CD86,CRH,IL6R,LCP2,UXT	7
Cell Morphology, Inflammatory Response	shape change of phagocytes	0.000154		1.214	FERMT3,HCK,ITGB2,LYN,RHOB,SELL	6
Cell-To-Cell Signaling and Interaction, Cellular Function and Maintenance, Inflammatory Response	phagocytosis of cells	0.000155	Increased	2.603	ABCA1,CEBPB,CLEC7A,CSK,FCGR2B,FCGR3A/FCGR3B,HCK,IRF7,IRF8,ITGB2,LYN,PLA2G5,SELPLG,SIGLEC1,SOAT1,TPH1,VAV1,WAS	18
Cell Signaling, Cellular Function and Maintenance, Molecular Transport, Vitamin and Mineral Metabolism	influx of Ca2+	0.000156		0.529	ADRB2,CCL3L3,CCL4,CCL5,CD300A,CD72,CSK,CXCR3,CYBB,FCGR3A/FCGR3B,KIT,LYN,VAV1,ZAP70	14
Hematological Disease	blood protein disorder	0.000157			AHNAK2,ALOX12B,BCLAF1,CCL4,CCL5,CDKN1A,CDKN2C,CEBPA,ERBB2IP,FCGR2B,FCGR3A/FCGR3B,FYB,IL6R,KIT,LCP2,RUNX2,SIGLEC1,STAT3,TF,UGGT1,VAV1,ZAP70,ZFP37	23
Cellular Movement, Hematological System Development and Function, Immune Cell Trafficking	migration of antigen presenting cells	0.000161	Increased	2.039	BMPR2,CCL3L3,CCL4,CCL5,CD86,CTSZ,CXCR3,CYBB,KIT,P2RY6,RHOB,RUNX3,WAS	13
Cellular Movement, Hematological System Development and Function, Immune Cell Trafficking	transmigration of leukocytes	0.000166	Increased	2.63	BMPR2,CCL3L3,CCL4,CCL5,CD86,CRH,FERMT3,ITGB2,SELL,VAV1,ZAP70	11
Cellular Growth and Proliferation, Hematological System Development and Function	inhibition of blood cells	0.000167		0.641	CCL4,CD46,CD86,CRH,FCGR2B,IL6R,ITGB2,LCP2,UXT	9
Cell Death and Survival	cell death of tumor cell lines	0.000176		-0.396	ADRM1,BCL2A1,BCL2L2,BCLAF1,BRAT1,BRINP1,CACNA2D2,CADM1,CCDC6,CCDC80,CDK6,CDKN1A,CDKN2C,CEBPA,CEBPB,CLSPN,CRH,CXCR3,DESI2,FAP,FCGR2B,FST,GORASP1,GZMB,HCK,HCST,IL6R,IRAK2,IRF8,ITCH,ITGA6,KIT,LTV1,LYN,MAPK7,OCLN,P4HB,PA2G4,PDCD6IP,PHIP,PLK1,RBM43,RHOB,RUNX3,S100A4,SCD,SERPINA3,SHROOM2,SLC39A6,SLC3A2,SPC25,SPN,SRSF1,STAT3,STAT5A,SYNE1,SYT8,TF,TGM3,TIMP4,TMSB10/TMSB4X,TP53BP2,TPX2,TRAF6,UXT,VAV1,WAS	67
Cellular Development, Hematopoiesis	maturation of leukocytes	0.000179	Increased	2.196	CADM1,CCL5,CD86,CEBPA,CLEC7A,CSK,FCGR2B,IRF8,ITGB2,LYN,RUNX3,SELL,Slfn2,STAT3,TRAF6,VAV1	16
Cellular Movement, Hematological System Development and Function, Immune Cell Trafficking, Inflammatory Response	chemotaxis of granulocytes	0.000179		0.919	CCL3L3,CCL4,CCL5,CXCR3,DOCK5,FLOT1,HCK,ITGB2,LYN,RASGRP4,SELL,SELPLG,TMSB10/TMSB4X,VAV1	14
Cell Death and Survival, Hematological System Development and Function	cell viability of myeloid cells	0.00018		1.516	ACTL6A,BCL2A1,CCL4,CD300A,CEBPB,ITGB2,KIT,LYN,STAT3	9
Cell-To-Cell Signaling and Interaction, Cellular Growth and Proliferation	suppression of cells	0.000181		0.867	CCL4,CD46,CD86,CRH,IL6R,LCP2,MGLL,UXT	8
Hematological Disease, Immunological Disease	lymphoproliferative disorder	0.000189		-1.091	ABCA1,AHNAK2,ALOX12B,ARID1A,BCL2A1,BCLAF1,BMPR2,C11orf16,CADM1,CCL4,CCL5,CD86,CDK6,CDKN1A,CDKN2B,CDKN2C,CEBPA,CEBPB,CELSR2,CNTN5,COL12A1,CRLF2,CSK,CXCR3,DFNB31,DOCK5,EPHX1,ERBB2IP,FAR1,FCGR2B,FCGR3A/FCGR3B,FMN2,FYB,GPC6,GPNMB,GUSB,GZMB,HCK,HCST,HPS5,IL6R,INADL,IPO5,IRAK2,IRF8,ITGA6,ITGB2,KCNK13,KIT,LACC1,LAMB3,LCP2,LGMN,LIFR,LRRC16A,LRRC17,LSM2,LYN,LYZ,MLIP,MPEG1,NDNF,NR1I3,NRCAM,OCLN,OLIG2,PHIP,…	99
Cell Death and Survival	cell viability of leukocytes	0.000207	Increased	2.396	ACTL6A,BCL2A1,CCL4,CD300A,CD86,CEBPB,FCGR3A/FCGR3B,HCK,ITGB2,KIT,LYN,MAPK7,NCF2,SPN,STAT3,STAT5A,TRB	17
Cell Death and Survival, Cellular Compromise	cytotoxicity of lymphocytes	0.000208	Increased	2.376	CCL5,CD300A,CRH,FCGR3A/FCGR3B,FERMT3,GZMB,ITGB2,SH2D1A,SPN,Tnfsf9,VAV1,WAS	12
Cellular Movement, Hematological System Development and Function	extravasation of phagocytes	0.000211	Increased	2.19	CCL4,CCL5,ITGB2,SELL,TPH1	5
Embryonic Development, Nervous System Development and Function, Organ Morphology, Tissue Morphology	quantity of neural precursor cells	0.000211		-0.447	BRINP1,CDKN1A,FST,LMNB2,TP53BP2	5
Hematological System Development and Function, Immune Cell Trafficking, Inflammatory Response, Tissue Development	accumulation of lymphocytes	0.000211		1.168	CCL3L3,CCL5,CD86,CXCR3,ITGB2,OCLN,RUNX3,SELL,STAT3,STAT5A,Tnfsf9	11
Cancer, Hematological Disease, Immunological Disease, Organismal Injury and Abnormalities	hematological neoplasia	0.000211		-1.082	ABCA1,AHNAK2,ALOX12B,ARID1A,BCL2A1,BCLAF1,BMPR2,C11orf16,CADM1,CCL4,CCL5,CD86,CDK6,CDKN1A,CDKN2B,CDKN2C,CEBPA,CEBPB,CELSR2,CNTN5,COL12A1,CRLF2,CSK,CXCR3,DFNB31,DOCK5,EPHX1,ERBB2IP,FAR1,FCGR2B,FCGR3A/FCGR3B,FMN2,FYB,GPC6,GPNMB,GUSB,GZMB,HCK,HCST,HPS5,IL6R,INADL,IPO5,IRAK2,IRF8,ITGA6,ITGB2,KCNK13,KIT,LACC1,LAMB3,LCP2,LGMN,LIFR,LRRC16A,LRRC17,LSM2,LYN,LYZ,MLIP,MPEG1,NDNF,NR1I3,NRCAM,OCLN,OLIG2,PHIP,…	98
Cellular Movement, Hematological System Development and Function	cell movement of hematopoietic progenitor cells	0.000216		1.069	CCL3L3,CCL4,CCL5,CXCR3,ITGA6,ITGB2,SELPLG,ZAP70	8
Cellular Assembly and Organization, Cellular Function and Maintenance	organization of cytoplasm	0.000223		1.457	ABCA1,ALKBH1,ARHGAP10,ARHGDIB,ASUN,AUNIP,BMP2K,CCL5,CDKN1A,CEBPA,CELSR2,CNR2,CRH,CSK,CXCR3,DFNB31,DOCK5,ERBB2IP,FERMT3,FLOT1,GORASP1,GZMB,HCK,HTR7,ITGA6,KIT,LCP2,LIFR,LRRC16A,LYN,MGLL,MYO1B,NCF2,NLGN1,NPHP3,NRCAM,NRN1,OBSL1,PHIP,PLEK,PLK1,RAP1B,RHOB,RUNX3,S100A4,SEPT7,SHANK2,SLC16A1,SLC3A2,SMN1/SMN2,SPC25,STAT3,SYNE1,SYNGAP1,TF,TGIF1,TMEM67,TMSB10/TMSB4X,TPX2,TRAF6,TRIP10,TTL,UXT,VAV1,WAS,WDR1,ZA…	67
Cellular Compromise, Hypersensitivity Response, Inflammatory Response	degranulation of mast cells	0.000223		0.481	CCL3L3,CD300A,CRH,DOCK5,FCGR2B,HCK,LCP2,LYN,RASGRP4,STAT5A,VAV1	11
Humoral Immune Response, Protein Synthesis	quantity of IgM	0.000223		-0.845	CD72,CD86,CDKN1A,FCGR2B,IRF8,ITGB2,LYN,SH2D1A,SIGLEC1,TRB,WAS	11
Cellular Movement	migration of hematopoietic cell lines	0.00023		0.55	CCL5,CNR2,CSK,ITGB2,KIT,ZAP70	6
Cellular Movement, Hematological System Development and Function, Immune Cell Trafficking	cell movement of antigen presenting cells	0.000234	Increased	2.226	BMPR2,CCL3L3,CCL4,CCL5,CD86,CDKN1A,CNR2,CTSZ,CXCR3,CYBB,HCK,ITGB2,KIT,P2RY6,PRCP,RHOB,RUNX3,S100A4,SELL,TRAF6,WAS	21
Cancer, Gastrointestinal Disease, Hepatic System Disease, Organismal Injury and Abnormalities	liver tumor	0.000235		0.06	ABCA1,ABCC2,ABHD1,ADAMTS2,ADRM1,AFF3,AHNAK2,AIFM3,AKNA,ALOX12B,ARHGAP10,ARID1A,B3GALT1,BARX2,BCLAF1,BDH1,BMPR2,BRAT1,C11orf16,CA12,CACNA1I,CACNA2D2,CCDC80,CDKN1A,CDKN2B,CEBPB,CELSR2,CENPH,CEP152,CHDH,CLDN23,CNTN5,COL12A1,COL9A2,COMP,COTL1,CPXM2,CSRP2BP,DACT2,DLGAP2,EFR3B,EHD4,EPC1,EPHX1,ERBB2IP,FANCD2,FAP,FBN2,FBP2,FERMT3,FJX1,FMN2,FOXE1,FYB,G2E3,GABRQ,GDF6,GFRAL,GORASP1,GPR84,GRHL1,GRIA4,GZMB,HC…	163
Hematological System Development and Function, Humoral Immune Response, Lymphoid Tissue Structure and Development, Tissue Morphology	quantity of marginal-zone B lymphocytes	0.000235		0.947	ARHGDIB,CD72,CNR2,IRF8,LYN,SIGLEC1,TRB,WAS	8
Cell Morphology, Cellular Assembly and Organization	polarization of microtubule organizing centers	0.000238		1.732	LCP2,TRIP10,WAS,ZAP70	4
Cellular Development	maturation of blood cells	0.000241	Increased	2.384	CADM1,CCL5,CD86,CDKN1A,CEBPA,CLEC7A,CSK,FCGR2B,IRF8,ITGB2,LYN,RUNX3,SELL,Slfn2,STAT3,TRAF6,VAV1	17
Developmental Disorder, Immunological Disease, Organismal Injury and Abnormalities	hypoplasia of lymphoid organ	0.000244	Decreased	-2.194	ARHGDIB,CACNA2D2,CDK6,CRLF2,HCK,LCP2,LYN,SELL,STAT3,TRB,VAV1,WAS	12
Cancer, Gastrointestinal Disease, Hepatic System Disease, Organismal Injury and Abnormalities	liver cancer	0.000247		0	ABCA1,ABCC2,ABHD1,ADAMTS2,ADRM1,AFF3,AHNAK2,AIFM3,AKNA,ALOX12B,ARHGAP10,ARID1A,B3GALT1,BARX2,BCLAF1,BDH1,BMPR2,BRAT1,C11orf16,CA12,CACNA1I,CACNA2D2,CCDC80,CDKN1A,CDKN2B,CELSR2,CENPH,CEP152,CHDH,CLDN23,CNTN5,COL12A1,COL9A2,COMP,COTL1,CPXM2,CSRP2BP,DACT2,DLGAP2,EFR3B,EHD4,EPC1,EPHX1,ERBB2IP,FANCD2,FAP,FBN2,FBP2,FERMT3,FJX1,FMN2,FOXE1,FYB,G2E3,GABRQ,GDF6,GFRAL,GORASP1,GPR84,GRHL1,GRIA4,GZMB,HCK,HNRN…	162
Drug Metabolism, Lipid Metabolism, Small Molecule Biochemistry	synthesis of prostaglandin E2	0.000251		1.943	ALOX12B,CADM1,CEBPB,CRH,FCGR2B,NCF1,PLA2G2D,PLA2G5,SOAT1,SSPN,STAT3	11
Organismal Injury and Abnormalities	Fibrosis	0.000256		-0.292	ADRB2,BARX2,BMPR2,CD46,CEBPA,CEBPB,CNR2,COMP,CRLF2,CXCR3,CYBB,FCGR2B,HCK,IL6R,IRAK2,KIT,LGMN,LYN,MLIP,NCF1,PLA2G5,S100A4,SCD,SELL,SELPLG,SOAT1,STAT3,TMEM67,TRAF6	29
Organismal Development	development of genitourinary system	0.000259		0.995	ABCA1,ADAMTS2,ADRM1,ALKBH1,ARHGDIB,BCL2L2,CADM1,CDK6,CDKN1A,CDKN2B,CDKN2C,CEBPA,CEBPB,CITED1,CPEB1,DACT2,EHD4,FANCD2,FMN2,FST,ITGA6,KIT,LIFR,LIN28A,MAPK7,NPHP3,PRDM9,PSPN,PTPRN2,RUNX2,SCX,SLC19A2,SRD5A2,STAT3,STAT5A,TF,TIMELESS,TMEM119,TMEM67,TMSB10/TMSB4X,TRAF6,TRIP13,ZFP37	43
Cancer, Hematological Disease, Immunological Disease, Organismal Injury and Abnormalities	BCR-ABL1 positive BCR-ABL1 T315I and V299L mutation negative Philadelphia chromosome negative chronic myeloid leukemia	0.000262			CSK,HCK,LYN	3
Cell-To-Cell Signaling and Interaction, Hematological System Development and Function, Hematopoiesis, Immune Cell Trafficking, Inflammatory Response	aggregation of thymocytes	0.000262			Ly6a (includes others),SPN,TRB	3
Cellular Assembly and Organization	distribution of endosomes	0.000262			MYO1B,PDCD6IP,RHOB	3
Cancer, Hematological Disease, Immunological Disease, Organismal Injury and Abnormalities	progressed Ph positive chronic myeloid leukemia in accelerated phase	0.000262			CSK,HCK,LYN	3
Cancer, Hematological Disease, Immunological Disease, Organismal Injury and Abnormalities	progressed Ph positive chronic myeloid leukemia in chronic phase	0.000262			CSK,HCK,LYN	3
Cancer, Hematological Disease, Immunological Disease, Organismal Injury and Abnormalities	progressed Philadelphia positive chronic myeloid leukemia in blast crisis	0.000262			CSK,HCK,LYN	3
Cellular Movement, Hematological System Development and Function, Immune Cell Trafficking, Inflammatory Response	chemotaxis of leukocytes	0.000273		1.642	CCL3L3,CCL4,CCL5,CDKN1A,CXCR3,CYBB,DOCK5,FLOT1,HCK,IL6R,ITGB2,LYN,RASGRP4,RHOB,S100A4,SELL,SELPLG,SERPINA3,TMSB10/TMSB4X,VAV1,WAS	21
Cancer, Organismal Injury and Abnormalities	abdominal neoplasm	0.000278		1.188	ABCA1,ABCC2,ABHD1,ACSS1,ADAMTS2,ADRB2,ADRM1,AFF3,AHNAK2,AIFM3,AIM1,AKNA,ALKBH1,ALOX12B,ARHGAP10,ARHGAP11A,ARHGDIB,ARID1A,ASUN,AUNIP,B3GALT1,B3GALT2,BARX2,BCL2L2,BCLAF1,BDH1,BEST4,BMP2K,BMPR2,BRAT1,C11orf16,C11orf70,C19orf71,CA12,CACNA1I,CACNA2D2,CADM1,CCDC6,CCDC80,CCL4,CCL5,CD86,CDK6,CDKN1A,CDKN2B,CDKN2C,CEBPA,CEBPB,CELSR2,CENPH,CEP152,CHDH,CHI3L1,CITED1,CLDN23,CLSPN,CMBL,CNNM4,CNTN5,COL12A1,COL9…	329
Skeletal and Muscular System Development and Function	mineralization of bone	0.000285		-1.471	ADRB2,BMP2K,BMPR2,CEBPB,COL12A1,FBN2,FST,GLCE,RHBDF2,RUNX2,SBNO2,TMEM119	12
Connective Tissue Disorders, Skeletal and Muscular Disorders	abnormal bone density	0.000289		-1.422	ADAMTS2,ADRB2,CA12,CEBPA,CNR2,FERMT3,HCK,HCST,ITGB2,Ly6a (includes others),RUNX2,SBNO2,TRAF6	13
Cellular Movement, Hematological System Development and Function	extravasation of leukocytes	0.000295	Increased	2.395	CCL3L3,CCL4,CCL5,ITGB2,SELL,TPH1	6
Cellular Movement, Hematological System Development and Function	extravasation of myeloid cells	0.000295	Increased	2.176	CCL4,CCL5,ITGB2,SELL,TPH1	5
Cellular Development, Cellular Growth and Proliferation, Hematological System Development and Function, Hypersensitivity Response, Inflammatory Response	proliferation of mast cells	0.000295		0.577	FCGR2B,IL6R,KIT,LYN,STAT5A	5
Cell-To-Cell Signaling and Interaction, Hematological System Development and Function, Inflammatory Response	immune response of neutrophils	0.000301		1.089	FCGR3A/FCGR3B,HCK,ITGB2,LYN,SELPLG,STAT3,VAV1,WAS	8
Cancer, Hematological Disease, Immunological Disease, Organismal Injury and Abnormalities	BCR-ABL E255K positive Philadelphia-positive chronic myeloid leukemia	0.000306			CSK,HCK,KIT,LYN	4
Cancer, Hematological Disease, Immunological Disease, Organismal Injury and Abnormalities	BCR-ABL E255V positive Philadelphia-positive chronic myeloid leukemia	0.000306			CSK,HCK,KIT,LYN	4
Cancer, Hematological Disease, Immunological Disease, Organismal Injury and Abnormalities	BCR-ABL F359V positive Philadelphia-positive chronic myeloid leukemia	0.000306			CSK,HCK,KIT,LYN	4
Cancer, Hematological Disease, Immunological Disease, Organismal Injury and Abnormalities	BCR-ABL Y253H positive Philadelphia-positive chronic myeloid leukemia	0.000306			CSK,HCK,KIT,LYN	4
Cellular Movement, Hematological System Development and Function, Immune Cell Trafficking	migration of peripheral blood lymphocytes	0.000306			CCL4,CCL5,CXCR3,PLCB2	4
Cell-mediated Immune Response, Cellular Development, Cellular Function and Maintenance, Cellular Growth and Proliferation, Hematological System Development and Function, Hematopoiesis, Lymphoid Tissue Structure and Development, Tissue Development	differentiation of thymocytes	0.000313		1.89	CD86,CEBPA,FCGR2B,LCP2,TRB,WAS,ZAP70	7
Cell Death and Survival	apoptosis of hematopoietic cell lines	0.00032		0.671	BCL2A1,CCL5,CDKN1A,CEBPA,CEBPB,GZMB,HCK,IRF8,KIT,LYN,SPN,STAT3,STAT5A,TRB	14
Cellular Development, Cellular Growth and Proliferation, Hematological System Development and Function, Hematopoiesis	proliferation of hematopoietic progenitor cells	0.000321		1.835	ACTL6A,CCL4,CDKN1A,CEBPA,CEBPB,FYB,IRF8,KIT,LCP2,STAT3,STAT5A,TPH1,TRAF6,TRB,WAS,ZAP70	16
Cell Death and Survival, Cellular Compromise	cytotoxicity of natural killer cells	0.000322		1.72	CD300A,CRH,FCGR3A/FCGR3B,FERMT3,ITGB2,SH2D1A,SPN,VAV1,WAS	9
Hematological System Development and Function, Tissue Morphology	quantity of helper T lymphocytes	0.000322		1.742	CCL5,CHI3L1,FCGR2B,IL6R,SELL,SELPLG,SH2D1A,STAT3,TAP1	9
Inflammatory Response, Respiratory Disease	inflammation of respiratory system component	0.000325		-1.268	CCL3L3,CCL5,CD46,CD72,CD86,CLEC7A,CRH,CRLF2,CSK,CXCR3,CYBB,FCGR2B,IL6R,ITCH,KIT,LCP2,LYN,NCF1,P4HB,S100A4,SELL,STAT3,TRAF6,VAV1	24
Cellular Development	differentiation of lymphatic system cells	0.000332		1.551	CDKN1A,CDKN2B,CEBPA,CNR2,FST,IL6R,IRF8,KIT,LRRC17,LYN,RUNX2,SPRED1,STAT5A	13
Cell-mediated Immune Response, Cellular Movement, Hematological System Development and Function, Immune Cell Trafficking	cell movement of helper T lymphocytes	0.000332		0.896	CCL3L3,CCL4,CCL5,CXCR3,SELPLG,STAT3	6
Cell-To-Cell Signaling and Interaction, Cellular Growth and Proliferation, Hematological System Development and Function	suppression of lymphocytes	0.000332		0.264	CD46,CD86,CRH,IL6R,LCP2,UXT	6
Cellular Compromise, Inflammatory Response	degranulation of cells	0.000338		0.217	CCL3L3,CCL4,CD300A,CRH,CSK,DOCK5,FCGR2B,FCGR3A/FCGR3B,HCK,ITGB2,LCP2,LYN,RASGRP4,STAT5A,VAV1	15
Cardiovascular System Development and Function, Cell-To-Cell Signaling and Interaction	binding of endothelial cells	0.000345		1.258	CCL5,CD86,CXCR3,ITGA6,ITGB2,KIT,PLA2G5,SELL,SELPLG	9
Hematological System Development and Function, Tissue Morphology	quantity of CD8+ T lymphocyte	0.00035		1.346	BCLAF1,HCST,ITGB2,LCP2,SH2D1A,SIGLEC1,STAT5A,TAP1,TRB,TXNIP,VAV1	11
Protein Synthesis	quantity of protein in blood	0.000353		-0.255	ABCA1,ACSS1,ADRB2,ARHGDIB,CCDC80,CEBPB,CLEC7A,CRH,FOXE1,GPR68,Igtp,IL6R,IRAK2,ITGB2,LGMN,LIN28A,LYN,MRAP2,NCF1,OLR1,RHBDF2,SCD,SELL,SIGLEC1,SLC19A2,SOAT1,STAT3	27
Cellular Growth and Proliferation, Lymphoid Tissue Structure and Development	proliferation of lymphatic system cells	0.000363		1.402	ACTL6A,CD86,CDKN1A,CEBPA,CHI3L1,CRLF2,FCGR2B,IRF8,KIT,SPRED1,STAT3,STAT5A,VAV1,WAS	14
Humoral Immune Response, Protein Synthesis	quantity of immunoglobulin	0.000373		-0.842	CD72,CD86,CDKN1A,CEBPB,CHI3L1,CRLF2,FCGR2B,IRF8,ITGB2,Ly6a (includes others),LYN,PLCB2,SH2D1A,SIGLEC1,TRB,TRIP10,VAV1,WAS	18
Cell Death and Survival	cell death of hematopoietic cell lines	0.000381		1.017	BCL2A1,CCL5,CDKN1A,CEBPA,CEBPB,GZMB,HCK,HCST,IRF8,KIT,LYN,SPN,STAT3,STAT5A,TRB	15
Cellular Development, Cellular Growth and Proliferation, Connective Tissue Development and Function, Tissue Development	development of connective tissue cells	0.000387		0.52	ADRM1,BMPR2,CCL3L3,CDKN1A,CEBPA,FNDC5,FST,KIT,LGMN,MAPK7,RUNX2,SOX5,Tnfsf9,TRAF6,TXNIP,WAS	16
Cell-To-Cell Signaling and Interaction, Hematological System Development and Function, Hematopoiesis	binding of hematopoietic progenitor cells	0.000387		1.982	FYB,IRF8,ITGB2,RAP1B	4
Cell Morphology	cell spreading of leukemia cell lines	0.000387			FERMT3,FYB,LCP2,LYN	4
Cell Morphology, Hematological System Development and Function, Inflammatory Response	cell spreading of neutrophils	0.000387		1	FERMT3,HCK,ITGB2,LYN	4
Connective Tissue Development and Function, Skeletal and Muscular System Development and Function, Tissue Development	abnormal morphology of bone	0.00039			ADAMTS2,ADRB2,ALKBH1,CDKN1A,CEBPB,COL12A1,FMOD,FST,GDF6,GLCE,HCK,HCST,ITGB2,NAB1,OCLN,RUNX2,RUNX3,SBNO2,SCX,SOX5,TGIF1,TMEM119,TP53BP2,TRAF6	24
Lymphoid Tissue Structure and Development, Organ Morphology, Tissue Morphology	abnormal morphology of lymph node medulla	0.000399			CDKN2C,CEBPB	2
Cellular Movement	cell rolling of lymphoma cell lines	0.000399			SELL,SELPLG	2
Cell Cycle	initiation of cell cycle progression of BMMC cells	0.000399			FCGR2B,KIT	2
Cell-To-Cell Signaling and Interaction	length of gap junctions	0.000399			GLDN,NRCAM	2
Renal and Urological System Development and Function, Reproductive System Development and Function	mass of coagulating gland	0.000399			SRD5A1,SRD5A2	2
Hair and Skin Development and Function, Organ Morphology	quantity of zigzag hair	0.000399			CDKN1A,TGM3	2
Cell-To-Cell Signaling and Interaction, Hematological System Development and Function	signaling of peripheral T lymphocyte	0.000399			ITGB2,LCP2	2
Cellular Movement, Hematological System Development and Function, Immune Cell Trafficking	movement of B-lymphocyte derived cell lines	0.000404		-0.272	CSK,CXCR3,KIT,STAT3,ZAP70	5
Cell Morphology, Cellular Assembly and Organization	orientation of microtubule organizing centers	0.000404		1.982	LCP2,SH2D1A,TRIP10,WAS,ZAP70	5
Lipid Metabolism, Molecular Transport, Small Molecule Biochemistry	release of leukotriene	0.000404		1.85	ALOX5AP,CCL5,HCK,LYN,PLA2G5	5
Inflammatory Response, Respiratory Disease	inflammation of lung	0.000412		-1.957	CCL3L3,CD46,CD72,CD86,CLEC7A,CRLF2,CSK,CXCR3,CYBB,FCGR2B,IL6R,ITCH,KIT,LCP2,LYN,NCF1,P4HB,S100A4,SELL,STAT3,TRAF6,VAV1	22
Inflammatory Disease, Inflammatory Response, Organismal Injury and Abnormalities, Renal and Urological Disease	acute phase crescentic glomerulonephritis	0.000413			CCL3L3,CCL4,CCL5	3
Organ Morphology, Organismal Functions	healing of muscle	0.000413			FST,KIT,SSPN	3
Cellular Assembly and Organization	rearrangement of actin	0.000413			CSK,HCK,LYN	3
Hematological System Development and Function, Hematopoiesis, Lymphoid Tissue Structure and Development, Organ Morphology, Tissue Morphology	quantity of Single positive thymocytes	0.000414		0.478	ARHGDIB,CDK6,CRLF2,FCGR2B,ITGB2,LCP2,VAV1	7
Behavior	social exploration	0.000418			BRINP1,CSK,GRIA4,NRCAM,SHANK2,SYN3	6
Cancer, Organismal Injury and Abnormalities	adenocarcinoma	0.00042		-1.885	ABCA1,ABCC2,ACSS1,ADAMTS2,ADRB2,ADRM1,AFF3,AHNAK2,AIM1,AKNA,ALKBH1,ALOX12B,ARHGAP10,ARHGAP11A,ARID1A,ASUN,AUNIP,B3GALT1,B3GALT2,BARX2,BCCIP,BCLAF1,BDH1,BEST4,BMP2K,BMPR2,C11orf16,C11orf70,C19orf71,CA12,CACNA1I,CACNA2D2,CADM1,CCDC6,CCDC80,CCL4,CDK6,CDKN1A,CDKN2B,CDKN2C,CEBPA,CEBPB,CELSR2,CENPH,CEP152,CHDH,CITED1,CLDN23,CLSPN,CMBL,CNTN5,COL12A1,COL9A2,COMP,CPXM2,CRLF2,CSK,CSRP2BP,CTNNAL1,CXCR3,CYBB…	295
Lipid Metabolism, Molecular Transport, Small Molecule Biochemistry	release of fatty acid	0.000423		1.017	ALOX5AP,CCL5,CEBPB,CLEC7A,CNR2,CRH,FCGR2B,HCK,LYN,NTSR2,PLA2G2D,PLA2G5	12
Cell Signaling, Molecular Transport, Vitamin and Mineral Metabolism	mobilization of Ca2+	0.00043		0.742	ADRB2,CCL4,CCL5,CD300A,CD72,CXCR3,FCGR2B,FCGR3A/FCGR3B,ITGB2,KIT,LCP2,Ly6a (includes others),LYN,NTSR2,PLA2G5,RGS4,SELL,TRB,VAV1,ZAP70	20
Embryonic Development, Organ Development, Organismal Development, Respiratory System Development and Function, Tissue Development	formation of lung	0.000439		0.849	ABCA1,ADAMTS2,BCLAF1,BMPR2,CDKN1A,CEBPA,CHI3L1,CITED1,CRH,GLCE,ITGA6,LMNB2,NCF1,NPHP3,SELL,STK40,SYNE1,TIMELESS	18
Organ Morphology, Reproductive System Development and Function	quantity of ovary	0.00045		1.054	CDK6,CEBPA,CEBPB,FANCD2,KIT,LIN28A,PRDM9,STAT5A,TF	9
Organismal Survival	perinatal death	0.00045		-0.817	ABCA1,ALOX12B,ARID1A,BMPR2,CDK6,CDKN1A,CEBPA,CEBPB,CITED1,COL12A1,FANCD2,FST,GLCE,HCK,ILF3,ITGA6,ITGB2,LCP2,LIN28A,LMNB2,NLGN1,RAP1B,RUNX2,SOX5,STAT3,SUN1,SYNE1,TP53BP2,TRAF6,TTL	30
Cell Death and Survival	apoptosis of myeloid cells	0.000454		-1.052	BCL2A1,CCL5,CDKN1A,CEBPB,CYBB,IRF8,ITGB2,LYN,PCTP,SERPINA3,SOAT1,STAT3,STAT5A	13
Cell Death and Survival	apoptosis of phagocytes	0.000454		-1.252	BCL2A1,CCL5,CDKN1A,CEBPB,CNR2,CYBB,IRF8,ITGB2,PCTP,SERPINA3,SOAT1,STAT3,STAT5A	13
Cell Death and Survival	cell death of phagocytes	0.000465		-1.051	BCL2A1,CCL5,CDKN1A,CEBPB,CNR2,CYBB,IRF8,ITGB2,LYZ,PCTP,SERPINA3,SOAT1,STAT3,STAT5A	14
Free Radical Scavenging	generation of reactive oxygen species	0.000465		1.734	ABCA1,CDKN1A,CYBB,ERBB2IP,HCK,HTR7,LYN,NCF1,NCF2,OLR1,STAT3,STAT5A,TF,TXNIP	14
Cellular Compromise, Inflammatory Response	degranulation of granulocytes	0.000467		-0.64	CCL4,CSK,FCGR2B,FCGR3A/FCGR3B,HCK,ITGB2	6
Hematological System Development and Function, Tissue Morphology	quantity of antigen presenting cells	0.00047		0.603	ABCA1,BCL2A1,CD86,CDKN2B,CEBPA,FCGR2B,GPR68,HCK,IRF8,ITGB2,KIT,PLA2G2D,SELL,SELPLG,SOAT1,STAT3,TRAF6	17
Cancer, Hematological Disease, Immunological Disease, Organismal Injury and Abnormalities	hematologic cancer	0.000471		-0.859	ABCA1,AHNAK2,ALOX12B,ARID1A,BCL2A1,BCLAF1,C11orf16,CADM1,CCL4,CCL5,CD86,CDK6,CDKN1A,CDKN2B,CDKN2C,CEBPA,CEBPB,CELSR2,CNTN5,COL12A1,CRLF2,CSK,CXCR3,DFNB31,DOCK5,EPHX1,ERBB2IP,FAR1,FCGR2B,FCGR3A/FCGR3B,FMN2,FYB,GPC6,GPNMB,GUSB,GZMB,HCK,HCST,HPS5,IL6R,INADL,IPO5,IRAK2,IRF8,ITGA6,ITGB2,KCNK13,KIT,LACC1,LAMB3,LCP2,LGMN,LIFR,LRRC16A,LRRC17,LSM2,LYN,LYZ,MLIP,MPEG1,NDNF,NR1I3,NRCAM,OCLN,OLIG2,PHIP,PLA2G2…	94
Hematological System Development and Function, Immune Cell Trafficking, Inflammatory Response, Tissue Development	accumulation of T lymphocytes	0.00048		1.134	CCL5,CD86,CXCR3,OCLN,RUNX3,SELL,STAT3,STAT5A,Tnfsf9	9
Cancer, Hematological Disease, Immunological Disease, Organismal Injury and Abnormalities	Ph positive chronic myeloid leukemia in accelerated phase	0.000483			CSK,HCK,KIT,LYN	4
Cancer, Hematological Disease, Immunological Disease, Organismal Injury and Abnormalities	Philadelphia positive chronic myeloid leukemia in blast crisis	0.000483			CSK,HCK,KIT,LYN	4
Nervous System Development and Function	maximal conduction velocity	0.000483		1	CD86,ERBB2IP,GLDN,NRCAM	4
Cell-To-Cell Signaling and Interaction, Hematological System Development and Function	signaling of T lymphocytes	0.000483			ITGB2,LCP2,SH2D1A,SPN	4
Cell-To-Cell Signaling and Interaction, Hematological System Development and Function, Immune Cell Trafficking, Inflammatory Response	activation of phagocytes	0.000487		1.886	CCL4,CCL5,CD300A,CD86,CEBPB,CHI3L1,CLEC7A,CNR2,CRH,CYBB,HCK,ITGB2,KIT,LCP2,LYN,PLA2G2D,PLA2G5,SBNO2,SELL,STAT3,VAV1	21
Connective Tissue Disorders, Immunological Disease, Inflammatory Disease, Inflammatory Response, Skeletal and Muscular Disorders	rheumatoid arthritis	0.000497			ACTL6A,ADAMTS2,ADGRA1,ADRB2,ARHGDIB,CACNA2D2,CCL4,CCL5,CD86,CDK6,CEBPB,CHI3L1,COMP,FCGR2B,FCGR3A/FCGR3B,FMN2,GZMB,HCK,IL6R,ITGB2,LAP3,LYZ,MS4A6A,Ms4a6c,PFAS,PHIP,PTPRN2,RASGRP4,SLC22A4,Slfn2,STAT3,STAT5A,SYNE1,TRAF6	34
Cellular Development, Cellular Growth and Proliferation, Hematological System Development and Function	expansion of leukocytes	0.000504		0.099	CD86,CDKN2C,CEBPA,CXCR3,FCGR2B,IL6R,IRF8,LCP2,LYN,STAT3,STAT5A,Tnfsf9,TRB,ZAP70	14
Cancer, Gastrointestinal Disease, Organismal Injury and Abnormalities	digestive organ tumor	0.000507		0.226	ABCA1,ABCC2,ABHD1,ACSS1,ADAMTS2,ADRM1,AFF3,AHNAK2,AIFM3,AIM1,AKNA,ALKBH1,ALOX12B,ARHGAP10,ARID1A,AUNIP,B3GALT1,B3GALT2,BARX2,BCLAF1,BDH1,BEST4,BMP2K,BMPR2,BRAT1,C11orf16,C11orf70,C19orf71,CA12,CACNA1I,CACNA2D2,CADM1,CCDC6,CCDC80,CCL4,CCL5,CD86,CDK6,CDKN1A,CDKN2B,CDKN2C,CEBPA,CEBPB,CELSR2,CENPH,CEP152,CHDH,CHI3L1,CITED1,CLDN23,CLSPN,CMBL,CNNM4,CNTN5,COL12A1,COL9A2,COMP,COTL1,CPXM2,CSK,CSRP2BP,CTSZ…	305
Cell Death and Survival	cell death of myeloid cells	0.000525		-0.818	BCL2A1,CCL5,CDKN1A,CEBPB,CYBB,IRF8,ITGB2,LYN,LYZ,PCTP,SERPINA3,SOAT1,STAT3,STAT5A	14
Protein Synthesis	production of protein	0.000533		-0.831	CD72,CD86,CDKN1A,CEBPB,CHI3L1,CRLF2,FCGR2B,IRF8,ITGB2,Ly6a (includes others),LYN,PLCB2,SH2D1A,SIGLEC1,STAT3,TRB,TRIP10,VAV1,WAS	19
Cancer, Immunological Disease, Organismal Injury and Abnormalities	hyperplasia of spleen	0.00054	Decreased	-2.63	CDKN1A,CDKN2B,CDKN2C,IRF8,LYN,SELL,WAS	7
Cellular Growth and Proliferation, Hematological System Development and Function	inhibition of lymphocytes	0.00054		0.581	CD46,CD86,CRH,FCGR2B,IL6R,LCP2,UXT	7
Cellular Movement, Hematological System Development and Function	mobilization of blood cells	0.00054		1.342	CCL3L3,CCL4,CXCR3,ITGB2,KIT,RUNX3,SELL	7
Respiratory System Development and Function	abnormal morphology of respiratory system	0.000548			ABCA1,ADAMTS2,ALKBH1,BMPR2,CDKN1A,CEBPA,CRH,FST,GLCE,ILF3,ITGA6,LMNB2,NCF1,RUNX2,SELL,SYNE1,TGIF1,TRB	18
Tissue Morphology	quantity of epithelial tissue	0.00056	Decreased	-2.164	ABCA1,BCL2L2,CDKN1A,CDKN2C,CEBPA,GDF6,IL36RN,PLA2G5,RUNX2,SPRED1,STAT3,TRAF6	12
Cell Death and Survival	apoptosis of blood cells	0.000576		-0.297	BCL2A1,BCL2L2,CCL3L3,CCL4,CCL5,CDKN1A,CEBPB,CHI3L1,CNR2,CYBB,FCGR2B,FCGR3A/FCGR3B,GZMB,IL6R,IRF8,ITGB2,LYN,PCTP,SERPINA3,SOAT1,SPN,STAT3,STAT5A,TRB,VAV1,WAS	26
Lipid Metabolism, Small Molecule Biochemistry	fatty acid metabolism	0.000579		1.768	ABCA1,ABCC2,ACSS1,ALOX12B,ALOX5AP,B3GALT1,CADM1,CCL5,CEBPB,CLEC7A,COTL1,CRH,EPHX1,FAR1,FCGR2B,KIT,LYN,MGLL,NCF1,OLR1,PCTP,PLA2G2D,PLA2G5,RASGRP4,SCD,SLC16A1,SOAT1,SSPN,STAT3,STAT5A	30
Cell-To-Cell Signaling and Interaction, Cellular Movement, Hematological System Development and Function, Hypersensitivity Response, Immune Cell Trafficking	recruitment of eosinophils	0.000579	Increased	2.401	CCL3L3,CCL5,CHI3L1,SELL,STAT5A,VAV1	6
Cancer, Organismal Injury and Abnormalities	abdominal cancer	0.000586		1.325	ABCA1,ABCC2,ABHD1,ACSS1,ADAMTS2,ADRB2,ADRM1,AFF3,AHNAK2,AIFM3,AIM1,AKNA,ALKBH1,ALOX12B,ARHGAP10,ARHGAP11A,ARHGDIB,ARID1A,ASUN,AUNIP,B3GALT1,B3GALT2,BARX2,BCL2L2,BCLAF1,BDH1,BEST4,BMP2K,BMPR2,BRAT1,C11orf16,C11orf70,C19orf71,CA12,CACNA1I,CACNA2D2,CADM1,CCDC6,CCDC80,CCL4,CCL5,CD86,CDK6,CDKN1A,CDKN2B,CDKN2C,CEBPA,CEBPB,CELSR2,CENPH,CEP152,CHDH,CHI3L1,CITED1,CLDN23,CLSPN,CMBL,CNNM4,CNTN5,COL12A1,COL9…	325
Cellular Development, Cellular Growth and Proliferation, Embryonic Development, Lymphoid Tissue Structure and Development, Organ Development, Organismal Development, Tissue Development	development of lymphatic system cells	0.000588		0.336	CD86,CEBPA,FNDC5,FST,IL6R,ITCH,KIT,LCP2,LGMN,RUNX3,Tnfsf9	11
Cancer, Organismal Injury and Abnormalities, Renal and Urological Disease	hyperplasia of mesangial cells	0.000594		-1	CDKN1A,CEBPB,TRB,WAS	4
Free Radical Scavenging	metabolism of superoxide	0.000594			CYBB,NCF1,NCF2,NRROS	4
Cell-To-Cell Signaling and Interaction, Cellular Movement, Hematological System Development and Function, Immune Cell Trafficking, Inflammatory Response	chemoattraction of macrophages	0.000611			CCL4,CCL5,CXCR3	3
Hereditary Disorder, Immunological Disease, Inflammatory Disease, Organismal Injury and Abnormalities	chronic granulomatous disease	0.000611			CYBB,NCF1,NCF2	3
Cell Death and Survival, Cellular Compromise	cytotoxicity of macrophages	0.000611			CYBB,HCK,LYN	3
Cell Morphology, Inflammatory Response	cell spreading of phagocytes	0.00062		1.387	FERMT3,HCK,ITGB2,LYN,RHOB	5
Cell Morphology, Inflammatory Response	morphology of dendritic cells	0.00062			CDKN2B,CDKN2C,CTSZ,RUNX3,WAS	5
Cancer, Organismal Injury and Abnormalities, Reproductive System Disease	male genital neoplasm	0.000623		0.789	ABCA1,ADAMTS2,AHNAK2,AIM1,ARHGDIB,BMPR2,CADM1,CCDC6,CCDC80,CCL5,CDKN1A,CDKN2B,CDKN2C,CEBPA,COL12A1,CTNNAL1,CXCR3,FANCD2,FBN2,FCGR3A/FCGR3B,FMN2,FRMPD4,FYB,GLCE,GPR68,GZMB,INADL,KIT,LYZ,MMRN2,NHLRC2,NRCAM,P2RY6,PLK1,PRDM9,PRR14L,PTPRN2,RHPN2,RUNX2,RUNX3,SELPLG,Sf1,SIGLEC1,SLC39A6,SLC3A2,SRD5A1,SRD5A2,STAT3,STAT5A,STK40,SYNE1,TGM3,ZAP70,ZNF217,ZNF709	55
Cell-To-Cell Signaling and Interaction, Hematological System Development and Function, Hypersensitivity Response, Immune Cell Trafficking, Inflammatory Response	activation of mast cells	0.000639		-0.492	CCL5,CD300A,CNR2,CRH,KIT,LCP2,LYN	7
Gene Expression	binding of DNA	0.00064		1.371	ADRB2,BARX2,CDKN1A,CEBPA,CEBPB,CRH,EPC1,FYB,HCK,IL6R,IRF7,IRF9,ITGB2,LCP2,LYN,NR1I3,OLR1,RHOB,RUNX2,SCD,SCX,SOAT1,SPN,STAT3,STAT5A,TF,VAV1	27
Cellular Growth and Proliferation, Hematological System Development and Function, Hematopoiesis	colony formation of hematopoietic cells	0.00064		-0.116	CCL3L3,CCL4,CEBPA,CRLF2,IL6R,KIT,Slfn2,STAT5A	8
Cellular Development, Cellular Growth and Proliferation, Hematological System Development and Function, Hematopoiesis, Lymphoid Tissue Structure and Development, Tissue Development	development of dendritic cells	0.000642		0.744	CEBPA,IRF8,LYN,RUNX3,STAT3,TRAF6	6
Cancer, Organismal Injury and Abnormalities	benign neoplasia	0.00065		0.137	ABCC2,ADRB2,AFF3,ALOX12B,ARID1A,BCL2L2,BDH1,BEST4,CA12,CCDC6,CCDC80,CCL4,CDKN1A,CDKN2B,CDKN2C,CLDN23,CNNM4,COL12A1,COL9A2,CRLF2,CTNNAL1,ERBB2IP,FANCD2,FCGR3A/FCGR3B,FMOD,IL6R,ISOC1,ITGA6,KIT,LAMB3,LIFR,LYN,MAPK7,MGST1,MPHOSPH8,NRCAM,OCLN,RHPN2,S100A4,SCD,SRSF1,STAT3,TBL1X,TGM3,TP53INP2,TRB,TXNIP,ZNF217	48
Organismal Development	abnormal morphology of abdomen	0.000651			ABCA1,ARHGDIB,CD86,CDK6,CDKN1A,CDKN2B,CDKN2C,CEBPA,CEBPB,CLEC7A,CRH,CYBB,EHD4,FCGR2B,FMN2,HCK,HCST,IRF8,ITGA6,ITGB2,KIF26A,LCP2,LGMN,LYN,NCF1,NR1I3,OCLN,PCTP,RUNX2,SELL,SLC22A4,SOAT1,SRD5A1,SRD5A2,SUN1,TRAF6,TRB,TXNIP,VAV1,WAS,ZAP70	41
Hematological System Development and Function, Hypersensitivity Response, Tissue Morphology	quantity of eosinophils	0.000657		-0.792	ARHGDIB,CDKN1A,IRF8,ITGB2,LYN,SELL,SELPLG,SPRED1,TRB	9
Gene Expression	transactivation	0.000658		0.429	ARID1A,BMPR2,CD86,CEBPA,CEBPB,ILF3,IRF7,IRF8,IRF9,LCP2,NAB1,NR1I3,PA2G4,PCTP,RHOB,RUNX2,S100A4,SAP30,SELPLG,SLC19A2,STAT3,STAT5A,TBL1X,TGIF1,TP53BP2,TRAF6,VAV1,ZAP70,ZNF407	29
Organ Morphology	abnormal morphology of skin	0.000668			ADAMTS2,ALOX12B,CDKN1A,CRH,FMOD,FOXE1,FST,IL36RN,ITGA6,ITGB2,NAB1,RUNX2,SOAT1,TGM3,TRAF6	15
Cancer, Organismal Injury and Abnormalities	tumorigenesis of tissue	0.000679		0.34	ABCA1,ABCC2,ABHD1,ACSS1,ADAMTS2,ADRB2,ADRM1,AFF3,AHNAK2,AIFM3,AIM1,AKNA,ALKBH1,ALOX12B,ARHGAP10,ARHGAP11A,ARHGDIB,ARID1A,ASUN,AUNIP,B3GALT1,B3GALT2,BARX2,BCCIP,BCL2A1,BCLAF1,BDH1,BEST4,BMP2K,BMPR2,BRAT1,C11orf16,C11orf70,C16orf54,C19orf71,CA12,CACNA1I,CACNA2D2,CADM1,CCDC6,CCDC80,CCL4,CD86,CDK6,CDKN1A,CDKN2B,CDKN2C,CEBPA,CEBPB,CELSR2,CENPH,CEP152,CHDH,CHI3L1,CITED1,CLDN23,CLSPN,CMBL,CNNM4,CNTN5,CO…	338
Cellular Growth and Proliferation	expansion of cells	0.000681		0.623	CD86,CDKN1A,CDKN2C,CEBPA,CEBPB,CXCR3,FCGR2B,IL6R,IRF8,KIT,LCP2,LYN,RUNX2,STAT3,STAT5A,Tnfsf9,TRB,ZAP70	18
Cellular Development	maturation of cells	0.00069	Increased	2.422	CADM1,CCL5,CD86,CDKN1A,CEBPA,CLEC7A,CPEB1,CSK,FCGR2B,FMN2,IRF8,ITGB2,LYN,RUNX2,RUNX3,SELL,Slfn2,SMN1/SMN2,STAT3,SYNGAP1,TRAF6,TRIP13,VAV1,WAS	24
Cancer, Gastrointestinal Disease, Organismal Injury and Abnormalities	digestive system cancer	0.000695		0.7	ABCA1,ABCC2,ABHD1,ACSS1,ADAMTS2,ADRM1,AFF3,AHNAK2,AIFM3,AIM1,AKNA,ALKBH1,ALOX12B,ARHGAP10,ARID1A,AUNIP,B3GALT1,B3GALT2,BARX2,BCLAF1,BDH1,BEST4,BMP2K,BMPR2,BRAT1,C11orf16,C11orf70,C19orf71,CA12,CACNA1I,CACNA2D2,CADM1,CCDC6,CCDC80,CCL4,CCL5,CD86,CDK6,CDKN1A,CDKN2B,CDKN2C,CEBPA,CEBPB,CELSR2,CENPH,CEP152,CHDH,CHI3L1,CITED1,CLDN23,CLSPN,CMBL,CNNM4,CNTN5,COL12A1,COL9A2,COMP,COTL1,CPXM2,CSK,CSRP2BP,CXCR…	302
Cell-To-Cell Signaling and Interaction, Hematological System Development and Function, Immune Cell Trafficking	adhesion of granulocytes	0.000698		0.38	CSK,CYBB,FERMT3,HCK,ITGB2,LYN,SELL,SELPLG,VAV1	9
Cell-To-Cell Signaling and Interaction, Cellular Function and Maintenance, Hematological System Development and Function, Inflammatory Response	phagocytosis by macrophages	0.000698		1.834	ABCA1,CEBPB,FCGR2B,HCK,ITGB2,PLA2G5,SIGLEC1,SOAT1,TPH1	9
Inflammatory Response	immune response of cells	0.000715		1.864	ABCA1,CD86,CDKN1A,CEBPB,CLEC7A,CSK,FCGR2B,FCGR3A/FCGR3B,HCK,IL6R,IRF7,IRF8,ITCH,ITGB2,LCP2,LYN,NCF1,OCLN,PLA2G5,SELPLG,SH2D1A,SIGLEC1,SOAT1,STAT3,TAP1,TPH1,TRAF6,VAV1,WAS	29
Cellular Movement, Hematological System Development and Function, Immune Cell Trafficking	cellular infiltration by granulocytes	0.000716		1.062	ALOX5AP,CCL4,CCL5,CRH,HCK,IL6R,ITGB2,NCF1,PLA2G5,PLCB2,RUNX3,SELL,STAT3,VAV1	14
Cancer, Hematological Disease, Immunological Disease, Organismal Injury and Abnormalities	Ph positive chronic myeloid leukemia in chronic phase	0.000722			CSK,HCK,KIT,LYN	4
Lymphoid Tissue Structure and Development, Organ Morphology, Tissue Morphology	abnormal morphology of enlarged lymph node	0.000736			CDKN1A,CDKN2C,CEBPB,FCGR2B,IRF8,ITGB2,LYN,SELL	8
Hematological System Development and Function, Tissue Morphology	abnormal quantity of leukocytes	0.000736			ARHGDIB,CD86,IRF8,SELL,SH2D1A,SIGLEC1,TAP1,VAV1	8
Organ Morphology, Reproductive System Development and Function	quantity of ovarian follicle	0.000736		1.671	CDK6,CEBPA,CEBPB,FANCD2,KIT,LIN28A,STAT5A,TF	8
Cellular Movement, Hematological System Development and Function, Immune Cell Trafficking, Inflammatory Response	migration of dendritic cells	0.000741		1.81	CCL3L3,CCL4,CCL5,CD86,CTSZ,CXCR3,KIT,RUNX3,WAS	9
Hematological System Development and Function, Tissue Morphology	abnormal quantity of lymphocytes	0.000752			CD86,IRF8,SELL,SH2D1A,SIGLEC1,TAP1,VAV1	7
Cellular Assembly and Organization	organization of organelle	0.000763		0	ABCA1,ADAMTS2,ARID1A,CEBPA,CENPH,CSK,DFNB31,DRP2,FMOD,GORASP1,HPS5,LMNB2,LRRC16A,LRRTM4,MYO1B,NLGN1,OBSL1,PLEK,PLK1,RGS4,RHOB,SCX,SLC16A1,SNCG,SUN1,SYNE1,TF,UXT	28
Cellular Growth and Proliferation	inhibition of cells	0.000787		1.123	CCL4,CD46,CD86,CRH,FCGR2B,IL6R,ITGB2,LCP2,MGLL,RUNX3,UXT	11
Cell Death and Survival	apoptosis of leukocytes	0.000796		-0.578	BCL2A1,CCL4,CCL5,CDKN1A,CEBPB,CHI3L1,CNR2,CYBB,FCGR2B,FCGR3A/FCGR3B,GZMB,IL6R,IRF8,ITGB2,LYN,PCTP,SERPINA3,SOAT1,SPN,STAT3,STAT5A,TRB,VAV1,WAS	24
Lymphoid Tissue Structure and Development, Organ Morphology, Organismal Development	abnormal splenic cell ratio	0.000805			HCK,RUNX2,SELL,VAV1,ZAP70	5
Cell Death and Survival	cell viability	0.000812	Increased	3.667	ACTL6A,ARID1A,BCL2A1,BCL2L2,BCLAF1,CADM1,CCL4,CCL5,CD300A,CD86,CDK6,CDKN1A,CEBPB,CHI3L1,COMP,CRH,CXCR3,CYBB,EHD4,FANCD2,FCGR3A/FCGR3B,HCK,Igtp,IL6R,IRF9,ITCH,ITGB2,KIT,LYN,LYZ,MAPK7,MGST1,NCF2,NDNF,NRCAM,NRN1,OLR1,P4HB,PLK1,PRCP,PSPN,PTPRN2,S100A4,SCD,SELL,SLC16A1,SMN1/SMN2,SNCAIP,SPN,SSPN,STAT3,STAT5A,TP53BP2,TRB,TXNIP,UHRF1	56
Cell-To-Cell Signaling and Interaction, Hematological System Development and Function	response of lymphocytes	0.000814		-0.731	CD86,CLEC7A,FCGR2B,GZMB,LCP2,LYN,OASL,SELPLG,SH2D1A,STAT3,STAT5A,TRAF6,VAV1	13
Organ Morphology, Reproductive System Development and Function, Tissue Morphology	quantity of gonadal cells	0.000836		-1.025	ABCA1,ALKBH1,BCL2L2,CADM1,CDKN2C,EHD4,FANCD2,IL6R,LIN28A,PRDM9,SUN1,TF	12
Cell Death and Survival	cell survival	0.000846	Increased	3.371	ACTL6A,ARID1A,BANF1,BCL2A1,BCL2L2,BCLAF1,CADM1,CCL4,CCL5,CD300A,CD86,CDK6,CDKN1A,CEBPB,CHI3L1,COMP,CRH,CXCR3,CYBB,EHD4,FANCD2,FCGR3A/FCGR3B,GZMB,HCK,Igtp,IL6R,IRF9,ITCH,ITGB2,KIT,LYN,LYZ,MAPK7,MGST1,NCF2,NDNF,NRCAM,NRN1,OLR1,P4HB,PDRG1,PLK1,PRCP,PSPN,PTPRN2,S100A4,SCD,SELL,SLC16A1,SMN1/SMN2,SNCAIP,SPN,SSPN,STAT3,STAT5A,TP53BP2,TRB,TXNIP,UHRF1	59
Embryonic Development, Hair and Skin Development and Function, Organ Development, Organismal Development, Tissue Development	formation of skin	0.000847		-0.478	ADAMTS2,CDKN1A,CXCR3,DACT2,ERBB2IP,FOXE1,FST,GDF6,GRHL1,ITGA6,KIT,LAMB3,NAB1,PLK1,RUNX3,STAT3,TGM3,TRAF6,TXNIP,WAS	20
Cell-To-Cell Signaling and Interaction, Hematological System Development and Function, Immune Cell Trafficking	attachment of lymphocytes	0.00086			ITGB2,SELL,VAV1	3
Cellular Movement, Hematological System Development and Function, Immune Cell Trafficking	migration of lymphoblasts	0.00086			CCL5,ITGB2,ZAP70	3
Cell-To-Cell Signaling and Interaction, Hematological System Development and Function, Immune Cell Trafficking, Inflammatory Response	aggregation of leukocytes	0.000864		0.248	ITGB2,Ly6a (includes others),SELL,SELPLG,SPN,TRB	6
Cell-To-Cell Signaling and Interaction	binding of leukemia cell lines	0.000864		1.039	FERMT3,ITGA6,ITGB2,SELL,SELPLG,SPN	6
Cardiovascular System Development and Function, Cell-To-Cell Signaling and Interaction	binding of endothelial cell lines	0.000868		0.339	CNR2,ITGB2,SELL,SELPLG	4
Cellular Movement, Connective Tissue Development and Function, Hepatic System Development and Function	migration of hepatic stellate cells	0.000868	Increased	2	CCL4,CCL5,CXCR3,NCF1	4
Cellular Movement	extravasation of cells	0.000881	Increased	2.395	CCL3L3,CCL4,CCL5,CXCR3,ITGB2,SELL,TPH1	7
Cell-To-Cell Signaling and Interaction	attachment of cells	0.0009	Increased	2.234	CADM1,CD46,COMP,ITGA6,ITGB2,MAPK7,OLR1,RHOB,SELL,VAV1	10
Antimicrobial Response, Inflammatory Response	antimicrobial response	0.000902		0.64	BANF1,CCL4,CCL5,CD86,CEBPB,COTL1,DDX21,FCGR3A/FCGR3B,HCK,IFI44,IRF7,IRF8,ITCH,KIAA1549L,LYZ,NCF1,OASL,SNRPB,SPN,Tlr13,VAV1	21
Cancer, Hematological Disease, Immunological Disease, Organismal Injury and Abnormalities	chronic myeloproliferative neoplasm	0.00091			BMPR2,CEBPA,CSK,HCK,IRAK2,IRF8,KIT,LYN,PLK1,RASGRP4,SRSF1,STAT5A	12
Cell Death and Survival, Cellular Development, Cellular Function and Maintenance, Hematological System Development and Function, Hematopoiesis	self-renewal of hematopoietic progenitor cells	0.000912		-0.391	ARID1A,CDKN1A,Igtp,KIT,STAT5A	5
Cellular Movement, Hematological System Development and Function, Immune Cell Trafficking, Inflammatory Response	cell movement of macrophages	0.000915	Increased	2.423	BMPR2,CCL3L3,CCL4,CCL5,CDKN1A,CNR2,CXCR3,CYBB,HCK,ITGB2,P2RY6,PRCP,RHOB,S100A4,SELL,TRAF6	16
Cardiovascular System Development and Function, Organismal Development	angiogenesis	0.000922		1.696	ADAMTS2,ADRB2,BCLAF1,BMPR2,CCL5,CDKN1A,CHI3L1,CITED1,COMP,CSK,CXCR3,CYBB,EHD4,FERMT3,GATAD2A,HCK,IL6R,INADL,ITGB2,KIT,LRG1,MAPK7,NCF1,NDNF,OLR1,PKNOX1,PRCP,PTPRB,RAP1B,RGS4,RHOB,RUNX2,RUNX3,S100A4,SELL,SERPINA3,SLC4A11,SPRED1,STAT3,STAT5A,TF,TRAF6	42
Cell Morphology	morphology of antigen presenting cells	0.000935			CDKN2B,CDKN2C,CEBPB,CHI3L1,CTSZ,HCK,RUNX3,SOAT1,WAS	9
Organ Morphology	morphology of skin	0.000945			ADAMTS2,ALOX12B,CDKN1A,CRH,FMOD,FOXE1,FST,IL36RN,ITGA6,ITGB2,NAB1,RUNX2,RUNX3,SOAT1,TGM3,TRAF6	16
DNA Replication, Recombination, and Repair	synthesis of DNA	0.000946		0.698	ADRM1,CCL5,CDK6,CDKN1A,CDKN2B,CDKN2C,CEBPA,CXCR3,FANCD2,MAPK7,NCF1,NR1I3,PHIP,PLK1,RAP1B,RGS4,RUNX2,SH2D1A,STAT3,STAT5A,TP53BP2,UHRF1	22
Cellular Development, Hematological System Development and Function, Hematopoiesis	differentiation of phagocytes	0.000948		1.035	CD300A,CDKN1A,CDKN2B,CEBPA,CNR2,GPR68,IRF7,IRF8,KIT,LYN,RUNX3,STAT3,STAT5A,Tnfsf9,TRAF6	15
Cell Cycle, Reproductive System Development and Function	meiosis of female germ cells	0.000949			CPEB1,FMN2,KIT,PRDM9,SUN1,TRIP13	6
Connective Tissue Disorders, Developmental Disorder, Hereditary Disorder, Organismal Injury and Abnormalities, Skeletal and Muscular Disorders	osteopetrosis	0.000949		-0.896	CEBPA,FERMT3,HCK,HCST,SBNO2,TRAF6	6
Cell Cycle	cell cycle progression of leukocytes	0.000951		0.64	CDKN1A,FCGR2B,KIT,Ly6a (includes others),STAT3,STAT5A,VAV1	7
Hematological System Development and Function, Inflammatory Response, Tissue Morphology	quantity of monocytes	0.00099		-1.175	CDKN1A,CEBPA,FCGR2B,GPR68,IRF8,ITGB2,Ly6a (includes others),SELL,WAS	9
Cellular Development, Cellular Growth and Proliferation, Hematological System Development and Function	expansion of lymphocytes	0.00099		-0.208	CD86,CDKN2C,CXCR3,FCGR2B,IL6R,IRF8,LCP2,STAT3,STAT5A,Tnfsf9,TRB,ZAP70	12
Cell Morphology, Cellular Assembly and Organization, Cellular Function and Maintenance	formation of lamellipodia	0.000993		1.58	CNR2,CXCR3,FERMT3,ITGA6,KIT,LCP2,LRRC16A,NCF2,RHOB,TRIP10,VAV1	11
Lipid Metabolism, Molecular Transport, Small Molecule Biochemistry	release of eicosanoid	0.000996		1.313	ALOX5AP,CCL5,CLEC7A,CNR2,FCGR2B,HCK,LYN,NTSR2,PLA2G2D,PLA2G5	10
Molecular Transport	quantity of metal ion	0.001		1.98	CACNA2D2,CCL3L3,CCL4,CCL5,CRH,CSK,CXCR3,CYBB,FCGR3A/FCGR3B,HTR7,LCP2,LYN,LYZ,PLA2G5,PLCB2,S100A4,SELL,SLC4A11,SPN,TRB,TXNIP,VAV1,WAS	23
Cellular Movement	extravasation	0.00102	Increased	2.585	ALOX5AP,CCL3L3,CCL4,CCL5,CXCR3,ITGB2,SELL,TPH1	8
Cellular Compromise	respiratory burst	0.00103		0.831	CYBB,HCK,IRF8,ITGB2,LYN,NCF1,NCF2	7
Inflammatory Response, Organismal Functions	fever	0.00103	Increased	2.224	CCL3L3,CCL4,CRH,IL6R,STAT3	5
Cell-To-Cell Signaling and Interaction, Cellular Movement, Hematological System Development and Function, Immune Cell Trafficking, Inflammatory Response	chemoattraction of lymphocytes	0.00103		1.948	CCL4,CCL5,CXCR3,S100A4	4
Cellular Development, Hematological System Development and Function, Hematopoiesis	differentiation of mast cells	0.00103		1.091	CD300A,CEBPA,KIT,STAT5A	4
Embryonic Development, Nervous System Development and Function, Organ Development	stratification of cerebral cortex	0.00103			ITGA6,LMNB2,TP53BP2,TTL	4
Cell-To-Cell Signaling and Interaction, Hematological System Development and Function, Immune Cell Trafficking, Inflammatory Response	activation of myeloid cells	0.00106		1.793	CCL4,CCL5,CD300A,CD86,CEBPB,CHI3L1,CNR2,CRH,CYBB,FCGR2B,HCK,ITGB2,KIT,LCP2,LYN,SBNO2,SELL,STAT3,VAV1	19
Dermatological Diseases and Conditions	loss of hair	0.00111		-0.378	BCL2A1,CNR2,ITGB2,SCD,SOAT1,SRD5A1,SRD5A2,TGM3,TRAF6	9
Cancer, Cardiovascular Disease, Organismal Injury and Abnormalities	capillary hemangioma	0.00111			ABCC2,ADRB2,AFF3,ALOX12B,BCL2L2,CCDC6,CDKN1A,CDKN2C,CRLF2,ERBB2IP,FANCD2,FCGR3A/FCGR3B,KIT,LIFR,RHPN2,STAT3,ZNF217	17
Nervous System Development and Function, Tissue Morphology	quantity of neurons	0.00112		0.277	ABCA1,ADRB2,BCLAF1,CACNA2D2,CDKN1A,CNTN5,CYBB,DFNB31,ERBB2IP,FST,HTR7,LIFR,MAPK7,NLGN1,NRCAM,NRN1,OLIG2,PTPRN2,RHOB,RUNX3,SNCG,TAP1	22
Organismal Development, Reproductive System Development and Function	development of reproductive system	0.00113		1.331	ABCA1,ADAMTS2,ADRM1,ALKBH1,ARHGDIB,BCL2L2,CADM1,CDK6,CDKN2B,CDKN2C,CEBPA,CEBPB,CITED1,CPEB1,EHD4,FANCD2,FMN2,FST,KIT,LIFR,LIN28A,PRDM9,PTPRN2,RUNX2,SCX,SLC19A2,SRD5A2,STAT3,STAT5A,TF,TMEM119,TMSB10/TMSB4X,TRAF6,TRIP13,ZFP37	35
Organismal Development	morphology of body cavity	0.00114			ABCA1,ARHGDIB,BMPR2,CD86,CDK6,CDKN1A,CDKN2B,CDKN2C,CEBPA,CEBPB,CLEC7A,CPEB1,CRH,CYBB,EHD4,FCGR2B,FMN2,FMOD,GLCE,HCK,HCST,IRF7,IRF8,ITGA6,ITGB2,KIF26A,LCP2,LGMN,LMNB2,LYN,MAPK7,MGLL,NCF1,NR1I3,OCLN,PCTP,RUNX2,SELL,SLC22A4,SOAT1,SRD5A1,SRD5A2,STAT3,STAT5A,SUN1,SYNE1,TIMP4,TRAF6,TRB,TXNIP,VAV1,WAS,ZAP70	53
Cellular Movement, Hematological System Development and Function	migration of hematopoietic progenitor cells	0.00114		1.673	CCL3L3,CCL4,CCL5,ITGA6,ITGB2,ZAP70	6

## Sheet: 2 wks
S4 File. TBI-associated genes in all significant Diseases and Functions pathways in cortex. Genes for each post-injury interval listed in separate tabs.
Categories	Diseases or Functions Annotation	p-Value	Predicted Activation State	Activation z-score	Flags	Molecules	# Molecules
Cellular Function and Maintenance	function of blood cells	4.56e-69		-0.69		ABCA1,ABL1,ADD2,ADGRE1,ADRB2,AIM2,AKAP13,ALOX5,ARHGDIB,ATF3,AXL,B2M,BAK1,BATF3,BCL2A1,BCL2L1,BTK,C3,C3AR1,CAPG,CARD11,CASP8,CBX2,CCL2,Ccl2,CCR5,CD14,CD22,Cd24a,CD274,CD300A,CD300LF,CD4,CD40,CD44,CD72,CD74,CD86,CD9,CDKN2C,CEBPG,CNN2,CNR2,CR1L,CSF1,CSF1R,CTSC,CTSS,CTSZ,CX3CR1,CXCL10,CXCL13,CYBB,DOCK8,DOK1,EBAG9,EGR1,ELF1,ERAP1,FCER1G,FCGR1A,FCGR2A,FCGR2B,FES,FGR,FUT7,FYB1,GNAI3,GPNMB,GPR183,GPR84,G…	178
Cellular Function and Maintenance	function of leukocytes	4.34e-66		-0.253		ABL1,ADGRE1,ADRB2,AIM2,AKAP13,ALOX5,ARHGDIB,ATF3,AXL,B2M,BATF3,BCL2A1,BCL2L1,BTK,C3,C3AR1,CAPG,CARD11,CASP8,CCL2,Ccl2,CCR5,CD14,CD22,CD274,CD300A,CD300LF,CD4,CD40,CD44,CD72,CD74,CD86,CD9,CDKN2C,CEBPG,CNN2,CNR2,CSF1,CSF1R,CTSC,CTSS,CTSZ,CX3CR1,CXCL10,CXCL13,CYBB,DOCK8,DOK1,EBAG9,EGR1,ELF1,ERAP1,FCER1G,FCGR1A,FCGR2A,FCGR2B,FES,FGR,FUT7,FYB1,GNAI3,GPNMB,GPR183,GPR84,GRN,HCK,HCST,HLA-A,HLA-DQB1,HLA-G…	166
Cellular Movement	cell movement of blood cells	1.06e-54	Increased	5.149		ABCA1,ABL1,ACKR1,ADRB2,ADRB3,AIF1,ALOX5,ALOX5AP,ANXA1,BATF,BDNF,BTK,C2,C3,C3AR1,C4A/C4B,C5AR1,CAPG,CASP1,CAST,CBFB,CCL2,Ccl2,CCL3L3,CCL4,Ccl6,Ccl7,Ccl9,CCR5,CD14,CD1D,CD22,Cd24a,CD274,CD300LF,CD4,CD40,CD44,CD48,CD63,CD74,CD86,CD9,CD93,CDH3,CEBPA,CFH,CHUK,CIB1,CLU,CNN2,CNR2,CR1L,CSF1,CSF1R,CSF2RA,CSF3R,CTSC,CTSS,CTSV,CTSZ,CX3CL1,CX3CR1,CXCL10,CXCL13,CXCL16,CXCL17,CYBB,CYP26B1,DOCK8,EDNRA,EDNRB,EGR…	204
Cellular Movement, Immune Cell Trafficking	leukocyte migration	2.32e-54	Increased	5.22		ABCA1,ABL1,ACKR1,ADRB2,ADRB3,AIF1,ALOX5,ALOX5AP,ANXA1,BATF,BTK,C2,C3,C3AR1,C4A/C4B,C5AR1,CAPG,CASP1,CAST,CBFB,CCL2,Ccl2,CCL3L3,CCL4,Ccl6,Ccl7,Ccl9,CCR5,CD14,CD1D,CD22,Cd24a,CD274,CD300LF,CD4,CD40,CD44,CD48,CD63,CD74,CD86,CD9,CD93,CDH3,CEBPA,CFH,CHUK,CIB1,CLU,CNN2,CNR2,CR1L,CSF1,CSF1R,CSF2RA,CSF3R,CTSC,CTSS,CTSV,CTSZ,CX3CL1,CX3CR1,CXCL10,CXCL13,CXCL16,CXCL17,CYBB,CYP26B1,DOCK8,EDNRA,EDNRB,EGR1,F10…	203
Hematological System Development and Function, Tissue Morphology	quantity of leukocytes	1.61e-53	Increased	2.596		ABCA1,ABL1,ACHE,AKAP13,ALOX5,APOBEC1,ARHGDIB,ATF3,AXL,B2M,B4GALNT1,BAK1,BATF,BATF3,BCL11A,BCL2A1,BCL2L1,BDNF,Bhlhe41,BLNK,Bst2,BTK,C1QA,C3,C3AR1,C4A/C4B,C5AR1,CACNA1A,CARD11,CASP8,CBFA2T3,CBFB,CCL2,Ccl2,CCL3L3,CCL4,Ccl7,Ccl9,CCR5,CD101,CD180,CD1D,CD22,Cd24a,CD274,CD300A,CD300LF,CD4,CD40,CD44,CD48,CD72,CD74,CD83,CD86,CDKN2C,CEBPA,CFH,CHUK,CLEC4A,CNN2,CNR2,CSF1,CSF1R,CSF3R,CTSD,CTSS,CTSV,CX3CL1,CX3…	207
Hematological System Development and Function, Tissue Morphology	quantity of blood cells	4.96e-53	Increased	2.502		ABCA1,ABL1,ACHE,ADD2,AKAP13,ALOX5,APOBEC1,ARHGDIB,ATF3,AXL,B2M,B4GALNT1,BAK1,BATF,BATF3,BCL11A,BCL2A1,BCL2L1,BDNF,Bhlhe41,BLNK,Bst2,BTK,C1QA,C3,C3AR1,C4A/C4B,C5AR1,CACNA1A,CARD11,CASP8,CBFA2T3,CBFB,CCL2,Ccl2,CCL3L3,CCL4,Ccl7,Ccl9,CCR5,CD101,CD180,CD1D,CD22,Cd24a,CD274,CD300A,CD300LF,CD4,CD40,CD44,CD48,CD72,CD74,CD83,CD86,CD9,CDKN2C,CEBPA,CFH,CHUK,CIB1,CLEC4A,CNN2,CNR2,CSF1,CSF1R,CSF3R,CTSD,CTSS,C…	221
Cellular Movement, Hematological System Development and Function, Immune Cell Trafficking	cell movement of leukocytes	1.35e-48	Increased	4.828		ABCA1,ABL1,ACKR1,ADRB2,ADRB3,AIF1,ALOX5,ALOX5AP,ANXA1,BATF,BTK,C2,C3,C3AR1,C4A/C4B,C5AR1,CAPG,CASP1,CAST,CBFB,CCL2,Ccl2,CCL3L3,CCL4,Ccl6,Ccl9,CCR5,CD14,CD1D,CD22,CD274,CD300LF,CD4,CD40,CD44,CD48,CD63,CD74,CD86,CD9,CD93,CDH3,CEBPA,CFH,CHUK,CNN2,CNR2,CR1L,CSF1,CSF1R,CSF2RA,CSF3R,CTSS,CTSV,CTSZ,CX3CL1,CX3CR1,CXCL10,CXCL13,CXCL16,CXCL17,CYBB,CYP26B1,DOCK8,EDNRA,EDNRB,F10,FAS,FCER1G,FCGR2A,FCGR2B,FCGR…	180
Hematological System Development and Function, Tissue Morphology	quantity of mononuclear leukocytes	1.13e-47	Increased	3.908		ABL1,AKAP13,APOBEC1,ARHGDIB,AXL,B2M,BAK1,BATF,BATF3,BCL11A,BCL2A1,BCL2L1,BDNF,Bhlhe41,BLNK,Bst2,BTK,C3,C3AR1,C5AR1,CARD11,CASP8,CBFA2T3,CBFB,CCL2,Ccl2,CCL4,Ccl7,CCR5,CD180,CD1D,CD22,Cd24a,CD274,CD300LF,CD4,CD40,CD44,CD48,CD72,CD74,CD83,CD86,CDKN2C,CEBPA,CHUK,CLEC4A,CNN2,CNR2,CSF1,CSF1R,CSF3R,CTSD,CTSS,CTSV,CX3CL1,CX3CR1,CXCL10,CXCL13,CXCL16,DAPP1,DNASE2,DOCK8,DOK1,EGR1,ELF1,ETS2,FAS,FCER1G,FCGR1A…	173
Hematological System Development and Function, Tissue Morphology	quantity of lymphocytes	2.68e-46	Increased	3.904		ABL1,AKAP13,APOBEC1,ARHGDIB,AXL,B2M,BAK1,BATF,BATF3,BCL11A,BCL2A1,BCL2L1,BDNF,Bhlhe41,BLNK,Bst2,BTK,C3,C3AR1,C5AR1,CARD11,CASP8,CBFA2T3,CBFB,CCL2,Ccl2,CCL4,CCR5,CD180,CD1D,CD22,Cd24a,CD274,CD300LF,CD4,CD40,CD44,CD48,CD72,CD74,CD83,CD86,CDKN2C,CHUK,CLEC4A,CNR2,CSF1,CSF1R,CTSD,CTSS,CTSV,CX3CR1,CXCL10,CXCL13,CXCL16,DAPP1,DNASE2,DOCK8,DOK1,EGR1,ELF1,ETS2,FAS,FCER1G,FCGR1A,FCGR2A,FCGR2B,FES,FLI1,FYB1,…	167
Infectious Diseases	infection of mammalia	1.67e-45	Decreased	-5.461		ABL1,AIM2,AQP4,B2M,BATF3,BCL2A1,Bst2,C1QA,C3,C4A/C4B,C5AR1,CAPG,CASP1,CASP8,Ccl2,CCL3L3,CCR5,CD14,CD1D,Cd24a,CD274,CD4,CD40,CD44,CD74,CH25H,CX3CR1,CXCL10,CXCL16,CYBB,DHX58,EBAG9,EIF2AK2,FCER1G,FCGR1A,FCGR2B,FCN1,Fcna,FES,FGR,FUT7,GBP2,GPR34,GRN,HCK,HLA-DQB1,HLA-G,HMOX1,IFI30,Ifi47,IFIT2,IFNGR1,IL10RA,IL13RA1,IL18,IL1RN,IL2RG,IL4R,IRF1,IRF5,IRF7,IRF8,Irgm1,ISG15,ITGAM,ITGB2,LCN2,LCP1,LGALS3,LY96,M…	107
Tissue Morphology	quantity of cells	2.23e-44	Increased	2.62		A2M,ABCA1,ABL1,ACHE,ADD2,ADRB2,AKAP13,ALOX5,ANK3,ANXA1,APOBEC1,ARHGDIB,ARSB,ATF3,ATP2B2,ATRX,ATXN2,AXL,B2M,B4GALNT1,BAK1,BATF,BATF3,BCL11A,BCL2A1,BCL2L1,BDNF,Bhlhe41,BLNK,Bst2,BTK,C1QA,C3,C3AR1,C4A/C4B,C5AR1,CACNA1A,CACNA1D,CACNA1G,CAMK2A,CARD11,CASP1,CASP8,CBFA2T3,CBFB,CCKBR,CCL2,Ccl2,CCL3L3,CCL4,Ccl7,Ccl9,CCR5,CD101,CD180,CD1D,CD22,Cd24a,CD274,CD300A,CD300LF,CD4,CD40,CD44,CD48,CD63,CD72,CD74,CD…	291
Inflammatory Response	inflammatory response	2.13e-43	Increased	4.413		A2M,ABCD1,ACHE,ACKR1,ADRB2,AIF1,ALOX5,ALOX5AP,ANXA1,ATF3,AXL,BCL2A1,BDNF,BLNK,C3,C3AR1,C5AR1,CAPG,CASP1,CASP4,CASP8,CCL2,Ccl2,CCL3L3,CCL4,CCR5,CD14,CD1D,CD4,CD40,CD44,CD63,CD74,CD9,CEBPD,CFH,CHUK,CLEC4A,CNR2,CR1L,CSF1,CSF1R,CSF2RA,CSF3R,CTSS,CX3CL1,CX3CR1,CXCL10,CXCL13,CXCL16,CYBA,CYBB,CYP26B1,EDNRA,EDNRB,EGR1,FCER1G,FCGR1A,FCGR2A,FCGR2B,Fcna,FGF2,FGR,GCNT1,GNAI3,GNAZ,GPSM3,GPX1,GRN,HCK,HDAC4,HLA…	172
Cell-To-Cell Signaling and Interaction	activation of cells	8.28e-43	Increased	5.298		ACHE,ADRB3,ANK3,ANXA1,AQP4,ATF3,AXL,B2M,BAK1,BCL2A1,BCL2L1,BDNF,BLNK,BMP2K,BMPER,BTK,C1QA,C3,C3AR1,C4A/C4B,C5AR1,CACNA1A,CARD11,CASP1,CASP8,CAST,CCL2,Ccl2,CCL4,Ccl6,Ccl9,CCR5,CD14,CD180,CD1D,CD22,Cd24a,CD274,CD300A,CD300LF,CD37,CD4,CD40,CD44,CD48,CD63,CD72,CD74,CD83,CD86,CD9,CD93,CFH,CHRNA4,CHUK,CLIC1,CNR2,CR1L,CSF1,CSF1R,CTSH,CTSS,CX3CL1,CX3CR1,CXCL10,CYBB,DAPP1,EIF2AK2,ENTPD2,ERAP1,F10,FAS,FCER…	196
Cellular Movement	migration of cells	1.42e-41	Increased	4.942		A2M,ABCA1,ABI3,ABL1,Acan,ACKR1,ACP5,ADAM19,ADRB2,ADRB3,AIF1,ALOX5,ALOX5AP,ANXA1,ANXA3,APBA1,AQP4,ARHGDIB,ATF3,AURKA,AXL,B3GAT1,BATF,BCAS3,BCL2L1,BDNF,BTK,C2,C3,C3AR1,C4A/C4B,C5AR1,CACNA1D,CAMKK2,CAPG,CARD10,CASP1,CASP8,CAST,CBFB,CCL2,Ccl2,CCL3L3,CCL4,Ccl6,Ccl7,Ccl9,CCR5,CD14,CD1D,CD22,Cd24a,CD274,CD300LF,CD4,CD40,CD44,CD48,CD63,CD74,CD82,CD86,CD9,CD93,CDH3,CDK1,CDKN2C,CEBPA,CELSR2,CELSR3,CFH,CHRM…	301
Cellular Development, Cellular Growth and Proliferation, Hematological System Development and Function	proliferation of mononuclear leukocytes	1.42e-40		1.456		A2M,ABL1,ADRB2,AIF1,AKAP13,ANXA1,ARHGDIB,AXL,B2M,BATF,BCL11A,BCL2A1,BCL2L1,Bhlhe41,BLNK,BTK,C3,C5AR1,CARD11,CASP8,CBFB,CBX2,CCL2,Ccl2,CCL4,CCR5,CD14,CD180,CD1D,CD22,Cd24a,CD274,CD2AP,CD300A,CD37,CD4,CD40,CD44,CD48,CD72,CD74,CD83,CD86,CDKN2C,CHUK,CLEC4A,CNR2,CR1L,CSF1,CSF1R,CSF2RA,CTSD,CTSZ,DAPP1,DOCK8,DOK1,EGR1,EIF2AK2,ELF1,ERAP1,ETS2,FAS,FCER1G,FCGR2A,FCGR2B,FCGR3A/FCGR3B,FLI1,FOXJ1,FTL,FYB1,GCN…	163
Cellular Development, Cellular Growth and Proliferation, Hematological System Development and Function	proliferation of immune cells	9.78e-40		1.62		A2M,ABL1,ADRB2,AIF1,AKAP13,ANXA1,ARHGDIB,AXL,B2M,BATF,BCL11A,BCL2A1,BCL2L1,Bhlhe41,BLNK,BTK,C3,C5AR1,CARD11,CASP8,CBFB,CBX2,CCL2,Ccl2,CCL4,CCR5,CD14,CD180,CD1D,CD22,Cd24a,CD274,CD2AP,CD300A,CD37,CD4,CD40,CD44,CD48,CD72,CD74,CD83,CD86,CDKN2C,CEBPA,CHUK,CLEC4A,CNR2,CR1L,CSF1,CSF1R,CSF2RA,CSF3R,CTSD,CTSZ,CXCL10,CXCL16,DAPP1,DOCK8,DOK1,EGR1,EIF2AK2,ELF1,ERAP1,ETS2,FAS,FCER1G,FCGR2A,FCGR2B,FCGR3A/FCGR…	169
Cell-To-Cell Signaling and Interaction, Hematological System Development and Function	activation of blood cells	1.17e-39	Increased	4.955		ACHE,ANXA1,ATF3,AXL,B2M,BAK1,BCL2L1,BDNF,BLNK,BMP2K,BTK,C1QA,C3,C3AR1,C4A/C4B,C5AR1,CARD11,CASP1,CASP8,CCL2,Ccl2,CCL4,CCR5,CD14,CD180,CD1D,CD22,Cd24a,CD274,CD300A,CD300LF,CD37,CD4,CD40,CD44,CD48,CD63,CD72,CD74,CD83,CD86,CD93,CFH,CHRNA4,CHUK,CLIC1,CNR2,CR1L,CSF1,CSF1R,CTSH,CTSS,CX3CL1,CX3CR1,CXCL10,CYBB,DAPP1,ENTPD2,ERAP1,F10,FAS,FCER1G,FCGR1A,FCGR2A,FCGR2B,FCGR3A/FCGR3B,FOXJ1,GRN,HCK,HDAC4,HLA-A,…	160
Cellular Development, Cellular Growth and Proliferation, Hematological System Development and Function	proliferation of lymphocytes	1.52e-39		1.343		A2M,ABL1,ADRB2,AIF1,AKAP13,ANXA1,ARHGDIB,AXL,B2M,BATF,BCL11A,BCL2A1,BCL2L1,Bhlhe41,BLNK,BTK,C3,C5AR1,CARD11,CASP8,CBFB,CBX2,CCL2,Ccl2,CCL4,CCR5,CD14,CD180,CD1D,CD22,Cd24a,CD274,CD2AP,CD300A,CD37,CD4,CD40,CD44,CD48,CD72,CD74,CD83,CD86,CDKN2C,CHUK,CLEC4A,CNR2,CR1L,CSF2RA,CTSD,CTSZ,DAPP1,DOCK8,DOK1,EGR1,EIF2AK2,ELF1,ERAP1,ETS2,FAS,FCER1G,FCGR2A,FCGR2B,FCGR3A/FCGR3B,FLI1,FOXJ1,FTL,FYB1,GCNT1,GPR183,G…	160
Cellular Function and Maintenance	function of phagocytes	1.68e-39		0.152		AIM2,ALOX5,AXL,BATF3,BCL2A1,BTK,C3,CAPG,CASP8,Ccl2,CCL2,CD14,CD274,CD300A,CD300LF,CD40,CD9,CNN2,CNR2,CSF1,CSF1R,CTSZ,CXCL10,CYBB,DOCK8,DOK1,EGR1,FCER1G,FCGR1A,FCGR2A,FCGR2B,FES,FGR,FUT7,GPNMB,GRN,HCK,HLA-G,HSPB1,ICAM1,IL18,IL2RG,IL4R,IRF1,ITGAL,ITGAM,ITGB2,LAT2,LCN2,LCP1,LGALS3,LGMN,LY96,LYN,MAP4K1,Mt1,NCF1,NFATC2,NFKB2,NLRP3,NOD1,P2RY6,PCTP,PLA2G4A,PLAC8,PLAU,PLAUR,PLCB2,PLCG2,PLD2,PRKCD,PTGER4,…	94
Cellular Function and Maintenance	function of mononuclear leukocytes	2.38e-39		-0.662		ABL1,ADGRE1,ADRB2,AKAP13,ARHGDIB,ATF3,B2M,BATF3,BCL2L1,BTK,C3AR1,CARD11,CCL2,Ccl2,CCR5,CD22,CD274,CD4,CD40,CD44,CD72,CD74,CD86,CDKN2C,CEBPG,CNR2,CSF1,CTSC,CTSS,CX3CR1,CXCL10,CXCL13,EBAG9,ELF1,ERAP1,FCER1G,FCGR2A,FYB1,GNAI3,GPR183,GPR84,HCST,HLA-A,HLA-DQB1,HLA-G,ICAM1,ICOSLG/LOC102723996,IFNGR1,IL10RA,IL13RA1,IL16,IL18,IL2RG,IL4R,IRF1,IRF5,IRF7,IRF8,ITGAL,KCNN4,LAG3,LAT2,LCP1,LGMN,LYN,MAP2K3,MCL1,…	100
Inflammatory Response	immune response of cells	7.15e-39	Increased	5.718		ABCA1,ABL1,ANXA1,ANXA3,AQP4,AXL,BAK1,BATF3,BCL2L1,BTK,C1QA,C3,C3AR1,C5AR1,CAPG,CARD11,CASP1,CASP8,CCL2,Ccl2,CD14,CD180,CD1D,CD22,CD274,CD4,CD40,CD44,CD48,CD68,CD74,CD83,CD86,CD93,CH25H,CNN2,CSF1,CSF3R,CTSD,CTSS,CXCL10,CYBA,DHX58,DOCK8,EIF2AK2,ERAP1,ETS2,F10,FAS,FCER1G,FCGR1A,FCGR2A,FCGR2B,FCGR3A/FCGR3B,FCN1,FGR,GPR18,HCK,HLA-A,HLA-DQB1,HMOX1,HPGDS,HSPB1,ICAM1,ICOSLG/LOC102723996,IFNGR1,IL10RA,IL1…	136
Cellular Movement	cell movement	2.38e-38	Increased	5.07		A2M,ABCA1,ABI3,ABL1,Acan,ACKR1,ACP5,ADAM19,ADRB2,ADRB3,AIF1,ALOX5,ALOX5AP,ANXA1,ANXA3,APBA1,AQP4,ARHGAP22,ARHGDIB,ARPC1B,ATF3,AURKA,AXL,B3GAT1,BATF,BCAS3,BCL2L1,BDNF,BIN2,BTK,C2,C3,C3AR1,C4A/C4B,C5AR1,CACNA1D,CAMKK2,CAPG,CARD10,CASP1,CASP8,CAST,CBFB,CCL2,Ccl2,CCL3L3,CCL4,Ccl6,Ccl7,Ccl9,CCR5,CD14,CD1D,CD22,Cd24a,CD274,CD300LF,CD4,CD40,CD44,CD48,CD63,CD74,CD82,CD86,CD9,CD93,CDH3,CDK1,CDKN2C,CEBPA,C…	316
Cellular Development, Cellular Growth and Proliferation	proliferation of blood cells	3.38e-38		1.495		A2M,ABL1,ACHE,ADRB2,AIF1,AKAP13,ANXA1,ARHGDIB,AXL,B2M,BATF,BCL11A,BCL2A1,BCL2L1,Bhlhe41,BLNK,BTK,C3,C5AR1,CARD11,CASP8,CBFB,CBX2,CCL2,Ccl2,CCL3L3,CCL4,CCR5,CD14,CD180,CD1D,CD22,Cd24a,CD274,CD2AP,CD300A,CD37,CD4,CD40,CD44,CD48,CD72,CD74,CD83,CD86,CDKN2C,CEBPA,CHUK,CLEC4A,CNR2,CR1L,CSF1,CSF1R,CSF2RA,CSF3R,CTSD,CTSZ,CXCL10,CXCL16,DAPP1,DOCK8,DOK1,EGR1,EIF2AK2,ELF1,ERAP1,ETS2,FAS,FCER1G,FCGR2A,FCGR2B…	173
Cell-To-Cell Signaling and Interaction, Hematological System Development and Function, Immune Cell Trafficking, Inflammatory Response	activation of leukocytes	4.23e-38	Increased	4.977		ACHE,ANXA1,ATF3,AXL,B2M,BAK1,BCL2L1,BDNF,BLNK,BMP2K,BTK,C1QA,C3,C3AR1,C4A/C4B,C5AR1,CARD11,CASP1,CASP8,CCL2,Ccl2,CCL4,CCR5,CD14,CD180,CD1D,CD22,Cd24a,CD274,CD300A,CD300LF,CD37,CD4,CD40,CD44,CD48,CD63,CD72,CD74,CD83,CD86,CD93,CFH,CHRNA4,CHUK,CNR2,CR1L,CSF1,CSF1R,CTSH,CTSS,CX3CL1,CX3CR1,CXCL10,CYBB,DAPP1,ERAP1,F10,FAS,FCER1G,FCGR1A,FCGR2A,FCGR2B,FCGR3A/FCGR3B,FOXJ1,GRN,HCK,HDAC4,HLA-A,HLA-DQB1,HLA-…	151
Cellular Function and Maintenance, Hematological System Development and Function	function of lymphocytes	5.89e-38		-0.987		ABL1,ADGRE1,ADRB2,AKAP13,ARHGDIB,ATF3,B2M,BATF3,BCL2L1,BTK,C3AR1,CARD11,Ccl2,CCR5,CD22,CD274,CD4,CD40,CD44,CD72,CD74,CD86,CDKN2C,CEBPG,CNR2,CTSC,CTSS,CX3CR1,CXCL10,CXCL13,EBAG9,ELF1,ERAP1,FCER1G,FCGR2A,FYB1,GNAI3,GPR183,GPR84,HCST,HLA-A,HLA-DQB1,HLA-G,ICAM1,ICOSLG/LOC102723996,IFNGR1,IL10RA,IL13RA1,IL16,IL18,IL2RG,IL4R,IRF1,IRF5,IRF7,IRF8,ITGAL,KCNN4,LAG3,LAT2,LCP1,LGMN,LYN,MAP2K3,MCL1,Mt1,MYO1G,…	98
Immunological Disease	systemic autoimmune syndrome	4.06e-36		1.117		ABCA1,ABCC8,ACTA1,ADRB2,AIF1,AIM2,AKAP13,ALOX5,ALOX5AP,ANXA1,ARHGAP15,ARHGDIB,ATXN2,B2M,BCL2L1,BDNF,BLNK,C1QA,C1S,C2,C3,C3AR1,C4A/C4B,C5AR1,C9orf72,CACNA1C,CACNA1D,CAPG,CASP1,CASP4,CASP8,CCL2,Ccl2,CCL3L3,CCL4,Ccl6,Ccl7,Ccl9,CCR5,CD180,CD1D,CD22,CD274,CD300A,CD4,CD40,CD44,CD68,CD74,CD83,CD86,CFH,CLEC4A,Clec4a3,CLU,CSF1,CSF3R,CTSC,CTSS,CTSV,CUX2,CX3CR1,CXCL10,CXCL13,CXCL16,CYBB,DNASE2,ECHDC1,F10,FA…	195
Cellular Function and Maintenance	function of antigen presenting cells	4.83e-36				AIM2,AXL,BATF3,BTK,CAPG,CASP8,Ccl2,CCL2,CD14,CD274,CD40,CD74,CD9,CNN2,CNR2,CSF1,CSF1R,CTSS,CTSZ,CXCL10,CYBB,DOCK8,DOK1,EGR1,FCER1G,FCGR1A,FCGR2A,FCGR2B,FES,FGR,GPNMB,GRN,HCK,HSPB1,ICAM1,IFI30,IL18,IL2RG,IL4R,IRF1,ITGAM,LCP1,LGALS3,LGMN,LY96,LYN,MAP4K1,Mt1,NFKB2,NLRP3,NOD1,P2RY6,PCTP,PLA2G4A,PLAU,PLAUR,PLCG2,PTGER4,PYCARD,RGS1,RIPK3,SAMSN1,SLA,SPP1,STAT1,TCIRG1,TGFB1,TLR1,TLR2,TLR3,TLR6,TLR7,TNFRS…	79
Cellular Movement, Hematological System Development and Function, Immune Cell Trafficking, Inflammatory Response	cell movement of phagocytes	3.01e-35	Increased	5.515		ABCA1,ABL1,ACKR1,ADRB3,AIF1,ALOX5,ALOX5AP,ANXA1,BTK,C2,C3,C3AR1,C4A/C4B,C5AR1,CAPG,CASP1,CAST,CCL2,Ccl2,CCL3L3,CCL4,Ccl9,CCR5,CD14,CD300LF,CD4,CD40,CD44,CD74,CD86,CD9,CFH,CHUK,CNN2,CNR2,CSF1,CSF1R,CSF2RA,CSF3R,CTSS,CTSV,CTSZ,CX3CL1,CX3CR1,CXCL10,CXCL13,CXCL17,CYBB,DOCK8,EDNRA,EDNRB,F10,FAS,FCER1G,FCGR2A,FGR,FUT7,GCNT1,GNAI3,GPR18,GRN,HCK,HMOX1,HSPB1,ICAM1,ICAM2,IFNGR1,IL10RA,IL16,IL18,IL1RN,IL4R,…	128
Cell-To-Cell Signaling and Interaction, Inflammatory Response	immune response of leukocytes	5.76e-35	Increased	4.602		ABCA1,ABL1,ANXA1,AXL,BAK1,BATF3,BCL2L1,BTK,C3,C3AR1,C5AR1,CAPG,CARD11,CASP1,CASP8,Ccl2,CCL2,CD14,CD180,CD1D,CD274,CD40,CD44,CD48,CD68,CD74,CD86,CD93,CH25H,CNN2,CTSS,CXCL10,DOCK8,FAS,FCER1G,FCGR1A,FCGR2A,FCGR2B,FCGR3A/FCGR3B,FCN1,FGR,GPR18,HCK,HLA-DQB1,HMOX1,HPGDS,ICAM1,ICOSLG/LOC102723996,IFNGR1,IL10RA,IL10RB,IL18,IRF8,ISG15,ITGAL,ITGAM,ITGB2,LCN2,LCP2,LGALS3,LY96,LYN,MAP4K1,MKL1,MYO1G,NFATC2,PLA…	90
Cell Death and Survival	cell death of blood cells	4.71e-34	Increased	3.162		ABL1,AIM2,ANXA1,ATF3,BAK1,BCL11A,BCL2A1,BCL2L1,BLNK,BTK,C1QA,C3,C3AR1,CARD11,CASP1,CASP4,CASP6,CASP7,CASP8,CAST,CBFB,CCL2,Ccl2,CCL3L3,CCL4,CCR5,CD14,CD22,Cd24a,CD274,CD300A,CD4,CD40,CD44,CD48,CD74,CD86,CD9,CDK1,CEBPA,CHUK,CLU,CNR2,CSF1,CSF1R,CSF2RA,CTSD,CX3CL1,CXCL10,CYBB,DHX58,DNASE2,DOCK8,EBAG9,EDNRB,EGR1,EIF2AK2,ETS2,FAS,FCER1G,FCGR1A,FCGR2B,FCGR3A/FCGR3B,FGF2,FLI1,GCNT1,GPR132,GSK3B,HCK,HCST,…	144
Hematological System Development and Function, Inflammatory Response, Tissue Morphology	quantity of phagocytes	1.42e-33		0.544		ABCA1,ABL1,ATF3,B2M,B4GALNT1,BATF3,BCL11A,BCL2A1,Bhlhe41,C1QA,C3,C3AR1,C4A/C4B,C5AR1,CACNA1A,CBFA2T3,CCL2,Ccl2,CCL3L3,Ccl7,Ccl9,CCR5,CD1D,CD300A,CD40,CD83,CD86,CEBPA,CFH,CHUK,CLEC4A,CNN2,CNR2,CSF1,CSF1R,CSF3R,CTSS,CTSV,CX3CL1,CX3CR1,CXCL10,CXCL13,CXCL17,CYBB,DOCK8,DOK1,FAS,FCER1G,FCGR1A,FCGR2A,FCGR2B,FES,FLI1,FUT7,GCNT1,GPR132,GPR183,HCK,ICAM1,IFNGR1,IL18,IL1RN,IL2RG,IL4R,IRF1,IRF8,ITGAL,ITGAM,IT…	106
Cellular Function and Maintenance, Hematological System Development and Function	function of myeloid cells	2.2e-33		1.103		AIM2,ALOX5,AXL,BCL2A1,C3AR1,CAPG,CASP8,Ccl2,CCL2,CD14,CD9,CNN2,CNR2,CSF1,CSF1R,CXCL10,CYBB,DOK1,EGR1,FCER1G,FCGR1A,FCGR2A,FCGR2B,FES,FGR,FUT7,GRN,HCK,HLA-G,HSPB1,ICAM1,ICAM2,IL18,IL2RG,IL4R,IRF1,ITGAL,ITGAM,ITGB2,LCP1,LGALS3,LGMN,LY96,LYN,Mt1,NCF1,NFKB2,NLRP3,NOD1,P2RY6,PCTP,PLA2G4A,PLAC8,PLAU,PLAUR,PLCB2,PLD2,PRKCD,PTGER4,PYCARD,RAC2,RIPK3,S100A4,SERPINB1,SPP1,STAT1,SYK,TCIRG1,TLR1,TLR2,TLR3,TLR…	75
Protein Synthesis	production of protein	2.55e-33		1.927		AKAP13,ATF3,AXL,B2M,BATF,BLNK,BTK,C1QA,C3AR1,C4A/C4B,C5AR1,CARD11,Ccl2,CCR5,CD180,CD1D,CD22,CD274,CD37,CD40,CD72,CD74,CD83,CD86,CH25H,CHRNA4,CHUK,CLEC4A,CR1L,CTSS,CXCL10,CYP7B1,DAPP1,DHRS4,DNASE2,DOCK8,DOK1,FAS,FCER1G,FCGR1A,FCGR2B,FLI1,FOXJ1,Ggta1,HEXB,HLA-DQB1,ICOSLG/LOC102723996,IFNGR1,IL13RA1,IL2RG,IL4R,IRF1,IRF8,ITGB2,LAT2,LDLR,LGALS3,LY86,LYN,Mt1,NFATC2,NFKB2,PIK3AP1,PLCB2,PRKCD,PTPN6,PTTG1…	90
Cell-To-Cell Signaling and Interaction	adhesion of blood cells	3.36e-33	Increased	3.45		A2M,ABL1,ADRB2,ANXA1,AXL,BMPER,BTK,C1QA,C3,C4A/C4B,CACNA1C,CCL2,Ccl2,CCL3L3,CCL4,CCR5,CD14,Cd24a,CD4,CD40,CD44,CD48,CD74,CD83,CD9,CIB1,CLU,CNR2,CSF1,CSF3R,CTSZ,CX3CL1,CX3CR1,CXCL10,CXCL13,CYBB,F10,FAS,FCER1G,FCGR1A,FCGR2A,FCGR3A/FCGR3B,FERMT3,FES,FGR,FUT7,FYB1,GPR132,HCK,HDAC4,ICAM1,ICAM2,ICOSLG/LOC102723996,IFNGR1,Irgm1,ITGAL,ITGAM,ITGB2,L1CAM,LCP1,LCP2,LGALS3,LSP1,LYN,MAP4K1,MSN,MYO1G,NFKB2,NT5…	98
Endocrine System Disorders, Gastrointestinal Disease, Metabolic Disease	diabetes mellitus	4.76e-33		0.504		A2M,AACS,ABCA1,ABCC8,ADRB2,ADRB3,AIF1,AIM2,ALOX5AP,ANXA1,ANXA11,ARHGAP15,ATXN2,B2M,BATF3,BCL2L1,BDNF,C1S,C2,C3,C3AR1,CACNA1A,CACNA1C,CACNA1D,CAPG,CAPN3,CASP1,CASP4,CASP8,CCL2,Ccl2,CCL3L3,CCL4,Ccl6,Ccl9,CCR5,CD180,CD1D,CD22,CD274,CD300A,CD4,CD40,CD44,CD74,CD86,CEBPD,CFH,CHRM4,CHUK,CLEC4A,Clec4a3,CLU,CNR2,COL16A1,COL6A1,CP,CPNE4,CTSH,CTSS,CTSV,CUX2,CX3CR1,CXCL10,CXCL13,CXCL16,CYBA,CYBB,DLGAP2,DPYSL…	192
Cellular Movement, Hematological System Development and Function, Immune Cell Trafficking	cell movement of myeloid cells	5.8e-33	Increased	5.007		ABCA1,ABL1,ACKR1,ADRB3,AIF1,ALOX5,ALOX5AP,ANXA1,BTK,C2,C3,C3AR1,C4A/C4B,C5AR1,CAPG,CASP1,CAST,CBFB,CCL2,Ccl2,CCL3L3,CCL4,CCR5,CD14,CD300LF,CD4,CD44,CD48,CD74,CD9,CFH,CHUK,CNN2,CNR2,CSF1,CSF1R,CSF2RA,CSF3R,CTSS,CTSV,CX3CL1,CX3CR1,CXCL10,CXCL17,CYBB,EDNRA,EDNRB,F10,FAS,FCER1G,FCGR2A,FGR,FUT7,GCNT1,GNAI3,GPR18,GRN,HCK,HMOX1,HSPB1,ICAM1,ICAM2,IFNGR1,IL16,IL18,IL1RN,IL4R,INHBA,Irgm1,ITGAL,ITGAM,ITGB2,…	123
Cell Death and Survival	cell death of immune cells	1.2e-32	Increased	3.313		ABL1,AIM2,ANXA1,ATF3,BAK1,BCL11A,BCL2A1,BCL2L1,BLNK,BTK,C1QA,C3,C3AR1,CARD11,CASP1,CASP4,CASP6,CASP7,CASP8,CAST,CBFB,CCL2,Ccl2,CCL4,CCR5,CD14,CD22,Cd24a,CD274,CD300A,CD4,CD40,CD44,CD48,CD74,CD86,CD9,CDK1,CEBPA,CHUK,CLU,CNR2,CSF1,CSF1R,CSF2RA,CTSD,CX3CL1,CXCL10,CYBB,DHX58,DOCK8,EGR1,EIF2AK2,ETS2,FAS,FCER1G,FCGR1A,FCGR2B,FCGR3A/FCGR3B,FGF2,GCNT1,GPR132,GSK3B,HCK,HCST,HLA-G,HMOX1,ICAM1,ICOSLG/LOC102…	137
Infectious Diseases	Bacterial Infections	1.41e-32	Decreased	-2.679		ADRB2,ADRB3,AIM2,ALOX5AP,B2M,BATF3,BLNK,C1QA,C1QB,C3,C4A/C4B,C5AR1,CAPG,CASP1,CASP4,CASP8,CCL2,CCL3L3,CCL4,CCR5,CD14,CD1D,CD22,CD274,CD4,CD40,CD44,CD83,CLU,CXCL10,CXCL13,CXCL16,CYBB,EBAG9,FCER1G,FCGR1A,FCGR2A,FCGR2B,FCGR3A/FCGR3B,FCN1,Fcna,FES,FGR,FUT7,GRIN1,GRN,HCK,HLA-G,ICAM1,IFI30,IFNGR1,IL16,IL18,IL1RN,IL2RG,IRF5,IRF7,IRF8,Irgm1,ITGAL,ITGAM,ITGB2,LCN2,LCP1,LGALS3,LTBP2,LY86,LY96,LYZ,MAP2K3,MM…	102
Humoral Immune Response, Protein Synthesis	production of antibody	2.53e-32		1.257		AKAP13,ATF3,AXL,B2M,BATF,BLNK,BTK,C1QA,C3AR1,C4A/C4B,CARD11,Ccl2,CCR5,CD180,CD1D,CD22,CD274,CD37,CD40,CD72,CD74,CD83,CD86,CH25H,CHRNA4,CLEC4A,CR1L,CTSS,CXCL10,CYP7B1,DAPP1,DHRS4,DNASE2,DOCK8,DOK1,FAS,FCER1G,FCGR1A,FCGR2B,FLI1,FOXJ1,Ggta1,HEXB,HLA-DQB1,ICOSLG/LOC102723996,IFNGR1,IL13RA1,IL2RG,IL4R,IRF1,IRF8,ITGB2,LAT2,LDLR,LGALS3,LY86,LYN,Mt1,NFATC2,NFKB2,PIK3AP1,PLCB2,PRKCD,PTPN6,PTTG1,PYCARD,RAS…	86
Cellular Development, Hematological System Development and Function	differentiation of blood cells	4.38e-32	Increased	3.688		ABL1,ACHE,ACVR1B,ADD2,ALOX5,ANXA1,APOBEC3B,ARL11,AXL,B2M,B4GALNT1,BATF,BATF3,BCL11A,BCL2A1,BCL2L1,Bhlhe41,BLNK,BTK,C1QC,C3AR1,C5AR1,CARD11,CASP8,CBFA2T3,CBFB,CBX2,CCL2,CD14,CD1D,Cd24a,CD274,CD300A,CD4,CD40,CD72,CD74,CD83,CD86,CEBPA,CEBPD,CIB1,CNN2,CNR2,CR1L,CSF1,CSF1R,CSF2RA,CSF3R,CXCL10,CYP26B1,DNASE2,EGR1,EIF2AK2,ELF1,ETS2,FAS,FCGR1A,FCGR2B,FES,FGF2,FLI1,FST,GCNT1,GNA15,GSK3B,HDAC4,HERC6,HHEX,H…	161
Endocrine System Disorders, Gastrointestinal Disease, Immunological Disease, Metabolic Disease	insulin-dependent diabetes mellitus	6.39e-32		1.124		ABCA1,ABCC8,AIF1,AIM2,ALOX5AP,ANXA1,ARHGAP15,ATXN2,B2M,C3AR1,CAPG,CASP1,CASP4,CCL2,Ccl2,CCL3L3,CCL4,Ccl6,Ccl9,CCR5,CD180,CD1D,CD22,CD274,CD300A,CD4,CD40,CD74,CD86,CFH,CLEC4A,Clec4a3,CTSS,CTSV,CUX2,CX3CR1,CXCL10,CXCL13,CXCL16,CYBB,FABP7,FCER1G,FCGR1A,FCGR2A,FCGR2B,FSTL4,GBP2,GPNMB,GPR18,GPR65,GPSM3,H2-Eb2,HCST,HERC6,HLA-A,HLA-DQB1,HLA-DRA,HLA-DRB5,ICAM1,IFI44,Ifi47,IFIT2,IFIT3,IFNGR1,IGF1,IL10RA,I…	107
Metabolic Disease	glucose metabolism disorder	8.74e-32		1.508		A2M,AACS,ABCA1,ABCC8,ACAT2,ACHE,ADRB2,ADRB3,AIF1,AIM2,ALOX5AP,ANXA1,ANXA11,ARHGAP15,ATF3,ATXN2,B2M,BATF3,BCL2L1,BDNF,C1QA,C1S,C2,C3,C3AR1,CACNA1A,CACNA1C,CACNA1D,CAPG,CAPN3,CASP1,CASP4,CASP8,CCKBR,CCL2,Ccl2,CCL3L3,CCL4,Ccl6,Ccl9,CCR5,CD180,CD1D,CD22,CD274,CD300A,CD4,CD40,CD44,CD74,CD86,CEBPA,CEBPD,CFH,CHRM4,CHUK,CLEC4A,Clec4a3,CLU,CNR2,COL16A1,COL6A1,CP,CPNE4,CTSH,CTSS,CTSV,CUX2,CX3CR1,CXCL10,CXC…	214
Cellular Development, Cellular Growth and Proliferation, Hematological System Development and Function	cell proliferation of T lymphocytes	1.33e-31		1.207		A2M,ABL1,ADRB2,AIF1,AKAP13,ANXA1,ARHGDIB,AXL,B2M,BATF,BCL2L1,Bhlhe41,C3,C5AR1,CARD11,CASP8,CBFB,CBX2,CCL2,Ccl2,CCL4,CCR5,CD14,CD1D,Cd24a,CD274,CD2AP,CD37,CD4,CD40,CD44,CD48,CD74,CD83,CD86,CDKN2C,CHUK,CR1L,CSF2RA,CTSD,CTSZ,DOCK8,DOK1,EGR1,EIF2AK2,ELF1,ERAP1,ETS2,FAS,FCER1G,FCGR2B,FCGR3A/FCGR3B,FOXJ1,FTL,FYB1,GCNT1,GRAP,GSK3B,HLA-DQB1,HLA-G,HMOX1,ICAM1,ICOSLG/LOC102723996,IFNGR1,IGF1,IL18,IL2RG,IL4…	128
Cellular Function and Maintenance, Inflammatory Response	phagocytosis	1.33e-31	Increased	6.133		ABCA1,ABL1,ANXA1,ANXA3,AXL,BTK,C1QA,C3,CAPG,Ccl2,CD14,CD22,CD4,CD44,CD48,CD93,CH25H,CNN2,CSF1,CSF3R,CXCL10,CYBA,CYBB,EIF2AK2,ERAP1,ETS2,F10,FAS,FCER1G,FCGR1A,FCGR2A,FCGR2B,FCGR3A/FCGR3B,FCN1,FGR,GPR18,HCK,HMOX1,ICAM1,ICOSLG/LOC102723996,IRF7,IRF8,ISG15,ITGAM,ITGB2,LAMP2,LCN2,LGALS3,LYN,MKL1,MSN,MYO1G,MYO7A,NCF1,NOD1,PLA2G4A,PLAU,PLAUR,PLD1,PLD2,PLD4,PRKCD,PROS1,PTGER4,PTPN6,PTPRC,PTX3,PYCARD,RAB2…	84
Cell-To-Cell Signaling and Interaction, Hematological System Development and Function, Immune Cell Trafficking	adhesion of immune cells	3.41e-31	Increased	3.047		A2M,ABL1,ANXA1,AXL,BMPER,BTK,C1QA,C3,CACNA1C,Ccl2,CCL2,CCL3L3,CCL4,CCR5,CD14,Cd24a,CD4,CD40,CD44,CD48,CD74,CD83,CD9,CLU,CNR2,CSF1,CSF3R,CTSZ,CX3CL1,CX3CR1,CXCL10,CXCL13,CYBB,F10,FAS,FCGR1A,FCGR2A,FCGR3A/FCGR3B,FERMT3,FES,FGR,FUT7,FYB1,GPR132,HCK,HDAC4,ICAM1,ICAM2,ICOSLG/LOC102723996,IFNGR1,Irgm1,ITGAL,ITGAM,ITGB2,L1CAM,LCP1,LCP2,LGALS3,LSP1,LYN,MAP4K1,MSN,MYO1G,NFKB2,NT5E,OLR1,PANX1,PLAU,PLAUR,PT…	91
Connective Tissue Disorders, Inflammatory Disease, Inflammatory Response, Skeletal and Muscular Disorders	inflammation of joint	4.71e-31	Increased	2.948		ABL1,Acan,ACTA1,ADRB2,ADRB3,AIF1,AKAP13,ALOX5,ALOX5AP,ANXA1,ARHGDIB,AXL,B2M,BDNF,BLNK,C1QA,C2,C3,C3AR1,C4A/C4B,C5AR1,C9orf72,CACNA1A,CACNA1C,CACNA1D,CASP1,CASP8,CCL2,Ccl2,CCL3L3,CCL4,Ccl6,Ccl7,Ccl9,CCR5,CD180,CD1D,CD274,CD4,CD40,CD44,CD68,CD72,CD74,CD83,CD86,CDK2AP2,CLEC4A,CLU,CR1L,CSF1,CSF1R,CSF3R,CTSC,CTSS,CXCL10,CXCL13,CXCL16,DNASE2,ECHDC1,ERAP1,F10,FAS,FCER1G,FCGR1A,FCGR2A,FCGR2B,FCGR3A/FCGR3…	170
Cell Death and Survival	apoptosis of blood cells	6.41e-31		1.85		ABL1,ANXA1,ATF3,BAK1,BCL11A,BCL2A1,BCL2L1,BLNK,BTK,C1QA,C3AR1,CASP1,CASP4,CASP6,CASP7,CASP8,CAST,CCL2,Ccl2,CCL3L3,CCL4,CCR5,CD14,CD22,Cd24a,CD274,CD4,CD40,CD44,CD9,CHUK,CNR2,CSF1,CSF2RA,CTSD,CX3CL1,CYBB,DHX58,DNASE2,DOCK8,EBAG9,EGR1,EIF2AK2,ETS2,FAS,FCER1G,FCGR1A,FCGR2B,FCGR3A/FCGR3B,FLI1,GPR132,GSK3B,HLA-G,ICAM1,ICOSLG/LOC102723996,IFNGR1,IGF1,IL18,IL1RN,IL2RG,IRF1,IRF5,IRF8,Irgm1,ISG15,ITGAM,IT…	112
Cellular Movement	cellular infiltration	7.13e-31	Increased	2.801		ACKR1,ADRB2,ADRB3,ALOX5AP,ANXA1,ANXA3,C2,C3,C3AR1,C4A/C4B,C5AR1,CASP1,CBFB,CCL2,Ccl2,CCL3L3,CCL4,CCR5,CD14,CD274,CD300LF,CD4,CD40,CD44,CD48,CD86,CD93,CDH3,CEBPA,CFH,CNR2,CR1L,CSF1,CSF1R,CTSS,CX3CL1,CXCL10,CXCL16,CYBB,FAS,FCER1G,FCGR2B,FGF2,FST,FUT7,GFAP,GPR18,HCK,HLA-A,HMOX1,HSPB1,ICAM1,IFNGR1,IL16,IL18,IL1RN,IL4R,IRF8,ITGAL,ITGAM,ITGB2,LAG3,LCN2,LCP2,LDLR,LGALS3,LTC4S,MMP2,NAAA,NCF1,NFATC2,NFKB2…	105
Cellular Movement	cellular infiltration of cells	8.19e-31	Increased	2.632		ACKR1,ADRB2,ADRB3,ALOX5AP,ANXA1,C2,C3,C3AR1,C4A/C4B,C5AR1,CASP1,CBFB,CCL2,Ccl2,CCL3L3,CCL4,CCR5,CD14,CD274,CD300LF,CD40,CD44,CD48,CD86,CD93,CDH3,CEBPA,CFH,CNR2,CR1L,CSF1,CSF1R,CX3CL1,CXCL10,CXCL16,CYBB,FAS,FCER1G,FCGR2B,FGF2,FUT7,GFAP,GPR18,HCK,HLA-A,HMOX1,HSPB1,ICAM1,IFNGR1,IL16,IL18,IL1RN,IL4R,ITGAL,ITGAM,ITGB2,LAG3,LCN2,LCP2,LDLR,LGALS3,LTC4S,MMP2,NAAA,NCF1,NFATC2,NFKB2,NLRP3,NT5E,PLA2G4A,PLA2…	99
Connective Tissue Disorders, Skeletal and Muscular Disorders	arthropathy	1.55e-30	Increased	3.025		ABL1,Acan,ACTA1,ADRB2,ADRB3,AIF1,AKAP13,ALOX5,ALOX5AP,ANXA1,ARHGDIB,AXL,B2M,BDNF,BLNK,C1QA,C2,C3,C3AR1,C4A/C4B,C5AR1,C9orf72,CACNA1A,CACNA1C,CACNA1D,CASP1,CASP8,CCL2,Ccl2,CCL3L3,CCL4,Ccl6,Ccl7,Ccl9,CCR5,CD180,CD1D,CD274,CD4,CD40,CD44,CD68,CD72,CD74,CD83,CD86,CDK2AP2,CLEC4A,CLU,CR1L,CSF1,CSF1R,CSF3R,CTSC,CTSS,CXCL10,CXCL13,CXCL16,DNASE2,ECHDC1,ERAP1,F10,FAS,FCER1G,FCGR1A,FCGR2A,FCGR2B,FCGR3A/FCGR3…	171
Cellular Movement, Hematological System Development and Function, Immune Cell Trafficking	cellular infiltration by leukocytes	2.19e-30	Increased	2.648		ACKR1,ADRB2,ADRB3,ALOX5AP,ANXA1,C2,C3,C3AR1,C4A/C4B,C5AR1,CASP1,CBFB,CCL2,Ccl2,CCL3L3,CCL4,CCR5,CD14,CD274,CD300LF,CD40,CD44,CD48,CD86,CD93,CDH3,CEBPA,CFH,CNR2,CR1L,CSF1,CSF1R,CX3CL1,CXCL10,CXCL16,CYBB,FAS,FCER1G,FCGR2B,FUT7,GFAP,GPR18,HCK,HLA-A,HMOX1,HSPB1,ICAM1,IFNGR1,IL16,IL18,IL1RN,IL4R,ITGAL,ITGAM,ITGB2,LAG3,LCN2,LDLR,LGALS3,LTC4S,MMP2,NAAA,NCF1,NFATC2,NFKB2,NLRP3,NT5E,PLA2G4A,PLA2G7,PLAU,PL…	97
Connective Tissue Disorders, Inflammatory Disease, Skeletal and Muscular Disorders	Rheumatic Disease	2.51e-30	Increased	2.617		ABL1,Acan,ACTA1,ADRB2,ADRB3,AIF1,AKAP13,ALOX5,ALOX5AP,ANXA1,ARHGDIB,AXL,B2M,BCL2L1,BDNF,BLNK,C1QA,C1QB,C1S,C2,C3,C3AR1,C4A/C4B,C5AR1,C9orf72,CACNA1A,CACNA1C,CACNA1D,CAMK2B,CASP1,CASP8,CCL2,Ccl2,CCL3L3,CCL4,Ccl6,Ccl7,Ccl9,CCR5,CD180,CD1D,CD22,CD274,CD4,CD40,CD44,CD68,CD72,CD74,CD83,CD86,CDK2AP2,CLEC4A,CLU,CR1L,CSF1,CSF1R,CSF3R,CTSC,CTSS,CXCL10,CXCL13,CXCL16,DNASE2,ECHDC1,EDNRA,EDNRB,ERAP1,F10,FAS,…	186
Humoral Immune Response, Protein Synthesis	quantity of immunoglobulin	2.66e-30		1.548		AKAP13,ATF3,AXL,B2M,BATF,BLNK,BTK,C1QA,C3AR1,C4A/C4B,CARD11,Ccl2,CCR5,CD180,CD1D,CD22,CD274,CD37,CD40,CD72,CD74,CD83,CD86,CH25H,CHRNA4,CLEC4A,CTSS,CXCL10,CYP7B1,DAPP1,DHRS4,DNASE2,DOCK8,DOK1,FAS,FCER1G,FCGR1A,FCGR2B,FLI1,Ggta1,HEXB,HLA-DQB1,ICOSLG/LOC102723996,IFNGR1,IL13RA1,IL2RG,IL4R,IRF1,IRF8,ITGB2,LAT2,LDLR,LGALS3,LY86,LYN,Mt1,NFATC2,NFKB2,PIK3AP1,PLCB2,PRKCD,PTTG1,PYCARD,RASGRP3,RGS1,RSAD2,S…	81
Cell-To-Cell Signaling and Interaction, Cellular Function and Maintenance, Inflammatory Response	phagocytosis of cells	2.81e-30	Increased	5.632		ABCA1,ABL1,ANXA1,ANXA3,AXL,BTK,C1QA,C3,CAPG,CD14,CD22,CD4,CD44,CD48,CD93,CH25H,CNN2,CSF1,CSF3R,CXCL10,CYBA,ERAP1,ETS2,F10,FAS,FCER1G,FCGR1A,FCGR2A,FCGR2B,FCGR3A/FCGR3B,FCN1,FGR,GPR18,HCK,HMOX1,ICAM1,ICOSLG/LOC102723996,IRF7,IRF8,ISG15,ITGAM,ITGB2,LCN2,LGALS3,LYN,MKL1,MYO1G,MYO7A,NOD1,PLA2G4A,PLAU,PLAUR,PLD1,PLD2,PLD4,PRKCD,PROS1,PTGER4,PTPN6,PTPRC,PTX3,PYCARD,RAB27A,RAC2,RAP1GAP,RASA4,SELPLG,SOAT…	78
Hematological System Development and Function, Tissue Morphology	quantity of antigen presenting cells	3.48e-30		1.684		ABCA1,B2M,B4GALNT1,BATF3,BCL11A,BCL2A1,BDNF,Bhlhe41,C3AR1,C4A/C4B,C5AR1,CACNA1A,CBFA2T3,Ccl2,CCL2,Ccl9,CCR5,CD40,CD83,CD86,CEBPA,CLEC4A,CNN2,CSF1,CSF1R,CTSS,CTSV,CX3CL1,CX3CR1,CXCL10,CXCL13,CXCL17,DOCK8,FAS,FCER1G,FCGR2B,GPR132,GPR183,HCK,IFNGR1,IGF1,IL18,IL1RN,IL2RG,IL4R,IRF1,IRF8,ITGB2,LCN2,LDLR,LGALS3,LSP1,LTC4S,MCL1,MFNG,Mt1,NFKB2,PDGFC,PLAU,PRKCD,PTPN6,RGS10,SELPLG,SHC1,SOAT1,SOCS3,SPP1,SPPL…	78
Hematological System Development and Function, Tissue Morphology	quantity of T lymphocytes	4.73e-30	Increased	3.396		ABL1,APOBEC1,ARHGDIB,B2M,BATF,BATF3,BCL11A,BCL2A1,BCL2L1,BDNF,Bst2,C5AR1,CARD11,CASP8,CBFB,Ccl2,CCL4,CCR5,CD1D,CD274,CD4,CD40,CD44,CD48,CD74,CD83,CD86,CDKN2C,CHUK,CLEC4A,CSF1,CTSD,CTSS,CTSV,CXCL10,CXCL16,DNASE2,DOCK8,DOK1,ETS2,FAS,FCER1G,FCGR2B,FLI1,FYB1,GPR18,GRAP,HCST,HEXB,HLA-A,HLA-DQB1,HLA-G,ICAM1,ICOSLG/LOC102723996,IFNGR1,IGF1,IGF1R,IL10RA,IL13RA1,IL18,IL2RG,IL4R,IRF1,IRF8,ITGAL,ITGAM,ITGB2…	117
Cellular Movement, Hematological System Development and Function, Immune Cell Trafficking, Inflammatory Response	cell movement of neutrophils	5.33e-30	Increased	3.964		ACKR1,ADRB3,ALOX5,ALOX5AP,ANXA1,BTK,C2,C3,C3AR1,C4A/C4B,C5AR1,CAPG,CASP1,CAST,Ccl2,CCL2,CCL3L3,CCL4,CD14,CD300LF,CD44,CD74,CFH,CHUK,CNN2,CSF1,CSF2RA,CSF3R,CX3CL1,CXCL10,CYBB,EDNRA,F10,FAS,FCER1G,FCGR2A,FGR,FUT7,GCNT1,GPR18,GRN,HCK,HMOX1,HSPB1,ICAM1,IFNGR1,IL18,IL1RN,ITGAL,ITGAM,ITGB2,LCN2,LGALS3,LSP1,LYN,MKL1,MYO1F,NCF1,NCKAP1L,NLRP3,NT5E,PLAU,PLCB2,PTPN6,PTX3,RAB27A,RAC2,SELPLG,SERPINB1,SOCS3,SP…	82
Cellular Development, Hematological System Development and Function, Hematopoiesis	differentiation of leukocytes	5.6e-30	Increased	4.738		ABL1,ACHE,ALOX5,ANXA1,AXL,B2M,B4GALNT1,BATF,BATF3,BCL11A,BCL2A1,BCL2L1,Bhlhe41,BLNK,BTK,C1QC,C3AR1,C5AR1,CARD11,CASP8,CBFA2T3,CBFB,CBX2,CCL2,CD14,CD1D,Cd24a,CD274,CD300A,CD4,CD40,CD72,CD74,CD83,CD86,CEBPA,CEBPD,CNR2,CR1L,CSF1,CSF1R,CSF2RA,CSF3R,CXCL10,CYP26B1,DNASE2,EGR1,EIF2AK2,ELF1,ETS2,FAS,FCGR1A,FCGR2B,FES,FLI1,GCNT1,GSK3B,HDAC4,HHEX,HLA-DQB1,HLA-G,HMOX1,ICAM1,ICOSLG/LOC102723996,IFNGR1,IGF1,…	136
Cellular Movement, Hematological System Development and Function, Immune Cell Trafficking	cell movement of granulocytes	9.28e-30	Increased	3.846		ACKR1,ADRB3,ALOX5,ALOX5AP,ANXA1,BTK,C2,C3,C3AR1,C4A/C4B,C5AR1,CAPG,CASP1,CAST,CBFB,Ccl2,CCL2,CCL3L3,CCL4,CD14,CD300LF,CD44,CD48,CD74,CFH,CHUK,CNN2,CSF1,CSF2RA,CSF3R,CX3CL1,CXCL10,CYBB,EDNRA,F10,FAS,FCER1G,FCGR2A,FGR,FUT7,GCNT1,GNAI3,GPR18,GRN,HCK,HMOX1,HSPB1,ICAM1,ICAM2,IFNGR1,IL16,IL18,IL1RN,IL4R,ITGAL,ITGAM,ITGB2,LCN2,LGALS3,LSP1,LTC4S,LYN,MKL1,MYO1F,NCF1,NCKAP1L,NLRP3,NT5E,PLA2G7,PLAU,PLAUR,PL…	93
Hematological System Development and Function, Immune Cell Trafficking, Inflammatory Response, Tissue Development	accumulation of leukocytes	1.46e-29		0.491		AGRP,ALOX5,ANXA1,B2M,BCL2A1,C3,C4A/C4B,C5AR1,CASP8,Ccl2,CCL2,CCL3L3,Ccl7,CCR5,CD1D,CD274,CD40,CD44,CD86,CEBPA,CLEC4A,CSF1,CTSC,CX3CL1,CX3CR1,CXCL10,CYBB,DOCK8,EGR1,ETS2,FAS,FCGR2A,FCGR3A/FCGR3B,FGF2,GRN,HMOX1,ICAM1,ICOSLG/LOC102723996,IFNGR1,IL10RA,IL18,IL1RN,IL2RG,IRF1,IRF5,ITGAL,ITGAM,ITGB2,LCN2,LDLR,LTC4S,NCF1,NFATC2,NT5E,PLAU,PTX3,RIPK3,SELPLG,SERPING1,SH3BP2,SPP1,SPPL2A,STAT1,TGFB1,TIMP1,TIM…	76
Cell Death and Survival	apoptosis of leukocytes	2.24e-29		1.815		ABL1,ANXA1,ATF3,BAK1,BCL11A,BCL2A1,BCL2L1,BLNK,BTK,C1QA,C3AR1,CASP1,CASP4,CASP6,CASP7,CASP8,CAST,CCL2,Ccl2,CCL4,CCR5,CD14,CD22,Cd24a,CD274,CD4,CD40,CD44,CD9,CHUK,CNR2,CSF1,CX3CL1,CYBB,DHX58,DOCK8,EGR1,EIF2AK2,ETS2,FAS,FCER1G,FCGR1A,FCGR2B,FCGR3A/FCGR3B,GPR132,GSK3B,HLA-G,ICAM1,ICOSLG/LOC102723996,IFNGR1,IGF1,IL18,IL1RN,IL2RG,IRF1,IRF5,IRF8,Irgm1,ISG15,ITGAM,ITGB2,LCN2,LDLR,LGALS3,LYN,MAP2K3,MAP4K…	104
Cellular Movement, Hematological System Development and Function, Immune Cell Trafficking	cell movement of mononuclear leukocytes	4.6e-29	Increased	4.003		ABCA1,ACKR1,AIF1,ALOX5,ANXA1,BATF,BTK,C3,CBFB,CCL2,Ccl2,CCL3L3,CCL4,Ccl6,CCR5,CD1D,CD22,CD274,CD4,CD40,CD44,CD48,CD74,CD86,CDH3,CNR2,CTSS,CTSV,CX3CL1,CX3CR1,CXCL10,CXCL13,CXCL16,CXCL17,CYP26B1,DOCK8,FAS,FERMT3,FUT7,FYB1,GCNT1,GNAI3,GNAZ,GPR183,HCK,HLA-A,HLA-G,HMOX1,ICAM1,ICAM2,ICOSLG/LOC102723996,IFNGR1,IL16,IL18,INHBA,ITGAL,ITGAM,ITGB2,KCNN4,LAG3,LCP1,LCP2,LDLR,LGALS3,LTK,MAP4K1,MYO1G,NFATC2,NFK…	105
Cellular Development	differentiation of cells	6.68e-29	Increased	2.643		A2M,ABL1,ACHE,ACVR1B,ADD2,ADRB2,ADRB3,ALOX5,ANK3,ANXA1,APBA1,APOBEC3B,ARHGEF25,ARL11,ASPA,ATF3,ATP2B2,ATXN2,AXL,B2M,B4GALNT1,BATF,BATF3,BCL11A,BCL2A1,BCL2L1,BDNF,Bhlhe41,BLNK,BMPER,BRSK2,BTK,C1QC,C3,C3AR1,C5AR1,CACNA1A,CACNA1D,CAMK1G,CAMK2A,CAMK2B,CAMKK2,CAPN3,CARD11,CASP8,CAST,CBFA2T3,CBFB,CBX2,CCKBR,CCL2,CCL3L3,Ccl9,CCR5,CD14,CD1D,Cd24a,CD274,CD300A,CD300LF,CD4,CD40,CD44,CD63,CD72,CD74,CD82,CD8…	304
Hematological System Development and Function, Tissue Development	accumulation of blood cells	7.23e-29		0.338		AGRP,ALOX5,ANXA1,B2M,BCL2A1,C3,C4A/C4B,C5AR1,CASP8,CBFB,Ccl2,CCL2,CCL3L3,Ccl7,CCR5,CD1D,CD274,CD40,CD44,CD86,CEBPA,CLEC4A,CSF1,CTSC,CX3CL1,CX3CR1,CXCL10,CYBB,DOCK8,EGR1,ETS2,FAS,FCGR2A,FCGR3A/FCGR3B,FGF2,GRN,HMOX1,ICAM1,ICOSLG/LOC102723996,IFNGR1,IL10RA,IL18,IL1RN,IL2RG,IRF1,IRF5,ITGAL,ITGAM,ITGB2,LCN2,LDLR,LTC4S,NCF1,NFATC2,NT5E,PLAU,PTX3,RIPK3,SELPLG,SERPING1,SH3BP2,SPP1,SPPL2A,STAT1,TGFB1,TIMP…	77
Cell Death and Survival	cell death	1.63e-28		1.375		A2M,ABCA1,ABCB7,ABCC3,ABCC8,ABCD1,ABL1,ACHE,ACVR1B,ADD2,ADRB2,AIF1,AIFM3,AIM2,ALOX5,ANK3,ANXA1,ANXA11,APOBEC3B,ARHGAP10,ARHGDIB,ARL11,ARNT2,ARSB,ATF1,ATF3,ATG10,ATG13,ATP2B2,ATRX,ATXN2,AURKA,AXL,B2M,B4GALNT1,BAK1,BATF3,BCL11A,BCL2A1,BCL2L1,BCL2L12,BCL2L14,BDNF,BLNK,BLVRA,BRAT1,BTK,C1QA,C3,C3AR1,C4A/C4B,C5AR1,CACNA1A,CACNA1C,CACNA1D,CACNA1G,CACNG8,CAMK2A,CAPN3,CARD11,CASC5,CASP1,CASP4,CASP6,CASP7,…	406
Inflammatory Response	inflammation of body region	1.72e-28		-1.959		A2M,ABCA1,ABL1,ACKR1,ADD2,ADGRE1,ADRB2,ALOX5,ANXA1,ANXA3,ATF3,AXL,B2M,BAK1,BATF,BCL2L1,C1QA,C3,C3AR1,C4A/C4B,C5AR1,CAPG,CARD11,CASP1,CASP4,CASP7,CCL2,Ccl2,CCL3L3,CCL4,Ccl6,CCR5,CD14,CD1D,Cd24a,CD274,CD300LF,CD4,CD40,CD44,CD72,CD74,CD86,CEBPA,CFH,CH25H,CHRM4,CHRNA4,CLEC4A,CLU,CNR2,COTL1,CR1L,CSF1,CSF1R,CSF3R,CTNS,CTSD,CTSS,CTSV,CX3CR1,CXCL10,CXCL16,CXCL17,CYBB,CYP51A1,EDNRA,EDNRB,EGR1,ELF1,F10,FAS…	179
Cellular Function and Maintenance	cellular homeostasis	2.82e-28	Increased	3.347		A2M,ABCA1,ABCB7,ABCC3,ABL1,ACHE,ACKR1,ADRB2,AIFM3,ANXA1,AQP4,ARSB,ATG10,ATG13,ATP2B2,ATP2B3,AURKA,AXL,B2M,BAK1,BATF,BCL11A,BCL2A1,BCL2L1,BDNF,Bhlhe41,BTK,C3,C3AR1,C4A/C4B,C5AR1,C9orf72,CACNA1A,CACNA1C,CACNA1D,CACNA1G,CAMKK2,CAPN3,CARD11,CASP1,CASP7,CASP8,CAST,CBFB,CBX2,CCKBR,CCL2,Ccl2,CCL3L3,CCL4,CCR5,CD101,CD1D,CD22,Cd24a,CD274,CD300A,CD4,CD40,CD72,CD74,CD83,CD86,CEBPA,CHRM4,CHRNA4,CHUK,CIDEA,CL…	236
Cell-To-Cell Signaling and Interaction, Cellular Movement	recruitment of cells	4.36e-28	Increased	4.114		ACKR1,ALOX5,ALOX5AP,ANXA1,BDNF,C3,C3AR1,C4A/C4B,C5AR1,CASP1,Ccl2,CCL2,CCL3L3,CCL4,Ccl6,Ccl7,CCR5,CD14,CD274,CD4,CD40,CD44,CD63,CD74,CD93,CLU,CNN2,CNR2,CSF1,CSF1R,CTSC,CX3CL1,CX3CR1,CXCL10,CXCL13,CXCL16,EGR1,FCGR2A,FCGR2B,FCGR3A/FCGR3B,FERMT3,FGF2,FGR,FUT7,GCNT1,HCK,HMOX1,ICAM1,IL16,IL18,IL1RN,IRF5,IRF7,ITGAM,ITGB2,LCN2,LGALS3,LSP1,LY96,LYN,LYZ,MAP2K3,MMP2,Muc1,NCF4,NLRP3,NOD1,OLR1,PTX3,PYCARD,S10…	88
Inflammatory Disease	chronic inflammatory disorder	5.35e-28		-1.453		ABCA1,ACTA1,ADD2,ADRB2,ADRB3,AIF1,AKAP13,ALOX5,ANXA1,ARHGDIB,AXL,B2M,BCAS3,BCL2L1,BDNF,BLNK,C1QA,C2,C3,C3AR1,C4A/C4B,C5AR1,C9orf72,CACNA1C,CACNA1D,CAPG,CASP1,CCL2,Ccl2,CCL4,Ccl6,Ccl7,Ccl9,CCR5,CD274,CD4,CD40,CD44,CD68,CD74,CD83,CD86,CFH,CHRM4,CHUK,CLEC4A,CLU,COTL1,CSF1,CSF2RA,CSF3R,CTSC,CTSD,CXCL10,CXCL13,CXCL16,CYBA,CYBB,CYP51A1,DNASE2,ECHDC1,F10,FAS,FCGR1A,FCGR2A,FCGR2B,FCGR3A/FCGR3B,FCN1,FDFT1…	168
Tissue Development	accumulation of cells	1.07e-27		0.391		ABL1,AGRP,ALOX5,ANXA1,AURKA,B2M,BCL2A1,BCL2L1,C3,C4A/C4B,C5AR1,CASP8,CBFB,Ccl2,CCL2,CCL3L3,Ccl7,CCR5,CD1D,CD274,CD40,CD44,CD86,CEBPA,CLEC4A,CLU,CR1L,CSF1,CTSC,CX3CL1,CX3CR1,CXCL10,CXCL16,CYBB,DOCK8,EGR1,ETS2,FAS,FCGR2A,FCGR3A/FCGR3B,FGF2,GRN,HMOX1,ICAM1,ICOSLG/LOC102723996,IFNGR1,IGF1,IL10RA,IL18,IL1RN,IL2RG,IRF1,IRF5,IRF8,ITGAL,ITGAM,ITGB2,LCN2,LDLR,LTC4S,NCF1,NFATC2,NT5E,PLAU,PTTG1,PTX3,RAC2,RI…	87
Cell Death and Survival	cell death of myeloid cells	1.29e-27		1.89		AIM2,ANXA1,ATF3,BAK1,BCL2A1,BCL2L1,BTK,C1QA,C3AR1,CASP1,CASP4,CASP6,CASP7,CASP8,CAST,CCL2,CCR5,CD14,CD40,CD44,CSF1,CX3CL1,CYBB,EIF2AK2,FAS,FCER1G,FCGR1A,GPR132,GSK3B,HMOX1,IGF1,IL18,IL1RN,IRF1,IRF8,ISG15,ITGAM,ITGB2,LCN2,LDLR,LGALS3,LYN,LYZ,MAP2K3,MCL1,MEFV,NLRP3,PCTP,PDGFC,PIK3AP1,PLA2G4A,PRKCD,PTPN6,PYCARD,RIPK3,SH3BP2,SOAT1,STAT1,TGFB1,TLR2,TLR3,TNFRSF1A,TNFRSF1B,TSLP	64
Cellular Movement, Hematological System Development and Function, Immune Cell Trafficking	cell movement of lymphocytes	1.41e-27	Increased	3.667		ACKR1,ALOX5,ANXA1,BATF,BTK,C3,CBFB,Ccl2,CCL2,CCL3L3,CCL4,Ccl6,CCR5,CD1D,CD22,CD274,CD4,CD40,CD44,CD48,CD74,CD86,CDH3,CNR2,CTSS,CTSV,CX3CL1,CX3CR1,CXCL10,CXCL13,CXCL16,CYP26B1,DOCK8,FAS,FERMT3,FUT7,FYB1,GCNT1,GNAI3,GNAZ,GPR183,HLA-A,HLA-G,HMOX1,ICAM1,ICAM2,ICOSLG/LOC102723996,IFNGR1,IL16,IL18,ITGAL,ITGB2,KCNN4,LAG3,LCP1,LCP2,LDLR,LTK,MAP4K1,MYO1G,NFATC2,NFKB2,NLRP3,NT5E,PLAU,PLCB2,PRKCD,PYCARD,RAC…	93
Cell-To-Cell Signaling and Interaction, Cellular Movement	recruitment of blood cells	2.17e-27	Increased	4.166		ACKR1,ALOX5,ALOX5AP,ANXA1,BDNF,C3,C3AR1,C4A/C4B,C5AR1,CASP1,Ccl2,CCL2,CCL3L3,CCL4,Ccl6,Ccl7,CCR5,CD14,CD274,CD4,CD40,CD44,CD74,CD93,CLU,CNN2,CNR2,CSF1,CSF1R,CTSC,CX3CL1,CX3CR1,CXCL10,CXCL16,EGR1,FCGR2A,FCGR2B,FCGR3A/FCGR3B,FERMT3,FGR,FUT7,GCNT1,HCK,HMOX1,ICAM1,IL16,IL18,IL1RN,IRF5,IRF7,ITGAM,ITGB2,LCN2,LGALS3,LSP1,LY96,LYN,LYZ,MAP2K3,MMP2,Muc1,NCF4,NLRP3,NOD1,OLR1,PTX3,PYCARD,S100A4,SELPLG,SGPL1,…	83
Cell Morphology	morphology of leukocytes	2.95e-27				A2M,ABCD1,ABL1,B2M,B4GALNT1,BAK1,BATF,BCL11A,BLNK,C3,CACNA1A,CARD11,CBFA2T3,Ccl2,Ccl7,CCR5,CD22,CD274,CD4,CD40,CDKN2C,CEBPA,CHST15,CNN2,CP,CSF1,CSF1R,CSF3R,CTSD,CTSZ,DNASE2,EBAG9,EGR1,ETS2,FCER1G,FCGR2B,FGF2,FGR,GCNT1,HCK,HEXB,HLA-A,HLA-DQB1,HLA-G,ICAM1,IFNGR1,IL18,IL1RN,IL2RG,IL4R,IRF1,IRF8,Irgm1,ITGAM,ITGB2,LCP2,LDLR,LGALS3,LIPA,LYN,MAN2B1,MCL1,MFNG,Mt1,NAGLU,NFKB2,PIK3AP1,PLCG2,PSMB9,PTPRC,RHO…	84
Cellular Development, Cellular Growth and Proliferation, Hematological System Development and Function, Hematopoiesis, Lymphoid Tissue Structure and Development, Tissue Development	development of leukocytes	3.58e-27	Increased	4.038		ABL1,ACHE,ANXA1,AXL,B2M,BATF,BATF3,BCL11A,BCL2A1,BCL2L1,BDNF,Bhlhe41,BLNK,BTK,C3,C3AR1,C5AR1,CARD11,CASP1,CASP8,CAST,CBFA2T3,CBFB,CBX2,CCL2,CD1D,Cd24a,CD274,CD4,CD40,CD74,CD83,CD86,CD9,CEBPA,CNR2,CR1L,CSF1,CSF1R,CSF2RA,CSF3R,CXCL10,CYP26B1,DNASE2,DOCK8,DOK1,EGR1,EIF2AK2,ETS2,FAS,FCER1G,FCGR2A,FCGR2B,FGF2,FLI1,GSK3B,HLA-A,HLA-DQB1,HLA-G,HMOX1,ICAM1,ICOSLG/LOC102723996,IFNGR1,IGF1,IGF1R,IL10RA,IL18…	126
Cellular Function and Maintenance, Hematological System Development and Function	function of macrophages	4.19e-27				AIM2,AXL,CAPG,CASP8,Ccl2,CCL2,CD14,CD9,CNN2,CNR2,CSF1,CSF1R,CXCL10,CYBB,DOK1,EGR1,FCER1G,FCGR1A,FCGR2A,FCGR2B,FES,FGR,GRN,HCK,HSPB1,ICAM1,IL18,IL4R,IRF1,ITGAM,LCP1,LGALS3,LGMN,LY96,LYN,Mt1,NFKB2,NLRP3,NOD1,P2RY6,PCTP,PLA2G4A,PLAU,PLAUR,PTGER4,PYCARD,RIPK3,SPP1,STAT1,TCIRG1,TLR1,TLR2,TLR3,TLR6,TNFRSF1A,TYROBP,UCP2	57
Inflammatory Response	inflammation of body cavity	5.01e-27	Decreased	-2.615		A2M,ABCA1,ABL1,ACKR1,ADD2,ADGRE1,ALOX5,ANXA1,ANXA3,ATF3,AXL,B2M,BAK1,BATF,BCL2L1,C1QA,C3,C4A/C4B,C5AR1,CAPG,CARD11,CASP1,CASP7,CCL2,Ccl2,CCL3L3,CCL4,Ccl6,CCR5,CD14,CD1D,Cd24a,CD274,CD300LF,CD4,CD40,CD44,CD72,CD86,CEBPA,CFH,CH25H,CHRM4,CHRNA4,CLU,CNR2,COTL1,CR1L,CSF1,CSF1R,CSF3R,CTNS,CTSD,CTSS,CTSV,CX3CR1,CXCL10,CXCL16,CXCL17,CYBB,CYP51A1,EDNRA,EDNRB,EGR1,F10,FAS,FCGR1A,FCGR2A,FCGR2B,FCGR3A/FCGR3B…	156
Cellular Movement	homing of cells	9.43e-27	Increased	5.26		ABL1,ACKR1,AIF1,ALOX5,ANXA1,AXL,BATF,BDNF,BIN2,C3,C3AR1,C4A/C4B,C5AR1,CAPG,CCL2,Ccl2,CCL3L3,CCL4,Ccl6,Ccl9,CCR5,CD4,CD40,CD44,CD74,CD9,CHUK,CLU,CNR2,CSF1,CSF1R,CSF2RA,CSF3R,CX3CL1,CX3CR1,CXCL10,CXCL13,CXCL16,CYBB,EDNRA,EDNRB,F10,FAS,FCER1G,FCGR2A,FGF2,FGR,FUT7,FYB1,GCNT1,GFRA1,GNAI3,GNAZ,GPR132,GPSM3,GRN,HCK,HLA-G,HOMER3,ICAM1,IGF1,IGF1R,IL16,IL18,IL4R,INHBA,ITGAL,ITGAM,ITGB2,JAG2,KCNN4,L1CAM,LCN…	116
Inflammatory Response	inflammation of organ	1.37e-26		-1.491		A2M,ABCA1,ABL1,ACKR1,ADD2,ADGRE1,ALOX5,ANXA1,ANXA3,ATF3,AXL,B2M,BAK1,BATF,BCL2L1,C1QA,C3,C3AR1,C4A/C4B,C5AR1,CAPG,CARD11,CASP1,CASP4,CASP7,CCL2,Ccl2,CCL3L3,CCL4,Ccl6,CCR5,CD14,CD1D,Cd24a,CD274,CD300LF,CD4,CD40,CD44,CD72,CD74,CD86,CEBPA,CFH,CH25H,CHRM4,CHRNA4,CLEC4A,CLU,CNN3,CNR2,COTL1,CR1L,CSF1,CSF1R,CSF2RA,CSF3R,CTNS,CTSD,CTSS,CTSV,CX3CL1,CX3CR1,CXCL10,CXCL13,CXCL16,CXCL17,CYBB,CYP51A1,EDNRA,EDN…	197
Cellular Development, Cellular Growth and Proliferation, Hematological System Development and Function, Hematopoiesis, Tissue Development	development of blood cells	1.44e-26	Increased	3.998		ABL1,ACHE,ACTN1,ADD2,ANXA1,AXL,B2M,BATF,BATF3,BCL11A,BCL2A1,BCL2L1,BDNF,Bhlhe41,BLNK,BTK,C3,C3AR1,C5AR1,CARD11,CASP1,CASP8,CAST,CBFA2T3,CBFB,CBX2,CCL2,CD1D,Cd24a,CD274,CD4,CD40,CD74,CD83,CD86,CD9,CEBPA,CIB1,CNN2,CNR2,CR1L,CSF1,CSF1R,CSF2RA,CSF3R,CXCL10,CYP26B1,DNASE2,DOCK8,DOK1,EGR1,EIF2AK2,ETS2,FAS,FCER1G,FCGR2A,FCGR2B,FGF2,FLI1,GSK3B,HHEX,HLA-A,HLA-DQB1,HLA-G,HMOX1,ICAM1,ICOSLG/LOC102723996,IFN…	135
Cell Death and Survival	cell death of phagocytes	2.79e-26		1.874		AIM2,ANXA1,ATF3,BAK1,BCL2A1,BCL2L1,BTK,C1QA,C3AR1,CASP1,CASP4,CASP6,CASP7,CASP8,CAST,CCL2,CCR5,CD14,CD40,CD44,CNR2,CSF1,CX3CL1,CYBB,EIF2AK2,FAS,FCER1G,GPR132,GSK3B,HMOX1,IL18,IL1RN,IRF1,IRF5,IRF8,ISG15,ITGB2,LCN2,LDLR,LGALS3,LYZ,MAP2K3,MCL1,MEFV,NLRP3,PCTP,PDGFC,PIK3AP1,PLA2G4A,PRKCD,PTGER4,PTPN6,PYCARD,RIPK3,SH3BP2,SOAT1,STAT1,TGFB1,TLR2,TLR3,TNFRSF1A,TNFRSF1B	62
Cell-To-Cell Signaling and Interaction, Hematological System Development and Function, Immune Cell Trafficking, Inflammatory Response	activation of mononuclear leukocytes	3.79e-26	Increased	5.247		ANXA1,AXL,B2M,BAK1,BCL2L1,BLNK,BMP2K,BTK,C1QA,C3,C3AR1,C4A/C4B,CARD11,CASP8,CCL2,Ccl2,CCL4,CD14,CD180,CD1D,CD22,Cd24a,CD274,CD4,CD40,CD44,CD48,CD72,CD74,CD83,CD86,CD93,CHRNA4,CR1L,CSF1,CXCL10,DAPP1,F10,FAS,FCER1G,FCGR2A,FCGR2B,FCGR3A/FCGR3B,FOXJ1,HDAC4,HLA-A,HLA-DRA,HLA-G,ICAM1,ICOSLG/LOC102723996,IGF1,IL18,IL1RN,IL2RG,IRF1,IRF5,IRF8,ITGAL,ITGAM,ITGB2,KCNN4,LAG3,LAPTM5,LAT2,LDLR,LY96,LYN,MGST1,NC…	102
Organismal Survival	survival of organism	3.84e-26		0.591		ABL1,ACHE,ADRB2,ANXA1,APOBEC1,ARHGDIB,BAK1,BCL2A1,BCL2L1,BDNF,C3,C3AR1,C5AR1,CACNA1A,CASP1,CASP8,CAST,CCL2,Ccl2,CCL3L3,CCR5,CD14,CD274,CD4,CD40,CD44,CD48,CD74,CDKN2C,CEBPA,CH25H,CR1L,CSF1,CTSC,CXCL10,CXCL17,CYBB,DHX58,DNMT3A,DOK1,EFNA5,ETS2,FAS,FCGR2A,FCGR2B,FCGR3A/FCGR3B,FLI1,FST,FTL,GALC,GNAZ,GPX1,GSK3B,HLA-DRA,HMOX1,ICAM1,IFNGR1,IGF1,IGF1R,IL18,IL1RN,IL2RG,IL4R,INHBA,IRF1,IRF5,IRF7,IRF8,Irgm1,…	134
Cellular Movement	chemotaxis	4.26e-26	Increased	5.093		ABL1,ACKR1,AIF1,ALOX5,ANXA1,AXL,BDNF,BIN2,C3,C3AR1,C4A/C4B,C5AR1,CAPG,CCL2,Ccl2,CCL3L3,CCL4,Ccl6,Ccl9,CCR5,CD4,CD40,CD44,CD74,CD9,CHUK,CLU,CNR2,CSF1,CSF1R,CSF2RA,CSF3R,CX3CL1,CX3CR1,CXCL10,CXCL13,CXCL16,CYBB,EDNRA,EDNRB,F10,FAS,FCER1G,FCGR2A,FGF2,FGR,GFRA1,GNAI3,GNAZ,GPR132,GPSM3,GRN,HCK,HLA-G,HOMER3,ICAM1,IGF1,IGF1R,IL16,IL18,IL4R,INHBA,ITGAL,ITGAM,ITGB2,JAG2,KCNN4,L1CAM,LCN2,LCP1,LDLR,LGALS3,LS…	111
Cellular Movement, Hematological System Development and Function, Immune Cell Trafficking	migration of mononuclear leukocytes	5.22e-26	Increased	4.224		ABCA1,ACKR1,ALOX5,ANXA1,BATF,BTK,C3,Ccl2,CCL2,CCL3L3,CCL4,Ccl6,CCR5,CD1D,CD22,CD274,CD4,CD40,CD44,CD48,CD74,CD86,CTSS,CTSV,CX3CL1,CX3CR1,CXCL10,CXCL13,CXCL16,CXCL17,CYP26B1,DOCK8,FAS,FERMT3,FUT7,FYB1,GCNT1,GNAI3,GPR183,HLA-A,HLA-G,ICAM1,ICAM2,ICOSLG/LOC102723996,IFNGR1,IL16,IL18,ITGAL,ITGAM,ITGB2,KCNN4,LAG3,LCP1,LCP2,LDLR,LGALS3,LTK,MAP4K1,MYO1G,NFKB2,NLRP3,NT5E,PLAU,PLAUR,PLCB2,PYCARD,RAP1GAP,RG…	87
Cell-To-Cell Signaling and Interaction, Cellular Movement, Hematological System Development and Function, Immune Cell Trafficking	recruitment of leukocytes	7.76e-26	Increased	4.375		ACKR1,ALOX5,ALOX5AP,ANXA1,C3,C3AR1,C4A/C4B,C5AR1,CASP1,Ccl2,CCL2,CCL3L3,CCL4,Ccl6,Ccl7,CCR5,CD14,CD274,CD4,CD40,CD44,CD74,CD93,CLU,CNN2,CNR2,CSF1,CSF1R,CTSC,CX3CL1,CX3CR1,CXCL10,CXCL16,EGR1,FCGR2A,FCGR2B,FCGR3A/FCGR3B,FERMT3,FGR,FUT7,GCNT1,HCK,HMOX1,ICAM1,IL16,IL18,IL1RN,IRF5,IRF7,ITGAM,ITGB2,LCN2,LGALS3,LSP1,LY96,LYN,LYZ,MAP2K3,MMP2,Muc1,NCF4,NLRP3,NOD1,OLR1,PTX3,PYCARD,S100A4,SELPLG,SGPL1,SPP1,…	80
Cell Morphology	morphology of blood cells	1.06e-25				A2M,ABCD1,ABL1,ADD2,B2M,B4GALNT1,BAK1,BATF,BCL11A,BCL2L1,BLNK,C3,CACNA1A,CARD11,CBFA2T3,Ccl2,Ccl7,CCR5,CD22,CD274,CD4,CD40,CDKN2C,CEBPA,CHST15,CNN2,CP,CSF1,CSF1R,CSF3R,CTSD,CTSZ,DNASE2,EBAG9,EGR1,ETS2,FCER1G,FCGR2B,FES,FGF2,FGR,FLI1,GCNT1,HCK,HEXB,HLA-A,HLA-DQB1,HLA-G,ICAM1,ICAM2,IFNGR1,IL18,IL1RN,IL2RG,IL4R,IRF1,IRF8,Irgm1,ITGAM,ITGB2,LCP2,LDLR,LGALS3,LGMN,LIPA,LYN,MAN2B1,MCL1,MFNG,Mt1,NAGLU,NCK…	92
Cell-To-Cell Signaling and Interaction	binding of cells	1.15e-25	Increased	3.796		A2M,ABCA1,ABL1,ACKR1,AXL,C3,CACNA1C,CASP7,CCL2,CCL4,CCR5,CD14,CD22,Cd24a,CD4,CD40,CD44,CD48,CD68,CD74,CD82,CD83,CD86,CD9,CHRNA4,CIB1,CLEC4A,CNR2,CSF1,CX3CL1,CXCL10,CXCL13,DOCK8,F10,FAS,FCGR1A,FCGR2A,FCGR2B,FCGR3A/FCGR3B,FERMT3,FGF2,FGR,FUT7,FYB1,GCNT1,GFRA1,GRIN1,GSK3B,HCK,HDAC4,HLA-A,ICAM1,IFNGR1,IGF1,IGF1R,IL13RA1,IL2RG,IL4R,INHBA,IRF8,ITGAL,ITGAM,ITGB2,LCP2,LDLR,LGALS3,LGALS3BP,LSP1,Ly6k,LY96,…	101
Cellular Development, Cellular Growth and Proliferation, Hematological System Development and Function, Humoral Immune Response	proliferation of B lymphocytes	1.25e-25		1.026		ABL1,ARHGDIB,AXL,BCL11A,BCL2A1,BCL2L1,BLNK,BTK,CARD11,CASP8,CBX2,CD14,CD180,CD22,Cd24a,CD300A,CD4,CD40,CD44,CD72,CD74,CD86,CDKN2C,CLEC4A,DAPP1,DOK1,FAS,FCGR2B,FCGR3A/FCGR3B,FLI1,GPR183,HCK,IL13RA1,IL18,IL1RN,IL2RG,IL4R,IRF8,LAG3,LCP1,LGALS9B,LY86,LY96,LYN,MFNG,MYCN,NCKAP1L,NFATC2,NFKB2,PIK3AP1,PLCG2,PRKCD,PTGER4,PTPN6,PTPRC,PTPRCAP,SAMSN1,SASH3,SH3BP2,STAT1,SYK,TCIRG1,TGFB1,TLR2,TLR3,TLR7,TNFRSF1…	75
Lymphoid Tissue Structure and Development	morphology of lymphatic system component	1.41e-25				ABCA1,ABL1,ADD2,AKAP13,ALOX5,ARHGDIB,AXL,BAK1,BCL11A,BLNK,Bst2,BTK,C3,C4A/C4B,CARD11,CASP8,CBFA2T3,Cd24a,CD37,CD4,CD40,CD74,CD86,CDKN2C,CEBPA,CLEC4A,CSF1,CSF1R,CTSD,CYP51A1,DNASE2,DOK1,FAS,FCGR2B,FLI1,FUT7,GCNT1,HCK,HLA-DQB1,HMOX1,HPGDS,ICOSLG/LOC102723996,IGF1,IL10RB,IL1RN,IL2RG,IRF1,IRF7,IRF8,ITGB2,JAG2,KCNN4,LAG3,LAMP2,LCP2,LGALS9B,LGMN,LIPA,LYN,MAN2B1,MCL1,MFNG,Mt1,NFATC2,NFKB2,PDPN,PRKCD,PTP…	92
Cell-To-Cell Signaling and Interaction, Hematological System Development and Function, Immune Cell Trafficking, Inflammatory Response	activation of antigen presenting cells	1.41e-25	Increased	2.755		ACHE,ATF3,AXL,BDNF,BTK,C3,CASP1,CASP8,Ccl2,CCL2,CCL4,CD14,CD1D,Cd24a,CD37,CD4,CD40,CD44,CD48,CD74,CD86,CHUK,CNR2,CSF1,CSF1R,CTSH,CTSS,CX3CL1,CX3CR1,CXCL10,CYBB,ERAP1,FAS,FCER1G,FCGR1A,FCGR2A,HCK,HLA-A,HLA-DQB1,HMOX1,ICAM1,IGF1,IL18,IL1RN,IL4R,INHBA,LCN2,LGALS3,LGALS9B,LYN,MAP2K3,PRKCD,PROS1,PSMB8,PSMB9,PSME1,PSME2,PTGER4,PTPN6,RAB27A,RAB32,SERPING1,STAT1,SYK,TGFB1,TLR2,TLR3,TLR7,TNFAIP8L2,TNFRSF1…	78
Cellular Movement	chemotaxis of cells	1.53e-25	Increased	5.328		ABL1,ACKR1,AIF1,ALOX5,ANXA1,AXL,BDNF,BIN2,C3,C3AR1,C4A/C4B,C5AR1,CAPG,CCL2,Ccl2,CCL3L3,CCL4,Ccl6,Ccl9,CCR5,CD4,CD40,CD44,CD74,CD9,CHUK,CLU,CNR2,CSF1,CSF1R,CSF2RA,CSF3R,CX3CL1,CX3CR1,CXCL10,CXCL13,CXCL16,CYBB,EDNRA,EDNRB,F10,FAS,FCER1G,FCGR2A,FGF2,FGR,GFRA1,GNAI3,GNAZ,GPR132,GPSM3,GRN,HCK,HLA-G,HOMER3,ICAM1,IGF1,IL16,IL18,IL4R,INHBA,ITGAL,ITGAM,ITGB2,JAG2,KCNN4,LCN2,LCP1,LDLR,LGALS3,LSP1,LYN,MMP2,…	108
Cellular Movement	homing of blood cells	2.42e-25	Increased	5.159		AIF1,ALOX5,ANXA1,BATF,C3,C3AR1,C5AR1,CAPG,Ccl2,CCL2,CCL3L3,CCL4,CCR5,CD4,CD40,CD44,CD74,CD9,CHUK,CNR2,CSF1,CSF1R,CSF2RA,CSF3R,CX3CL1,CX3CR1,CXCL10,CXCL13,CXCL16,CYBB,EDNRA,EDNRB,FCER1G,FCGR2A,FGR,FUT7,FYB1,GCNT1,GNAI3,GNAZ,GPSM3,GRN,HCK,HLA-G,ICAM1,IL16,IL18,IL4R,INHBA,ITGAL,ITGAM,ITGB2,LCN2,LCP1,LDLR,LGALS3,LSP1,LYN,MYO1F,NCKAP1L,NFKB2,PLA2G7,PLAU,PLAUR,PLCG2,PTPN6,PTPRC,RAC2,RAP1GAP,RGS1,S100A4…	87
Cell Death and Survival	apoptosis	3.26e-25		0.249		A2M,ABCA1,ABL1,ACHE,ACVR1B,ADRB2,AIF1,AIFM3,AIM2,ALOX5,ANXA1,ANXA11,APOBEC3B,ARHGAP10,ARHGDIB,ARL11,ARNT2,ARSB,ATF1,ATF3,ATG10,ATP2B2,ATRX,ATXN2,AURKA,AXL,B2M,B4GALNT1,BAK1,BCL11A,BCL2A1,BCL2L1,BCL2L12,BCL2L14,BDNF,BLNK,BLVRA,BRAT1,BTK,C1QA,C3,C3AR1,C5AR1,CACNA1A,CACNA1C,CAMK2A,CAPN3,CASC5,CASP1,CASP4,CASP6,CASP7,CASP8,CAST,CBFB,CCKBR,CCL2,Ccl2,CCL3L3,CCL4,Ccl6,Ccl9,CCR5,CD14,CD1D,CD22,Cd24a,CD27…	328
Humoral Immune Response, Protein Synthesis	quantity of IgG	3.53e-25	Increased	2.999		AKAP13,ATF3,B2M,BATF,BLNK,BTK,C3AR1,CARD11,Ccl2,CCR5,CD180,CD1D,CD22,CD274,CD37,CD40,CD83,CD86,CH25H,CHRNA4,CLEC4A,CTSS,CXCL10,DAPP1,DHRS4,DOCK8,FCER1G,FCGR1A,FCGR2B,FLI1,Ggta1,HLA-DQB1,ICOSLG/LOC102723996,IFNGR1,IL13RA1,IL2RG,IL4R,ITGB2,LDLR,LGALS3,LY86,LYN,Mt1,NFATC2,NFKB2,PIK3AP1,PRKCD,PTTG1,RASGRP3,RSAD2,SAMSN1,SASH3,SH3BP2,SPPL2A,TCIRG1,TLR2,TNFAIP8L2,TNFRSF13C,TNFRSF1A,TNFRSF1B,TYROBP,VAV1,…	63
Cell Death and Survival	necrosis	3.76e-25		1.144		A2M,ABCB7,ABCC8,ABL1,ACHE,ACVR1B,ADRB2,AIFM3,AIM2,ALOX5,ANXA1,APOBEC3B,ARL11,ARSB,ATF1,ATF3,ATG10,ATG13,ATP2B2,ATRX,ATXN2,AURKA,AXL,B2M,B4GALNT1,BAK1,BCL11A,BCL2A1,BCL2L1,BCL2L12,BCL2L14,BDNF,BLNK,BRAT1,BTK,C1QA,C3,C3AR1,C5AR1,CACNA1A,CACNA1G,CACNG8,CARD11,CASC5,CASP1,CASP4,CASP6,CASP7,CASP8,CAST,CBFB,CCL2,Ccl2,CCL3L3,CCL4,Ccl9,CCR5,CD14,CD1D,CD22,Cd24a,CD274,CD2AP,CD300A,CD4,CD40,CD44,CD48,CD74,…	328
Cellular Growth and Proliferation	proliferation of cells	4.78e-25	Increased	2.625		A2M,ABCB7,ABCC3,ABL1,ACHE,ACTN1,ACVR1B,ADD2,ADRB2,AIF1,AIM2,AKAP13,ALOX5,ALOX5AP,ANK3,ANXA1,ANXA11,APBA2,APOBEC1,AQP4,ARHGDIB,ARHGEF25,ARL11,ARNT2,ATF1,ATF3,ATG10,ATXN2,AURKA,AXL,B2M,B3GAT1,BAK1,BATF,BCL11A,BCL2A1,BCL2L1,BDNF,Bhlhe41,BLNK,BMPER,BRAT1,BRSK2,BTK,C3,C3AR1,C5AR1,CACNA1A,CACNA1D,CACNA1G,CAMK2A,CAMK2B,CAMKK2,CARD10,CARD11,CASP1,CASP6,CASP7,CASP8,CAST,CBFA2T3,CBFB,CBX2,CCKBR,CCL2,Ccl2,C…	422
Cell-To-Cell Signaling and Interaction, Hematological System Development and Function, Immune Cell Trafficking, Inflammatory Response	activation of lymphocytes	5.43e-25	Increased	4.91		ANXA1,AXL,B2M,BAK1,BCL2L1,BLNK,BMP2K,BTK,C1QA,C3,C3AR1,C4A/C4B,CARD11,CASP8,Ccl2,CCL2,CCL4,CD180,CD1D,CD22,Cd24a,CD274,CD4,CD40,CD44,CD48,CD72,CD74,CD83,CD86,CHRNA4,CR1L,CXCL10,DAPP1,FAS,FCER1G,FCGR2A,FCGR2B,FCGR3A/FCGR3B,FOXJ1,HDAC4,HLA-A,HLA-DRA,HLA-G,ICAM1,ICOSLG/LOC102723996,IGF1,IL18,IL1RN,IL2RG,IRF1,IRF5,IRF8,ITGAL,ITGAM,ITGB2,KCNN4,LAG3,LAPTM5,LAT2,LDLR,LYN,MGST1,NCF1,NFATC2,NFKB2,NT5E,PLC…	97
Cellular Movement, Hematological System Development and Function, Immune Cell Trafficking	homing of leukocytes	6.77e-25	Increased	5.164		AIF1,ALOX5,ANXA1,BATF,C3,C3AR1,C5AR1,CAPG,Ccl2,CCL2,CCL3L3,CCL4,CCR5,CD4,CD40,CD44,CD74,CD9,CHUK,CNR2,CSF1,CSF1R,CSF2RA,CSF3R,CX3CL1,CX3CR1,CXCL10,CXCL13,CXCL16,CYBB,EDNRA,EDNRB,FCER1G,FCGR2A,FGR,FUT7,FYB1,GCNT1,GNAI3,GNAZ,GPSM3,GRN,HCK,HLA-G,ICAM1,IL16,IL18,IL4R,INHBA,ITGAL,ITGAM,ITGB2,LCN2,LCP1,LDLR,LGALS3,LSP1,LYN,MYO1F,NCKAP1L,NFKB2,PLA2G7,PLAU,PLAUR,PLCG2,PTPN6,PTPRC,RAC2,RAP1GAP,RGS1,S100A4…	86
Organismal Survival	morbidity or mortality	7.69e-25	Decreased	-3.791	bias	A2M,ABCA1,ABCB7,ABCC8,ABL1,ACHE,ACTA1,ACVR1B,ADAM19,ADRB2,AIM2,AKAP13,ALOX5,ANK3,ANXA1,APBA1,APBA2,APOBEC1,AQP4,ARHGDIB,ARNT2,ASPA,ATF1,ATF3,ATXN2,AURKA,B2M,B4GALNT1,BAK1,BCL11A,BCL2A1,BCL2L1,BDNF,BLNK,BMPER,BRSK2,C1QA,C3,C3AR1,C4A/C4B,C5AR1,CACNA1A,CACNA1C,CARD10,CASP1,CASP4,CASP7,CASP8,CAST,CBFB,CBX2,Ccl2,CCL3L3,Ccl6,CCR5,CD14,CD1D,CD22,CD274,CD2AP,CD300A,CD4,CD40,CD44,CD68,CD74,CDK1,CDKN2C,CEB…	307
Cell-To-Cell Signaling and Interaction	response of mononuclear leukocytes	9.85e-25	Increased	2.38		ABL1,AXL,BAK1,BCL2L1,C3AR1,C5AR1,CARD11,CASP1,CASP8,Ccl2,CCL2,CCR5,CD14,CD180,CD1D,CD22,CD274,CD4,CD40,CD48,CD83,CD86,CD93,CH25H,CHUK,CTSS,CYP7B1,DAPP1,DOCK8,FAS,FCGR2A,FCGR2B,HLA-DQB1,HMOX1,HPGDS,ICAM1,ICOSLG/LOC102723996,IFNGR1,IL10RA,IL18,LAG3,LCP2,LYN,NFATC2,NFKB2,PLAUR,PSME2,PTAFR,PTPN6,PTPRC,PYCARD,SELPLG,SIPA1,SOCS3,SYK,TGFB1,TLR2,TLR3,TLR7,TNFRSF1A,TNFRSF1B,TSLP,UCP2,VAV1	64
Cellular Movement, Hematological System Development and Function, Immune Cell Trafficking	Lymphocyte migration	1.62e-24	Increased	4.047		ACKR1,ALOX5,ANXA1,BATF,BTK,C3,Ccl2,CCL2,CCL3L3,CCL4,Ccl6,CCR5,CD1D,CD22,CD274,CD4,CD40,CD44,CD48,CD74,CD86,CTSS,CTSV,CX3CL1,CX3CR1,CXCL10,CXCL13,CXCL16,CYP26B1,DOCK8,FAS,FERMT3,FUT7,FYB1,GCNT1,GNAI3,GPR183,HLA-A,HLA-G,ICAM1,ICAM2,ICOSLG/LOC102723996,IFNGR1,IL16,IL18,ITGAL,ITGB2,KCNN4,LAG3,LCP1,LCP2,LDLR,LTK,MAP4K1,MYO1G,NFKB2,NLRP3,NT5E,PLAU,PLCB2,PYCARD,RAP1GAP,RGS1,S100A4,S1PR3,SELPLG,SGPL1,SOC…	81
Cell Death and Survival	apoptosis of myeloid cells	2.12e-24		1.639		ANXA1,ATF3,BAK1,BCL2A1,BCL2L1,BTK,C1QA,C3AR1,CASP1,CASP4,CASP6,CASP8,CAST,CCL2,CD14,CD44,CSF1,CX3CL1,CYBB,EIF2AK2,FAS,FCER1G,FCGR1A,GPR132,GSK3B,IGF1,IL18,IL1RN,IRF1,IRF8,ISG15,ITGAM,ITGB2,LCN2,LDLR,LGALS3,LYN,MAP2K3,MCL1,MEFV,PCTP,PDGFC,PIK3AP1,PLA2G4A,PRKCD,PTPN6,RIPK3,SH3BP2,SOAT1,STAT1,TGFB1,TLR2,TLR3,TNFRSF1A,TNFRSF1B,TSLP	56
Cell-To-Cell Signaling and Interaction, Hematological System Development and Function, Immune Cell Trafficking, Inflammatory Response	activation of phagocytes	2.14e-24	Increased	2.794		ACHE,ANXA1,ATF3,AXL,BDNF,BTK,C3,C4A/C4B,C5AR1,CASP1,CASP8,Ccl2,CCL2,CCL4,CD14,CD1D,Cd24a,CD300A,CD300LF,CD37,CD4,CD40,CD44,CD48,CD63,CD86,CD93,CFH,CHUK,CNR2,CSF1,CSF1R,CX3CL1,CX3CR1,CXCL10,CYBB,FAS,FCER1G,FCGR2A,GRN,HCK,HLA-A,HMOX1,ICAM1,IGF1,IL18,IL1RN,IL4R,INHBA,ITGAM,ITGB2,LCN2,LCP2,LGALS3,LGALS3BP,LGALS9B,LY96,LYN,MAP2K3,PRKCD,PROS1,PTGER4,PTPN6,RAB27A,RHOH,SERPING1,SHC1,SPP1,STAT1,SYK,TGFB1,…	84
Cell-To-Cell Signaling and Interaction, Cellular Movement, Hematological System Development and Function, Immune Cell Trafficking, Inflammatory Response	recruitment of phagocytes	2.77e-24	Increased	3.912		ACKR1,ALOX5,ALOX5AP,ANXA1,C3AR1,C5AR1,CASP1,Ccl2,CCL2,CCL3L3,CCL4,Ccl7,CCR5,CD14,CD274,CD4,CD40,CD44,CD74,CLU,CNN2,CSF1,CSF1R,CTSC,CX3CL1,CX3CR1,CXCL10,FCGR2A,FCGR2B,FCGR3A/FCGR3B,FERMT3,FGR,FUT7,GCNT1,HCK,ICAM1,IL18,IL1RN,IRF5,ITGAM,ITGB2,LCN2,LGALS3,LSP1,LY96,LYN,LYZ,MAP2K3,MMP2,Muc1,NCF4,NLRP3,NOD1,OLR1,PTX3,PYCARD,S100A4,SELPLG,SPP1,TGFB1,TLR2,TNFRSF1A,TNFRSF1B,UCP2,VAV1,VAV2	66
Inflammatory Response, Neurological Disease	inflammation of central nervous system	2.94e-24		0.835		ALOX5,AXL,B2M,BATF,BCL2L1,C3,C3AR1,C4A/C4B,CASP1,CASP4,Ccl2,CCL3L3,CD1D,CD274,CD300LF,CD4,CD40,CD44,CD74,CD86,CNR2,CX3CR1,CXCL10,CYP51A1,ELF1,FAS,FCER1G,FCGR1A,FCGR2A,FCGR2B,FCGR3A/FCGR3B,GFAP,HCST,HEXB,HLA-A,HLA-DQB1,IFI30,IFNGR1,IGF1,IL18,IL1RN,IL2RG,IRF1,Irgm1,ITGAL,LCP2,LGALS3,LSR,LYN,MAP4K1,MAPK11,MMP2,Mt1,NCF1,NFATC2,NFKB2,NLRP3,NT5E,PLA2G4A,PTAFR,PTGER4,PTPRC,PYCARD,SGPL1,SHC1,SPN,SPP1,SRE…	85
Cellular Growth and Proliferation, Tissue Development	generation of cells	3.26e-24		1.74		A2M,ABL1,Acan,ACHE,ACTN1,ADAM19,ADD2,ADRB2,ALOX5,ANK3,ANXA1,APBA1,ARHGAP22,ARHGDIB,ARHGEF25,ASB1,ASPA,ATF3,ATRX,ATXN2,AXL,B2M,B4GALNT1,BATF,BATF3,BCL11A,BCL2A1,BCL2L1,BDNF,Bhlhe41,BLNK,BMPER,BRSK2,BTK,C3,C3AR1,C5AR1,CACNA1A,CACNA1D,CAMK1G,CAMK2A,CAMK2B,CAMKK2,CARD11,CASP1,CASP6,CASP8,CAST,CBFA2T3,CBFB,CBX2,CCL2,Ccl2,CCL3L3,CD1D,Cd24a,CD274,CD4,CD40,CD44,CD74,CD83,CD86,CD9,CEBPA,CELSR2,CHUK,CIB1,C…	269
Cell Morphology	morphology of cells	3.53e-24				A2M,ABCA1,ABCD1,ABL1,ACHE,ACTA1,ADD2,ADRB2,ADRB3,AIF1,AKAP13,ANXA1,APBA1,APOBEC2,AQP4,ARHGAP10,ARSB,ATF3,ATP2B2,AURKA,B2M,B3GAT1,B4GALNT1,BAK1,BATF,BCL11A,BCL2L1,BDNF,BLNK,BRSK2,C1QA,C3,C3AR1,C5AR1,CACNA1A,CACNA1D,CACNG8,CAMK2A,CAMKK2,CAPN3,CARD11,CASP1,CASP8,CAST,CBFA2T3,CBFB,CCDC92,CCKBR,CCL2,Ccl2,Ccl7,CCR5,CD180,CD22,Cd24a,CD274,CD2AP,CD4,CD40,CD44,CD68,CD86,CD9,CDK1,CDKN2C,CEBPA,CEBPD,CFH,CHS…	262
Cardiovascular Disease	Infarction	4.29e-24		-0.39		ACHE,ACTA1,ADRB2,ADRB3,ANXA1,BAK1,BCL2L1,BDNF,C1QA,C3,C4A/C4B,CACNA1C,CACNA1D,CAMK2A,Ccl2,CCL3L3,CD14,CD40,CD44,CLU,CNR2,CSF1,CSF1R,CSF3R,CX3CL1,CYBA,CYBB,DNMT3A,EGR1,F10,FCER1G,FCGR1A,FCGR2A,FCGR2B,FCGR3A/FCGR3B,FGF2,GPX1,GRIN1,GRN,GSK3B,HLA-A,HMOX1,HPGDS,HSPB1,IGF1,IL18,IL1RN,IRF1,ITGAL,ITGAM,ITGB2,KCNJ12,KCNJ5,LDLR,NGB,NT5E,OLR1,P2RY12,PANX1,PDE10A,PLA2G4A,PROS1,PSPN,PTX3,QPRT,SERPING1,SHC3,SI…	82
Cellular Development, Hematological System Development and Function, Hematopoiesis	differentiation of mononuclear leukocytes	6.38e-24	Increased	4.806		ABL1,ANXA1,AXL,B2M,B4GALNT1,BATF,BCL11A,BCL2A1,Bhlhe41,BLNK,BTK,C3AR1,C5AR1,CARD11,CASP8,CBFB,CBX2,CCL2,CD14,CD1D,Cd24a,CD274,CD4,CD40,CD72,CD74,CD83,CD86,CEBPA,CR1L,CSF1,CSF1R,CYP26B1,DNASE2,EGR1,ELF1,ETS2,FAS,FCGR2B,FLI1,GCNT1,HDAC4,HHEX,HLA-DQB1,HLA-G,ICAM1,ICOSLG/LOC102723996,IFNGR1,IGF1,IGF1R,IL18,IL2RG,IL4R,INHBA,IRF1,IRF5,IRF7,IRF8,ITGAL,ITGB2,JAG2,LCP1,LCP2,LGALS3,LGALS9B,LYL1,LYN,MAFB,MC…	108
Lymphoid Tissue Structure and Development	quantity of lymphatic system component	7.01e-24	Increased	2.762		ABL1,AKAP13,ARHGDIB,B2M,BAK1,BCL11A,BCL2A1,BCL2L1,BDNF,BLNK,BTK,C3,C4A/C4B,C5AR1,CASP8,CBFB,CD180,CD1D,CD22,CD274,CD37,CD4,CD40,CD44,CD72,CD74,CD86,CDKN2C,CLEC4A,CNR2,CTSD,CXCL13,DNASE2,DOCK8,DOK1,ELF1,ETS2,FAS,FCER1G,FCGR2B,FGF2,FLI1,FYB1,GFRA1,HLA-DQB1,ICOSLG/LOC102723996,IGF1,IL2RG,IRF1,IRF8,ITGB2,LAG3,LCN2,LCP2,LYN,MCL1,NFATC2,NFKB2,PIK3AP1,PLCG2,PRKCD,PTPRC,PTPRCAP,RGS1,RHOH,RIPK3,S1PR3,SASH…	84
Cell Death and Survival	apoptosis of phagocytes	1.42e-23		1.983		ANXA1,ATF3,BAK1,BCL2A1,BCL2L1,BTK,C1QA,C3AR1,CASP1,CASP4,CASP6,CASP8,CAST,CCL2,CD14,CD40,CD44,CNR2,CSF1,CX3CL1,CYBB,EIF2AK2,FAS,FCER1G,GPR132,GSK3B,IL18,IL1RN,IRF1,IRF5,IRF8,ISG15,ITGB2,LCN2,LDLR,LGALS3,MAP2K3,MCL1,MEFV,PCTP,PDGFC,PIK3AP1,PLA2G4A,PRKCD,PTGER4,PTPN6,RIPK3,SH3BP2,SOAT1,STAT1,TGFB1,TLR2,TLR3,TNFRSF1A,TNFRSF1B	55
Cellular Development, Cellular Growth and Proliferation, Hematological System Development and Function, Hematopoiesis, Lymphoid Tissue Structure and Development, Tissue Development	development of mononuclear leukocytes	1.46e-23	Increased	4.283		ABL1,ACHE,ANXA1,AXL,B2M,BATF,BCL11A,BCL2A1,BCL2L1,BDNF,Bhlhe41,BLNK,BTK,C3,C3AR1,C5AR1,CARD11,CASP1,CASP8,CBFB,CBX2,CD1D,Cd24a,CD274,CD4,CD40,CD74,CD83,CD86,CEBPA,CNR2,CR1L,CSF1,CSF3R,CXCL10,CYP26B1,DNASE2,DOCK8,DOK1,EGR1,ETS2,FAS,FCER1G,FCGR2A,FCGR2B,FLI1,HLA-A,HLA-DQB1,HLA-G,ICAM1,ICOSLG/LOC102723996,IFNGR1,IGF1,IGF1R,IL10RA,IL18,IL1RN,IL2RG,IL4R,INHBA,IRF1,IRF5,IRF8,ITGAL,ITGB2,JAG2,LAT2,LCP2,…	113
Cellular Development, Cellular Growth and Proliferation, Hematological System Development and Function, Hematopoiesis, Lymphoid Tissue Structure and Development, Tissue Development	development of lymphocytes	2.09e-23	Increased	4.069		ABL1,ACHE,ANXA1,AXL,B2M,BATF,BCL11A,BCL2A1,BCL2L1,BDNF,Bhlhe41,BLNK,BTK,C3,C3AR1,C5AR1,CARD11,CASP1,CASP8,CBFB,CBX2,CD1D,Cd24a,CD274,CD4,CD40,CD74,CD83,CD86,CEBPA,CNR2,CR1L,CSF3R,CXCL10,CYP26B1,DNASE2,DOCK8,DOK1,EGR1,ETS2,FAS,FCER1G,FCGR2A,FCGR2B,FLI1,HLA-A,HLA-DQB1,HLA-G,ICAM1,ICOSLG/LOC102723996,IFNGR1,IGF1,IGF1R,IL10RA,IL18,IL1RN,IL2RG,IL4R,INHBA,IRF1,IRF5,IRF8,ITGAL,ITGB2,JAG2,LAT2,LCP2,LGALS…	112
Cellular Movement, Hematological System Development and Function, Immune Cell Trafficking, Inflammatory Response	chemotaxis of leukocytes	3.88e-23	Increased	4.832		AIF1,ALOX5,ANXA1,C3,C3AR1,C5AR1,CAPG,Ccl2,CCL2,CCL3L3,CCL4,CCR5,CD4,CD40,CD74,CD9,CHUK,CSF1,CSF1R,CSF2RA,CSF3R,CX3CL1,CX3CR1,CXCL10,CXCL13,CXCL16,CYBB,EDNRA,EDNRB,FCER1G,FCGR2A,FGR,GNAI3,GNAZ,GPSM3,GRN,HCK,HLA-G,ICAM1,IL16,IL18,IL4R,INHBA,ITGAL,ITGAM,ITGB2,LCN2,LCP1,LDLR,LGALS3,LSP1,LYN,MYO1F,NCKAP1L,NFKB2,PLA2G7,PLAU,PLAUR,PLCG2,PTPN6,PTPRC,RAC2,RAP1GAP,RGS1,S100A4,S1PR3,SELPLG,SERPINB1,SHC1,SOC…	80
Cell Death and Survival	cell death of macrophages	7.98e-23	Increased	2.378		AIM2,BCL2L1,C1QA,C3AR1,CASP1,CASP4,CASP6,CASP7,CASP8,CCR5,CD14,CD40,CSF1,CX3CL1,EIF2AK2,FAS,GPR132,HMOX1,IL18,IRF1,ISG15,LCN2,LDLR,LGALS3,LYZ,MAP2K3,MCL1,MEFV,NLRP3,PCTP,PDGFC,PIK3AP1,PLA2G4A,PTPN6,PYCARD,RIPK3,SOAT1,STAT1,TGFB1,TLR2,TLR3,TNFRSF1A,TNFRSF1B	43
Connective Tissue Disorders, Immunological Disease, Inflammatory Disease, Inflammatory Response, Skeletal and Muscular Disorders	rheumatoid arthritis	8e-23		1.225		ACTA1,ADRB2,AIF1,AKAP13,ALOX5,ANXA1,ARHGDIB,B2M,BDNF,BLNK,C1QA,C2,C3,C3AR1,C4A/C4B,C5AR1,C9orf72,CACNA1C,CACNA1D,CCL2,Ccl2,CCL4,Ccl6,Ccl7,Ccl9,CCR5,CD274,CD4,CD40,CD44,CD68,CD74,CD83,CD86,CLEC4A,CLU,CSF1,CSF3R,CTSC,CXCL10,CXCL13,CXCL16,DNASE2,ECHDC1,F10,FCGR2A,FCGR2B,FCGR3A/FCGR3B,FCN1,FES,FGF2,GBP2,GFAP,GLIPR2,GPSM3,GRN,HCK,HLA-A,HLA-DQB1,HLA-DRA,HLA-DRB5,HLA-G,HMOX1,ICAM1,ICOSLG/LOC102723996,IG…	123
Cellular Function and Maintenance, Hematological System Development and Function	function of T lymphocytes	1.02e-22		-0.572		ADGRE1,ADRB2,ARHGDIB,ATF3,B2M,BATF3,BCL2L1,C3AR1,Ccl2,CCR5,CD274,CD4,CD44,CD74,CD86,CDKN2C,CTSC,CTSS,CXCL10,EBAG9,ERAP1,FCER1G,FYB1,GNAI3,GPR84,HCST,HLA-A,HLA-DQB1,HLA-G,ICAM1,ICOSLG/LOC102723996,IFNGR1,IL10RA,IL13RA1,IL16,IL18,IL4R,IRF5,IRF7,IRF8,ITGAL,KCNN4,LAG3,LAT2,MAP2K3,MCL1,MYO1G,NFATC2,PANX1,PDLIM2,PSME2,PTPRC,PTPRCAP,SAMSN1,Slfn2,SPN,TGFB1,TLR2,TLR3,TNFAIP8L2,TRAF3,Trim30a/Trim30d,TSLP,T…	65
Organismal Survival	organismal death	1.46e-22	Decreased	-3.902	bias	A2M,ABCA1,ABCB7,ABL1,ACHE,ACTA1,ACVR1B,ADAM19,ADRB2,AIM2,AKAP13,ALOX5,ANK3,ANXA1,APBA1,APBA2,APOBEC1,AQP4,ARHGDIB,ARNT2,ASPA,ATF1,ATF3,ATXN2,AURKA,B2M,B4GALNT1,BAK1,BCL11A,BCL2A1,BCL2L1,BDNF,BLNK,BMPER,BRSK2,C1QA,C3,C3AR1,C4A/C4B,C5AR1,CACNA1A,CACNA1C,CARD10,CASP1,CASP7,CASP8,CAST,CBFB,CBX2,Ccl2,CCL3L3,Ccl6,CCR5,CD14,CD22,CD274,CD2AP,CD4,CD40,CD44,CD68,CD74,CDK1,CDKN2C,CEBPA,CEBPD,CEBPG,CELSR3,CF…	297
Infectious Diseases	Parasitic Infection	1.5e-22	Decreased	-2.449		ACKR1,AQP4,B2M,BATF3,BCL2A1,C3,C4A/C4B,C5AR1,Ccl2,CCR5,Cd24a,CD274,CD4,CD40,CD44,CD74,CHRM4,EIF2AK2,FCER1G,FCGR2A,FCGR2B,GBP2,HLA-DQB1,HMOX1,ICAM1,Ifi47,IFNGR1,IL10RA,IL13RA1,IL18,IL4R,IRF8,Irgm1,LGALS3,NFKB2,NLRP3,NT5E,NTRK3,PLA2G4A,PLAU,PRKCD,PTAFR,TLR2,TLR3,TLR7,TNFRSF1A,TNFRSF1B,TNFSF4,UCP2,UNC93B1	50
Cell Death and Survival	cell death of lymphocytes	1.63e-22		1.255		ABL1,BAK1,BCL11A,BCL2A1,BCL2L1,BLNK,BTK,C3AR1,CASP1,CASP4,CASP6,CASP7,CASP8,Ccl2,CCL4,CCR5,CD22,Cd24a,CD274,CD4,CD40,CD44,CD9,CDK1,CHUK,CSF1,CTSD,CXCL10,DHX58,DOCK8,EGR1,EIF2AK2,ETS2,FAS,FCGR1A,FCGR2B,FCGR3A/FCGR3B,GPR132,GSK3B,HLA-G,ICAM1,ICOSLG/LOC102723996,IFNGR1,IGF1,IL18,IL2RG,Irgm1,ITGAL,LAG3,LCN2,LGALS3,LYN,MAP2K3,MAP4K1,MCL1,Mt1,NFATC2,NFKB2,PLCG2,PRKCD,PTPN6,PTPRC,RAC2,RHOH,RIPK3,SH3BP2,…	83
Cellular Function and Maintenance	engulfment of cells	1.82e-22	Increased	6.152		ABCA1,ABL1,ANXA1,ANXA3,ASB1,ATP6V1E1,AXL,BTK,C1QA,C3,CAPG,CCL4,CCR5,CD14,CD22,CD4,CD44,CD48,CD63,CD93,CH25H,CNN2,CSF1,CSF3R,CXCL10,CYBA,ERAP1,ETS2,F10,FAS,FCER1G,FCGR1A,FCGR2A,FCGR2B,FCGR3A/FCGR3B,FCN1,FGR,GPR18,GRIN1,HCK,HMOX1,ICAM1,ICOSLG/LOC102723996,IRF7,IRF8,ISG15,ITGAM,ITGB2,LCN2,LGALS3,LYN,MKL1,MYO1G,MYO7A,NOD1,PLA2G4A,PLAU,PLAUR,PLD1,PLD2,PLD4,PRKCD,PROS1,PTGER4,PTPN6,PTPRC,PTX3,PYCARD,RA…	87
Immunological Disease	hypersensitive reaction	2.09e-22	Increased	3.795		ABCA1,ADRB2,ADRB3,ALOX5,ALOX5AP,ANXA1,BCL2L1,BDNF,C3,C3AR1,CAPG,CARD11,CASP4,Ccl2,CCL2,CCL3L3,CCL4,CCR5,CD1D,CD300LF,CD4,CD40,CD44,CD63,CD74,CD83,CFH,CHRM4,CNN3,CSF2RA,CTSV,CXCL10,EIF2AK2,FCER1G,FCGR1A,FCGR2A,FCGR2B,FGR,FUT7,GCNT1,GNA15,GPD1,GPR34,GPR84,HCK,HLA-A,HLA-DRA,HLA-DRB5,HPGDS,ICAM1,ICOSLG/LOC102723996,IFI30,IL16,IL18,IL1RN,IL4R,ITGB2,LAPTM5,LCP2,LGALS3BP,LGMN,LTC4S,LYN,MCL1,MSN,NCF1,NLR…	89
Cell Death and Survival	apoptosis of lymphocytes	2.91e-22		1.518		ABL1,BAK1,BCL11A,BCL2A1,BCL2L1,BLNK,BTK,C3AR1,CASP1,CASP4,CASP6,CASP7,CASP8,Ccl2,CCL4,CCR5,CD22,Cd24a,CD274,CD4,CD40,CD44,CD9,CHUK,CSF1,DHX58,DOCK8,EGR1,EIF2AK2,ETS2,FAS,FCGR1A,FCGR2B,FCGR3A/FCGR3B,GPR132,GSK3B,HLA-G,ICAM1,ICOSLG/LOC102723996,IFNGR1,IGF1,IL18,IL2RG,Irgm1,LCN2,LGALS3,LYN,MAP2K3,MAP4K1,Mt1,NFATC2,NFKB2,PLCG2,PRKCD,PTPN6,PTPRC,RAC2,RHOH,RIPK3,SH3BP2,SHC1,SPN,SPP1,ST14,STAT1,TGFB1,TI…	77
Cell-To-Cell Signaling and Interaction	binding of blood cells	3.04e-22	Increased	3.02		A2M,ACKR1,AXL,C3,CACNA1C,CCL2,CCL4,CCR5,CD14,CD22,CD4,CD40,CD44,CD48,CD83,CD86,CHRNA4,CNR2,CSF1,CX3CL1,CXCL10,CXCL13,DOCK8,F10,FAS,FCGR1A,FCGR2A,FCGR2B,FCGR3A/FCGR3B,FERMT3,FGF2,FGR,FUT7,FYB1,GCNT1,GSK3B,HCK,HDAC4,ICAM1,IFNGR1,IRF8,ITGAL,ITGAM,ITGB2,LCP2,LSP1,LYN,MSN,NFATC2,NT5E,P2RY12,PTPN6,PTPRC,RAP1GAP,SELPLG,TGFB1,TLR2,VASP	58
Cell-To-Cell Signaling and Interaction, Cellular Movement, Hematological System Development and Function, Immune Cell Trafficking, Inflammatory Response	recruitment of neutrophils	3.74e-22	Increased	3.385		ACKR1,ALOX5,ALOX5AP,ANXA1,C3AR1,C5AR1,CASP1,Ccl2,CCL2,CCL3L3,CCL4,Ccl7,CD14,CD274,CD44,CSF1,CTSC,CX3CR1,CXCL10,FCGR2A,FCGR2B,FCGR3A/FCGR3B,FERMT3,FGR,FUT7,GCNT1,HCK,ICAM1,IL18,IL1RN,ITGAM,ITGB2,LCN2,LGALS3,LSP1,LY96,LYN,LYZ,MAP2K3,MMP2,Muc1,NCF4,NLRP3,NOD1,OLR1,PTX3,PYCARD,SELPLG,SPP1,TLR2,TNFRSF1A,VAV1,VAV2	53
Inflammatory Disease, Inflammatory Response, Neurological Disease	Encephalitis	3.98e-22		0.993		ALOX5,AXL,B2M,BATF,BCL2L1,C3,C3AR1,C4A/C4B,CASP1,CASP4,Ccl2,CD1D,CD274,CD300LF,CD4,CD40,CD44,CD74,CD86,CNR2,CX3CR1,CXCL10,ELF1,FAS,FCER1G,FCGR1A,FCGR2A,FCGR2B,FCGR3A/FCGR3B,GFAP,HCST,HLA-A,HLA-DQB1,IFI30,IFNGR1,IGF1,IL18,IL1RN,IL2RG,IRF1,Irgm1,ITGAL,LCP2,LGALS3,LSR,LYN,MAP4K1,MAPK11,MMP2,Mt1,NCF1,NFATC2,NFKB2,NLRP3,NT5E,PLA2G4A,PTGER4,PTPRC,PYCARD,SGPL1,SHC1,SPN,SPP1,SREBF2,STAT1,TGFB1,TIMP1,TLR3…	79
Cell Death and Survival	cell death of mononuclear leukocytes	4.09e-22		1.285		ABL1,BAK1,BCL11A,BCL2A1,BCL2L1,BLNK,BTK,C3AR1,CASP1,CASP4,CASP6,CASP7,CASP8,Ccl2,CCL4,CCR5,CD22,Cd24a,CD274,CD4,CD40,CD44,CD9,CDK1,CHUK,CSF1,CTSD,CXCL10,DHX58,DOCK8,EGR1,EIF2AK2,ETS2,FAS,FCGR1A,FCGR2B,FCGR3A/FCGR3B,GPR132,GSK3B,HLA-G,ICAM1,ICOSLG/LOC102723996,IFNGR1,IGF1,IL18,IL2RG,IRF8,Irgm1,ITGAL,LAG3,LCN2,LGALS3,LYN,MAP2K3,MAP4K1,MCL1,Mt1,NFATC2,NFKB2,PLCG2,PRKCD,PTPN6,PTPRC,RAC2,RHOH,RIPK3,SH…	84
Cellular Movement, Hematological System Development and Function, Immune Cell Trafficking, Inflammatory Response	migration of phagocytes	5.93e-22	Increased	3.791		ABCA1,ABL1,ACKR1,ANXA1,C3,Ccl2,CCL2,CCL3L3,CCL4,Ccl9,CCR5,CD40,CD44,CD74,CD86,CNN2,CSF1,CSF1R,CTSS,CTSV,CTSZ,CX3CL1,CX3CR1,CXCL10,CXCL13,CXCL17,CYBB,DOCK8,F10,FAS,FGR,GCNT1,HCK,ICAM1,ICAM2,IL10RA,IL16,IL18,IL1RN,ITGAL,ITGAM,ITGB2,LDLR,LGALS3,LSP1,MKL1,NLRP3,P2RY6,PDPN,PLAU,PLAUR,PLCB2,PTPN6,RAC2,S1PR3,SELPLG,SPP1,TGFB1,TIMP1,TIMP2,TLR2,TNFAIP8L2,TNFRSF1A,TSLP,TYROBP,VAV1,VEGFA	67
Infectious Diseases	Viral Infection	7.56e-22	Decreased	-2.032		ABL1,ACTN1,AKAP13,ALOX5,ANXA1,APBB1IP,APOBEC3B,ARHGDIB,ARPC1B,ATRX,ATXN2,AXL,B2M,BAK1,BCL11A,BCL2L1,BCL9,BMP2K,Bst2,BZRAP1,C1S,C2,C3,C3AR1,C4A/C4B,CACNA1A,CAMK2B,CAMKK2,CAPN3,CCL2,Ccl2,CCL3L3,CCL4,CCR5,CD14,CD22,CD274,CD4,CD40,CD44,CD48,CD63,CD74,CD86,CD9,CD93,CEBPD,CH25H,CHRNA4,CHUK,CLEC4A,CLSTN3,CLU,CRIM1,CSF1,CSF2RA,CSF3R,CTSS,CTSV,CTSZ,CX3CL1,CXCL10,CYBB,CYP51A1,DCBLD1,DHX58,DNMT3A,EDNRA,EFHC…	220
Cell Death and Survival	apoptosis of mononuclear leukocytes	8.16e-22		1.631		ABL1,BAK1,BCL11A,BCL2A1,BCL2L1,BLNK,BTK,C3AR1,CASP1,CASP4,CASP6,CASP7,CASP8,Ccl2,CCL4,CCR5,CD22,Cd24a,CD274,CD4,CD40,CD44,CD9,CHUK,CSF1,DHX58,DOCK8,EGR1,EIF2AK2,ETS2,FAS,FCGR1A,FCGR2B,FCGR3A/FCGR3B,GPR132,GSK3B,HLA-G,ICAM1,ICOSLG/LOC102723996,IFNGR1,IGF1,IL18,IL2RG,IRF8,Irgm1,LCN2,LGALS3,LYN,MAP2K3,MAP4K1,Mt1,NFATC2,NFKB2,PLCG2,PRKCD,PTPN6,PTPRC,RAC2,RHOH,RIPK3,SH3BP2,SHC1,SPN,SPP1,ST14,STAT1,TGF…	78
Cell-To-Cell Signaling and Interaction, Hematological System Development and Function, Immune Cell Trafficking, Inflammatory Response	activation of myeloid cells	9.32e-22	Increased	3.381		ACHE,ANXA1,ATF3,BDNF,C3,C4A/C4B,C5AR1,CASP1,Ccl2,CCL2,CCL4,CD14,CD1D,CD300A,CD300LF,CD4,CD40,CD44,CD48,CD63,CD86,CD93,CFH,CNR2,CSF1,CSF1R,CX3CL1,CX3CR1,CXCL10,CYBB,FCER1G,FCGR2A,FCGR2B,GRN,HCK,HLA-A,HMOX1,ICAM1,IGF1,IL16,IL18,IL1RN,IL4R,INHBA,ITGAM,ITGB2,LCN2,LCP2,LGALS3,LGALS3BP,LGALS9B,LY96,LYN,MAP2K3,MYCN,PRKCD,PROS1,PTPN6,RAB27A,RHOH,SERPING1,SHC1,SPP1,STAT1,SYK,TGFB1,TLR2,TLR3,TLR7,TNFAIP8L2…	76
Hematological System Development and Function, Humoral Immune Response, Tissue Morphology	quantity of B lymphocytes	9.41e-22	Increased	2.542		ABL1,AKAP13,ARHGDIB,BCL2A1,BLNK,BTK,C3,CASP8,CBFA2T3,CD180,CD22,Cd24a,CD274,CD300LF,CD40,CD72,CD74,CDKN2C,CHUK,CNR2,CSF1,CXCL13,DAPP1,DOCK8,EGR1,ELF1,FAS,FCER1G,FCGR1A,FCGR2A,FCGR2B,FES,FLI1,GPR183,IL18,IL2RG,INHBA,IRF8,ITGAL,ITGB2,LCN2,LYL1,LYN,MFNG,Mt1,MYO1G,NFATC2,NFKB2,PIK3AP1,PLCG2,PRKCD,PTPN6,PTPRC,RAC2,RASGRP3,RGS1,RHBDF2,RIPK3,S1PR3,SAMSN1,SASH3,SH3BP2,SLA,SOCS3,SPN,SPP1,SPPL2A,SYK,TCIRG1…	77
Cellular Development, Hematological System Development and Function, Hematopoiesis	differentiation of lymphocytes	1.05e-21	Increased	4.133		ABL1,ANXA1,AXL,B2M,BATF,BCL11A,BCL2A1,Bhlhe41,BLNK,BTK,C3AR1,C5AR1,CARD11,CASP8,CBFB,CBX2,CD14,CD1D,Cd24a,CD274,CD4,CD40,CD72,CD74,CD83,CD86,CEBPA,CR1L,CYP26B1,DNASE2,EGR1,ELF1,FAS,FCGR2B,FLI1,GCNT1,HDAC4,HHEX,HLA-DQB1,HLA-G,ICAM1,ICOSLG/LOC102723996,IFNGR1,IGF1,IGF1R,IL18,IL2RG,IL4R,INHBA,IRF1,IRF5,IRF8,ITGAL,ITGB2,JAG2,LCP1,LCP2,LGALS3,LGALS9B,LYL1,LYN,MAFB,MCL1,MYCN,NCKAP1L,NFAM1,NFATC2,NFKB2,…	98
Organismal Development	morphology of body cavity	1.06e-21				A2M,ABCA1,ABL1,ADAM19,ADD2,AKAP13,ALOX5,ARHGDIB,ARSB,ATF3,AXL,B2M,BAK1,BCL11A,BCL2L1,BDNF,BLNK,BMPER,Bst2,BTK,C3,C3AR1,C4A/C4B,CACNA1D,CARD11,CASP7,CASP8,CBFA2T3,CBX2,CCKBR,Ccl2,CCR5,CD1D,Cd24a,CD2AP,CD4,CD40,CD44,CD86,CD9,CDKN2C,CEBPA,CEBPG,CELSR3,CFH,CHST10,CHUK,CLU,CMIP,CP,CR1L,CRIM1,CSF1,CSF1R,CSRP2,CTSD,CYBB,CYP51A1,DHX58,DNASE2,DOK1,EDNRA,EDNRB,EGR1,ENTPD2,EPHB3,ETS2,FAS,FCER1G,FCGR2B,FDFT1…	182
Hematological System Development and Function, Immune Cell Trafficking, Inflammatory Response, Tissue Development	accumulation of myeloid cells	1.17e-21		1.036		AGRP,ALOX5,ANXA1,BCL2A1,C3,C5AR1,Ccl2,CCL2,Ccl7,CD40,CD44,CEBPA,CSF1,CTSC,CX3CL1,CX3CR1,CXCL10,EGR1,ETS2,FAS,FCGR2A,FCGR3A/FCGR3B,FGF2,GRN,HMOX1,IFNGR1,IL18,IL1RN,IRF1,IRF5,ITGAM,ITGB2,LCN2,LDLR,LTC4S,NCF1,NT5E,PLAU,PTX3,SELPLG,SERPING1,SPP1,TIMP1,TIMP2,TLR2,TLR3,TLR7,TNFAIP8L2,TNFRSF1A,TNFRSF1B,VEGFA	51
Organismal Development	abnormal morphology of body cavity	1.19e-21				A2M,ABCA1,ABL1,ADAM19,ADD2,AKAP13,ALOX5,ARHGDIB,ARSB,ATF3,AXL,B2M,BAK1,BCL11A,BDNF,BLNK,BMPER,Bst2,BTK,C3,C3AR1,C4A/C4B,CACNA1D,CARD11,CASP7,CASP8,CBFA2T3,CBX2,CCKBR,Ccl2,CCR5,CD1D,Cd24a,CD2AP,CD4,CD40,CD44,CD86,CD9,CDKN2C,CEBPA,CEBPG,CELSR3,CFH,CHST10,CHUK,CLU,CMIP,CP,CR1L,CRIM1,CSF1,CSF1R,CSRP2,CTSD,CYBB,CYP51A1,DHX58,DNASE2,DOK1,EDNRA,EDNRB,EGR1,ENTPD2,EPHB3,FAS,FCER1G,FCGR2B,FDFT1,FES,FGF2,FL…	176
Cardiovascular Disease	peripheral vascular disease	1.34e-21		0.3		ABCA1,ACHE,ADAP2,ADRB2,ALOX5,ALOX5AP,AQP4,ARHGDIB,B2M,BDNF,C3AR1,C5AR1,CACNA1C,CACNA1D,CAPG,CASP1,CASP8,CCDC109B,CD1D,CD53,CD83,CFH,CHRNA4,CLEC4A,CLU,COL6A1,CTSC,CTSS,CX3CL1,CYBB,DNAJB5,EDNRA,ERAP1,ETS2,F10,FAS,FCGR1A,FCGR2A,FCGR3A/FCGR3B,FYB1,GPX1,GRIN1,HCK,HSPB1,IFI30,IGF1,IRF8,KCTD12,LAPTM5,LCN2,LCP1,LDLR,LPXN,LSR,LY96,LYN,MAFB,P2RY12,PDE10A,PLA2G4A,PLA2G7,PLAUR,PROS1,PSPN,PTGER4,QPRT,RASGRP3,…	84
Lymphoid Tissue Structure and Development, Organ Morphology	abnormal morphology of lymphoid organ	1.63e-21				ABCA1,ABL1,ADD2,AKAP13,ALOX5,ARHGDIB,AXL,BAK1,BCL11A,BLNK,Bst2,BTK,CARD11,CASP8,CBFA2T3,Cd24a,CD4,CD40,CD74,CD86,CDKN2C,CEBPA,CLEC4A,CSF1,CSF1R,CTSD,DNASE2,DOK1,FAS,FCGR2B,FLI1,FUT7,GCNT1,HCK,HLA-DQB1,HMOX1,HPGDS,ICOSLG/LOC102723996,IL10RB,IL1RN,IL2RG,IRF1,IRF8,ITGB2,JAG2,KCNN4,LAG3,LAMP2,LCP2,LGMN,LIPA,LYN,MAN2B1,MCL1,Mt1,NFATC2,NFKB2,PRKCD,PTPRC,PTPRCAP,PTTG1,RAPGEF6,RHOH,RIPK3,S1PR3,SASH3,SH3B…	79
Cell-To-Cell Signaling and Interaction, Cellular Movement, Hematological System Development and Function, Immune Cell Trafficking	recruitment of myeloid cells	1.67e-21	Increased	3.433		ACKR1,ALOX5,ALOX5AP,ANXA1,C3,C3AR1,C5AR1,CASP1,Ccl2,CCL2,CCL3L3,CCL4,Ccl7,CD14,CD274,CD44,CD74,CNR2,CSF1,CSF1R,CTSC,CX3CR1,CXCL10,FCGR2A,FCGR2B,FCGR3A/FCGR3B,FERMT3,FGR,FUT7,GCNT1,HCK,ICAM1,IL18,IL1RN,IRF7,ITGAM,ITGB2,LCN2,LGALS3,LSP1,LY96,LYN,LYZ,MAP2K3,MMP2,Muc1,NCF4,NLRP3,NOD1,OLR1,PTX3,PYCARD,SELPLG,SPP1,TLR2,TNFRSF1A,TNFRSF1B,VAV1,VAV2	59
Lymphoid Tissue Structure and Development, Organ Morphology	morphology of lymphoid organ	1.76e-21				ABCA1,ABL1,ADD2,AKAP13,ALOX5,ARHGDIB,AXL,BAK1,BCL11A,BLNK,Bst2,BTK,CARD11,CASP8,CBFA2T3,Cd24a,CD4,CD40,CD74,CD86,CDKN2C,CEBPA,CLEC4A,CSF1,CSF1R,CTSD,DNASE2,DOK1,FAS,FCGR2B,FLI1,FUT7,GCNT1,HCK,HLA-DQB1,HMOX1,HPGDS,ICOSLG/LOC102723996,IGF1,IL10RB,IL1RN,IL2RG,IRF1,IRF7,IRF8,ITGB2,JAG2,KCNN4,LAG3,LAMP2,LCP2,LGMN,LIPA,LYN,MAN2B1,MCL1,Mt1,NFATC2,NFKB2,PRKCD,PTPRC,PTPRCAP,PTTG1,RAPGEF6,RHOH,RIPK3,S1PR3,…	81
Cell-To-Cell Signaling and Interaction, Hematological System Development and Function	binding of leukocytes	1.87e-21	Increased	2.96		A2M,AXL,C3,CACNA1C,CCL2,CCL4,CCR5,CD14,CD22,CD4,CD40,CD44,CD48,CD83,CD86,CHRNA4,CNR2,CSF1,CX3CL1,CXCL10,CXCL13,DOCK8,FAS,FCGR1A,FCGR2A,FCGR2B,FCGR3A/FCGR3B,FERMT3,FGF2,FGR,FUT7,FYB1,GCNT1,HCK,HDAC4,ICAM1,IFNGR1,ITGAL,ITGAM,ITGB2,LCP2,LSP1,LYN,MSN,NFATC2,NT5E,PTPN6,PTPRC,RAP1GAP,SELPLG,TGFB1	51
Cell-To-Cell Signaling and Interaction	response of myeloid cells	2.06e-21	Increased	4.222		ABCA1,ANXA1,BTK,C3,C5AR1,CAPG,CCL2,CD14,CD44,CD93,CH25H,CNN2,CXCL10,FAS,FCER1G,FCGR1A,FCGR2A,FCGR2B,FCGR3A/FCGR3B,FCN1,FGR,GPR18,HCK,HMOX1,ICAM1,IL10RA,IL10RB,IL18,IRF8,ISG15,ITGAL,ITGAM,ITGB2,LCN2,LGALS3,LY96,LYN,MKL1,PLAU,PLAUR,PTAFR,PTPRC,PTX3,RASA4,SELPLG,SHC1,SOAT1,SYK,TGFB1,TLR2,TLR3,TLR7,TYROBP,UCP2,VAV1	55
Cell-To-Cell Signaling and Interaction, Inflammatory Response	response of phagocytes	2.12e-21	Increased	4.622		ABCA1,ANXA1,BTK,C3,C5AR1,CAPG,CCL2,CCR5,CD14,CD44,CD93,CH25H,CNN2,CXCL10,FAS,FCER1G,FCGR1A,FCGR2A,FCGR2B,FCGR3A/FCGR3B,FCN1,FGR,GPR18,HCK,HMOX1,ICAM1,ICOSLG/LOC102723996,IL10RA,IL10RB,IL18,IRF8,ISG15,ITGAL,ITGAM,ITGB2,LCN2,LGALS3,LY96,LYN,MKL1,PLAU,PLAUR,PTAFR,PTPRC,PTX3,RASA4,SELPLG,SHC1,SOAT1,SYK,TGFB1,TLR2,TLR3,TLR7,TYROBP,UCP2,VAV1	57
Hematological System Development and Function, Tissue Morphology	quantity of myeloid cells	2.95e-21		-1.653		ABL1,ACHE,ALOX5,ARHGDIB,BDNF,Bhlhe41,C1QA,C3,C3AR1,C4A/C4B,C5AR1,CASP8,Ccl2,CCL2,CCL3L3,CCR5,CD101,CD1D,CD22,Cd24a,CD300A,CD40,CEBPA,CFH,CHUK,CNN2,CNR2,CSF1,CSF1R,CSF3R,CYBB,DOK1,FAS,FCGR1A,FCGR2A,FCGR2B,FES,FLI1,FUT7,GCNT1,GPR132,ICAM1,IGF1,IL13RA1,IL18,IL2RG,IL4R,IRF8,ITGAL,ITGAM,ITGB2,LCN2,LDLR,LGALS3,LGALS9B,LYN,MFNG,Mt1,NFKB2,PLAC8,PRKCD,RAC2,RGS10,SELPLG,SERPINB1,SIPA1,SOCS3,TCIRG1,TGFB1,TI…	77
Cell-To-Cell Signaling and Interaction, Inflammatory Response	immune response of antigen presenting cells	2.98e-21	Increased	4.214		ABCA1,ANXA1,BATF3,BTK,C3,CAPG,CD14,CD40,CD44,CD68,CD74,CD86,CD93,CH25H,CNN2,CTSS,FAS,FCER1G,FCGR1A,FCGR2A,FCGR2B,FCN1,FGR,GPR18,HCK,HMOX1,ICOSLG/LOC102723996,IL10RA,IL10RB,IRF8,ISG15,ITGAM,ITGB2,LGALS3,LY96,LYN,MAP4K1,PLAUR,PSMB8,PTPRC,PTX3,RASA4,SOAT1,SOCS3,SYK,TAP1,TLR2,TLR7,TNFSF4,UBE2L6,UCP2	51
Hematological System Development and Function, Inflammatory Response, Tissue Morphology	quantity of macrophages	4.18e-21		0.997		ABCA1,B2M,B4GALNT1,Bhlhe41,C3AR1,C4A/C4B,C5AR1,CACNA1A,Ccl2,CCL2,CCR5,CD40,CEBPA,CNN2,CSF1,CSF1R,CTSS,CTSV,CX3CL1,CX3CR1,CXCL10,CXCL17,FAS,GPR132,HCK,IFNGR1,IL18,IL2RG,IL4R,IRF8,ITGB2,LCN2,LDLR,LGALS3,LSP1,LTC4S,MFNG,Mt1,NFKB2,PDGFC,PLAU,PRKCD,SELPLG,SHC1,SOAT1,SOCS3,SPP1,SREBF1,STEAP4,TGFB1,TNFRSF1A,TRPM4,USP2,VEGFA	54
Cell-To-Cell Signaling and Interaction	response of antigen presenting cells	4.44e-21	Increased	4.395		ABCA1,ANXA1,BATF3,BTK,C3,CAPG,CD14,CD40,CD44,CD68,CD74,CD86,CD93,CH25H,CNN2,CTSS,FAS,FCER1G,FCGR1A,FCGR2A,FCGR2B,FCN1,FGR,GPR18,HCK,HMOX1,ICOSLG/LOC102723996,IL10RA,IL10RB,IL18,IRF8,ISG15,ITGAM,ITGB2,LGALS3,LY96,LYN,MAP4K1,PLAUR,PSMB8,PTPRC,PTX3,RASA4,SOAT1,SOCS3,SYK,TAP1,TLR2,TLR3,TLR7,TNFSF4,UBE2L6,UCP2	53
Hematological System Development and Function, Tissue Morphology	quantity of granulocytes	5.69e-21	Decreased	-2.419		ABL1,ACHE,ALOX5,ARHGDIB,Bhlhe41,C1QA,C3,C3AR1,C4A/C4B,C5AR1,Ccl2,CCL2,CCL3L3,CCR5,CD101,CD1D,CD22,CD300A,CD40,CEBPA,CFH,CHUK,CNN2,CNR2,CSF1,CSF1R,CSF3R,CYBB,DOK1,FAS,FCGR1A,FCGR2A,FCGR2B,FES,FLI1,FUT7,GCNT1,GPR132,ICAM1,IL13RA1,IL18,IL2RG,IL4R,IRF8,ITGAL,ITGAM,ITGB2,LCN2,LDLR,LGALS3,LGALS9B,LYN,MFNG,Mt1,NFKB2,PLAC8,PRKCD,RAC2,SELPLG,SERPINB1,SIPA1,SOCS3,TCIRG1,TGFB1,TIMP1,TIMP2,TLR2,TNFRSF1A,TNFR…	71
Cell Death and Survival	cell death of antigen presenting cells	8.4e-21	Increased	2.814		AIM2,BAK1,BCL2L1,C1QA,C3AR1,CASP1,CASP4,CASP6,CASP7,CASP8,CCR5,CD14,CD40,CNR2,CSF1,CX3CL1,EIF2AK2,FAS,GPR132,HMOX1,IL18,IRF1,IRF5,ISG15,LCN2,LDLR,LGALS3,LYZ,MAP2K3,MCL1,MEFV,NLRP3,PCTP,PDGFC,PIK3AP1,PLA2G4A,PTGER4,PTPN6,PYCARD,RIPK3,SOAT1,STAT1,TGFB1,TLR2,TLR3,TNFRSF1A,TNFRSF1B	47
Organismal Development	abnormal morphology of abdomen	9.85e-21				A2M,ABCA1,ABCD1,ABL1,ADAM19,ADD2,AKAP13,ALOX5,ARHGDIB,ARSB,ATF3,AXL,B2M,BAK1,BDNF,BLNK,BMPER,Bst2,BTK,C3,C3AR1,C4A/C4B,CACNA1D,CASP8,CBFA2T3,CBX2,CCKBR,CCR5,CD1D,Cd24a,CD2AP,CD40,CD44,CD86,CDKN2C,CEBPA,CFH,CHST10,CHUK,CLU,CMIP,CP,CR1L,CRIM1,CSF1,CSF1R,CTSD,CYBB,DHX58,DNASE2,DOK1,EDNRB,EGR1,EPHB3,FAS,FCER1G,FCGR2B,FDFT1,FES,FLI1,FUT7,GCNT1,GFRA1,GLIS3,GPR4,GRN,GSK3B,HCK,HCST,HEXA,HEXB,HHEX,HLA-DQB…	141
Hematological System Development and Function, Hematopoiesis, Tissue Morphology	quantity of hematopoietic cells	1.04e-20		1.29		ABL1,ADD2,AKAP13,ARHGDIB,B2M,BAK1,BCL11A,BCL2L1,BDNF,BLNK,BTK,CASP8,CBFA2T3,CBFB,CD180,CD22,Cd24a,CD4,CD40,CD44,CD72,CD86,CD9,CEBPA,CIB1,CLEC4A,CSF1,CSF3R,CTSD,DNASE2,DOK1,EIF2AK2,ETS2,FAS,FCER1G,FCGR2B,FES,FLI1,FUT7,FYB1,HLA-DQB1,ICOSLG/LOC102723996,IGF1,IL2RG,INHBA,IRF1,IRF8,Irgm1,ITGB2,LAG3,LCN2,LCP2,LGMN,LYL1,LYN,MATK,MCL1,MYCN,NFKB2,PIK3AP1,PLCG2,PRKCD,PROS1,PTPN6,PTPRC,RAC2,RCOR1,RHOH,SASH3…	88
Cellular Function and Maintenance	Lymphocyte homeostasis	1.47e-20	Increased	3.675		ABL1,ACHE,ANXA1,AXL,B2M,BAK1,BATF,BCL11A,BCL2A1,BDNF,Bhlhe41,C3AR1,C5AR1,CARD11,CASP1,CASP8,CBFB,CBX2,CD1D,CD274,CD4,CD40,CD74,CD83,CD86,CEBPA,CNR2,CR1L,CXCL10,CYP26B1,DNASE2,DOK1,EGR1,ETS2,FAS,FCER1G,FCGR2A,FCGR2B,FLI1,HLA-A,HLA-DQB1,HLA-G,ICAM1,ICOSLG/LOC102723996,IFNGR1,IGF1,IGF1R,IL10RA,IL18,IL1RN,IL2RG,IL4R,INHBA,IRF1,IRF5,IRF8,ITGAL,ITGB2,JAG2,LAG3,LAT2,LCP2,LGALS9B,LYL1,LYN,MAFB,MCL1,NCKAP…	105
Cell-To-Cell Signaling and Interaction, Inflammatory Response	immune response of phagocytes	1.59e-20	Increased	4.198		ABCA1,ANXA1,BTK,C3,CAPG,CCL2,CD14,CD44,CD93,CH25H,CNN2,CXCL10,FAS,FCER1G,FCGR1A,FCGR2A,FCGR2B,FCGR3A/FCGR3B,FCN1,FGR,GPR18,HCK,HMOX1,ICAM1,ICOSLG/LOC102723996,IL10RA,IL10RB,IL18,IRF8,ISG15,ITGAL,ITGAM,ITGB2,LCN2,LGALS3,LY96,LYN,MKL1,PLAU,PLAUR,PTPRC,PTX3,RASA4,SELPLG,SOAT1,SYK,TGFB1,TLR2,TLR3,TLR7,TYROBP,UCP2,VAV1	53
Cellular Function and Maintenance	homeostasis of leukocytes	1.84e-20	Increased	3.675		ABL1,ACHE,ANXA1,AXL,B2M,BAK1,BATF,BCL11A,BCL2A1,BDNF,Bhlhe41,C3AR1,C5AR1,CARD11,CASP1,CASP8,CBFB,CBX2,CD1D,CD274,CD4,CD40,CD74,CD83,CD86,CEBPA,CNR2,CR1L,CXCL10,CYP26B1,DNASE2,DOK1,EGR1,ETS2,FAS,FCER1G,FCGR2A,FCGR2B,FLI1,GPR183,HLA-A,HLA-DQB1,HLA-G,ICAM1,ICOSLG/LOC102723996,IFNGR1,IGF1,IGF1R,IL10RA,IL18,IL1RN,IL2RG,IL4R,INHBA,IRF1,IRF5,IRF8,ITGAL,ITGB2,JAG2,LAG3,LAT2,LCP2,LGALS9B,LYL1,LYN,MAFB,MCL…	106
Immunological Disease	immunodeficiency	1.96e-20	Decreased	-2.219	bias	ACP5,AXL,B2M,BLNK,BTK,C1QA,C1QB,C1QC,C1S,C2,C3,C4A/C4B,CARD11,CASP8,CD40,CFH,CSF1R,CSF3R,CYBA,CYBB,CYP51A1,DNMT3A,DOCK8,FAS,FCGR1A,FCGR2A,FCGR2B,FCGR3A/FCGR3B,FERMT3,FUT7,IFNGR1,IGF1,IL2RG,IL4R,IRF7,IRF8,ISG15,ITGB2,NCF1,NCF4,NFKB2,OAS1,PLCG2,PRKCD,PTPRC,RAB27A,RAC2,SERPING1,SPPL2A,STAT1,TAP1,TNFRSF13C,TNFSF13B	53
Cell Death and Survival	cytotoxicity	2.75e-20	Increased	3.646		ABCC3,B2M,BCL2L1,CARD11,CASP1,CCL2,CD1D,CD300A,CD44,CD48,CD74,CLU,CX3CL1,CYBB,DOCK8,EBAG9,FAS,FCER1G,FCGR1A,FCGR2A,FCGR3A/FCGR3B,FERMT3,FGF2,FGR,GRIN1,HCK,HCST,HLA-A,HLA-G,ICAM1,IGF1,IL18,IL1RN,ITGAL,ITGAM,ITGB2,LCN2,LDLR,LGALS3,LYN,Mt1,NFATC2,NFKB2,PLCG2,PRKCD,PTPN6,PTPRC,RAB27A,SPN,STAT1,SYK,TGFB1,TLR2,TNFRSF1A,TNFRSF1B,TYROBP,VAV1,VAV2	58
Hematological System Development and Function, Immune Cell Trafficking, Inflammatory Response, Tissue Development	accumulation of phagocytes	2.81e-20		1.728		ANXA1,C3,C5AR1,Ccl2,CCL2,CD40,CD44,CSF1,CTSC,CX3CL1,CX3CR1,CXCL10,DOCK8,EGR1,ETS2,FAS,FCGR2A,FCGR3A/FCGR3B,FGF2,GRN,HMOX1,IFNGR1,IL18,IL1RN,IRF1,IRF5,ITGAM,ITGB2,LCN2,LDLR,LTC4S,NT5E,PLAU,PTX3,SELPLG,SPP1,STAT1,TIMP1,TIMP2,TLR7,TNFAIP8L2,TNFRSF1B,TYROBP,VEGFA	44
Hematological System Development and Function, Hematopoiesis, Tissue Morphology	quantity of hematopoietic progenitor cells	2.96e-20		1.401		ABL1,ADD2,AKAP13,ARHGDIB,B2M,BCL11A,BCL2L1,BDNF,BLNK,BTK,CASP8,CBFA2T3,CBFB,CD180,CD22,Cd24a,CD4,CD40,CD44,CD72,CD86,CD9,CEBPA,CIB1,CLEC4A,CSF1,CSF3R,CTSD,DNASE2,DOK1,EIF2AK2,ETS2,FAS,FCER1G,FCGR2B,FES,FLI1,FUT7,FYB1,HLA-DQB1,ICOSLG/LOC102723996,IGF1,IL2RG,INHBA,IRF1,IRF8,Irgm1,ITGB2,LAG3,LCN2,LCP2,LGMN,LYL1,LYN,MATK,MCL1,MYCN,NFKB2,PIK3AP1,PLCG2,PRKCD,PROS1,PTPN6,PTPRC,RAC2,RCOR1,RHOH,SASH3,SH3B…	87
Cell-mediated Immune Response, Cellular Function and Maintenance, Hematological System Development and Function	T cell homeostasis	3.13e-20	Increased	3.783		ABL1,ACHE,ANXA1,AXL,B2M,BATF,BCL11A,BCL2A1,BDNF,Bhlhe41,C3AR1,C5AR1,CARD11,CASP1,CASP8,CBFB,CBX2,CD1D,CD274,CD4,CD40,CD74,CD83,CD86,CEBPA,CNR2,CR1L,CXCL10,CYP26B1,DNASE2,DOK1,EGR1,ETS2,FAS,FCER1G,FCGR2A,FCGR2B,FLI1,HLA-A,HLA-DQB1,HLA-G,ICAM1,ICOSLG/LOC102723996,IFNGR1,IGF1,IGF1R,IL10RA,IL18,IL2RG,IL4R,INHBA,IRF1,IRF5,IRF8,ITGAL,ITGB2,JAG2,LAG3,LAT2,LCP2,LGALS9B,LYL1,MAFB,MCL1,NCKAP1L,NFATC2,NR0B2…	101
Organismal Injury and Abnormalities, Tissue Morphology	size of lesion	3.21e-20		0.137		ACAT2,ANXA1,BAK1,BDNF,C1QA,C3,CAMK2A,CASP1,Ccl2,CD4,CD40,CD44,CNR2,CSF1,CTSS,CTSV,CX3CL1,CX3CR1,DNMT3A,EGR1,FCER1G,FGF2,GPX1,GRN,GSK3B,HLA-A,HMOX1,HPGDS,ICAM1,IGF1,IL18,IL1RN,IRF1,ITGAM,LDLR,LGALS3,NGB,NT5E,NTRK2,OLR1,PANX1,PLA2G4A,PSPN,PTX3,SERPING1,SHC1,SIAH2,SOAT1,SOCS3,SPP1,STAT1,TGFBR1,TIMP1,TLR2,TLR3,TNFAIP8L2,TNFRSF1A,TNFRSF1B,TNFSF4,UCP2,VEGFA	61
Cellular Movement, Hematological System Development and Function, Immune Cell Trafficking, Inflammatory Response	infiltration by neutrophils	3.73e-20		1.505		ACKR1,ADRB3,ALOX5AP,ANXA1,C2,C3,C3AR1,C4A/C4B,C5AR1,CASP1,CCL4,CD14,CD300LF,CD44,CFH,CSF1,CXCL10,FAS,FCER1G,FUT7,GPR18,HMOX1,HSPB1,ICAM1,IFNGR1,IL18,IL1RN,ITGAL,ITGAM,ITGB2,LCN2,LGALS3,NCF1,NLRP3,NT5E,PLCB2,PTX3,RAB27A,RAC2,SOCS3,SPP1,TIMP1,TLR2,TLR3,TNFAIP8L2,TNFRSF1A,TNFRSF1B,VAV1	48
Cell-mediated Immune Response, Cellular Development, Cellular Function and Maintenance, Cellular Growth and Proliferation, Hematological System Development and Function, Hematopoiesis, Lymphoid Tissue Structure and Development, Tissue Development	T cell development	5.83e-20	Increased	3.813		ABL1,ACHE,ANXA1,AXL,B2M,BATF,BCL11A,BCL2A1,BDNF,Bhlhe41,C3AR1,C5AR1,CARD11,CASP1,CBFB,CBX2,CD1D,CD274,CD4,CD40,CD74,CD83,CD86,CEBPA,CNR2,CR1L,CXCL10,CYP26B1,DNASE2,DOK1,EGR1,ETS2,FAS,FCER1G,FCGR2A,FCGR2B,FLI1,HLA-A,HLA-DQB1,HLA-G,ICAM1,ICOSLG/LOC102723996,IFNGR1,IGF1,IGF1R,IL10RA,IL18,IL2RG,IL4R,INHBA,IRF1,IRF5,IRF8,ITGAL,ITGB2,JAG2,LAT2,LCP2,LGALS9B,LYL1,MAFB,MCL1,NCKAP1L,NFATC2,NR0B2,PSMB8,PSMB…	99
Inflammatory Response, Respiratory Disease	inflammation of respiratory system	8.3e-20		-1.236		ABL1,ACKR1,ANXA1,ANXA3,ATF3,C3,C3AR1,C5AR1,CARD11,CASP1,Ccl2,CCL2,CCL3L3,Ccl6,CCR5,CD14,CD1D,CD300LF,CD4,CD44,CD48,CD72,CD86,CH25H,CHRNA4,CSF1R,CTSS,CXCL10,CXCL17,CYBB,CYP51A1,EDNRA,EDNRB,EGR1,F10,FAS,FCGR2A,FCGR2B,FOXJ1,GPX1,GRIN1,HLA-A,HMOX1,ICAM1,IFNGR1,IGF1,IL2RG,IL4R,LCP2,LDLR,LGALS3,LIPA,LTC4S,LY96,LYN,MAP2K3,Mt1,Mx1/Mx2,NCF1,NFATC2,NLRP3,NOD1,NT5E,P2RY12,PLA2G4A,PLAU,PTAFR,PTPN6,PTPRC,S100…	85
Cell-To-Cell Signaling and Interaction, Cellular Function and Maintenance, Inflammatory Response	phagocytosis of blood cells	8.66e-20	Increased	4.715		ABCA1,ANXA1,BTK,C3,CAPG,CD14,CD44,CD93,CH25H,CNN2,CXCL10,FAS,FCER1G,FCGR1A,FCGR2A,FCGR2B,FCGR3A/FCGR3B,FCN1,FGR,GPR18,HCK,HMOX1,ICOSLG/LOC102723996,IRF8,ISG15,ITGAM,ITGB2,LCN2,LGALS3,LYN,MKL1,MYO1G,PLAU,PLAUR,PTPRC,PTX3,RAC2,RASA4,SELPLG,SOAT1,SYK,TLR2,TLR3,UCP2,VAV1	45
Cellular Compromise, Inflammatory Response	degranulation of cells	9.61e-20	Increased	3.036		ANXA1,ANXA3,ATF3,BTK,C3,C3AR1,C4A/C4B,C5AR1,CCL2,CCL3L3,CCL4,CD274,CD300A,CD48,CD63,CD9,CX3CL1,CX3CR1,DOK1,DUSP7,FCER1G,FCGR1A,FCGR2A,FCGR2B,FCGR3A/FCGR3B,FES,FGR,GNA15,GRIN1,HCK,HMOX1,IL4R,ITGAM,ITGB2,LAT2,LCP2,LYN,MYO1F,PANX1,PLA2G4A,PLAUR,PLCG2,PLD1,PLD2,PSPH,PTPRC,RAB27A,RAC2,SH3BP2,SLA,STXBP2,SYK,TLR2,UNC13D,VAMP8,VAV1	56
Cellular Movement, Hematological System Development and Function, Immune Cell Trafficking	cell movement of antigen presenting cells	9.89e-20	Increased	4.748		ABL1,ACKR1,ANXA1,C3,C3AR1,C5AR1,CASP1,Ccl2,CCL2,CCL3L3,CCL4,Ccl9,CCR5,CD40,CD44,CD74,CD86,CHUK,CNN2,CNR2,CSF1,CSF1R,CTSZ,CX3CL1,CX3CR1,CXCL10,CXCL13,CXCL17,CYBB,DOCK8,EDNRB,GNAI3,HCK,HMOX1,ICAM1,ICAM2,IFNGR1,IL10RA,IL16,IL18,IL1RN,IL4R,Irgm1,ITGAL,ITGB2,LDLR,LGALS3,NAAA,NLRP3,P2RY6,PDPN,PLA2G4A,PLAU,PLCG2,PRCP,PRKCD,PTPN6,PTX3,RAC2,S100A4,S1PR3,SERPING1,SPP1,SREBF1,TGFB1,TIMP1,TLR2,TLR3,TNFAIP8L2…	74
Lymphoid Tissue Structure and Development, Tissue Morphology	quantity of lymphatic system cells	1.38e-19		1.783		ABL1,AKAP13,ARHGDIB,BCL2A1,BCL2L1,BLNK,CASP8,CD180,CD1D,CD22,CD274,CD40,CD44,CD72,CD74,CD9,CDKN2C,CIB1,CNN2,CNR2,CSF1,CSF3R,CXCL13,DOCK8,DOK1,EGR1,ELF1,FES,FLI1,FUT7,HCK,ICOSLG/LOC102723996,IFNGR1,IGF1,IL2RG,IRF8,ITGB2,LCN2,LYN,MGMT,NFATC2,NFKB2,PIK3AP1,PLCG2,PRKCD,PROS1,PTPRCAP,RGS1,S1PR3,SASH3,SH3BP2,SIPA1,SOCS3,SPP1,SPPL2A,TIMP1,TNFRSF13C,TNFRSF1A,TNFSF13B,TYROBP,VASP,VAV1,VAV2,ZBTB16	64
Cellular Movement, Hematological System Development and Function, Immune Cell Trafficking, Inflammatory Response	chemotaxis of phagocytes	1.53e-19	Increased	4.916		AIF1,ALOX5,ANXA1,C3,C3AR1,C5AR1,CAPG,Ccl2,CCL2,CCL3L3,CCL4,CCR5,CD4,CD74,CD9,CHUK,CSF1,CSF1R,CSF2RA,CSF3R,CX3CL1,CX3CR1,CXCL10,CYBB,EDNRA,EDNRB,FCER1G,FCGR2A,FGR,GNAI3,GRN,HCK,ICAM1,IL16,IL18,IL4R,INHBA,ITGAL,ITGAM,ITGB2,LCN2,LDLR,LGALS3,LSP1,LYN,MYO1F,NCKAP1L,PLA2G7,PLAU,PLAUR,PLCG2,PTPN6,RAC2,S100A4,SELPLG,SERPINB1,SPP1,SYK,TGFB1,TLR2,TMSB10/TMSB4X,TNFRSF1A,TRPM4,TSLP,VAV1,VEGFA	66
Cell-To-Cell Signaling and Interaction, Cellular Function and Maintenance, Inflammatory Response	phagocytosis of leukocytes	1.54e-19	Increased	4.577		ABCA1,ANXA1,BTK,C3,CAPG,CD14,CD44,CD93,CH25H,CNN2,CXCL10,FAS,FCER1G,FCGR1A,FCGR2A,FCGR2B,FCGR3A/FCGR3B,FCN1,FGR,GPR18,HCK,HMOX1,ICOSLG/LOC102723996,IRF8,ISG15,ITGAM,ITGB2,LCN2,LGALS3,MKL1,MYO1G,PLAU,PLAUR,PTPRC,PTX3,RASA4,SELPLG,SOAT1,SYK,TLR2,TLR3,UCP2,VAV1	43
Cell Death and Survival, Cellular Compromise	toxicity of cells	1.63e-19	Increased	3.797		B2M,CARD11,CASP1,CCL2,CD1D,CD300A,CD44,CD48,CD74,CX3CL1,CYBB,DOCK8,EBAG9,FAS,FCER1G,FCGR1A,FCGR2A,FCGR3A/FCGR3B,FERMT3,FGF2,FGR,GRIN1,HCK,HCST,HLA-A,HLA-G,ICAM1,IGF1,IL18,IL1RN,ITGAL,ITGAM,ITGB2,LCN2,LDLR,LGALS3,LYN,Mt1,NFATC2,NFKB2,PLCG2,PRKCD,PTPN6,PTPRC,RAB27A,SPN,STAT1,SYK,TGFB1,TLR2,TNFRSF1A,TNFRSF1B,TYROBP,VAV1,VAV2	55
Inflammatory Response, Respiratory Disease	inflammation of respiratory system component	1.65e-19		-1.102		ABL1,ACKR1,ANXA1,ANXA3,ATF3,C3,C3AR1,C5AR1,CARD11,CASP1,Ccl2,CCL2,CCL3L3,Ccl6,CCR5,CD14,CD1D,CD300LF,CD4,CD44,CD48,CD72,CD86,CH25H,CHRNA4,CSF1R,CTSS,CXCL10,CXCL17,CYBB,CYP51A1,EDNRA,EDNRB,EGR1,F10,FAS,FCGR2A,FCGR2B,FOXJ1,GPX1,GRIN1,HLA-A,HMOX1,ICAM1,IFNGR1,IGF1,IL2RG,IL4R,LCP2,LDLR,LGALS3,LIPA,LY96,LYN,MAP2K3,Mt1,Mx1/Mx2,NCF1,NFATC2,NLRP3,NOD1,NT5E,P2RY12,PLA2G4A,PLAU,PTAFR,PTPN6,PTPRC,S100A4,SER…	84
Cellular Function and Maintenance	engulfment of blood cells	2.27e-19	Increased	5.119		ABCA1,ANXA1,AXL,BTK,C3,CAPG,CD14,CD44,CD93,CH25H,CNN2,CXCL10,FAS,FCER1G,FCGR1A,FCGR2A,FCGR2B,FCGR3A/FCGR3B,FCN1,FGR,GPR18,HCK,HMOX1,ICOSLG/LOC102723996,IRF8,ISG15,ITGAM,ITGB2,LCN2,LGALS3,LYN,MKL1,MYO1G,PLAU,PLAUR,PROS1,PTPN6,PTPRC,PTX3,RAC2,RASA4,SELPLG,SOAT1,SYK,TLR2,TLR3,UCP2,VAV1	48
Cell Morphology, Inflammatory Response	morphology of phagocytes	2.28e-19				ABCD1,B4GALNT1,C3,CACNA1A,Ccl2,Ccl7,CCR5,CDKN2C,CHST15,CP,CSF1,CSF1R,CSF3R,CTSD,CTSZ,DNASE2,EGR1,ETS2,FCGR2B,FGR,HCK,HEXB,ICAM1,IL18,IL4R,Irgm1,ITGAM,ITGB2,LDLR,LGALS3,LIPA,MAN2B1,Mt1,NAGLU,NFKB2,PLCG2,SOAT1,SPP1,TGFB1,TNFAIP8L2,TNFRSF1A,TNFRSF1B	42
Cell-To-Cell Signaling and Interaction, Cellular Movement, Hematological System Development and Function, Immune Cell Trafficking	recruitment of granulocytes	2.78e-19	Increased	3.466		ACKR1,ALOX5,ALOX5AP,ANXA1,C3,C3AR1,C5AR1,CASP1,Ccl2,CCL2,CCL3L3,CCL4,Ccl7,CD14,CD274,CD44,CSF1,CTSC,CX3CR1,CXCL10,FCGR2A,FCGR2B,FCGR3A/FCGR3B,FERMT3,FGR,FUT7,GCNT1,HCK,ICAM1,IL18,IL1RN,ITGAM,ITGB2,LCN2,LGALS3,LSP1,LY96,LYN,LYZ,MAP2K3,MMP2,Muc1,NCF4,NLRP3,NOD1,OLR1,PTX3,PYCARD,SELPLG,SPP1,TLR2,TNFRSF1A,VAV1,VAV2	54
Cellular Movement, Hematological System Development and Function, Immune Cell Trafficking, Inflammatory Response	chemotaxis of myeloid cells	3.13e-19	Increased	4.861		AIF1,ALOX5,ANXA1,C3,C3AR1,C5AR1,CAPG,Ccl2,CCL2,CCL3L3,CCL4,CCR5,CD4,CD74,CD9,CHUK,CSF1,CSF1R,CSF2RA,CSF3R,CX3CL1,CX3CR1,CXCL10,CYBB,EDNRA,EDNRB,FCER1G,FCGR2A,FGR,GNAI3,GRN,HCK,ICAM1,IL16,IL18,IL4R,INHBA,ITGAL,ITGAM,ITGB2,LCN2,LDLR,LGALS3,LSP1,LYN,MYO1F,NCKAP1L,PLA2G7,PLAU,PLAUR,PTPN6,PTPRC,RAC2,S100A4,SELPLG,SERPINB1,SPP1,SYK,TGFB1,TLR2,TMSB10/TMSB4X,TNFRSF1A,TSLP,VAV1,VEGFA	65
Inflammatory Response, Respiratory Disease	inflammation of lung	3.68e-19	Decreased	-2.082		ABL1,ACKR1,ANXA1,ANXA3,ATF3,C3,CARD11,CASP1,Ccl2,CCL2,CCL3L3,Ccl6,CCR5,CD14,CD1D,CD300LF,CD4,CD44,CD72,CD86,CH25H,CHRNA4,CSF1R,CTSS,CXCL17,CYBB,CYP51A1,EDNRA,EDNRB,EGR1,F10,FAS,FCGR2B,FOXJ1,GPX1,HLA-A,HMOX1,ICAM1,IFNGR1,IGF1,IL2RG,IL4R,LCP2,LDLR,LGALS3,LIPA,LY96,LYN,MAP2K3,Mt1,Mx1/Mx2,NCF1,NFATC2,NLRP3,NOD1,NT5E,P2RY12,PLA2G4A,PLAU,PTAFR,PTPN6,PTPRC,S100A4,SERPINB1,STAT1,TGFB1,TIMP1,TLR2,TLR3,TLR…	78
Cellular Movement, Hematological System Development and Function, Immune Cell Trafficking	cellular infiltration by granulocytes	4.03e-19		1.592		ACKR1,ADRB3,ALOX5AP,ANXA1,C2,C3,C3AR1,C4A/C4B,C5AR1,CASP1,CBFB,CCL4,CD14,CD300LF,CD44,CD48,CFH,CSF1,CXCL10,FAS,FCER1G,FUT7,GPR18,HCK,HMOX1,HSPB1,ICAM1,IFNGR1,IL18,IL1RN,IL4R,ITGAL,ITGAM,ITGB2,LCN2,LGALS3,LTC4S,NCF1,NLRP3,NT5E,PLA2G7,PLCB2,PTX3,RAB27A,RAC2,SOCS3,SPP1,TIMP1,TLR2,TLR3,TNFAIP8L2,TNFRSF1A,TNFRSF1B,VAV1	54
Cellular Function and Maintenance	engulfment of phagocytes	4.51e-19	Increased	4.961		ABCA1,ANXA1,AXL,BTK,C3,CAPG,CD14,CD44,CD93,CH25H,CNN2,CXCL10,FAS,FCER1G,FCGR1A,FCGR2A,FCGR2B,FCGR3A/FCGR3B,FCN1,FGR,GPR18,HCK,HMOX1,ICOSLG/LOC102723996,ISG15,ITGAM,ITGB2,LCN2,LGALS3,MKL1,PLAU,PLAUR,PROS1,PTPN6,PTPRC,PTX3,RASA4,SELPLG,SOAT1,SYK,TLR2,TLR3,UCP2,VAV1	44
Cellular Function and Maintenance	engulfment of leukocytes	4.66e-19	Increased	4.996		ABCA1,ANXA1,AXL,BTK,C3,CAPG,CD14,CD44,CD93,CH25H,CNN2,CXCL10,FAS,FCER1G,FCGR1A,FCGR2A,FCGR2B,FCGR3A/FCGR3B,FCN1,FGR,GPR18,HCK,HMOX1,ICOSLG/LOC102723996,IRF8,ISG15,ITGAM,ITGB2,LCN2,LGALS3,MKL1,MYO1G,PLAU,PLAUR,PROS1,PTPN6,PTPRC,PTX3,RASA4,SELPLG,SOAT1,SYK,TLR2,TLR3,UCP2,VAV1	46
Cell-To-Cell Signaling and Interaction, Cellular Function and Maintenance, Inflammatory Response	phagocytosis of phagocytes	5.68e-19	Increased	4.544		ABCA1,ANXA1,BTK,C3,CAPG,CD14,CD44,CD93,CH25H,CNN2,CXCL10,FAS,FCER1G,FCGR1A,FCGR2A,FCGR2B,FCGR3A/FCGR3B,FCN1,FGR,GPR18,HCK,HMOX1,ICOSLG/LOC102723996,ISG15,ITGAM,ITGB2,LCN2,LGALS3,MKL1,PLAU,PLAUR,PTPRC,PTX3,RASA4,SELPLG,SOAT1,SYK,TLR2,TLR3,UCP2,VAV1	41
Cell Death and Survival	apoptosis of macrophages	8.76e-19		1.981		BCL2L1,C1QA,C3AR1,CASP1,CASP4,CASP6,CASP8,CD14,CSF1,CX3CL1,EIF2AK2,FAS,GPR132,IL18,IRF1,ISG15,LCN2,LDLR,LGALS3,MAP2K3,MCL1,MEFV,PCTP,PDGFC,PIK3AP1,PLA2G4A,PTPN6,RIPK3,SOAT1,STAT1,TGFB1,TLR2,TLR3,TNFRSF1A,TNFRSF1B	35
Cell-To-Cell Signaling and Interaction, Cellular Function and Maintenance, Hematological System Development and Function, Inflammatory Response	phagocytosis of myeloid cells	9.57e-19	Increased	4.63		ABCA1,ANXA1,BTK,C3,CAPG,CD14,CD44,CD93,CH25H,CNN2,CXCL10,FAS,FCER1G,FCGR1A,FCGR2A,FCGR2B,FCGR3A/FCGR3B,FCN1,FGR,GPR18,HCK,HMOX1,IRF8,ISG15,ITGAM,ITGB2,LCN2,LGALS3,MKL1,PLAU,PLAUR,PTPRC,PTX3,RASA4,SELPLG,SOAT1,SYK,TLR2,TLR3,UCP2,VAV1	41
Protein Synthesis	quantity of interleukin	9.57e-19		-0.455		AIM2,ARHGDIB,C3,C3AR1,C5AR1,CARD11,CASP4,Ccl2,CD14,CD44,CLEC4A,CTSC,CXCL16,DHX58,DNASE2,HEXB,IFIT2,IFNGR1,IL10RA,IL13RA1,IL18,IL1RN,IL4R,IRF1,IRF5,Irgm1,ITGAL,ITGB2,LAT2,LDLR,LGALS3BP,LYN,NLRP3,OLR1,PYCARD,SPP1,STAT1,TLR2,TMEM173,TNFAIP8L2,TNFRSF1A	41
Cell Death and Survival, Cellular Compromise	cytotoxicity of cells	1.44e-18	Increased	3.821		B2M,CARD11,CASP1,CCL2,CD1D,CD300A,CD44,CD48,CD74,CX3CL1,CYBB,DOCK8,EBAG9,FAS,FCER1G,FCGR1A,FCGR2A,FCGR3A/FCGR3B,FERMT3,FGF2,FGR,GRIN1,HCK,HCST,HLA-A,HLA-G,ICAM1,IGF1,IL18,ITGAL,ITGAM,ITGB2,LDLR,LGALS3,LYN,Mt1,NFATC2,NFKB2,PLCG2,PRKCD,PTPN6,PTPRC,RAB27A,SPN,STAT1,SYK,TGFB1,TLR2,TNFRSF1A,TNFRSF1B,TYROBP,VAV1,VAV2	53
Cellular Function and Maintenance, Hematological System Development and Function	engulfment of myeloid cells	1.74e-18	Increased	4.718		ABCA1,ANXA1,BTK,C3,CAPG,CD14,CD44,CD93,CH25H,CNN2,CXCL10,FAS,FCER1G,FCGR1A,FCGR2A,FCGR2B,FCGR3A/FCGR3B,FCN1,FGR,GPR18,HCK,HMOX1,IRF8,ISG15,ITGAM,ITGB2,LCN2,LGALS3,MKL1,PLAU,PLAUR,PTPN6,PTPRC,PTX3,RASA4,SELPLG,SOAT1,SYK,TLR2,TLR3,UCP2,VAV1	42
Protein Synthesis	quantity of cytokine	1.77e-18		-1.161		ADRB2,ADRB3,AIM2,ALOX5,ARHGDIB,AXL,C3,C3AR1,C5AR1,CAMKK2,CARD11,CASP4,Ccl2,CD14,CD44,CLEC4A,CTSC,CXCL16,DHX58,DNASE2,DOK1,GPR183,HEXB,IFIT2,IFNGR1,IGF1,IL10RA,IL13RA1,IL18,IL1RN,IL4R,IRF1,IRF5,Irgm1,ITGAL,ITGB2,LAT2,LDLR,LGALS3BP,LGMN,LYN,NLRP3,OLR1,OMA1,PDE10A,PYCARD,RHBDF2,SAMSN1,SAT1,SOCS3,SPP1,STAT1,STEAP4,TLR2,TMEM173,TNFAIP8L2,TNFRSF1A,TNFRSF1B	58
Hematological System Development and Function, Inflammatory Response, Tissue Morphology	quantity of neutrophils	2.03e-18		-1.779		Bhlhe41,C1QA,C3,C3AR1,C4A/C4B,C5AR1,Ccl2,CCL2,CCL3L3,CCR5,CD1D,CD300A,CD40,CEBPA,CFH,CHUK,CNN2,CNR2,CSF1,CSF3R,CYBB,DOK1,FAS,FCGR1A,FCGR2A,FCGR2B,FES,FUT7,GCNT1,GPR132,ICAM1,IL18,IL2RG,IL4R,ITGAL,ITGAM,ITGB2,LCN2,LDLR,LGALS9B,LYN,MFNG,Mt1,PLAC8,PRKCD,RAC2,SELPLG,SERPINB1,SOCS3,TGFB1,TIMP1,TIMP2,TLR2,TNFRSF1A,TNFRSF1B	55
Cell-To-Cell Signaling and Interaction, Hematological System Development and Function	response of lymphocytes	2.26e-18	Increased	2.226		AXL,C3AR1,C5AR1,CASP1,Ccl2,CCL2,CD180,CD1D,CD22,CD274,CD4,CD40,CD48,CD83,CD86,CH25H,CHUK,CTSS,CYP7B1,DAPP1,DOCK8,FCGR2A,FCGR2B,HLA-DQB1,HMOX1,HPGDS,ICAM1,ICOSLG/LOC102723996,IFNGR1,IL10RA,IL18,LAG3,LCP2,LYN,NFATC2,NFKB2,PLAUR,PTPN6,PYCARD,SELPLG,SIPA1,SOCS3,TGFB1,TLR3,TLR7,TNFRSF1A,TNFRSF1B,TSLP,UCP2,VAV1	50
Cellular Function and Maintenance, Hematological System Development and Function, Humoral Immune Response	function of B lymphocytes	3.14e-18				ABL1,ARHGDIB,BTK,CARD11,CD22,CD40,CD72,CNR2,CTSS,CXCL13,ELF1,FCGR2A,GPR183,HLA-DQB1,IL18,IL2RG,LCP1,LYN,MYO1G,NFATC2,PLCG2,PTPN6,PTPRC,RGS1,RHBDF2,S1PR3,SASH3,SH3BP2,SPPL2A,TLR3,TNFAIP8L2,TNFRSF13C,TNFSF13B,VAV1,VAV2	35
Cellular Compromise, Inflammatory Response	degranulation of phagocytes	4.63e-18	Increased	3.374		ANXA1,ANXA3,ATF3,BTK,C3,C3AR1,C4A/C4B,CCL2,CCL3L3,CCL4,CD300A,CD63,CD9,DOK1,FCER1G,FCGR1A,FCGR2A,FCGR2B,FES,FGR,HCK,HMOX1,IL4R,ITGAM,ITGB2,LAT2,LCP2,LYN,MYO1F,PANX1,PLA2G4A,PLAUR,PLCG2,PLD2,PTPRC,RAC2,SH3BP2,STXBP2,SYK,TLR2,UNC13D,VAMP8,VAV1	43
Cardiovascular Disease	peripheral arterial disease	6.03e-18				ADAP2,ADRB2,ALOX5,ARHGDIB,B2M,BDNF,C3AR1,C5AR1,CAPG,CASP1,CASP8,CCDC109B,CD53,CD83,CFH,CLEC4A,COL6A1,CTSC,CTSS,DNAJB5,ERAP1,F10,FCGR1A,FCGR2A,FCGR3A/FCGR3B,FYB1,HCK,IFI30,IRF8,KCTD12,LAPTM5,LCP1,LPXN,LYN,MAFB,P2RY12,PLA2G4A,PLAUR,PTGER4,RASGRP3,SAMSN1,SAT1,SLA,SLC2A3,SLCO2B1,SPP1,SYK,TLR7,TMEM176B,TPP1,UCP2	51
Gastrointestinal Disease, Hepatic System Disease, Organismal Injury and Abnormalities	damage of liver	6.79e-18		0.677		BAK1,BCL2L1,C3,C3AR1,CASP1,CASP8,Ccl2,CCL2,CCL4,CCR5,CD14,CD274,CD40,CD44,CFH,CNR2,CR1L,CSF1,CXCL10,EGR1,FAS,FCGR2B,FGR,HCK,HLA-A,HLA-DRA,HMOX1,IFNGR1,IGF1,IGF1R,IL18,IL1RN,IL4R,INHBA,IRF1,ITGAL,ITGB2,MAP2K3,Mt1,NCF1,NLRP3,NR0B2,NT5E,PLAU,PTPRC,PYCARD,RASAL3,SDC4,SERPING1,SPP1,STAT1,TGFB1,TIMP1,TLR2,TLR3,TNFRSF1A,TNFRSF1B,TNFSF4,TSLP	59
Cellular Function and Maintenance, Molecular Transport	flux of cation	8.58e-18	Increased	2.057		A2M,ABL1,ACKR1,ADRB2,ANXA1,BCL2L1,BDNF,BTK,C3,C4A/C4B,CACNA1C,CACNA1D,CCL2,CCL3L3,CCL4,CCR5,CD101,CD22,CD300A,CD4,CD40,CD72,CHRM4,CRACR2B,CX3CL1,CXCL10,CXCL13,CYBB,ETS2,FAS,FCGR1A,FCGR2A,FCGR2B,FCGR3A/FCGR3B,FGF2,FGR,FXYD1,GPR132,GPR183,GRIN1,HCK,IL18,ITGB2,KCNJ5,KCNN4,LAT2,LCP2,LYN,MAPK11,PKD1,PLCB2,PLCG2,PTPRC,RAC2,RELN,S1PR3,SLC9A5,SYK,TGFB1,TLR2,TRPM4,UCP2,VAV1,VAV2,VEGFA	65
Cellular Function and Maintenance, Molecular Transport	flux of ion	1.06e-17	Increased	2.15		A2M,ABCC3,ABL1,ACKR1,ADRB2,ANXA1,BCL2L1,BDNF,BTK,C3,C4A/C4B,CACNA1C,CACNA1D,CASP1,CCL2,CCL3L3,CCL4,CCR5,CD101,CD22,CD300A,CD4,CD40,CD72,CHRM4,CRACR2B,CX3CL1,CXCL10,CXCL13,CYBB,ETS2,FAS,FCGR1A,FCGR2A,FCGR2B,FCGR3A/FCGR3B,FGF2,FGR,FXYD1,GPR132,GPR183,GRIN1,HCK,IL18,ITGB2,KCNJ5,KCNN4,LAT2,LCP2,LYN,MAPK11,PKD1,PLCB2,PLCG2,PTPRC,RAC2,RELN,S1PR3,SLC9A5,SYK,TGFB1,TLR2,TRPM4,UCP2,VAV1,VAV2,VEGFA	67
Cell Morphology	abnormal morphology of cells	1.12e-17				A2M,ABCA1,ABCD1,ABL1,ACTA1,ADD2,ADRB2,AKAP13,ARSB,ATF3,ATP2B2,AURKA,B2M,B4GALNT1,BAK1,BCL11A,BDNF,BLNK,BRSK2,C1QA,C3,C3AR1,CACNA1A,CACNA1D,CACNG8,CAMK2A,CAMKK2,CAPN3,CARD11,CAST,CBFA2T3,CCKBR,Ccl2,CCR5,CD22,CD274,CD2AP,CD4,CD44,CD68,CD86,CDK1,CDKN2C,CEBPA,CEBPD,CFH,CLDN19,CLU,CMIP,CNN2,CP,CSF1,CSF1R,CSRP2,CX3CR1,CYBB,CYP26B1,DOK1,EBAG9,EDNRB,EGR1,EGR4,EPB41L3,EPHB3,ERBB2IP,FCER1G,FCGR2B,FES,FGF2,…	175
Cellular Movement, Hematological System Development and Function, Immune Cell Trafficking, Inflammatory Response	cell movement of macrophages	1.45e-17	Increased	4.494		ABL1,ACKR1,ANXA1,C3,C3AR1,C5AR1,CASP1,Ccl2,CCL2,CCL3L3,CCL4,CCR5,CD44,CD74,CHUK,CNN2,CNR2,CSF1,CSF1R,CX3CL1,CX3CR1,CXCL10,CYBB,EDNRB,GNAI3,HCK,HMOX1,ICAM1,IFNGR1,IL16,IL18,IL1RN,IL4R,Irgm1,ITGAL,ITGB2,LDLR,LGALS3,NAAA,NLRP3,P2RY6,PLA2G4A,PLAU,PRCP,PRKCD,PTPN6,PTX3,RAC2,S100A4,SERPING1,SPP1,SREBF1,TGFB1,TLR2,TLR3,TNFAIP8L2,TNFSF4,TYROBP,VEGFA	59
Cellular Function and Maintenance, Molecular Transport	flux of inorganic cation	1.52e-17		1.962		A2M,ABL1,ACKR1,ADRB2,ANXA1,BCL2L1,BDNF,BTK,C3,C4A/C4B,CACNA1C,CACNA1D,CCL2,CCL3L3,CCL4,CCR5,CD101,CD22,CD300A,CD4,CD40,CD72,CRACR2B,CX3CL1,CXCL10,CXCL13,CYBB,ETS2,FAS,FCGR1A,FCGR2A,FCGR2B,FCGR3A/FCGR3B,FGF2,FGR,FXYD1,GPR132,GPR183,GRIN1,HCK,IL18,ITGB2,KCNJ5,KCNN4,LAT2,LCP2,LYN,MAPK11,PKD1,PLCB2,PLCG2,PTPRC,RAC2,RELN,S1PR3,SLC9A5,SYK,TGFB1,TLR2,TRPM4,UCP2,VAV1,VAV2,VEGFA	64
Hematological Disease	blood protein disorder	1.57e-17		-1.238		A2M,ABL1,ACP5,ANXA11,APBA1,ATP2B2,B2M,BAK1,BDNF,BLNK,BTK,C3,C4A/C4B,CASP7,CASP8,CBX2,CCL2,CCL4,CD274,CD2AP,CD40,CD44,CDK1,CDKN2C,CEBPA,CHUK,CLEC4A,CSF1R,CSF3R,DOK1,EPSTI1,ERBB2IP,F10,FAM46C,FAS,FCGR1A,FCGR2A,FCGR2B,FCGR3A/FCGR3B,FDFT1,FGF2,FYB1,GFAP,GPD1,GRIN1,HDAC4,HLA-A,HLX,HMOX1,IFIT2,IFIT3,IGF1,IL1RN,L1CAM,LCP2,MAP2K3,MMP2,NDC80,NEFH,PROS1,PSIP1,PSMB8,PSMB9,PTPN6,PTPRC,RNF213,TIMP1,TIMP2,TNFR…	75
Cell Death and Survival	apoptosis of antigen presenting cells	2.12e-17	Increased	2.759		BCL2L1,C1QA,C3AR1,CASP1,CASP4,CASP6,CASP8,CD14,CD40,CNR2,CSF1,CX3CL1,EIF2AK2,FAS,GPR132,IL18,IRF1,IRF5,ISG15,LCN2,LDLR,LGALS3,MAP2K3,MCL1,MEFV,PCTP,PDGFC,PIK3AP1,PLA2G4A,PTGER4,PTPN6,RIPK3,SOAT1,STAT1,TGFB1,TLR2,TLR3,TNFRSF1A,TNFRSF1B	39
Lymphoid Tissue Structure and Development	quantity of lymph follicle	2.12e-17	Increased	2.572		ARHGDIB,BCL2A1,BLNK,BTK,C3,C4A/C4B,C5AR1,CASP8,CD180,CD22,CD274,CD37,CD40,CD72,CD74,CNR2,DOCK8,FCGR2B,FLI1,ICOSLG/LOC102723996,IL2RG,IRF8,LYN,NFATC2,NFKB2,PIK3AP1,PLCG2,PRKCD,RGS1,S1PR3,SASH3,SH3BP2,SPPL2A,TCIRG1,TNFRSF13C,TNFSF13B,TYROBP,VAV1,VAV2	39
Humoral Immune Response, Protein Synthesis	quantity of IgG3	2.29e-17	Increased	2.13		BLNK,BTK,CARD11,CD180,CD1D,CD22,CD40,CD83,CD86,CH25H,CLEC4A,DAPP1,FCER1G,FCGR2B,FLI1,IFNGR1,IL13RA1,IL2RG,LY86,NFKB2,PIK3AP1,PRKCD,SAMSN1,SH3BP2,SPPL2A,TLR2,TNFRSF13C,TYROBP,VAV1,VAV2	30
Cell-To-Cell Signaling and Interaction	aggregation of cells	2.64e-17	Increased	2.172		ADRB2,AXL,BDNF,BTK,C3,CAST,Cd24a,CD4,CD40,CD44,CD63,CD9,CDH3,CFH,CLIC1,CLU,CMIP,CP,CXCL10,FCER1G,FCGR2A,FERMT3,FGF2,GNAZ,GPR132,GSK3B,GTPBP4,HSPB1,ICAM1,ICAM2,IGF1,IGF1R,ITGAL,ITGB2,L1CAM,LCP2,LYN,LYZ,NFKB2,P2RY12,PDPN,PLA2G4A,PLCB2,PLCG2,PLEK,PRKCD,PTGER4,PTPN6,PTPRC,PTX3,RAB27A,RAPGEF6,RELN,SELPLG,SHC1,SPN,SYK,TBXAS1,TGFB1,TIMP1,TIMP2,TLR2,TLR7,TNFRSF1A,UNC13D,VASP,VAV1	67
Protein Synthesis	quantity of protein in blood	3.13e-17		-1.624		ABCA1,ABCC6,ADRB2,ADRB3,AIM2,ALOX5,APOBEC1,ARHGDIB,ATXN2,AXL,BDNF,C3,C3AR1,C5AR1,CACNA1D,CAMKK2,CARD11,CASP4,Ccl2,CD14,CD44,CLEC4A,CTSC,CTSS,CX3CL1,CXCL16,DHX58,DNASE2,DOK1,FES,GLIS3,GNG7,GPR183,GSK3B,HEXB,HMOX1,IFIT2,IFNGR1,IGF1,IL10RA,IL13RA1,IL18,IL1RN,IL4R,IRF1,IRF5,Irgm1,ITGAL,ITGB2,LAT2,LDLR,LGALS3,LGALS3BP,LGMN,LIPA,LYN,MFNG,MLXIPL,Mt1,NCF1,NLRP3,NR0B2,NT5E,NTRK2,OLR1,OMA1,P2RY13,PDE10A,PT…	89
Cell-To-Cell Signaling and Interaction, Hematological System Development and Function, Immune Cell Trafficking, Inflammatory Response	activation of T lymphocytes	3.14e-17	Increased	4.66		ANXA1,AXL,B2M,BAK1,BCL2L1,C3,C3AR1,CARD11,CASP8,Ccl2,CCL2,CCL4,CD1D,Cd24a,CD274,CD4,CD40,CD44,CD48,CD74,CD83,CD86,CR1L,CXCL10,FAS,FCER1G,FOXJ1,HLA-A,HLA-DRA,ICAM1,ICOSLG/LOC102723996,IL18,IL2RG,IRF5,IRF8,ITGAL,ITGAM,ITGB2,KCNN4,LAG3,LAPTM5,LAT2,LDLR,MGST1,NCF1,NFATC2,NT5E,PLD2,PTGER4,PTPN6,PTPRC,PYCARD,SPN,SPP1,STAT1,TGFB1,TLR2,TLR3,TLR7,TNFAIP8L2,TNFRSF1B,TNFSF4,TRAF3,TSLP,TYROBP,UNC13D,VAMP8,VA…	70
Digestive System Development and Function, Hepatic System Development and Function, Organ Development	response of liver	3.59e-17		-0.87		A2M,ACKR1,BCL2L1,C3,C4A/C4B,CASP1,CASP7,CCL2,CCL3L3,CCL4,CCR5,CD14,CD274,CD44,CEBPA,CNR2,CSF1,CSF3R,CXCL10,EGR1,FAS,FCGR1A,FCGR2A,FCGR2B,FCGR3A/FCGR3B,FOXJ1,HLA-A,HMOX1,IFNGR1,IGF1,IGF1R,IL10RA,IL10RB,IL18,IL1RN,IL2RG,IL4R,ITGB2,LCP2,LDLR,LGALS3,LYN,MMP2,NAGLU,NLRP3,NR0B2,PLAU,PLAUR,PTPRC,SPP1,STAT1,TGFB1,TIMP1,TLR3,TLR7,TNFAIP8L2,TNFRSF1A,TNFRSF1B,TRAF3,TYROBP,VSIR,ZBTB16	62
Cardiovascular Disease	vascular lesion	3.91e-17		0.951		ACAT2,ALOX5,ALOX5AP,APOBEC1,C1QA,CACNA1A,CACNA1C,CACNA1D,Ccl2,CCL2,CCL3L3,CCR5,CD1D,CD4,CD40,CD44,CTSC,CTSS,CTSV,CX3CL1,CX3CR1,CXCL10,CXCL16,EDNRA,EGR1,FUT7,GPX1,HMOX1,ICAM1,IFNGR1,IGF1,IL18,LDLR,MMP2,NCF1,P2RY12,PLAU,PTGER4,PTPRC,PTX3,SDC4,SHC1,SOAT1,SOCS3,SPN,SPP1,TGFBR1,TIMP1,TIMP2,TLR2,TNFRSF1A,TNFSF4,VEGFA	53
Antimicrobial Response, Inflammatory Response	antimicrobial response	3.91e-17	Increased	2.502	bias	AIM2,ANXA3,APOBEC1,APOBEC3B,B2M,BAK1,BATF3,BCL2L1,Bst2,CCL4,CD40,CD86,CD93,CHUK,COTL1,CXCL10,CXCL13,DHX58,EIF2AK2,FAM131B,FCER1G,FCGR1A,FCGR3A/FCGR3B,FGR,HCK,HIST1H3H,HLA-A,HLA-G,IFI44,IFIT2,IFIT3,IFITM3,IFNGR1,IRF1,IRF5,IRF7,IRF8,IRGM,ISG15,ISG20,KIAA1549L,LCN2,LYZ,Mx1/Mx2,MYO1F,NCF1,NLRP3,NOD1,OAS1,Oasl2,PHYHIP,PLAC8,PLD1,PRKCD,PTPRC,PYCARD,REEP2,RSAD2,SNRPB2,SOCS3,SPN,SPRY2,STAT1,SYK,Tlr13,TLR…	74
Cell Signaling, Cellular Function and Maintenance, Molecular Transport, Vitamin and Mineral Metabolism	flux of Ca2+	4.16e-17	Increased	2.101		A2M,ABL1,ACKR1,ADRB2,ANXA1,BDNF,BTK,C3,C4A/C4B,CACNA1C,CACNA1D,CCL2,CCL3L3,CCL4,CCR5,CD101,CD22,CD300A,CD4,CD40,CD72,CRACR2B,CX3CL1,CXCL10,CXCL13,CYBB,ETS2,FAS,FCGR1A,FCGR2A,FCGR2B,FCGR3A/FCGR3B,FGF2,FGR,FXYD1,GPR132,GPR183,GRIN1,HCK,IL18,ITGB2,KCNJ5,KCNN4,LAT2,LCP2,LYN,MAPK11,PKD1,PLCB2,PLCG2,PTPRC,RAC2,RELN,S1PR3,SYK,TGFB1,TLR2,TRPM4,VAV1,VAV2,VEGFA	61
Inflammatory Response	antibody response	4.22e-17	Increased	2.816		ACKR1,BLNK,BTK,C3,C4A/C4B,C5AR1,CASP1,CCL2,CD180,CD37,CD40,CD83,CD86,CNR2,CTSS,DHRS4,FAS,FLI1,FOXJ1,Ggta1,GPR183,HLA-DQB1,ICOSLG/LOC102723996,IRF8,ITGAL,LCP1,LCP2,LY86,LYN,MAP4K1,Mt1,NOD1,PTPRC,PYCARD,RASGRP3,SASH3,TLR7,TNFRSF13C,TNFSF13B,TRAF3,TYROBP,VAV1,VAV2	43
Cell Signaling, Molecular Transport, Vitamin and Mineral Metabolism	mobilization of Ca2+	6.78e-17	Increased	3.462		A2M,ADRB2,ANXA1,B2M,BCL2L1,BDNF,BLNK,BTK,C3,C3AR1,C4A/C4B,C5AR1,CCL2,CCL4,Ccl6,Ccl9,CCR5,CD180,CD22,CD300A,CD4,CD40,CD44,CD72,CX3CL1,CX3CR1,CXCL10,CXCL13,CXCL16,CXCL17,DOK1,FAS,FCER1G,FCGR1A,FCGR2A,FCGR2B,FCGR3A/FCGR3B,GNA15,GNAI3,GPR132,GRM2,HLA-A,HLA-G,IL16,ITGB2,LAT2,LCP2,LGALS3,LYN,NFATC2,PIK3AP1,PLAUR,PLCG2,PTAFR,PTPN6,PTPRC,RAC2,S1PR3,SH3BP2,SLA,SYK,TGFB1,TLR2,TLR3,TRPM4,VAV1,VAV2,VEGFA	68
Endocrine System Disorders, Gastrointestinal Disease, Metabolic Disease	experimentally-induced diabetes	7.73e-17				A2M,ANXA1,C1S,C2,C3,CD74,CEBPD,CP,GBP2,GFAP,GPNMB,HSPB1,ICAM1,IFITM3,IL1RN,IRF1,LCN2,LGALS3,Mt1,NCF1,PRKCD,PTPN6,RGS1,RSAD2,RT1-EC2,SERPING1,SORT1,SPP1,TGFB1,TIMP1,VEGFA	31
Cell-To-Cell Signaling and Interaction, Hematological System Development and Function, Humoral Immune Response, Immune Cell Trafficking, Inflammatory Response	activation of B lymphocytes	8.66e-17		0.955		AXL,BLNK,BTK,C1QA,C4A/C4B,CASP8,CD180,CD22,CD40,CD72,CD86,CHRNA4,DAPP1,FAS,FCGR2B,FCGR3A/FCGR3B,FOXJ1,HDAC4,IGF1,IL18,IRF5,ITGB2,LAT2,LYN,PLCG2,PTPN6,PTPRC,SAMSN1,SYK,TLR3,TLR7,TNFAIP8L2,TNFSF13B,TNFSF4,TRAF3,TSLP,VAV1,VAV2	38
Embryonic Development, Organ Development, Organismal Development	development of lymphatic system	8.67e-17		1.918		ABL1,ACHE,AXL,B2M,BATF3,BTK,C3,C4A/C4B,CBFB,CD37,CD40,CD44,CD74,CD83,CD86,CD9,CEBPA,CHUK,CNR2,CSF1,CSF3R,CXCL13,DOCK8,EDNRA,EDNRB,EGR1,EIF2AK2,EPHB3,FAS,FGF2,FLI1,FST,HCK,HLA-DQB1,ICOSLG/LOC102723996,IGF1,IL13RA1,IL1RN,IL2RG,IL4R,INHBA,IRF1,ITGAL,LAT2,LCP2,LGALS9B,LGMN,LYL1,LYN,MAFB,MCL1,MKL1,NFATC2,NFKB2,PDPN,PRKCD,PTPN6,PTPRC,RASGRP3,RGS1,RIPK3,SHC1,SYK,TGFB1,TGFBR1,TNFRSF13C,TNFRSF1A,TNFRSF1B,…	73
Lymphoid Tissue Structure and Development, Organ Morphology, Organismal Development	abnormal morphology of spleen	1.27e-16				ABCA1,ABL1,ADD2,AKAP13,ALOX5,AXL,BAK1,BLNK,Bst2,BTK,CASP8,CBFA2T3,Cd24a,CD40,CD86,CDKN2C,CEBPA,CSF1,CSF1R,CTSD,DNASE2,DOK1,FAS,FCGR2B,FLI1,HCK,HLA-DQB1,HMOX1,ICOSLG/LOC102723996,IL10RB,IL2RG,IRF1,IRF8,ITGB2,KCNN4,LAG3,LCP2,LGMN,LIPA,LYN,MAN2B1,Mt1,NFATC2,NFKB2,PRKCD,PTPRC,RAPGEF6,RHOH,RIPK3,SH3BP2,SIPA1,SPPL2A,TCIRG1,TGFB1,TNFAIP8L2,TNFSF13B,VAV1	57
Nervous System Development and Function	morphology of nervous system	1.3e-16				ABCD1,ABL1,ACHE,ADRB2,ANK3,APBA1,AQP4,ARNT2,ASPA,ATP2B2,AXL,B2M,B4GALNT1,BAK1,BCL2L1,BDNF,BRSK2,C1QA,C3,CACNA1A,CACNA1D,CACNG8,CAMK2A,CAMKK2,CASP6,CAST,Ccl2,CD40,CD44,CD86,CD9,CDKN2C,CELSR2,CELSR3,CFH,CHRNA4,CHUK,CLDN19,CLSTN3,CP,CR1L,CTSD,CTSV,CUX2,CX3CR1,DAGLA,EDNRA,EFNA5,EGR1,EPB41L3,EPHB3,ERBB2IP,FES,FGF2,FLI1,FOXJ1,FST,GFAP,GFRA1,GLB1,GPR34,GRIN1,GRN,GSK3B,HEXA,HEXB,HLX,IGF1,IGF1R,IL18,IL1RN…	123
Free Radical Scavenging	synthesis of reactive oxygen species	1.32e-16	Increased	3.199		ABCA1,ABL1,ACHE,AHSP,ALOX5,ANXA1,ARHGDIB,BAK1,BCL2L1,C3,C3AR1,C5AR1,CASP8,CCL4,CCR5,CD14,CD40,CD44,CFH,CLIC1,CSF1,CX3CL1,CYBA,CYBB,DHCR24,ERBB2IP,FAS,FCGR2A,FCGR3A/FCGR3B,FGF2,FGR,FTL,GPX1,GRIN1,GRN,HCK,HMOX1,HSPB1,HVCN1,ICAM1,IGF1,IL18,ITGAM,ITGB2,LCP2,LGALS3,LIPA,LYN,MAP2K3,MAPK11,NCF1,NCF4,NOD1,OLR1,PLA2G4A,PLAU,PLAUR,PLCB2,PLCG2,PRKCD,PTPN6,RAC2,RIPK3,SAT1,SELPLG,SHC1,SOCS3,SPP1,SPRY2,SREBF1,…	85
Cell Death and Survival, Cellular Compromise	cytotoxicity of leukocytes	1.6e-16	Increased	3.585		B2M,CARD11,CASP1,CCL2,CD1D,CD300A,CD44,CD48,CX3CL1,CYBB,DOCK8,EBAG9,FAS,FCGR1A,FCGR2A,FCGR3A/FCGR3B,FERMT3,FGR,HCK,HLA-A,HLA-G,ICAM1,IGF1,IL18,ITGAL,ITGAM,ITGB2,LDLR,LGALS3,LYN,NFATC2,PLCG2,PTPN6,PTPRC,RAB27A,SPN,STAT1,SYK,TGFB1,TLR2,TYROBP,VAV1	42
Cellular Movement	transmigration of cells	1.6e-16		1.668		ABL1,Ccl2,CCL2,CCL3L3,CCL4,CCR5,CD274,CD40,CD44,CD86,CNN2,CSF1,CTSS,CTSV,CX3CL1,CX3CR1,CXCL10,DOCK8,FERMT3,GNAI3,ICAM1,ICAM2,IGF1,ITGAL,ITGAM,ITGB2,L1CAM,LDLR,LIPA,MAPK11,PAK6,PTPN6,RAP1GAP,SHC1,SIAH2,SPP1,TGFB1,TIMP2,TNFRSF1A,TRIO,VAV1,VEGFA	42
Cell-mediated Immune Response, Cellular Movement, Hematological System Development and Function, Immune Cell Trafficking	T cell migration	1.6e-16	Increased	3.905		ACKR1,ALOX5,BATF,C3,Ccl2,CCL2,CCL3L3,CCL4,CCR5,CD274,CD4,CD40,CD44,CD74,CD86,CTSS,CTSV,CX3CL1,CXCL10,CXCL13,CXCL16,DOCK8,FAS,FUT7,FYB1,GCNT1,GNAI3,HLA-A,ICAM1,ICOSLG/LOC102723996,IFNGR1,IL16,ITGAL,ITGB2,KCNN4,LAG3,LCP1,LDLR,LTK,NLRP3,PLAU,PLCB2,RGS1,S100A4,SELPLG,SGPL1,SOCS3,SPP1,STAT1,TGFB1,TIMP2,TNFRSF1A,TNFSF4,TRPM4,VAV1	55
Cellular Function and Maintenance	ion homeostasis of cells	1.61e-16	Increased	2.118		A2M,ABCB7,ABCC3,ABL1,ACKR1,ADRB2,ANXA1,ATP2B2,ATP2B3,B2M,BAK1,BCL2L1,BDNF,BTK,C3,C3AR1,C4A/C4B,C5AR1,CACNA1A,CACNA1C,CACNA1D,CACNA1G,CASP1,CCKBR,Ccl2,CCL2,CCL3L3,CCL4,CCR5,CD101,CD22,Cd24a,CD300A,CD4,CD40,CD72,CHRM4,CP,CRACR2B,CX3CL1,CXCL10,CXCL13,CYBB,EDNRA,EDNRB,ETS2,FAS,FCGR1A,FCGR2A,FCGR2B,FCGR3A/FCGR3B,FGF2,FGR,FTL,FXYD1,GNA15,GPR132,GPR183,GRIN1,HCK,HEXB,HMOX1,IGF1,IL18,INPP4B,ITGB2,KCNJ16,…	97
Cell Death and Survival	cell viability of blood cells	1.69e-16	Increased	4.218		BAK1,BCL2A1,BCL2L1,BTK,C3,CARD11,CASP8,CBFB,CCL4,CD22,CD300A,CD40,CD44,CD48,CD74,CD86,CLU,CR1L,CSF1,CSF1R,CSF2RA,CX3CL1,DOCK8,FAS,FCER1G,FCGR1A,FCGR3A/FCGR3B,FGF2,GSK3B,HCK,ICAM1,ICOSLG/LOC102723996,IGF1,IL18,IL2RG,ITGAL,ITGB2,JAG2,LGALS3,LYN,MCL1,MGMT,MVP,PARP14,PLCG2,PTPN6,PTPRC,RAC2,SPN,STAT1,SYK,TGFB1,TLR3,TNFRSF13C,TNFRSF1B,TNFSF13B,TRAF3,TSLP,TYROBP,VEGFA	60
Cell Death and Survival	necrosis of epithelial tissue	1.75e-16	Increased	2.425		ABL1,AIFM3,APOBEC3B,ATF3,ATP2B2,ATRX,AURKA,AXL,BAK1,BCL2A1,BCL2L1,BDNF,CASP1,CASP4,CASP7,CASP8,CCR5,CD1D,CD4,CD40,CD44,CD74,CEBPA,CEBPD,CHUK,CLU,CSF1R,CTSS,CXCL10,EGR1,EIF2AK2,EIF3H,EMP3,FAS,FGF2,GPX1,GSK3B,HMOX1,HSPB1,ICAM1,IFNGR1,IGF1,IGF1R,IL18,IL1RN,INHBA,IRF1,IRF5,LCN2,LDLR,LIPA,LYN,MAP2K3,MAPK11,MCL1,MEFV,MKL1,MMP2,Muc1,MVK,MYCN,NCF1,NEK6,NLRP3,NR0B2,NTRK2,NTRK3,OLR1,PEA15,PKD1,PLA2G4A,PLAU…	97
Hematological System Development and Function, Inflammatory Response, Tissue Morphology	quantity of dendritic cells	1.99e-16		1.636		BATF3,BCL11A,BCL2A1,C5AR1,CBFA2T3,Ccl2,CCL2,Ccl9,CD83,CD86,CLEC4A,CSF1,CSF1R,CXCL13,DOCK8,FCER1G,FCGR2B,GPR183,IL18,IL1RN,IL2RG,IRF1,IRF8,ITGB2,LDLR,LGALS3,MCL1,NFKB2,PTPN6,SPP1,SPPL2A,TGFB1,TGFBR1,TLR2,TRPM4,TYROBP	36
Organismal Injury and Abnormalities	Fibrosis	2.07e-16		-1.513		ABL1,ACTA1,ADRB2,ALOX5,ATF3,C3,CACNA1C,CASP1,Ccl2,CCL2,CCR5,CD1D,CD4,CD40,CD44,CD74,CEBPA,CLU,CNR2,CSF1,CSF1R,CX3CL1,CX3CR1,CXCL13,CXCL17,CYBB,DNMT3A,EDNRA,EDNRB,EGR1,FAS,FCGR2B,GLIS3,GPX1,GSK3B,HCK,HLA-DRA,HMGCS1,HMOX1,HSPB1,HSPB3,ICAM1,IFNGR1,IGF1,IGF1R,IL16,IL1RN,IL2RG,INHBA,KCNN4,LCN2,LDLR,LGALS3,LGMN,LYN,MAPK11,MBNL1,MMP2,Mt1,NAGLU,NCF1,NLRP3,NT5E,P2RY12,PDGFC,PKD1,PLA2G4A,PLAC8,PLAU,PLAUR,P…	92
Immunological Disease, Inflammatory Disease, Inflammatory Response, Neurological Disease	experimental autoimmune encephalomyelitis	2.14e-16		1.845		AXL,B2M,BATF,BCL2L1,C3,C3AR1,CASP1,CASP4,Ccl2,CD1D,CD274,CD300LF,CD4,CD40,CD44,CD74,CD86,CX3CR1,CXCL10,ELF1,FAS,FCER1G,FCGR2A,HCST,HLA-A,HLA-DQB1,IFI30,IFNGR1,IGF1,IL18,IL1RN,IL2RG,IRF1,Irgm1,ITGAL,LCP2,LSR,LYN,MAP4K1,MAPK11,MMP2,Mt1,NCF1,NFATC2,NLRP3,NT5E,PLA2G4A,PTGER4,PTPRC,SGPL1,SHC1,SPN,SPP1,STAT1,TGFB1,TIMP1,TMEM173,TNFRSF1A,TNFRSF1B,TNFSF4,TRPM4,TYROBP,USP18,VSIR	64
Digestive System Development and Function, Gastrointestinal Disease, Hepatic System Development and Function, Hepatic System Disease, Inflammatory Disease, Inflammatory Response, Organ Development, Organismal Injury and Abnormalities	inflammation of liver	2.22e-16		-0.836		A2M,ACKR1,BCL2L1,C3,C4A/C4B,CASP1,CASP7,CCL2,CCL3L3,CCL4,CCR5,CD14,CD274,CD44,CEBPA,CNR2,CSF1,CSF3R,CXCL10,EGR1,FAS,FCGR1A,FCGR2A,FCGR2B,FCGR3A/FCGR3B,FOXJ1,HLA-A,HMOX1,IFNGR1,IGF1,IGF1R,IL10RB,IL18,IL1RN,IL2RG,IL4R,ITGB2,LCP2,LDLR,LGALS3,LYN,MMP2,NAGLU,NLRP3,NR0B2,PLAU,PLAUR,PTPRC,SPP1,STAT1,TGFB1,TIMP1,TLR3,TLR7,TNFAIP8L2,TNFRSF1A,TNFRSF1B,TRAF3,TYROBP,VSIR	60
Infectious Diseases	systemic inflammatory response syndrome and/or sepsis	2.97e-16	Decreased	-2.864		A2M,ADRB2,ADRB3,ANXA1,AXL,BAK1,BCL2L1,Bst2,C3,C4A/C4B,C5AR1,CASP1,CCL3L3,CD14,CD4,CTSC,CYP51A1,FAS,FCGR1A,FCGR2A,FCGR2B,FCGR3A/FCGR3B,HLA-DQB1,IFNGR1,IL18,IL1RN,ITGAL,ITGAM,ITGB2,LCN2,LGALS3,MMP2,NOD1,P2RY12,RIPK3,SERPINB1,SERPING1,SOCS3,TGFB1,TNFRSF1A,TNFRSF1B,TNFSF4	42
Lymphoid Tissue Structure and Development, Organ Morphology, Organismal Development	morphology of spleen	3.47e-16				ABCA1,ABL1,ADD2,AKAP13,ALOX5,AXL,BAK1,BLNK,Bst2,BTK,CASP8,CBFA2T3,Cd24a,CD40,CD86,CDKN2C,CEBPA,CSF1,CSF1R,CTSD,DNASE2,DOK1,FAS,FCGR2B,FLI1,HCK,HLA-DQB1,HMOX1,ICOSLG/LOC102723996,IL10RB,IL2RG,IRF1,IRF8,ITGB2,KCNN4,LAG3,LCP2,LGMN,LIPA,LYN,MAN2B1,Mt1,NFATC2,NFKB2,PRKCD,PTPRC,RAPGEF6,RHOH,RIPK3,SH3BP2,SIPA1,SPPL2A,TCIRG1,TGFB1,TNFAIP8L2,TNFRSF1A,TNFSF13B,VAV1	58
Cell Morphology	morphology of antigen presenting cells	4.37e-16				ABCD1,B4GALNT1,CACNA1A,Ccl2,CCR5,CDKN2C,CP,CSF1,CSF1R,CTSD,CTSZ,DNASE2,ETS2,FGR,HCK,HEXB,ICAM1,IL18,IL4R,Irgm1,LDLR,LGALS3,LIPA,MAN2B1,Mt1,NAGLU,NFKB2,PLCG2,SOAT1,SPP1,TGFB1,TNFAIP8L2,TNFRSF1A,TNFRSF1B	34
Cellular Movement, Hematological System Development and Function, Immune Cell Trafficking, Inflammatory Response	chemotaxis of neutrophils	4.46e-16	Increased	3.645		ALOX5,C3,C3AR1,C5AR1,CAPG,Ccl2,CCL2,CCL3L3,CCL4,CD74,CHUK,CSF1,CSF2RA,CSF3R,CX3CL1,CXCL10,EDNRA,FCER1G,FCGR2A,FGR,GRN,HCK,ICAM1,IL18,ITGAM,ITGB2,LCN2,LGALS3,LSP1,LYN,MYO1F,NCKAP1L,PTPN6,RAC2,SELPLG,SERPINB1,SPP1,SYK,TGFB1,TMSB10/TMSB4X,TNFRSF1A,VAV1	42
Gastrointestinal Disease, Immunological Disease, Ophthalmic Disease, Organismal Injury and Abnormalities	Sjogren's syndrome	4.79e-16				B2M,C3,Ccl2,CCL3L3,CCL4,Ccl7,Ccl9,CCR5,CD40,CHRM4,COL16A1,CSF1,CXCL10,CXCL13,FAS,GBP2,IFIT3,IFITM3,IL18,IL4R,IRF1,MATK,PRKCD,PSMB8,SOCS3,SPP1,STAT1,SYK,TIMP1,TLR1,TLR2,TNFSF13B,VEGFA	33
Cardiovascular Disease, Organismal Injury and Abnormalities, Tissue Morphology	size of infarct	4.84e-16		-0.576		ANXA1,BAK1,BDNF,C1QA,C3,CAMK2A,Ccl2,CD40,CD44,CNR2,CSF1,CX3CL1,DNMT3A,EGR1,FCER1G,FGF2,GPX1,GRN,GSK3B,HLA-A,HMOX1,HPGDS,IL18,IL1RN,IRF1,ITGAM,LDLR,NGB,NT5E,OLR1,PANX1,PLA2G4A,PSPN,SERPING1,SIAH2,STAT1,TLR2,TLR3,TNFAIP8L2,TNFRSF1A,TNFRSF1B,UCP2,VEGFA	43
Free Radical Scavenging	metabolism of reactive oxygen species	6.12e-16	Increased	3.199		ABCA1,ABL1,ACHE,AHSP,ALOX5,ANXA1,ARHGDIB,BAK1,BCL2L1,C3,C3AR1,C5AR1,CASP8,CCL4,CCR5,CD14,CD40,CD44,CFH,CLIC1,CSF1,CX3CL1,CYBA,CYBB,DHCR24,ERBB2IP,FAS,FCGR2A,FCGR3A/FCGR3B,FGF2,FGR,FTL,GPX1,GRIN1,GRN,HCK,HMOX1,HSPB1,HVCN1,ICAM1,IGF1,IL18,ITGAM,ITGB2,LCP2,LGALS3,LIPA,LYN,MAP2K3,MAPK11,NCF1,NCF4,NOD1,NRROS,OLR1,PLA2G4A,PLAU,PLAUR,PLCB2,PLCG2,PRKCD,PTPN6,RAC2,RIPK3,SAT1,SELPLG,SHC1,SOCS3,SPP1,SPRY2,S…	86
Cardiovascular Disease	intermediate disease stage peripheral arterial disease	6.52e-16				ALOX5,ARHGDIB,C3AR1,C5AR1,CAPG,CASP8,CD53,CD83,CFH,CLEC4A,CTSC,CTSS,DNAJB5,ERAP1,FCGR1A,FCGR2A,FCGR3A/FCGR3B,FYB1,HCK,IFI30,IRF8,LAPTM5,LCP1,LPXN,LYN,MAFB,PLA2G4A,PLAUR,PTGER4,SAMSN1,SAT1,SLA,SLC2A3,SLCO2B1,SPP1,SYK,TLR7,TMEM176B,TPP1,UCP2	40
Cellular Compromise, Hypersensitivity Response, Inflammatory Response	degranulation of mast cells	7.11e-16	Increased	2.982		ANXA1,ATF3,BTK,C3,C3AR1,C4A/C4B,CCL2,CCL3L3,CD300A,CD63,CD9,DOK1,FCER1G,FCGR1A,FCGR2A,FCGR2B,FES,FGR,HCK,HMOX1,IL4R,LAT2,LCP2,LYN,PANX1,PLA2G4A,PLCG2,PLD2,PTPRC,RAC2,SH3BP2,STXBP2,SYK,TLR2,UNC13D,VAMP8,VAV1	37
Cellular Movement, Hematological System Development and Function, Immune Cell Trafficking	migration of myeloid cells	8.1e-16	Increased	2.235		ABL1,ACKR1,ANXA1,C3,Ccl2,CCL2,CCL3L3,CCL4,CD44,CNN2,CXCL10,CYBB,F10,FAS,FGR,GCNT1,GNAI3,HCK,HMOX1,ICAM1,ICAM2,IL16,IL18,ITGAL,ITGAM,ITGB2,LIPA,LSP1,MKL1,NLRP3,P2RY6,PLAU,PLAUR,PLCB2,PTPN6,SELPLG,SPP1,TGFB1,TIMP2,TNFRSF1A,VASP,VAV1	42
Cell Death and Survival	cell viability of leukocytes	8.11e-16	Increased	4.247		BAK1,BCL2A1,BCL2L1,BTK,C3,CARD11,CASP8,CBFB,CCL4,CD22,CD300A,CD40,CD44,CD48,CD74,CD86,CLU,CSF1,CSF1R,CSF2RA,CX3CL1,DOCK8,FAS,FCER1G,FCGR1A,FCGR3A/FCGR3B,FGF2,GSK3B,HCK,ICAM1,ICOSLG/LOC102723996,IL18,IL2RG,ITGAL,ITGB2,LGALS3,LYN,MCL1,MVP,PARP14,PLCG2,PTPN6,PTPRC,RAC2,SPN,STAT1,SYK,TGFB1,TLR3,TNFRSF13C,TNFRSF1B,TNFSF13B,TRAF3,TSLP,TYROBP	55
Cell Death and Survival	cell death of T lymphocytes	8.57e-16	Increased	2.169		ABL1,BAK1,BCL2A1,BCL2L1,C3AR1,CASP1,CASP6,CASP7,CASP8,Ccl2,CCL4,CCR5,Cd24a,CD274,CD4,CD40,CD44,CD9,CDK1,CHUK,CTSD,CXCL10,DHX58,DOCK8,EGR1,ETS2,FAS,FCGR1A,GPR132,GSK3B,ICAM1,IFNGR1,IGF1,IL18,IL2RG,Irgm1,LAG3,LCN2,LGALS3,MAP2K3,MAP4K1,MCL1,Mt1,NFKB2,PTPN6,PTPRC,RAC2,RHOH,RIPK3,SHC1,SPN,SPP1,ST14,STAT1,TGFB1,TLR7,TNFAIP8L2,TNFRSF1A,TNFRSF1B,TSLP,VAV1,ZBTB16	62
Inflammatory Response	function of immune system	1.11e-15				ALOX5,BATF3,C3,C3AR1,C4A/C4B,CD22,CD274,CD300A,CD300LF,CD44,CLEC4A,CYBB,FCER1G,FCGR1A,FCGR2A,FCGR2B,FUT7,GCNT1,HLA-DQB1,ICAM1,ICAM2,ICOSLG/LOC102723996,IL2RG,IL4R,IRF1,LAT2,LCN2,NFATC2,NOD1,PSMB9,S100A4,SPP1,TCIRG1,TGFB1,TNFRSF1A,TNFRSF1B,TSLP,VAV1	38
Hematological System Development and Function, Immune Cell Trafficking, Inflammatory Response, Tissue Development	accumulation of antigen presenting cells	1.18e-15		1.668		C5AR1,Ccl2,CCL2,CD40,CD44,CSF1,CX3CL1,CX3CR1,DOCK8,FAS,FGF2,GRN,HMOX1,IFNGR1,IL1RN,IRF1,ITGAM,LDLR,NT5E,PLAU,PTX3,SPP1,STAT1,TIMP1,TLR7,TNFAIP8L2,TNFRSF1B,TYROBP,VEGFA	29
Cellular Function and Maintenance	internalization of cells	1.2e-15	Increased	4.267		ANXA1,AXL,BTK,C3,CD14,CD22,CD44,CD48,CSF3R,ERAP1,ETS2,FCGR1A,FCGR2A,FCGR2B,FCN1,FGR,GPR18,HCK,HMOX1,ITGAL,ITGAM,ITGB2,LCN2,LGALS3,LY96,LYN,MYO1G,PLAUR,PLD1,PLD2,PRKCD,PROS1,PTGER4,PTPN6,PTX3,RAC2,SELPLG,SYK,TGFB1,TLR2,TLR3,VIM	42
Cardiovascular Disease	atherosclerotic lesion	1.31e-15		0.902		ACAT2,ALOX5,APOBEC1,Ccl2,CCL2,CCL3L3,CCR5,CD1D,CD40,CD44,CTSS,CTSV,CX3CL1,CX3CR1,CXCL10,CXCL16,EGR1,FUT7,GPX1,HMOX1,ICAM1,IFNGR1,IGF1,IL18,LDLR,MMP2,NCF1,PLAU,PTX3,SDC4,SHC1,SOAT1,SOCS3,SPP1,TIMP1,TLR2,TNFRSF1A,TNFSF4,VEGFA	39
Cancer, Organismal Injury and Abnormalities	cancer	1.37e-15		1.124		A2M,AACS,ABCA1,ABCB7,ABCC3,ABCC6,ABCC8,ABCD1,ABI3,ABL1,ACAP3,ACHE,ACP5,ACTA1,ACTN1,ACVR1B,ADAM11,ADAM19,ADAP2,ADD2,ADRB2,ADRB3,AHSP,AIF1,AIFM3,AIM2,AK3,AK5,AKAP13,ALOX5,ALOX5AP,AMN1,ANK3,ANKRD11,ANO5,ANXA1,ANXA11,ANXA3,APBA1,APBA2,APBB1IP,APOBEC1,APOBEC2,APOBEC3B,AQP4,ARHGAP10,ARHGAP15,ARHGAP22,ARHGAP39,ARHGDIB,ARHGEF25,ARL11,ARL14EP,ARL4D,ARMC3,ARNT2,ARPC1B,ARSB,ASB1,ASPA,ASPG,ATF3,ATG10,ATP2B2,…	950
Cell-To-Cell Signaling and Interaction, Hematological System Development and Function, Inflammatory Response	binding of professional phagocytic cells	1.41e-15		1.836		A2M,AXL,C3,CACNA1C,CCL2,CD14,CD4,CD40,CD48,CD83,CNR2,CSF1,CXCL10,FCGR1A,FCGR2A,FCGR3A/FCGR3B,FERMT3,FGF2,FGR,FUT7,HCK,HDAC4,ICAM1,ITGAL,ITGAM,ITGB2,LSP1,LYN,MSN,PTPN6,PTPRC,SELPLG,TGFB1	33
Cellular Development	maturation of blood cells	1.43e-15	Increased	2.407		ABL1,ACHE,BCL2L1,BLNK,BTK,CARD11,CD4,CD40,CD44,CD83,CD86,CDK1,CEBPA,CHUK,CSF1,EGR1,FAS,FCGR2B,GFRA1,HLA-DRA,HMOX1,ICAM1,ICOSLG/LOC102723996,IL18,INHBA,IRF1,IRF8,ITGAM,ITGB2,LCP1,LYN,NFKB2,PARP14,PLCG2,PTPN6,PTPRC,RHOH,RNF112,SHC1,Slfn2,STAT1,TGFB1,TGFBR1,TLR2,TLR3,TLR7,TNFRSF13C,TNFRSF1A,TNFRSF1B,TNFSF13B,TSLP,TYROBP,VAV1,VAV2,ZBTB16	55
Cellular Movement, Hematological System Development and Function, Immune Cell Trafficking	migration of antigen presenting cells	1.45e-15	Increased	3.521		ABL1,C3,Ccl2,CCL2,CCL3L3,CCL4,Ccl9,CCR5,CD40,CD44,CD74,CD86,CNN2,CSF1,CSF1R,CTSZ,CXCL10,CXCL13,CXCL17,CYBB,DOCK8,ICAM1,ICAM2,IL10RA,IL16,IL18,IL1RN,ITGAL,LGALS3,P2RY6,PDPN,PLAU,PTPN6,RAC2,S1PR3,SPP1,TIMP1,TLR2,TNFAIP8L2,TSLP,TYROBP,VEGFA	42
Molecular Transport	quantity of metal	1.82e-15		1.778		A2M,ABCC8,ACKR1,ADD2,ATP2B2,ATP2B3,B2M,B4GALNT1,BCL2L1,BDNF,BLNK,BMPER,BTK,C3,C3AR1,C5AR1,CACNA1C,CACNA1D,CACNA1G,CAMK2A,CAST,CCKBR,CCL2,CCL3L3,CCL4,CCR5,CD22,CIB1,CP,CSF1,CX3CL1,CX3CR1,CXCL10,CXCL13,CYBB,EDNRA,EDNRB,ENTPD2,FAS,FCER1G,FCGR2A,FCGR3A/FCGR3B,FGF2,FTL,GNA15,GNAI3,GRIN1,HLA-A,HMOX1,ICAM1,IGF1,KCNN4,L1CAM,LAT2,LCN2,LCP2,LYN,LYZ,MCL1,Mt1,MYCBP2,NHLRC1,PANX1,PLAU,PLCB2,PLCG2,PLD2,PTPN6,P…	84
Cellular Development, Cellular Growth and Proliferation	expansion of blood cells	2.05e-15		-0.167		ACHE,B2M,BCL2L1,BTK,C3,C5AR1,CASP8,CBX2,CD180,Cd24a,CD274,CD4,CD40,CD86,CDKN2C,CEBPA,CSF1R,CTSD,DOK1,EGR1,FAS,FCGR2B,HMOX1,ICOSLG/LOC102723996,IFNGR1,IL10RA,IL18,IL4R,INHBA,IRF1,IRF8,LAG3,LCP1,LCP2,LYN,NFATC2,PTPRC,RAC2,SPP1,SYK,TGFB1,TGFBR1,TLR2,TLR3,TNFRSF13C,TNFRSF1A,TNFRSF1B,TNFSF13B,TSLP,VEGFA,ZBTB16	51
Cellular Development, Hematopoiesis	maturation of leukocytes	2.05e-15	Increased	2.828		ACHE,BLNK,BTK,CARD11,CD4,CD40,CD44,CD83,CD86,CEBPA,CHUK,CSF1,EGR1,FAS,FCGR2B,GFRA1,HLA-DRA,HMOX1,ICAM1,ICOSLG/LOC102723996,IL18,INHBA,IRF1,IRF8,ITGAM,ITGB2,LCP1,LYN,NFKB2,PARP14,PLCG2,PTPN6,PTPRC,RHOH,SHC1,Slfn2,STAT1,TGFB1,TGFBR1,TLR2,TLR3,TLR7,TNFRSF13C,TNFRSF1A,TNFRSF1B,TNFSF13B,TSLP,TYROBP,VAV1,VAV2,ZBTB16	51
Cellular Movement, Hematological System Development and Function, Immune Cell Trafficking, Inflammatory Response	chemotaxis of granulocytes	2.21e-15	Increased	3.544		ALOX5,ANXA1,C3,C3AR1,C5AR1,CAPG,Ccl2,CCL2,CCL3L3,CCL4,CD74,CHUK,CSF1,CSF2RA,CSF3R,CX3CL1,CXCL10,EDNRA,FCER1G,FCGR2A,FGR,GRN,HCK,ICAM1,IL18,ITGAM,ITGB2,LCN2,LGALS3,LSP1,LYN,MYO1F,NCKAP1L,PLAUR,PTPN6,RAC2,SELPLG,SERPINB1,SPP1,SYK,TGFB1,TMSB10/TMSB4X,TNFRSF1A,VAV1,VEGFA	45
Humoral Immune Response, Protein Synthesis	quantity of IgG1	2.81e-15	Increased	2.831		AKAP13,BATF,BLNK,C3AR1,CARD11,Ccl2,CCR5,CD22,CD274,CD37,CD40,CD83,CD86,CLEC4A,FCER1G,FCGR2B,FLI1,HLA-DQB1,ICOSLG/LOC102723996,IL13RA1,IL4R,LYN,NFATC2,NFKB2,PRKCD,RASGRP3,RSAD2,SASH3,SH3BP2,SPPL2A,TCIRG1,TNFRSF13C,TNFRSF1A,TNFRSF1B,VAV1,VAV2	36
Nervous System Development and Function	abnormal morphology of nervous system	2.86e-15				ABCD1,ABL1,ACHE,ADRB2,ANK3,ARNT2,ASPA,ATP2B2,AXL,B2M,B4GALNT1,BAK1,BDNF,BRSK2,C1QA,C3,CACNA1A,CACNA1D,CACNG8,CAMK2A,CAMKK2,CASP6,CAST,Ccl2,CD44,CD86,CDKN2C,CELSR2,CELSR3,CFH,CHRNA4,CHUK,CLDN19,CLSTN3,CP,CR1L,CTSD,CTSV,CUX2,CX3CR1,DAGLA,EDNRA,EFNA5,EPB41L3,EPHB3,ERBB2IP,FES,FGF2,FLI1,FOXJ1,FST,GFAP,GFRA1,GLB1,GPR34,GRIN1,GRN,HEXA,HEXB,HLX,IGF1,IGF1R,IL18,IL4R,JAG2,L1CAM,LDLR,LIPA,MAN2B1,MBNL1,Mt1,…	112
Gastrointestinal Disease, Inflammatory Response	inflammation of intestine	2.98e-15	Decreased	-2.262		ADGRE1,ALOX5,ANXA1,AXL,B2M,BATF,C3,CASP1,Ccl2,CCL2,CCL3L3,CCR5,CD274,CD4,CD40,CD44,CD86,CFH,CR1L,CSF1R,CXCL10,F10,FAS,FUT7,GPX1,HPGDS,ICAM1,ICOSLG/LOC102723996,IL10RA,IL10RB,IL18,IL1RN,IL2RG,LCN2,LGALS3,LY96,MAPK11,NAAA,NCF1,NCF4,NLRP3,NOD1,NT5E,PLD1,PROS1,PYCARD,SOCS3,SPP1,STAT1,TGFB1,TLR1,TLR2,TLR3,TMEM173,TNFAIP8L2,TNFRSF1A,TNFRSF1B,VEGFA	58
Cell-To-Cell Signaling and Interaction, Hematological System Development and Function	aggregation of blood cells	3.21e-15	Increased	2.797		ADRB2,BTK,C3,CAST,Cd24a,CD4,CD40,CD44,CD63,CD9,CFH,CLIC1,CLU,CXCL10,FCER1G,FCGR2A,FERMT3,GNAZ,GSK3B,HSPB1,ICAM1,IGF1,ITGAL,ITGB2,LCP2,LYN,NFKB2,P2RY12,PDPN,PLA2G4A,PLCB2,PLCG2,PLEK,PRKCD,PTGER4,PTPN6,PTX3,RAB27A,SELPLG,SPN,SYK,TBXAS1,TGFB1,TIMP1,TIMP2,TLR2,TLR7,TNFRSF1A,UNC13D,VASP,VAV1	51
Connective Tissue Development and Function, Tissue Morphology	quantity of connective tissue	3.28e-15	Increased	2.214		ABCA1,ABL1,ACHE,ACTA1,ADD2,ADRB2,ADRB3,AGRP,ASPA,ATP2B2,B4GALNT1,BCL2L1,C3,C3AR1,C5AR1,CAMKK2,CASP8,CBFA2T3,CBFB,Ccl2,CCL2,CD14,CD44,CD83,CD9,CEBPA,CEBPD,CHUK,CIDEA,CSF1,CTSV,CXCL13,DNASE2,DOCK8,DOK1,EGR1,EIF2AK2,FES,FGF18,FGF2,FLI1,GPX1,GRIN1,HCK,HCST,HEXB,HMOX1,IGF1,IL18,IL1RN,INHBA,INPP4B,ITGAM,JAG2,LCN2,LDLR,LGMN,LIPA,LTC4S,LYL1,LYN,MKL1,MLXIPL,MMP2,Mt1,NFATC2,NFKB2,NT5E,P2RY13,PLAU,PLCG2,PTP…	96
Humoral Immune Response, Protein Synthesis	quantity of IgM	4.42e-15		1.177		B2M,BATF,BLNK,BTK,CARD11,CD22,CD40,CD72,CD74,CD83,CD86,CTSS,DAPP1,DOK1,FCGR2B,Ggta1,HLA-DQB1,ICOSLG/LOC102723996,IL2RG,IRF8,ITGB2,LDLR,LY86,LYN,Mt1,NFKB2,PIK3AP1,PRKCD,PTTG1,SAMSN1,SASH3,SH3BP2,SPPL2A,TCIRG1,TNFRSF13C,VAV2	36
Cell Death and Survival	cell death of epithelial cells	4.5e-15	Increased	2.733		AIFM3,APOBEC3B,ATF3,ATP2B2,ATRX,AURKA,BAK1,BCL2A1,BCL2L1,CASP1,CASP4,CASP7,CASP8,CD1D,CD4,CD40,CD44,CEBPA,CEBPD,CHUK,CLU,CSF1R,CTSS,CXCL10,EGR1,EIF2AK2,EIF3H,EMP3,FAS,FGF2,GSK3B,HMOX1,HSPB1,ICAM1,IFNGR1,IGF1,IGF1R,IL18,IL1RN,INHBA,IRF1,IRF5,LCN2,LDLR,LYN,MCL1,MEFV,MKL1,MMP2,Muc1,MVK,MYCN,NCF1,NEK6,NLRP3,NR0B2,NTRK2,NTRK3,PEA15,PKD1,PLA2G4A,PLAU,PLAUR,PRKCD,PSIP1,PTAFR,PYCARD,RASSF4,RIPK3,SGPL1,SH…	83
Cell Death and Survival	apoptosis of T lymphocytes	4.8e-15	Increased	2.415		ABL1,BAK1,BCL2A1,BCL2L1,C3AR1,CASP1,CASP6,CASP7,CASP8,Ccl2,CCL4,CCR5,Cd24a,CD274,CD4,CD44,CD9,CHUK,DHX58,DOCK8,EGR1,ETS2,FAS,FCGR1A,GPR132,GSK3B,ICAM1,IFNGR1,IGF1,IL18,IL2RG,Irgm1,LCN2,LGALS3,MAP2K3,MAP4K1,Mt1,NFKB2,PTPN6,PTPRC,RAC2,RHOH,RIPK3,SHC1,SPN,SPP1,ST14,STAT1,TGFB1,TLR7,TNFAIP8L2,TNFRSF1A,TNFRSF1B,TSLP,VAV1,ZBTB16	56
Cell Signaling, Molecular Transport, Vitamin and Mineral Metabolism	quantity of Ca2+	4.87e-15	Increased	2.229		A2M,ABCC8,ACKR1,ATP2B2,ATP2B3,B4GALNT1,BCL2L1,BDNF,BLNK,BTK,C3,C3AR1,C5AR1,CACNA1C,CACNA1D,CACNA1G,CAMK2A,CAST,CCKBR,CCL2,CCL3L3,CCL4,CCR5,CD22,CIB1,CSF1,CX3CL1,CX3CR1,CXCL10,CXCL13,EDNRA,EDNRB,ENTPD2,FAS,FCER1G,FCGR2A,FCGR3A/FCGR3B,FGF2,GNA15,GNAI3,GRIN1,ICAM1,IGF1,L1CAM,LAT2,LCP2,LYN,LYZ,MCL1,MYCBP2,NHLRC1,PANX1,PLAU,PLCB2,PLCG2,PLD2,PTPN6,PTPRC,RASGRP3,RGS1,RYR3,S100A4,S1PR3,SHC1,SPN,SPP1,SYK,…	72
Cardiovascular Disease	occlusion of blood vessel	5.39e-15		1.572		ABCA1,ACAT2,ADRB2,ADRB3,AKAP13,ALOX5,ALOX5AP,APOBEC1,CACNA1C,CACNA1D,Ccl2,CCL2,CCL3L3,CCR5,CD14,CD1D,CD40,CD44,CLU,CORO2A,CSF1,CTSS,CTSV,CX3CL1,CX3CR1,CXCL10,CXCL16,CYP26B1,EGR1,F10,FUT7,GPX1,GRIN1,HMOX1,ICAM1,IFNGR1,IGF1,IL18,ITGAL,ITGAM,ITGB2,LAMP2,LCN2,LDLR,LGALS3,MAFB,MLXIPL,MMP2,NCF1,OLR1,P2RY12,PBX3,PDE10A,PLA2G7,PLAU,PLAUR,PRCP,PTGER4,PTX3,QPRT,RGS1,RSAD2,SAMD4A,SDC4,SHC1,SNAPC4,SOAT1,SOCS…	83
Cellular Development, Cellular Growth and Proliferation, Hematological System Development and Function	expansion of leukocytes	5.47e-15		0.096		B2M,BCL2L1,BTK,C3,C5AR1,CASP8,CBX2,CD180,Cd24a,CD274,CD4,CD40,CD86,CDKN2C,CEBPA,CSF1R,CTSD,DOK1,EGR1,FAS,FCGR2B,HMOX1,ICOSLG/LOC102723996,IFNGR1,IL10RA,IL18,IL4R,IRF1,IRF8,LAG3,LCP1,LCP2,LYN,NFATC2,PTPRC,SPP1,SYK,TGFB1,TGFBR1,TLR2,TLR3,TNFRSF13C,TNFRSF1A,TNFRSF1B,TNFSF13B,TSLP,ZBTB16	47
Immunological Disease	abnormal quantity of cytokine	5.94e-15				A2M,ACKR1,B2M,C3,C3AR1,Ccl2,CCL3L3,CCR5,CD14,CD86,CEBPD,CTSC,DNASE2,EGR1,FCGR2B,HEXB,ICAM1,IL10RA,IL18,IRF1,LYN,PLA2G4A,PLAU,PLAUR,PTGER4,S1PR3,SORT1,SPP1,TGIF1,TLR2,TLR3,TNFRSF1A	32
Cell-To-Cell Signaling and Interaction	binding of tumor cell lines	6.47e-15	Increased	2.739		CASP7,CCR5,CD14,Cd24a,CD4,CD44,CD68,CD82,CLEC4A,CSF1,CX3CL1,CXCL10,DOCK8,FAS,FCGR2A,FERMT3,FGF2,FUT7,HCK,HLA-A,ICAM1,IGF1,IGF1R,ITGAL,ITGAM,ITGB2,LGALS3,LGALS3BP,MMP2,PDLIM2,PLAU,PLD1,PROS1,PTPN6,RAP1GAP,RHOH,SELPLG,SERPING1,SPN,SPP1,TGFB1,VEGFA	42
Cellular Function and Maintenance, Hematological System Development and Function	function of granulocytes	6.68e-15				ALOX5,BCL2A1,C3AR1,Ccl2,CD14,CXCL10,CYBB,FCGR2A,FGR,FUT7,HCK,HLA-G,HSPB1,ICAM2,IL2RG,ITGAL,ITGAM,ITGB2,LCP1,LYN,NCF1,PLAC8,PLAU,PLAUR,PLCB2,PLD2,PRKCD,RAC2,S100A4,SERPINB1,SYK	31
Cell-To-Cell Signaling and Interaction	response of granulocytes	7.23e-15	Increased	3.427		ANXA1,C3,C5AR1,CD44,CXCL10,FAS,FCER1G,FCGR2A,FCGR3A/FCGR3B,FGR,GPR18,HCK,ICAM1,IL18,ITGAL,ITGAM,ITGB2,LCN2,LYN,MKL1,PLAU,PLAUR,PTAFR,PTX3,SELPLG,SYK,TLR2,TLR3,TYROBP,VAV1	30
Lymphoid Tissue Structure and Development	formation of lymphatic system component	7.73e-15	Increased	3.022		ABL1,B2M,BTK,C3,C4A/C4B,CBFB,CD37,CD40,CD74,CD83,CD86,CHUK,CNR2,CSF1,CXCL13,EDNRA,EGR1,EPHB3,FAS,FLI1,FOXJ1,HCK,HLA-DQB1,ICOSLG/LOC102723996,IL13RA1,IL2RG,IL4R,IRF1,ITGAL,LAT2,LCP1,LCP2,LGALS9B,LYL1,MAFB,NFATC2,NFKB2,PDPN,PRKCD,PTPRC,RASGRP3,RGS1,RIPK3,SHC1,SYK,TGFB1,TGFBR1,TNFRSF13C,TNFRSF1A,TNFRSF1B,TNFSF13B,TRAF3,TSLP,TYROBP,UNC13D,VAV1,VAV2,VEGFA,ZBTB16	59
Cell Morphology	morphology of mononuclear leukocytes	8.59e-15				A2M,B2M,BAK1,BATF,BCL11A,BLNK,CARD11,Ccl2,Ccl7,CCR5,CD22,CD274,CD4,CD40,CDKN2C,CSF1,CSF3R,EBAG9,FCER1G,FCGR2B,HLA-A,HLA-DQB1,HLA-G,IFNGR1,IL18,IL1RN,IL2RG,IRF1,IRF8,LCP2,LGALS3,LYN,MCL1,MFNG,NFKB2,PIK3AP1,PSMB9,PTPRC,RHOH,SASH3,SLA,SYK,TAP1,TNFRSF13C,VAV1	45
Cell Death and Survival	cytolysis	8.72e-15	Increased	2.404		ADD2,ANXA1,B2M,BAK1,BATF3,BCL2L1,C3,C4A/C4B,CASP1,CD1D,Cd24a,CD4,CD44,CD48,CEBPG,CFH,CX3CL1,CX3CR1,FAS,FCER1G,FCGR1A,FCGR2A,FCGR2B,FCGR3A/FCGR3B,GPX1,HCST,HLA-A,HLA-G,HMOX1,IL18,IL2RG,ISG15,ITGAL,ITGB2,KCNN4,LCP2,LGALS3,LYN,LYZ,P2RY12,PLCG2,PSME2,PTPRC,SPP1,STAT1,SUSD4,SYK,TAP1,TLR1,TNFRSF1A,TNFRSF1B,TYROBP,VAV1,VEGFA	54
Cellular Development, Cellular Growth and Proliferation, Hematological System Development and Function	expansion of mononuclear leukocytes	1.1e-14		0.613		B2M,BCL2L1,BTK,C3,C5AR1,CASP8,CBX2,CD180,Cd24a,CD274,CD4,CD40,CD86,CDKN2C,CSF1R,CTSD,DOK1,EGR1,FAS,FCGR2B,ICOSLG/LOC102723996,IFNGR1,IL10RA,IL18,IL4R,IRF1,IRF8,LAG3,LCP1,LCP2,NFATC2,PTPRC,SYK,TGFB1,TGFBR1,TLR2,TLR3,TNFRSF13C,TNFRSF1A,TNFRSF1B,TNFSF13B,TSLP,ZBTB16	43
Cellular Function and Maintenance	engulfment of antigen presenting cells	1.1e-14	Increased	4.495		ABCA1,ANXA1,BTK,C3,CAPG,CD14,CD44,CD93,CH25H,CNN2,FAS,FCER1G,FCGR1A,FCGR2A,FCGR2B,FCN1,FGR,GPR18,HCK,HMOX1,ICOSLG/LOC102723996,ISG15,ITGAM,ITGB2,LGALS3,PLAUR,PROS1,PTPN6,PTPRC,PTX3,RASA4,SOAT1,TLR2,TLR3,UCP2	35
Cardiovascular Disease	vaso-occlusion	1.21e-14		1.526		ABCA1,ACAT2,ADRB2,ADRB3,AKAP13,ALOX5,ALOX5AP,APOBEC1,CACNA1C,CACNA1D,Ccl2,CCL2,CCL3L3,CCR5,CD14,CD1D,CD40,CD44,CLU,CORO2A,CSF1,CTSS,CTSV,CX3CL1,CX3CR1,CXCL10,CXCL16,CYP26B1,EGR1,F10,FUT7,GPX1,GRIN1,HMOX1,ICAM1,IFNGR1,IGF1,IL18,ITGAL,ITGAM,ITGB2,LAMP2,LCN2,LDLR,LGALS3,MAFB,MLXIPL,MMP2,NCF1,OLR1,P2RY12,PBX3,PDE10A,PLA2G7,PLAU,PLAUR,PRCP,PTGER4,PTX3,QPRT,RGS1,RSAD2,SAMD4A,SDC4,SHC1,SNAPC4,SOAT1,SOCS…	82
Lipid Metabolism, Small Molecule Biochemistry	synthesis of lipid	1.22e-14	Increased	4.092		ABCA1,ACAT2,ADRB2,ALOX5,ALOX5AP,ANXA1,ASPA,ATF3,B4GALNT1,BAK1,BCL2L1,BDNF,C3,C5AR1,CASP1,CASP8,CCL2,Ccl2,CD14,CD4,CD40,CD74,CD82,CD83,CD9,CEBPA,CH25H,CLU,CNR2,COTL1,CSF1,CX3CL1,CXCL10,CYP51A1,CYP7B1,DAGLA,DHCR24,EDNRA,EDNRB,EGR1,FAS,FCER1G,FCGR1A,FCGR2A,FCGR2B,FDFT1,FGF2,FGR,GNAI3,HACD4,HEXB,HMOX1,HPGDS,HSD17B1,IGF1,IGF1R,IL16,IL18,IL1RN,INHBA,ITGB2,KCNJ5,LDLR,LPCAT2,LTC4S,LYN,MAN2B1,MLXIPL,MMP2,…	107
Immunological Disease	allergy	1.34e-14		0.968		ABCA1,ABL1,ADRB2,ADRB3,ALOX5,ALOX5AP,ANXA1,ANXA3,BCL2L1,C1S,C3,C3AR1,CAPG,CARD11,CASP1,CCL4,CD274,CD300LF,CD40,CD44,CD63,CD74,CHRM4,CNN3,CSF2RA,CTSS,CTSV,CYP51A1,FCER1G,FCGR1A,FCGR2A,FCGR2B,FGR,FUT7,GPD1,HCK,HLA-DQB1,HLA-DRA,HLA-DRB5,HPGDS,ICAM1,IFI30,IL16,IL18,IL1RN,IL4R,LCP2,LGMN,LTC4S,LY96,LYN,MAP2K3,MCL1,MSN,PLA2G4A,PLA2G7,PTAFR,PTPRC,RGS1,SERPING1,STAT1,STXBP2,SYK,TGFB1,TGFBR1,TIMP1,TLR2,TNF…	72
Neurological Disease, Psychological Disorders	Dementia	1.35e-14				A2M,ABCA1,ACHE,ADRB2,ADRB3,APOBEC1,ARNT2,BDNF,C3,C4A/C4B,C9orf72,CACNA1C,CACNA1D,CAMK2A,CAMK2B,CASP1,CASP4,CASP6,CASP7,CASP8,CCL2,CCL4,CCR5,CD14,CD2AP,CD68,CD74,CDK1,CH25H,CHRM4,CHRNA4,CLU,CNR2,CSF1R,CTSD,CTSS,CXCL10,CXCL16,CYP7B1,DHCR24,DLGAP2,EIF2AK2,ETS2,FCGR1A,FCGR2A,FCGR2B,FCGR3A/FCGR3B,FDFT1,FGF2,GFAP,GRIN1,GRM2,GRN,GSK3B,HMOX1,ICAM1,IGF1,LCN2,LDLR,LGMN,LIPA,MMP2,MS4A6A,MVK,NEFH,NFATC2,NFKB…	91
Cell Morphology, Hematological System Development and Function, Inflammatory Response	morphology of macrophages	1.36e-14				ABCD1,B4GALNT1,CACNA1A,Ccl2,CCR5,CP,CSF1,CTSD,DNASE2,ETS2,FGR,HCK,HEXB,ICAM1,IL18,IL4R,Irgm1,LDLR,LGALS3,LIPA,MAN2B1,Mt1,NAGLU,NFKB2,SOAT1,SPP1,TNFRSF1A,TNFRSF1B	28
Cellular Movement, Hematological System Development and Function, Immune Cell Trafficking	migration of granulocytes	1.51e-14	Increased	2.337		ACKR1,ANXA1,C3,Ccl2,CCL2,CCL3L3,CCL4,CD44,CNN2,CXCL10,CYBB,F10,FAS,FGR,GCNT1,GNAI3,HCK,ICAM1,ICAM2,IL16,IL18,ITGAL,ITGAM,ITGB2,LSP1,MKL1,NLRP3,PLAU,PLAUR,PLCB2,PTPN6,SELPLG,SPP1,TGFB1,TNFRSF1A,VASP,VAV1	37
Organismal Injury and Abnormalities, Respiratory Disease	damage of lung	1.55e-14		1.526		C2,C3,CASP1,Ccl2,CCL2,CCL3L3,Ccl6,CCR5,CD14,CD44,CLU,EGR1,FAS,GABRQ,GPR18,HMOX1,ICAM1,IL18,MAP2K3,NCF1,NLRP3,NT5E,OLR1,PLA2G4A,PLAUR,PTAFR,PTX3,S1PR3,SERPINB1,SERPING1,SOCS3,STAT1,TGFB1,TIMP2,TLR2,TNFRSF1A,TNFSF4,TSPO,VASP,VEGFA	40
Cellular Movement, Hematological System Development and Function, Immune Cell Trafficking	cell rolling of leukocytes	1.62e-14		1.74		ANXA1,BTK,CCL2,CD14,CD44,CD63,FAS,FCGR2A,FCGR3A/FCGR3B,FGR,FUT7,FYB1,GCNT1,HCK,ICAM1,ITGAL,ITGAM,ITGB2,LCP2,LGALS3,LYN,RAC2,SELPLG,SPN,VAV1,VEGFA	26
Cardiovascular Disease, Organismal Injury and Abnormalities	acute coronary syndrome	1.81e-14		-1.508		ACTA1,ADRB2,ADRB3,C3,C4A/C4B,CACNA1C,CACNA1D,Ccl2,CCL3L3,CD14,CD44,CHRNA4,CLU,CSF1,CSF1R,CSF3R,CYBA,CYBB,F10,FCER1G,FCGR1A,FCGR2A,FCGR2B,FCGR3A/FCGR3B,FGF2,GSK3B,HMOX1,IL1RN,ITGAL,ITGAM,ITGB2,KCNJ12,KCNJ5,LDLR,NT5E,OLR1,P2RY12,PLA2G7,PTX3,QPRT,SOAT1,STAT1,THRB,TLR2,TLR7,TNFRSF1A,TNFRSF1B,TNFSF4,TSPO,VEGFA,VKORC1	51
Cardiovascular Disease	occlusion of artery	1.89e-14		1.526		ABCA1,ACAT2,ADRB2,ADRB3,AKAP13,ALOX5,ALOX5AP,APOBEC1,CACNA1C,CACNA1D,Ccl2,CCL2,CCL3L3,CCR5,CD14,CD1D,CD40,CD44,CLU,CORO2A,CSF1,CTSS,CTSV,CX3CL1,CX3CR1,CXCL10,CXCL16,CYP26B1,EGR1,F10,FUT7,GPX1,GRIN1,HMOX1,ICAM1,IFNGR1,IGF1,IL18,ITGAL,ITGAM,ITGB2,LAMP2,LCN2,LDLR,LGALS3,MAFB,MLXIPL,MMP2,NCF1,OLR1,P2RY12,PBX3,PDE10A,PLA2G7,PLAU,PLAUR,PRCP,PTGER4,PTX3,QPRT,RGS1,RSAD2,SAMD4A,SDC4,SHC1,SNAPC4,SOAT1,SOCS…	81
Cell Morphology, Hematological System Development and Function	morphology of myeloid cells	2.02e-14				ABCD1,B4GALNT1,C3,CBFA2T3,Ccl2,Ccl7,CCR5,CEBPA,CP,CSF1,CSF3R,CTSD,DNASE2,EGR1,FCGR2B,FGF2,FGR,HCK,HEXB,ICAM1,IL18,IL4R,ITGAM,ITGB2,LDLR,LGALS3,LIPA,MAN2B1,Mt1,NAGLU,NFKB2,SOAT1,SPP1,STAT1,TNFRSF1A,TNFRSF1B	36
Infectious Diseases	sepsis	2.17e-14	Decreased	-3.208		A2M,ADRB2,ADRB3,ANXA1,AXL,BAK1,BCL2L1,Bst2,C3,C4A/C4B,C5AR1,CCL3L3,CD14,CD4,CTSC,CYP51A1,FAS,FCGR1A,FCGR2A,FCGR2B,FCGR3A/FCGR3B,HLA-DQB1,IFNGR1,IL18,IL1RN,ITGAL,ITGAM,ITGB2,LCN2,LGALS3,MMP2,NOD1,P2RY12,SERPINB1,SERPING1,SOCS3,TNFRSF1A,TNFRSF1B,TNFSF4	39
Hematological System Development and Function, Immune Cell Trafficking, Inflammatory Response, Tissue Development	accumulation of macrophages	2.26e-14		1.642		C5AR1,Ccl2,CCL2,CD40,CD44,CSF1,CX3CL1,CX3CR1,FAS,FGF2,GRN,HMOX1,IFNGR1,IL1RN,IRF1,ITGAM,LDLR,NT5E,PLAU,PTX3,SPP1,TIMP1,TLR7,TNFAIP8L2,TNFRSF1B,VEGFA	26
Cell Death and Survival	apoptosis of epithelial cells	2.26e-14	Increased	2.107		ATRX,AURKA,BAK1,BCL2A1,BCL2L1,CASP1,CASP7,CASP8,CD1D,CD4,CD40,CEBPA,CHUK,CLU,CTSS,CXCL10,EGR1,EIF3H,FAS,FGF2,GSK3B,IFNGR1,IGF1,IL18,INHBA,IRF1,IRF5,LCN2,LDLR,MCL1,MKL1,MMP2,Muc1,MVK,MYCN,NCF1,NLRP3,NR0B2,PEA15,PKD1,PLA2G4A,PLAU,PLAUR,PRKCD,PTAFR,RIPK3,SHC1,SOCS3,STAT1,TGFB1,TIMP1,TLR2,TLR3,TNFRSF1A,TNFRSF1B,USP2	56
Cancer, Hematological Disease, Immunological Disease, Organismal Injury and Abnormalities	hematological neoplasia	2.36e-14		-0.918		ABCA1,ABCC3,ABCC8,ABL1,ACHE,ACP5,ADD2,AK5,AKAP13,ALOX5,ANK3,ANO5,ANXA1,ANXA11,ANXA3,APBA1,ARL11,ASPG,ATP2B2,ATRX,AURKA,AXL,B2M,BAK1,BCL11A,BCL2A1,BCL2L1,BDNF,BLNK,BMPER,BORCS8,BTK,C3,C4A/C4B,CACNA1A,CARD11,CARMIL3,CASP1,CASP7,CASP8,CBFB,CBX2,CCDC92,CCL2,CCL4,CD101,CD14,CD1D,CD22,CD274,CD40,CD44,CD48,CD68,CD74,CD86,CDC34,CDK1,CDKN2C,CEBPA,CELSR2,CEP55,CFH,CHUK,CLEC4A,CMIP,CNDP1,CNNM2,COL16A1,COL6A…	274
Cellular Function and Maintenance, Hematological System Development and Function, Inflammatory Response	engulfment by macrophages	2.67e-14	Increased	4.194		ABCA1,ANXA1,BTK,CAPG,CD14,CD44,CD93,CH25H,CNN2,FAS,FCER1G,FCGR1A,FCGR2A,FCGR2B,FCN1,FGR,GPR18,HCK,HMOX1,ISG15,ITGAM,ITGB2,LGALS3,PLAUR,PROS1,PTPRC,PTX3,RASA4,SOAT1,TLR2,TLR3,UCP2	32
Cell-To-Cell Signaling and Interaction, Cellular Function and Maintenance, Inflammatory Response	phagocytosis of antigen presenting cells	2.67e-14	Increased	4.177		ABCA1,ANXA1,BTK,C3,CAPG,CD14,CD44,CD93,CH25H,CNN2,FAS,FCER1G,FCGR1A,FCGR2A,FCGR2B,FCN1,FGR,GPR18,HCK,HMOX1,ICOSLG/LOC102723996,ISG15,ITGAM,ITGB2,LGALS3,PLAUR,PTPRC,PTX3,RASA4,SOAT1,TLR2,UCP2	32
Cell-To-Cell Signaling and Interaction, Inflammatory Response	immune response of T lymphocytes	2.75e-14		1.546		ABL1,AXL,BAK1,BCL2L1,C3AR1,C5AR1,CARD11,CASP1,CASP8,Ccl2,CD1D,CD274,CD40,CD86,DOCK8,HLA-DQB1,HMOX1,HPGDS,ICAM1,IFNGR1,IL10RA,IL18,LCP2,NFATC2,PLAUR,PSME2,PTPRC,PYCARD,SOCS3,TGFB1,TNFRSF1A,TNFRSF1B,UCP2,VAV1	34
Cancer, Hematological Disease, Immunological Disease, Organismal Injury and Abnormalities	lymphohematopoietic neoplasia	3.3e-14		-0.525		ABCA1,ABCC3,ABCC8,ABL1,ACHE,ACP5,ADD2,AK5,AKAP13,ALOX5,ANK3,ANO5,ANXA1,ANXA11,ANXA3,APBA1,ARL11,ASPG,ATP2B2,ATRX,AURKA,AXL,B2M,BAK1,BCL11A,BCL2A1,BCL2L1,BDNF,BLNK,BMPER,BORCS8,BTK,C3,C4A/C4B,CACNA1A,CARD11,CARMIL3,CASP1,CASP7,CASP8,CBFB,CBX2,CCDC92,CCL2,CCL4,CD101,CD14,CD1D,CD22,CD274,CD40,CD44,CD48,CD68,CD74,CD86,CDC34,CDK1,CDKN2C,CEBPA,CELSR2,CEP55,CFH,CHUK,CLEC4A,CMIP,CNDP1,CNNM2,COL16A1,COL6A…	275
Connective Tissue Disorders, Inflammatory Disease, Inflammatory Response, Skeletal and Muscular Disorders	experimentally-induced arthritis	3.4e-14		1.665		ANXA1,C3,CCL3L3,CCL4,CCR5,CD180,CD44,CR1L,CTSS,CXCL13,FAS,FCGR1A,FCGR2A,FCGR2B,FCGR3A/FCGR3B,FGR,HCK,HMOX1,IFNGR1,IL18,IL1RN,IL4R,LYN,MAPK11,MMP2,PLA2G4A,PLAU,PTGER4,PYCARD,SPP1,STAT1,TCIRG1,TGFB1,TLR2,TNFRSF1A,TNFRSF1B,TNFSF13B	37
Hematological System Development and Function, Tissue Morphology	quantity of CD4+ T-lymphocytes	3.65e-14		1.807		BATF,CARD11,CASP8,Ccl2,CD274,CD4,CD40,CD48,CD74,CD83,CTSV,CXCL10,DOCK8,GRAP,HLA-A,HLA-DQB1,IFNGR1,IL13RA1,IL2RG,IRF1,ITGAL,ITGAM,ITGB2,LAG3,LCP2,Mt1,NFKB2,PTPN6,PTPRC,RHBDF2,RHOH,SELPLG,SHC1,SLA,TGFB1,Trim30a/Trim30d,VAV1,VAV2	38
Hematological Disease	cytopenia	3.76e-14		0.25		ABCA1,ADRB2,AQP4,B2M,BAK1,BATF,BCL11A,BCL2L1,BLNK,C3,C4A/C4B,C5AR1,CARD11,CCL3L3,CD14,CD4,CD40,CD44,CSF3R,CXCL13,CYP51A1,DOCK8,EGR1,F10,FAS,FCER1G,FCGR1A,FCGR2A,FCGR2B,FCGR3A/FCGR3B,FLI1,FYB1,HLA-A,HLA-DQB1,IFNGR1,IL2RG,IRF7,IRF8,ITGAL,LCN2,LYL1,LYN,MKL1,PIK3AP1,PLEK,PROS1,PTAFR,PTTG1,RAB27A,RHOF,SERPINB1,SGPL1,SHC1,SIPA1,SYK,TAP1,TCIRG1,TGFB1,TLR7,TNFRSF13C	60
Molecular Transport	secretion of molecule	4e-14		1.026		A2M,ABCA1,ABCC3,ACAT2,ACHE,Adora3/LOC100911796,ALOX5,ANXA1,APBA1,APOBEC1,ARL4D,ARNT2,ARSB,ATF3,ATXN2,BDNF,BTK,C3AR1,CACNA1A,CAMK2A,CASP1,CASP4,CCKBR,CD14,CD300A,CD40,CD44,CD74,CFH,CHRNA4,CIDEA,CP,CX3CL1,DGKI,EDNRA,EGR1,FAS,FCER1G,FCGR2A,FCGR2B,FGR,FST,GFRA1,GNAI3,GRM2,HMOX1,IGF1,IL1RN,INHBA,KCNC3,KCNJ5,KCNN4,LCP2,LDLR,LTBP2,LYN,NPC2,NRXN2,Nrxn3,NTRK2,OLR1,P2RY12,PANX1,PCTP,PLA2G4A,PLD2,PTGER4,PTP…	88
Cancer, Hematological Disease, Immunological Disease, Organismal Injury and Abnormalities	lymphohematopoietic cancer	4.03e-14		-1.251		ABCA1,ABCC3,ABCC8,ABL1,ACHE,ACP5,ADD2,AK5,AKAP13,ALOX5,ANK3,ANO5,ANXA1,ANXA11,ANXA3,APBA1,ARL11,ASPG,ATP2B2,AURKA,AXL,B2M,BAK1,BCL11A,BCL2A1,BCL2L1,BDNF,BLNK,BMPER,BORCS8,BTK,C3,C4A/C4B,CACNA1A,CARD11,CARMIL3,CASP7,CASP8,CBFB,CBX2,CCDC92,CCL2,CCL4,CD101,CD14,CD1D,CD22,CD274,CD40,CD44,CD48,CD68,CD74,CD86,CDC34,CDK1,CDKN2C,CEBPA,CELSR2,CEP55,CFH,CHUK,CLEC4A,CMIP,CNDP1,CNNM2,COL16A1,COL6A1,CORO2A,CR…	269
Cellular Movement, Hematological System Development and Function, Immune Cell Trafficking, Inflammatory Response	cellular infiltration by macrophages	4.57e-14	Increased	3.996		ACKR1,ANXA1,C3,C5AR1,CASP1,Ccl2,CCL2,CCR5,CD44,CNR2,CSF1,CSF1R,CXCL10,CYBB,HMOX1,ICAM1,IFNGR1,IL16,IL18,IL1RN,ITGB2,LDLR,NAAA,NLRP3,PLA2G4A,PLAU,PRCP,PRKCD,PTPN6,PTX3,RAC2,SERPING1,SPP1,SREBF1,TGFB1,TLR2,TLR3,TNFAIP8L2,TNFSF4	39
Cardiovascular Disease	atherosclerosis	5.09e-14		1.414		ABCA1,ACAT2,ADRB2,ADRB3,AKAP13,ALOX5,ALOX5AP,APOBEC1,CACNA1C,CACNA1D,Ccl2,CCL2,CCL3L3,CCR5,CD14,CD1D,CD40,CD44,CLU,CORO2A,CSF1,CTSS,CTSV,CX3CL1,CX3CR1,CXCL10,CXCL16,CYP26B1,EGR1,F10,FUT7,GPX1,GRIN1,HMOX1,ICAM1,IFNGR1,IGF1,IL18,ITGAL,ITGAM,ITGB2,LAMP2,LCN2,LDLR,LGALS3,MAFB,MMP2,NCF1,OLR1,P2RY12,PBX3,PDE10A,PLA2G7,PLAU,PLAUR,PRCP,PTX3,QPRT,RGS1,RSAD2,SAMD4A,SDC4,SHC1,SNAPC4,SOAT1,SOCS3,SORT1,SPP1,S…	78
Cell Death and Survival	neuronal cell death	5.21e-14		-0.58		A2M,ABL1,ACHE,ATF3,ATRX,ATXN2,AXL,B4GALNT1,BAK1,BCL2L1,BDNF,C5AR1,CACNA1A,CACNG8,CASP1,CASP6,CASP7,CASP8,CAST,CCL2,Ccl2,CCL3L3,CCL4,CCR5,CD4,CDC34,CDK1,CHUK,CLU,CSF1,CTSD,CTSV,CX3CL1,CYBA,CYBB,DPYSL3,EFNA5,EGR1,ETS2,FAS,FCGR1A,FGF2,GDA,GFAP,GFRA1,GPX1,GRIN1,GRM2,GSK3B,HDAC4,HMOX1,HSPB1,IGF1,IGF1R,IL18,IL1RN,INHBA,L1CAM,LCN2,LGALS3,LGMN,LOC100359583/Ptma,MAGI1,MAP2K3,MAPK11,Mt1,MUTYH,MYCN,NAGLU,NC…	102
Cell-To-Cell Signaling and Interaction, Hematological System Development and Function, Inflammatory Response	response of neutrophils	6.05e-14	Increased	3.453		C3,C5AR1,CD44,CXCL10,FCER1G,FCGR2A,FCGR3A/FCGR3B,FGR,GPR18,HCK,ICAM1,IL18,ITGAL,ITGAM,ITGB2,LCN2,LYN,MKL1,PLAU,PLAUR,PTAFR,PTX3,SELPLG,SYK,TLR3,TYROBP,VAV1	27
Inflammatory Response	cell-mediated response	6.37e-14	Increased	2.214		AXL,C3,C3AR1,C5AR1,CASP1,Ccl2,CCR5,CD274,CD4,CD40,CD44,CD86,CXCL10,FCGR1A,FCGR2B,HLA-A,HLA-DQB1,HLA-G,HPGDS,ICAM1,ICOSLG/LOC102723996,IFNGR1,IL10RA,IL18,IL2RG,IL4R,IRF1,LAG3,MAP2K3,NCF1,NOD1,PLAU,PYCARD,TGFB1,TLR2,TLR3,TLR7,TNFRSF1A,TNFRSF1B,TNFSF4,TRAF3,VAV1,VEGFA,VSIR	44
Cellular Development, Cellular Growth and Proliferation, Hematological System Development and Function	expansion of lymphocytes	6.44e-14		0.655		B2M,BCL2L1,BTK,C3,C5AR1,CASP8,CBX2,CD180,Cd24a,CD274,CD4,CD40,CD86,CDKN2C,CTSD,DOK1,EGR1,FAS,FCGR2B,ICOSLG/LOC102723996,IFNGR1,IL18,IL4R,IRF1,IRF8,LAG3,LCP1,LCP2,NFATC2,PTPRC,SYK,TGFB1,TGFBR1,TLR2,TLR3,TNFRSF13C,TNFRSF1A,TNFRSF1B,TNFSF13B,TSLP,ZBTB16	41
Gastrointestinal Disease, Inflammatory Response	inflammation of large intestine	6.84e-14		-1.855		ADGRE1,ALOX5,ANXA1,AXL,B2M,BATF,C3,CASP1,Ccl2,CCL2,CCL3L3,CCR5,CD274,CD40,CD44,CD86,CFH,CR1L,CSF1R,CXCL10,F10,FAS,FUT7,GPX1,HPGDS,ICAM1,IL10RA,IL10RB,IL18,IL1RN,IL2RG,LCN2,LY96,NAAA,NCF1,NCF4,NLRP3,NOD1,NT5E,PLD1,PROS1,PYCARD,SOCS3,SPP1,STAT1,TGFB1,TLR1,TLR2,TLR3,TMEM173,TNFRSF1A,VEGFA	52
Molecular Transport	quantity of metal ion	7.21e-14	Increased	2.126		A2M,ABCC8,ACKR1,ATP2B2,ATP2B3,B4GALNT1,BCL2L1,BDNF,BLNK,BTK,C3,C3AR1,C5AR1,CACNA1C,CACNA1D,CACNA1G,CAMK2A,CAST,CCKBR,CCL2,CCL3L3,CCL4,CCR5,CD22,CIB1,CSF1,CX3CL1,CX3CR1,CXCL10,CXCL13,CYBB,EDNRA,EDNRB,ENTPD2,FAS,FCER1G,FCGR2A,FCGR3A/FCGR3B,FGF2,GNA15,GNAI3,GRIN1,ICAM1,IGF1,L1CAM,LAT2,LCP2,LYN,LYZ,MCL1,MYCBP2,NHLRC1,PANX1,PLAU,PLCB2,PLCG2,PLD2,PTPN6,PTPRC,RASGRP3,RGS1,RYR3,S100A4,S1PR3,SHC1,SLC2A9,S…	74
Connective Tissue Disorders, Inflammatory Disease, Inflammatory Response, Skeletal and Muscular Disorders	polyarthritis	7.88e-14		0.611		ANXA1,CCL4,CD180,CD274,CD44,CD74,CD83,CR1L,CTSS,DNASE2,FAS,FCGR2B,FES,HLA-DRA,HLA-G,IFNGR1,IL18,IL1RN,IL4R,MAPK11,MCL1,NCF4,P2RY13,PLA2G4A,PLAUR,PTGER4,PTPRC,PYCARD,SORL1,SPP1,STAT1,TCIRG1,TGFB1,TLR1,TLR2,TMEM173,TNFRSF1A,TNFRSF1B,TNFSF13B	39
Cancer, Hematological Disease, Immunological Disease, Organismal Injury and Abnormalities	hematologic cancer	7.94e-14		-1.736		ABCA1,ABCC3,ABCC8,ABL1,ACHE,ACP5,ADD2,AK5,AKAP13,ALOX5,ANK3,ANO5,ANXA1,ANXA11,ANXA3,APBA1,ARL11,ASPG,ATP2B2,AURKA,AXL,B2M,BAK1,BCL11A,BCL2A1,BCL2L1,BDNF,BLNK,BMPER,BORCS8,BTK,C3,C4A/C4B,CACNA1A,CARD11,CARMIL3,CASP7,CASP8,CBFB,CBX2,CCDC92,CCL2,CCL4,CD101,CD14,CD1D,CD22,CD274,CD40,CD44,CD48,CD68,CD74,CD86,CDC34,CDK1,CDKN2C,CEBPA,CELSR2,CEP55,CFH,CHUK,CLEC4A,CMIP,CNDP1,CNNM2,COL16A1,COL6A1,CORO2A,CR…	266
Cellular Function and Maintenance	endocytosis	8.04e-14	Increased	4.736		ABCA1,ABL1,ADRB2,ASB1,ATP6V1E1,AXL,B2M,C3,C9orf72,CCL4,CCR5,CD14,Cd24a,CD2AP,CD300A,CD44,CD63,CSF1,CYBB,EIF2AK2,FCGR1A,FCGR2A,FCGR2B,FCGR3A/FCGR3B,FGR,GPR18,GRIN1,GRN,HCK,HMOX1,ICAM1,IFITM3,IGF1R,ITGAM,ITGB2,LCN2,LDLR,LGALS3,LGALS3BP,LYN,MYO1G,NCF1,NECAP1,OLR1,PLA2G4A,PLAUR,PLD2,PROS1,PTPN6,PYCARD,RAC2,RINL,SCAMP2,SORL1,SORT1,STEAP2,TGFB1,TGFBR1,TLR2,TLR3,TNFRSF1A,USP2,VAMP8	63
Metabolic Disease	amyloidosis	8.42e-14		-1.698		A2M,ABCA1,ACHE,ADRB2,ADRB3,APOBEC1,ARNT2,B2M,BDNF,C3,C4A/C4B,CAMK2A,CAMK2B,CASP1,CASP4,CASP6,CASP7,CASP8,CAST,CCL2,CCL4,CD14,CD2AP,CD68,CD74,CDK1,CH25H,CHRM4,CHRNA4,CLU,CNR2,CTSD,CTSS,CTSV,CXCL10,CXCL16,CYP7B1,DHCR24,DLGAP2,EIF2AK2,ETS2,FCGR1A,FCGR2A,FCGR2B,FCGR3A/FCGR3B,FDFT1,FGF2,GFAP,GRIN1,GRM2,GSK3B,HMOX1,ICAM1,IGF1,LCN2,LDLR,LGMN,LIPA,LYZ,MMP2,MS4A6A,MVK,NAGLU,NEFH,NFATC2,NTRK2,NTRK3,OGN,OLR…	89
Cardiovascular Disease, Organismal Injury and Abnormalities, Skeletal and Muscular Disorders	myocardial infarction	8.46e-14		-1.508		ACTA1,ADRB2,ADRB3,C3,C4A/C4B,CACNA1C,Ccl2,CCL3L3,CD14,CD44,CLU,CSF1,CSF1R,CSF3R,CYBA,CYBB,F10,FCER1G,FCGR1A,FCGR2A,FCGR2B,FCGR3A/FCGR3B,FGF2,GSK3B,HMOX1,IL1RN,ITGAL,ITGAM,ITGB2,KCNJ12,KCNJ5,LDLR,NT5E,OLR1,P2RY12,PTX3,QPRT,SOAT1,STAT1,THRB,TLR2,TLR7,TNFRSF1A,TNFRSF1B,TNFSF4,VEGFA,VKORC1	47
Neurological Disease, Skeletal and Muscular Disorders	neuromuscular disease	8.95e-14	Increased	3.052		A2M,ACHE,ADRB2,ADRB3,AK5,ANKRD11,ANXA1,AQP4,ARHGDIB,ATP2B2,ATP6V1E1,ATXN2,AXL,B2M,B4GALNT1,BCL2L1,BDNF,C3,C4A/C4B,CACNA1A,CACNA1D,CAMK2A,CAMK2B,CAMKK2,CAPN3,CASP1,CASP6,CASP7,CASP8,CCKBR,CCL2,CCL4,CD44,CD68,CD74,CD86,CHRM4,CHRNA4,CLU,CNR2,CP,CRIM1,CSRP2,CTSS,CX3CL1,CYP26B1,CYP51A1,DPYSL3,EGR1,EGR4,EPSTI1,FABP7,FAS,FCGR1A,FCGR2A,FCGR2B,FCGR3A/FCGR3B,FDFT1,FGF2,FLRT2,FTL,GFAP,GNG7,GPD1,GRIN1,GSK3B,…	123
Cell Morphology	cell spreading	8.98e-14	Increased	3.126		A2M,BTK,C3,CAST,CCR5,Cd24a,CD40,CD44,CD9,CIB1,CNN2,DOK1,EDNRB,FCGR2A,FERMT3,FES,FGF2,FGR,FHL3,FYB1,GBP2,GFAP,GPR132,GSK3B,HCK,ICAM1,ITGAL,ITGAM,ITGB2,KMT2D,L1CAM,LCP2,LGALS3,LPP,LPXN,LYN,MAP4K1,MATK,MKL1,P2RY12,PARVG,PDPN,PLAU,PLCG2,RAP1GAP,SAMSN1,SDC4,SPP1,SPRY2,SYK,VASP,VAV2,VEGFA,VIM	54
Antimicrobial Response, Inflammatory Response	antiviral response	9.56e-14	Increased	2.353	bias	AIM2,APOBEC1,APOBEC3B,BATF3,BCL2L1,Bst2,CCL4,CD40,CD86,CD93,CHUK,CXCL10,DHX58,EIF2AK2,FAM131B,FCGR1A,FCGR3A/FCGR3B,FGR,HIST1H3H,HLA-A,IFI44,IFIT2,IFIT3,IFITM3,IFNGR1,IRF1,IRF5,IRF7,ISG15,ISG20,KIAA1549L,LCN2,Mx1/Mx2,NLRP3,OAS1,Oasl2,PHYHIP,PTPRC,PYCARD,REEP2,RSAD2,SNRPB2,SOCS3,SPN,SPRY2,STAT1,Tlr13,TLR3,TLR7,TMEM173,TNFSF4,UNC13D,VAV1	53
Gastrointestinal Disease, Inflammatory Disease	enteritis	1.01e-13		-1.334		ADGRE1,ALOX5,ANXA1,AXL,B2M,BATF,C3,CASP1,Ccl2,CCL2,CCR5,CD274,CD40,CD44,CD86,CFH,CR1L,CSF1R,CXCL10,F10,FAS,FUT7,GPX1,HPGDS,ICAM1,ICOSLG/LOC102723996,IL10RA,IL10RB,IL18,IL1RN,LCN2,LY96,MAPK11,NAAA,NCF1,NCF4,NLRP3,NOD1,NT5E,PLD1,PROS1,PYCARD,SOCS3,SPP1,STAT1,TGFB1,TLR1,TLR2,TLR3,TMEM173,TNFRSF1A,VEGFA	52
Cellular Movement, Hematological System Development and Function, Immune Cell Trafficking, Inflammatory Response	cellular infiltration of phagocytes	1.01e-13	Increased	4.229		ACKR1,ANXA1,C3,C5AR1,CASP1,Ccl2,CCL2,CCL4,CCR5,CD44,CD86,CNR2,CSF1,CSF1R,CXCL10,CYBB,HMOX1,ICAM1,IFNGR1,IL16,IL18,IL1RN,ITGB2,LDLR,NAAA,NLRP3,PLA2G4A,PLAU,PRCP,PRKCD,PTPN6,PTX3,RAC2,SERPING1,SPP1,SREBF1,TGFB1,TLR2,TLR3,TNFAIP8L2,TNFRSF1A,TNFSF4	42
Cardiovascular Disease	advanced stage peripheral arterial disease	1.02e-13				ADAP2,ALOX5,ARHGDIB,BDNF,C3AR1,CAPG,CASP1,CASP8,CCDC109B,CD53,CFH,CLEC4A,COL6A1,CTSS,DNAJB5,ERAP1,F10,FCGR1A,FYB1,IFI30,IRF8,KCTD12,LAPTM5,LCP1,LPXN,LYN,MAFB,PLA2G4A,PTGER4,RASGRP3,SLA,SPP1,SYK,TLR7,TPP1,UCP2	36
Cellular Movement	cell rolling	1.08e-13		1.767		ANXA1,BTK,CCL2,CD14,CD44,CD63,FAS,FCGR2A,FCGR3A/FCGR3B,FGR,FUT7,FYB1,GCNT1,HCK,ICAM1,ICAM2,ITGAL,ITGAM,ITGB2,LCP2,LGALS3,LYN,RAC2,SELPLG,SPN,VAV1,VEGFA	27
Cellular Development, Hematological System Development and Function, Hematopoiesis, Humoral Immune Response	differentiation of B lymphocytes	1.11e-13		1.573		ABL1,BCL11A,BLNK,BTK,CARD11,CASP8,CD14,Cd24a,CD40,CD72,CD74,CEBPA,EGR1,ELF1,FLI1,GCNT1,HDAC4,HHEX,IL18,IL2RG,INHBA,IRF8,LCP1,LGALS3,LYL1,LYN,MYCN,NCKAP1L,NFAM1,NFKB2,PIK3AP1,PLCG2,PRKCD,PTPN6,PTPRC,SPEN,SPPL2A,SYK,TGFB1,TLR7,TNFRSF13C,TNFSF13B,TNFSF4,TRAF3,TSLP,VAV1	46
Infectious Diseases	replication of virus	1.17e-13	Decreased	-3.221		ABL1,AKAP13,APBB1IP,APOBEC3B,ARHGDIB,ATRX,B2M,BAK1,BCL2L1,Bst2,BZRAP1,CAMK2B,CAPN3,CCL2,CCL3L3,CCL4,CCR5,CD4,CD40,CD48,CH25H,CLSTN3,CXCL10,EGR1,EIF2AK2,ENGASE,FCGR1A,FERMT3,GALC,GSK3B,HCK,HMOX1,IFITM3,IL10RA,IL16,IL18,IRF1,IRF7,ISG15,ISG20,KCNJ12,KIF11,LAMP2,MAN2B1,MAP2K3,MVP,Mx1/Mx2,NMI,NTRK2,OAS1,Oasl2,P2RY6,PANX1,PARP11,PARP12,PKD1,PLAU,PLD1,PLD2,PLIN3,PRDM2,PRKCD,PSIP1,PTPRC,PTX3,RHOH,RSAD2,S…	87
Lipid Metabolism, Small Molecule Biochemistry	synthesis of eicosanoid	1.28e-13	Increased	3.328		ALOX5,ALOX5AP,ANXA1,C5AR1,CASP1,Ccl2,CD14,CD4,CD40,CD74,CD83,CLU,COTL1,CSF1,EDNRA,EDNRB,FCER1G,FCGR1A,FCGR2A,FCGR2B,FGR,HMOX1,HPGDS,IGF1,IL16,IL18,IL1RN,LDLR,LTC4S,LYN,NCF1,NFATC2,NPC2,OLR1,PLA2G4A,PTAFR,S1PR3,SGPL1,SOAT1,SYK,TGFB1,TLR2,TLR3,TNFRSF1A,VEGFA,VIM	46
Cellular Movement	cell tethering or rolling	1.33e-13		1.767		ANXA1,BTK,CCL2,CD14,CD44,CD63,FAS,FCGR2A,FCGR3A/FCGR3B,FGR,FUT7,FYB1,GCNT1,HCK,ICAM1,ICAM2,ITGAL,ITGAM,ITGB2,LCP2,LDLR,LGALS3,LYN,RAC2,SELPLG,SPN,VAV1,VEGFA	28
Organismal Development	morphology of head	1.53e-13				ABCC6,ABL1,ACHE,ACVR1B,ADRB2,ANK3,ARNT2,ARSB,ASPA,ATP2B2,AXL,B2M,B4GALNT1,BAK1,BDNF,BMPER,BRSK2,C1QA,C3,CACNA1A,CACNG8,CASP6,Ccl2,CDC14B,CDKN2C,CELSR2,CELSR3,CFH,CHRNA4,CHUK,CLSTN3,CP,CR1L,CSF1,CSF1R,CTSD,CTSV,CUX2,CX3CR1,CYP26B1,CYP51A1,EDNRA,EDNRB,EFNA5,EGR1,ENTPD2,EPHB3,FCER1G,FES,FGF2,FOXJ1,FST,GALNS,GLB1,GPR34,GRIN1,GRN,GSK3B,H19,HDAC4,HEXA,HEXB,ICAM1,IGF1,IGF1R,IL1RN,INHBA,JAG2,L1CAM,LAMP2,…	127
Cell-To-Cell Signaling and Interaction, Inflammatory Response	response of macrophages	1.58e-13	Increased	3.732		ABCA1,ANXA1,BTK,CAPG,CD14,CD44,CD93,CH25H,CNN2,FAS,FCER1G,FCGR1A,FCGR2A,FCGR2B,FCN1,FGR,GPR18,HCK,HMOX1,IL10RA,IL10RB,IL18,IRF8,ISG15,ITGAM,ITGB2,LGALS3,LY96,LYN,PLAUR,PTPRC,PTX3,RASA4,SOAT1,TLR2,TLR3,UCP2	37
Embryonic Development, Lymphoid Tissue Structure and Development, Organ Development, Organismal Development	development of lymphatic system component	1.63e-13	Increased	3.014		ABL1,B2M,BTK,C3,C4A/C4B,CBFB,CD37,CD40,CD74,CD83,CD86,CD9,CHUK,CNR2,CSF1,CXCL13,DOCK8,EDNRA,EDNRB,EGR1,EPHB3,FAS,FGF2,FLI1,HCK,HLA-DQB1,ICOSLG/LOC102723996,IGF1,IL13RA1,IL2RG,IL4R,IRF1,ITGAL,LAT2,LCP2,LGALS9B,LYL1,LYN,MAFB,NFATC2,NFKB2,PDPN,PRKCD,PTPRC,RASGRP3,RGS1,RIPK3,SHC1,SYK,TGFB1,TGFBR1,TNFRSF13C,TNFRSF1A,TNFRSF1B,TRAF3,TSLP,TYROBP,VEGFA,ZBTB16	59
Cell-mediated Immune Response, Cellular Development, Cellular Function and Maintenance, Cellular Growth and Proliferation, Hematological System Development and Function, Hematopoiesis, Lymphoid Tissue Structure and Development, Tissue Development	differentiation of T lymphocytes	1.72e-13	Increased	3.866		ABL1,ANXA1,AXL,B2M,BATF,BCL11A,BCL2A1,Bhlhe41,C3AR1,C5AR1,CARD11,CBFB,CBX2,CD1D,CD274,CD4,CD74,CD83,CD86,CEBPA,CR1L,CYP26B1,DNASE2,EGR1,FCGR2B,HLA-G,ICAM1,ICOSLG/LOC102723996,IFNGR1,IGF1,IGF1R,IL18,IL2RG,IL4R,IRF1,IRF5,IRF8,ITGAL,ITGB2,JAG2,LCP2,LGALS9B,LYL1,MAFB,NCKAP1L,NFATC2,NR0B2,PTGER4,PTPN6,PTPRC,RHOH,RIPK3,RSAD2,SASH3,SLA,SOCS3,STAT1,SYK,TGFB1,TGFBR1,TLR7,TNFSF13B,TNFSF4,TSLP,USP18,VAV1,ZB…	67
Cell Death and Survival	cell death of tumor cell lines	1.94e-13		0.715		ABCB7,ABL1,ACHE,ACVR1B,AIM2,ALOX5,ARL11,ARSB,ATF1,ATF3,ATG10,ATG13,AURKA,AXL,B2M,BAK1,BCL2A1,BCL2L1,BCL2L12,BDNF,BLNK,BRAT1,BTK,C5AR1,CACNA1A,CACNA1G,CASC5,CASP1,CASP4,CASP6,CASP7,CASP8,CAST,CCL2,CCR5,Cd24a,CD274,CD4,CD40,CD44,CD48,CD82,CDC34,CDK1,CDKN2C,CEBPA,CEBPD,CFH,CHUK,CIB1,CLU,CNN2,CSF1R,CSF2RA,CTSD,CYBA,DCTD,DHCR24,DNMT3A,EGR1,EIF2AK2,EIF3H,ETS2,FAS,FCGR1A,FCGR2B,FDFT1,FGF2,FGR,FLI1,FST,G…	187
Gastrointestinal Disease, Hepatic System Disease, Organismal Injury and Abnormalities	injury of liver	1.98e-13		0.17		BCL2L1,CASP1,CASP8,Ccl2,CCL2,CCL4,CCR5,CD14,CD274,CD40,CFH,CNR2,CR1L,CSF1,CXCL10,EGR1,FAS,FCGR2B,HLA-A,HLA-DRA,HMOX1,IFNGR1,IGF1,IGF1R,IL18,IL1RN,INHBA,IRF1,ITGAL,ITGB2,MAP2K3,NCF1,NLRP3,NT5E,PTPRC,SDC4,SERPING1,SPP1,STAT1,TGFB1,TIMP1,TLR2,TLR3,TNFRSF1A,TNFRSF1B,TSLP	46
Neurological Disease	degeneration of nervous system	2.19e-13		-1.532		ABCD1,ACHE,ANK3,AQP4,ASPA,B4GALNT1,BCL2L1,BDNF,CACNA1A,CACNA1D,CASP1,CASP6,CASP8,Ccl2,CLU,CNR2,CP,CSF1R,CTSD,CTSV,CYBB,DPYSL3,EDNRB,ETS2,FGF2,GFAP,GLB1,GPX1,GRIN1,GRN,GSK3B,HEXB,IGF1,IL18,IL1RN,NAGLU,NEFH,NLRP3,NPAS4,NTRK2,NTRK3,PYCARD,REEP1,RYR3,S1PR3,SORL1,STAT1,TGFB1,THRB,TLR2,TPP1,TRPM4,TYROBP,VEGFA,VIM	55
Lymphoid Tissue Structure and Development, Organ Morphology	quantity of lymphoid organ	2.19e-13		1.408		ABL1,AKAP13,ARHGDIB,B2M,BAK1,BCL11A,BCL2L1,BDNF,BLNK,CASP8,CBFB,CD1D,CD4,CD44,CD86,CDKN2C,CLEC4A,CTSD,CXCL13,DNASE2,DOCK8,DOK1,ELF1,ETS2,FAS,FCER1G,FCGR2B,FLI1,FYB1,HLA-DQB1,ICOSLG/LOC102723996,IGF1,IL2RG,IRF1,IRF8,ITGB2,LAG3,LCN2,LCP2,LYN,MCL1,NFKB2,PTPRC,PTPRCAP,RHOH,RIPK3,SASH3,ST14,STAT1,TACC3,TAP1,TNFAIP8L2,TNFRSF1A,TRAF3,VAV1	55
Cell Morphology	abnormal morphology of leukocytes	2.28e-13				A2M,ABL1,B2M,BAK1,BCL11A,BLNK,CARD11,CBFA2T3,CCR5,CD22,CD274,CD4,CDKN2C,CEBPA,CNN2,CSF1,EBAG9,EGR1,FCER1G,FCGR2B,FGF2,GCNT1,HLA-DQB1,HLA-G,IFNGR1,IL18,IL1RN,IL2RG,IRF1,IRF8,ITGB2,LCP2,LGALS3,LYN,MCL1,MFNG,NFKB2,PSMB9,PTPRC,RHOH,SASH3,SLA,STAT1,SYK,TNFAIP8L2,VAV1	46
Cell Death and Survival	cell survival	2.47e-13	Increased	4.365		ABCC3,ABCC6,ABL1,ACHE,AK5,AKAP13,ATF1,ATF3,ATRX,AURKA,AXL,B2M,BAK1,BCL2A1,BCL2L1,BDNF,BTK,C3,CAMK1G,CAMK2B,CARD10,CARD11,CASP1,CASP6,CASP7,CASP8,CBFB,CCL2,CCL4,CD22,CD2AP,CD300A,CD4,CD40,CD44,CD48,CD74,CD82,CD86,CD9,CDH3,CDK1,CEBPD,CHUK,CLU,CR1L,CSF1,CSF1R,CSF2RA,CSF3R,CX3CL1,CXCL10,CXCL17,CYBA,CYBB,DOCK8,DUSP7,EFNA5,EGR1,EPHB3,ETS2,EXO5,FAM103A1,FAS,FCER1G,FCGR1A,FCGR3A/FCGR3B,FGF18,FGF2,FGR,FLI…	173
Infectious Diseases	replication of RNA virus	2.49e-13	Decreased	-2.88		ABL1,AKAP13,APBB1IP,APOBEC3B,ARHGDIB,B2M,BAK1,BCL2L1,Bst2,BZRAP1,CAMK2B,CAPN3,CCL3L3,CCL4,CCR5,CD4,CD40,CD48,CH25H,CLSTN3,CXCL10,EIF2AK2,ENGASE,FCGR1A,FERMT3,GALC,GSK3B,HCK,HMOX1,IFITM3,IL16,IL18,IRF1,IRF7,ISG15,ISG20,KCNJ12,KIF11,LAMP2,MAN2B1,MAP2K3,MVP,Mx1/Mx2,NMI,NTRK2,OAS1,Oasl2,P2RY6,PANX1,PARP11,PARP12,PKD1,PLAU,PLD1,PLD2,PLIN3,PRDM2,PRKCD,PSIP1,PTPRC,PTX3,RHOH,RSAD2,SELPLG,SGPL1,SOCS3,SP11…	80
Cell-To-Cell Signaling and Interaction, Cellular Function and Maintenance, Hematological System Development and Function, Inflammatory Response	phagocytosis by macrophages	2.68e-13	Increased	3.97		ABCA1,ANXA1,BTK,CAPG,CD14,CD44,CD93,CH25H,CNN2,FAS,FCER1G,FCGR1A,FCGR2A,FCGR2B,FCN1,FGR,GPR18,HCK,HMOX1,ISG15,ITGAM,ITGB2,LGALS3,PLAUR,PTPRC,PTX3,RASA4,SOAT1,TLR2,UCP2	30
Cell Morphology	shape change of blood cells	2.68e-13	Increased	3.185		BTK,CAPG,CAST,CCL2,CD40,CD44,CNN2,CSF1,CX3CL1,CYP26B1,FCGR2A,FERMT3,FGR,FYB1,GSK3B,HCK,ICAM1,ITGAL,ITGAM,ITGB2,KCNN4,LCP2,LYN,MAP4K1,MKL1,P2RY12,PDPN,PLCG2,SAMSN1,SYK	30
Gastrointestinal Disease, Inflammatory Disease	gastroenteritis	3.03e-13		-1.584		ADGRE1,ALOX5,ANXA1,AXL,B2M,BATF,C3,CASP1,Ccl2,CCL2,CCR5,CD274,CD40,CD44,CD86,CFH,CHRM4,CR1L,CSF1R,CXCL10,F10,FAS,FUT7,GPX1,HMOX1,HPGDS,ICAM1,ICOSLG/LOC102723996,IL10RA,IL10RB,IL18,IL1RN,LCN2,LY96,MAPK11,NAAA,NCF1,NCF4,NLRP3,NOD1,NT5E,PLD1,PROS1,PYCARD,SOCS3,SPP1,STAT1,TGFB1,TLR1,TLR2,TLR3,TMEM173,TNFRSF1A,VEGFA	54
Cellular Movement, Hematological System Development and Function, Immune Cell Trafficking	transmigration of leukocytes	3.09e-13		1.992		ABL1,Ccl2,CCL2,CCL3L3,CCL4,CCR5,CD274,CD40,CD44,CD86,CNN2,CSF1,CTSS,CTSV,CXCL10,DOCK8,FERMT3,GNAI3,ICAM1,ICAM2,ITGAL,ITGAM,ITGB2,LDLR,LIPA,PTPN6,SHC1,TGFB1,TIMP2,TNFRSF1A,TRIO,VAV1,VEGFA	33
Cellular Development, Hematological System Development and Function, Hematopoiesis	differentiation of antigen presenting cells	3.09e-13	Increased	2.091		ABL1,ACHE,ALOX5,BATF,BATF3,BCL11A,BTK,C1QC,CASP8,CCL2,CD40,CEBPA,CSF1,CSF1R,CSF2RA,CXCL10,EGR1,FCGR1A,FES,GSK3B,IL13RA1,IL1RN,INHBA,IRF7,IRF8,ITGAM,LYN,NFKB2,RGS10,SHC1,SLA,SOCS3,TGFB1,TIMP1,TLR1,TLR2,TLR6,TNFRSF1A,TSLP,TYROBP,ULK1,VEGFA	42
Embryonic Development, Lymphoid Tissue Structure and Development, Organ Development, Organismal Development, Tissue Development	formation of lymphoid organ	3.14e-13		1.977		ABL1,B2M,BTK,C3,C4A/C4B,CBFB,CD37,CD40,CD74,CD83,CD86,CHUK,CNR2,CSF1,CXCL13,EDNRA,EGR1,EPHB3,FAS,FLI1,HCK,HLA-DQB1,ICOSLG/LOC102723996,IL13RA1,IL2RG,IL4R,IRF1,ITGAL,LAT2,LCP2,LGALS9B,LYL1,MAFB,NFATC2,NFKB2,PDPN,PRKCD,PTPRC,RASGRP3,RGS1,RIPK3,SHC1,SYK,TGFB1,TGFBR1,TNFRSF1A,TNFRSF1B,TRAF3,TSLP,TYROBP,VEGFA,ZBTB16	52
Hematological System Development and Function, Humoral Immune Response, Lymphoid Tissue Structure and Development, Tissue Morphology	quantity of follicular B lymphocytes	3.39e-13	Increased	2.376		ARHGDIB,BCL2A1,BLNK,CASP8,CD180,CD22,CD274,CD40,CD72,CD74,CNR2,DOCK8,FLI1,IRF8,LYN,NFATC2,NFKB2,PIK3AP1,PLCG2,PRKCD,RGS1,S1PR3,SASH3,SH3BP2,SPPL2A,TNFRSF13C,TNFSF13B,TYROBP,VAV1,VAV2	30
Cancer, Organismal Injury and Abnormalities	advanced malignant tumor	3.41e-13		1.933		ABCC3,ABL1,ACHE,ACP5,ANK3,ANXA1,ATF3,AXL,B2M,BAK1,BCL2L1,BTK,C4A/C4B,C5AR1,CACNA1A,CAPG,CASP1,CASP8,CCL2,Ccl2,CD274,CD40,CD44,CD48,CD74,CD82,CD86,CD9,CDKN2C,CEBPD,CFH,CLU,CSF1,CSF1R,CSF3R,CTSH,CYBB,CYP51A1,DNMT3A,EDNRB,EPB41L3,FAS,FCGR2A,FCGR3A/FCGR3B,FDFT1,FGF18,FGF2,FGR,FLRT2,FST,FTL,FUT7,GINS1,GPR34,HCST,HDAC4,HLX,HMOX1,ICAM1,ICOSLG/LOC102723996,IFI30,IFITM3,IFNGR1,IGF1,IGF1R,IL16,IL18,IL1RN,I…	125
Cellular Function and Maintenance, Hematological System Development and Function	function of neutrophils	3.55e-13				ALOX5,BCL2A1,Ccl2,CD14,CYBB,FCGR2A,FGR,FUT7,HCK,HLA-G,HSPB1,ITGAL,ITGAM,ITGB2,LCP1,LYN,NCF1,PLAC8,PLAU,PLAUR,PLCB2,PLD2,PRKCD,RAC2,SERPINB1,SYK	26
Cell Death and Survival	cell viability	3.66e-13	Increased	4.399		ABCC3,ABL1,ACHE,AK5,AKAP13,ATF1,ATF3,ATRX,AURKA,AXL,B2M,BAK1,BCL2A1,BCL2L1,BDNF,BTK,C3,CAMK1G,CAMK2B,CARD10,CARD11,CASP1,CASP6,CASP7,CASP8,CBFB,CCL2,CCL4,CD22,CD2AP,CD300A,CD4,CD40,CD44,CD48,CD74,CD82,CD86,CD9,CDH3,CDK1,CEBPD,CHUK,CLU,CR1L,CSF1,CSF1R,CSF2RA,CX3CL1,CXCL10,CYBA,CYBB,DOCK8,DUSP7,EFNA5,EGR1,EPHB3,ETS2,EXO5,FAM103A1,FAS,FCER1G,FCGR1A,FCGR3A/FCGR3B,FGF18,FGF2,FGR,FLI1,GFRA1,GMFG,GPX1,G…	164
Cell-To-Cell Signaling and Interaction, Inflammatory Response	immune response of macrophages	3.71e-13	Increased	3.627		ABCA1,ANXA1,BTK,CAPG,CD14,CD44,CD93,CH25H,CNN2,FAS,FCER1G,FCGR1A,FCGR2A,FCGR2B,FCN1,FGR,GPR18,HCK,HMOX1,IL10RA,IL10RB,IRF8,ISG15,ITGAM,ITGB2,LGALS3,LY96,LYN,PLAUR,PTPRC,PTX3,RASA4,SOAT1,TLR2,UCP2	35
Gastrointestinal Disease, Inflammatory Disease, Inflammatory Response	colitis	4.03e-13		-1.426		ADGRE1,ALOX5,ANXA1,AXL,B2M,BATF,C3,CASP1,Ccl2,CCL2,CCR5,CD274,CD40,CD44,CD86,CFH,CR1L,CSF1R,CXCL10,F10,FAS,FUT7,GPX1,HPGDS,ICAM1,IL10RA,IL10RB,IL18,IL1RN,LCN2,LY96,NAAA,NCF1,NCF4,NLRP3,NOD1,NT5E,PLD1,PROS1,PYCARD,SOCS3,SPP1,STAT1,TGFB1,TLR1,TLR2,TLR3,TMEM173,TNFRSF1A,VEGFA	50
Cell-To-Cell Signaling and Interaction, Cellular Movement, Hematological System Development and Function, Immune Cell Trafficking	recruitment of antigen presenting cells	4.25e-13	Increased	3.22		ANXA1,C3AR1,C5AR1,Ccl2,CCL2,CCL4,CCR5,CD274,CD40,CD44,CD74,CNN2,CNR2,CSF1,CSF1R,CX3CR1,CXCL10,FGR,HCK,ICAM1,IL1RN,IRF5,IRF7,ITGAM,ITGB2,LSP1,LYN,S100A4,SPP1,TLR2,UCP2	31
Cell-To-Cell Signaling and Interaction, Hematological System Development and Function	binding of mononuclear leukocytes	4.28e-13	Increased	3.157		CCL2,CCL4,CCR5,CD22,CD4,CD40,CD44,CD86,CX3CL1,CXCL10,CXCL13,DOCK8,FAS,FCGR3A/FCGR3B,FGF2,FUT7,FYB1,GCNT1,ICAM1,IFNGR1,ITGAL,ITGAM,ITGB2,LCP2,MSN,NFATC2,NT5E,RAP1GAP,SELPLG,TGFB1	30
Hematological System Development and Function, Immune Cell Trafficking, Inflammatory Response, Tissue Development	accumulation of mononuclear leukocytes	4.48e-13		-0.824		B2M,C4A/C4B,CASP8,Ccl2,CCL2,CCL3L3,CCR5,CD1D,CD274,CD40,CD86,CLEC4A,CSF1,CX3CR1,CXCL10,ETS2,FAS,ICAM1,ICOSLG/LOC102723996,IL10RA,IL18,IL2RG,ITGAL,ITGB2,LCN2,NFATC2,NT5E,RIPK3,SH3BP2,SPPL2A,TGFB1,TNFAIP8L2,TNFSF4,VEGFA,VSIR	35
Molecular Transport	transport of molecule	4.65e-13		1.672		A2M,ABCA1,ABCB7,ABCC3,ABCC6,ABCC8,ABCD1,ACAT2,ACHE,ADD2,Adora3/LOC100911796,ADRB2,ALOX5,ANK3,ANO5,ANXA1,APBA1,APOBEC1,AQP4,ARL4D,ARNT2,ARSB,ATF3,ATP2B2,ATP2B3,ATP6V1E1,ATXN2,B2M,BCL2L1,BDNF,BMPER,BTK,C3,C3AR1,CACNA1A,CACNA1C,CACNA1D,CACNA1G,CAMK2A,CAMK2B,CASP1,CASP4,CCDC109B,CCDC93,CCKBR,CCL2,CCR5,CD14,CD22,CD300A,CD4,CD40,CD44,CD74,CFH,CHRM4,CHRNA4,CHUK,CIDEA,CLCNKA,CLIC1,CLU,CNNM2,CP,CREBRF,CSF…	194
Cell-To-Cell Signaling and Interaction, Hematological System Development and Function, Inflammatory Response	immune response of neutrophils	4.87e-13	Increased	3.202		C3,CD44,CXCL10,FCER1G,FCGR2A,FCGR3A/FCGR3B,FGR,GPR18,HCK,ICAM1,IL18,ITGAL,ITGAM,ITGB2,LCN2,LYN,MKL1,PLAU,PLAUR,PTX3,SELPLG,SYK,TLR3,TYROBP,VAV1	25
Gastrointestinal Disease, Inflammatory Disease	Inflammatory Bowel Disease	5.19e-13	Decreased	-2.57		ALOX5,ANXA1,AXL,B2M,BCAS3,CASP1,CCL2,CD274,CD40,CD86,CHUK,CLU,CSF2RA,CXCL10,F10,FAS,FDFT1,FMO5,FUT7,HPGDS,ICAM1,ICOSLG/LOC102723996,IGF1,IGF1R,IL10RA,IL10RB,IL18,IL1RN,IRF5,IRGM,LCN2,MMP2,NLRP3,NOD1,PANX1,PLD1,PTPRC,PYCARD,RAPGEF6,RASGRP3,RGS1,SNX20,SOCS3,SPP1,TGFB1,TLR1,TLR2,TNFRSF1A,VEGFA,WDFY3	50
Lipid Metabolism, Small Molecule Biochemistry	metabolism of membrane lipid derivative	5.3e-13	Increased	4.102		ABCA1,ADRB2,ALOX5,ANXA1,ASPA,ASPG,B4GALNT1,BAK1,BCL2L1,BDNF,CASP8,CCL2,CD40,CD82,CD9,CEBPA,CH25H,CSF1R,CXCL10,CYP51A1,CYP7B1,DHCR24,FAS,FCGR2A,FCGR2B,FDFT1,FGF2,GLB1,GNAI3,HEXA,HEXB,HMOX1,IGF1,ITGB2,LDLR,LIPA,LPCAT2,LPCAT4,LYN,MVK,NEU3,NR0B2,P2RY13,PCTP,PLA2G2C,PLA2G4A,PLA2G7,PLCB2,PLCG2,PLD1,PLD2,PLEK,PRKCD,PTAFR,PTX3,RAB27A,SGPL1,SOAT1,SOCS3,SQLE,SREBF1,SREBF2,ST8SIA4,SYK,TNFSF4,VEGFA	66
Cell-To-Cell Signaling and Interaction, Hematological System Development and Function, Immune Cell Trafficking, Inflammatory Response	activation of granulocytes	5.39e-13	Increased	2.358		ACHE,ANXA1,C3,C5AR1,CCL2,CCL4,CD14,CD300A,CD300LF,CD63,CFH,FCGR2A,FCGR2B,GRN,HMOX1,IL16,IL18,IL1RN,ITGAM,ITGB2,LCN2,LGALS3BP,PRKCD,RAB27A,SPP1,TLR2,TNFAIP8L2,TSLP,UNC13D,VAV1	30
Nervous System Development and Function	morphology of central nervous system	5.4e-13				ABCD1,ABL1,ACHE,ANK3,AQP4,ARNT2,ASPA,ATP2B2,AXL,B2M,B4GALNT1,BAK1,BDNF,BRSK2,C1QA,C3,CACNA1A,CACNG8,CASP6,CD86,CDKN2C,CELSR2,CELSR3,CHRNA4,CHUK,CLSTN3,CP,CR1L,CTSV,CUX2,EFNA5,EGR1,EPHB3,FES,FGF2,FLI1,FOXJ1,GFAP,GFRA1,GLB1,GRIN1,GRN,HEXA,HEXB,IGF1,IGF1R,IL1RN,L1CAM,LDLR,LIPA,MAN2B1,Mt1,MYCBP2,MYCN,NAGLU,NFATC2,NTRK2,PEA15,PKD1,PLAUR,PROS1,PTPRC,RELN,SALL1,SHANK1,SHISA2,SOAT1,SPP1,ST8SIA4,TAP1,TENM…	81
Metabolic Disease, Neurological Disease, Psychological Disorders	Alzheimer's disease	5.5e-13				A2M,ABCA1,ACHE,ADRB2,ADRB3,APOBEC1,ARNT2,BDNF,C3,C4A/C4B,CAMK2A,CAMK2B,CASP1,CASP4,CASP6,CASP7,CASP8,CCL2,CCL4,CD14,CD2AP,CD68,CD74,CDK1,CH25H,CHRM4,CHRNA4,CLU,CNR2,CTSD,CTSS,CXCL10,CXCL16,CYP7B1,DHCR24,DLGAP2,EIF2AK2,ETS2,FCGR1A,FCGR2A,FCGR2B,FCGR3A/FCGR3B,FDFT1,FGF2,GFAP,GRIN1,GRM2,GSK3B,HMOX1,ICAM1,IGF1,LCN2,LDLR,LGMN,LIPA,MMP2,MS4A6A,MVK,NEFH,NFATC2,NTRK2,NTRK3,OGN,OLR1,OSBPL10,PHYHD1,PLAU,PR…	84
Cell Death and Survival, Cellular Compromise	cytotoxicity of lymphocytes	5.57e-13	Increased	2.994		B2M,CARD11,CCL2,CD1D,CD300A,CD44,CD48,CX3CL1,DOCK8,EBAG9,FAS,FCGR1A,FCGR2A,FCGR3A/FCGR3B,FERMT3,HLA-A,HLA-G,ICAM1,IGF1,IL18,ITGAL,ITGB2,LDLR,LGALS3,NFATC2,PLCG2,PTPN6,PTPRC,RAB27A,SPN,STAT1,SYK,TGFB1,TLR2,TYROBP,VAV1	36
Cell Death and Survival	apoptosis of tumor cell lines	5.65e-13		0.822		ABL1,ACVR1B,AIM2,ALOX5,ARL11,ARSB,ATF1,ATF3,ATG10,AURKA,B2M,BAK1,BCL2A1,BCL2L1,BCL2L12,BDNF,BLNK,BRAT1,BTK,C5AR1,CASC5,CASP1,CASP4,CASP6,CASP7,CASP8,CAST,CCR5,Cd24a,CD274,CD4,CD40,CD44,CD48,CD82,CDK1,CDKN2C,CEBPA,CEBPD,CFH,CHUK,CLU,CNN2,CSF1R,CSF2RA,CTSD,DHCR24,EGR1,EIF2AK2,EIF3H,ETS2,FAS,FCGR1A,FCGR2B,FGF2,FGR,FLI1,FST,GLIPR1,GLIS3,GPR132,GPR65,GPX1,GRN,GSK3B,HCK,HCST,HDAC4,HLA-G,HMOX1,HSPB1,IGF…	155
Cell Morphology	morphology of lymphocytes	6.28e-13				A2M,B2M,BAK1,BATF,BCL11A,BLNK,CARD11,CCR5,CD22,CD274,CD4,CD40,CDKN2C,EBAG9,FCER1G,FCGR2B,HLA-A,HLA-DQB1,HLA-G,IFNGR1,IL18,IL1RN,IL2RG,IRF1,IRF8,LCP2,LGALS3,LYN,MCL1,MFNG,NFKB2,PIK3AP1,PSMB9,PTPRC,RHOH,SASH3,SLA,SYK,TAP1,TNFRSF13C,VAV1	41
Inflammatory Response, Organismal Injury and Abnormalities, Renal and Urological Disease	inflammation of urinary tract	6.82e-13		-0.879		ABCA1,ADD2,BAK1,C1QA,C3,C4A/C4B,C5AR1,Ccl2,CCL2,CCL3L3,CCL4,CD1D,Cd24a,CD72,CD86,CFH,CLU,CSF1,CTNS,CX3CR1,CXCL16,FAS,FCGR2A,FCGR2B,FCGR3A/FCGR3B,FOXJ1,HLA-DQB1,HMOX1,ICAM1,ICOSLG/LOC102723996,IFNGR1,IGF1,IL16,IL1RN,IRF1,IRF5,ITGAL,ITGAM,LYN,Mt1,NFKB2,PDLIM1,PKD1,PRKCD,PTPN6,PTPRC,PTTG1,SLC2A9,SPP1,SYK,TGFB1,TLR2,TLR3,TLR7,TNFRSF1A,TNFSF13B,TRAF3,VEGFA	58
Neurological Disease	progressive motor neuropathy	7.66e-13	Increased	2.345		ACHE,ADRB2,ADRB3,AK5,ANXA1,AQP4,ARHGDIB,ATF3,ATP6V1E1,ATXN2,AXL,BCL2L1,BDNF,C3,C4A/C4B,C9orf72,CAPN3,CASP1,CASP8,CCL2,CD74,CEBPA,CHRM4,CHRNA4,CLU,CNR2,CTSS,CYP26B1,EGR1,EPSTI1,ETS2,FAS,FCGR1A,FCGR2A,FCGR2B,FCGR3A/FCGR3B,FGF2,FHL3,FTL,FUCA1,GFAP,GPNMB,GRIN1,GRN,GSK3B,HDAC4,HLA-DQB1,HLA-DRA,HLA-G,HSPB1,IGF1,IGF1R,IL18,IRF7,IRGM,ISG15,KCNC3,KIAA0040,LDLR,NEFH,NTRK2,OAS1,PDGFC,PRDM2,PSMB8,PTPRC,RPL31…	82
Cell-To-Cell Signaling and Interaction, Hematological System Development and Function, Immune Cell Trafficking, Inflammatory Response	activation of macrophages	7.74e-13	Increased	3.415		ACHE,ATF3,BDNF,C3,CASP1,Ccl2,CCL2,CCL4,CD14,CD1D,CD4,CD40,CD44,CNR2,CSF1,CSF1R,CX3CL1,CX3CR1,CXCL10,CYBB,FCER1G,HCK,HLA-A,HMOX1,ICAM1,IGF1,IL18,IL1RN,IL4R,INHBA,LCN2,LGALS3,LGALS9B,MAP2K3,PROS1,PTPN6,SERPING1,STAT1,SYK,TGFB1,TLR2,TLR3,TNFAIP8L2,TRAF3,TRPM4,TYROBP,UNC13D	47
Lymphoid Tissue Structure and Development, Organ Morphology, Tissue Morphology	abnormal morphology of lymph node	7.86e-13				ARHGDIB,AXL,BAK1,Bst2,CASP8,CD40,CD74,CD86,CDKN2C,CLEC4A,FAS,FCGR2B,FUT7,GCNT1,HLA-DQB1,HMOX1,HPGDS,IL10RB,IL2RG,IRF8,ITGB2,LIPA,LYN,NFATC2,NFKB2,PRKCD,PTPRCAP,RIPK3,S1PR3,TCIRG1,TGFB1,TNFRSF1A,TNFRSF1B,TNFSF13B,VAV1	35
Cell Morphology	shape change of leukocytes	8.18e-13	Increased	2.904		BTK,CAPG,CCL2,CD40,CD44,CNN2,CSF1,CX3CL1,CYP26B1,FERMT3,FGR,FYB1,HCK,ICAM1,ITGAL,ITGAM,ITGB2,KCNN4,LCP2,LYN,MAP4K1,MKL1,PDPN,PLCG2,SAMSN1,SYK	26
Cellular Assembly and Organization, Cellular Function and Maintenance	organization of cytoskeleton	8.2e-13		1.514		A2M,ABL1,ACHE,ACKR1,ACTN1,ANK3,ANXA1,APBA1,APBB1IP,ARHGAP10,ARHGDIB,ARHGEF25,ARSB,ATF3,ATXN2,AURKA,AXL,BBS9,BCAS3,BCL11A,BDNF,BMP2K,BRSK2,Bst2,BTK,C1QA,C3,CACNA1A,CAMK1G,CAMK2A,CAMK2B,CAMKK2,CAPG,CASP4,CASP6,CAST,CCL2,CCR5,Cd24a,CD2AP,CD44,CD82,CD9,CDK1,CDK2AP2,CELSR2,CELSR3,CHUK,CIB1,CLU,CNN2,CNR2,CSF1,CSF1R,CTSS,CTSV,CUX2,CXCL10,DOK1,DPYSL3,EDNRA,EFNA5,EGR1,EPB41L3,EPHB3,ERBB2IP,FAS,FCGR1A,FCGR…	173
Cancer, Organismal Injury and Abnormalities	malignant solid tumor	8.6e-13		0.468		A2M,AACS,ABCA1,ABCB7,ABCC3,ABCC6,ABCC8,ABCD1,ABI3,ABL1,ACAP3,ACHE,ACP5,ACTA1,ACTN1,ACVR1B,ADAM11,ADAM19,ADAP2,ADD2,ADRB2,ADRB3,AHSP,AIF1,AIFM3,AIM2,AK3,AK5,AKAP13,ALOX5,ALOX5AP,AMN1,ANK3,ANKRD11,ANO5,ANXA1,ANXA11,ANXA3,APBA1,APBA2,APBB1IP,APOBEC1,APOBEC2,APOBEC3B,AQP4,ARHGAP10,ARHGAP15,ARHGAP22,ARHGAP39,ARHGDIB,ARHGEF25,ARL11,ARL14EP,ARL4D,ARMC3,ARNT2,ARPC1B,ARSB,ASB1,ASPA,ASPG,ATF3,ATG10,ATP2B2,…	931
Cellular Growth and Proliferation	expansion of cells	8.69e-13		0.521		ACHE,B2M,BCL2L1,BTK,C3,C5AR1,CASP8,CBX2,CD180,Cd24a,CD274,CD4,CD40,CD86,CDKN2C,CEBPA,CHUK,CSF1,CSF1R,CTSD,DOK1,EGR1,FAS,FCGR2B,FGF2,HMOX1,ICOSLG/LOC102723996,IFNGR1,IL10RA,IL18,IL4R,INHBA,IRF1,IRF8,KCNN4,LAG3,LCP1,LCP2,LYN,NFATC2,NTRK2,PTPRC,RAC2,SPP1,SYK,TGFB1,TGFBR1,TLR2,TLR3,TNFRSF13C,TNFRSF1A,TNFRSF1B,TNFSF13B,TSLP,VEGFA,ZBTB16	56
Cell Morphology, Hematological System Development and Function, Inflammatory Response	abnormal morphology of macrophages	8.81e-13				ABCD1,B4GALNT1,Ccl2,CCR5,CP,CSF1,CTSD,DNASE2,FGR,HCK,HEXB,ICAM1,IL18,IL4R,LDLR,LIPA,MAN2B1,Mt1,NAGLU,NFKB2,SOAT1,SPP1,TNFRSF1A,TNFRSF1B	24
Inflammatory Disease	severe inflammatory disorder	9.11e-13				ACTN1,BCL2L1,C3AR1,CD44,CD63,CD9,CEBPD,CHUK,CLU,CSF2RA,CTSZ,EGR1,FCGR3A/FCGR3B,HLX,IL10RA,IL10RB,IRF8,ITGAM,LCN2,NCF1,PDGFC,PTAFR,PTTG1,RAB13,RAB32,SLC2A3,SNN,STXBP2,TCIRG1,TIMP1,TIMP2,TLR2,TNFRSF1A,WNT10A	34
Cellular Movement	extravasation	9.48e-13	Increased	3.977		ALOX5AP,AXL,BMPER,BTK,Ccl2,CCL2,CCL3L3,CCL4,CCR5,CD44,CD63,CSF1,FUT7,ICAM1,ICAM2,ITGAL,ITGAM,ITGB2,LCN2,LDLR,LSP1,PTAFR,RAP1GAP,SYK,TGFB1,TLR2,VEGFA	27
Inflammatory Disease, Inflammatory Response, Organismal Injury and Abnormalities, Renal and Urological Disease	Nephritis	9.58e-13		-1.029		ABCA1,ADD2,BAK1,C1QA,C3,C4A/C4B,C5AR1,Ccl2,CCL2,CCL3L3,CCL4,CD1D,Cd24a,CD72,CD86,CFH,CLU,CSF1,CTNS,CX3CR1,CXCL16,FAS,FCGR2A,FCGR2B,FCGR3A/FCGR3B,FOXJ1,HLA-DQB1,HMOX1,ICAM1,ICOSLG/LOC102723996,IFNGR1,IGF1,IL16,IL1RN,IRF1,IRF5,ITGAL,ITGAM,LYN,Mt1,NFKB2,PDLIM1,PKD1,PRKCD,PTPN6,PTPRC,SLC2A9,SPP1,SYK,TGFB1,TLR2,TLR3,TLR7,TNFRSF1A,TNFSF13B,TRAF3,VEGFA	57
Hematological System Development and Function, Hematopoiesis	development of hematopoietic system	9.69e-13		1.286		ABL1,ACHE,AXL,B2M,BATF3,BLNK,BTK,CBFA2T3,CBFB,CD40,CD44,CD74,CD83,CEBPA,CHUK,CR1L,CSF1,CSF3R,EGR1,EIF2AK2,FGF2,FLI1,FST,IFNGR1,IGF1,IL1RN,IL2RG,IL4R,INHBA,IRF1,IRF8,ITGAL,LAT2,LCP2,LGMN,LYL1,LYN,MCL1,MKL1,PLCG2,PTPN6,PTPRC,RASGRP3,SHC1,STAT1,SYK,TGFB1,TNFRSF1A,TNFSF13B,TSLP,TYROBP,VAV1,VAV2,VEGFA	54
Cancer, Organismal Injury and Abnormalities	head and neck neoplasia	1e-12		0.656		ABCC3,ABCC6,ABCD1,ABI3,ABL1,ACHE,ACVR1B,ADAM19,ADAMTSL2,ADD2,ADRB2,AGRP,AK5,AKAP13,ALOX5,ANKRD11,ANXA1,APBB1IP,APOBEC1,APOBEC2,APOBEC3B,ARHGAP15,ARHGEF25,ATP2B2,ATRX,ATXN2,ATXN2L,AURKA,AXL,B3GAT1,BCL11A,BCL2L1,BCL9,BDNF,BMPER,BRAT1,BRSK2,BZRAP1,C11orf91,C15orf39,C16orf54,C17orf64,C3,C4A/C4B,CACNA1A,CACNA1C,CACNA1D,CAMK2B,CAMKK2,CAPN5,CARD10,CARD11,CARMIL3,CASP8,CBFA2T3,CCDC109B,CCR5,CD274,CD44,CD…	336
Humoral Immune Response, Protein Synthesis	quantity of IgG2a	1.03e-12	Increased	2.186		ATF3,BTK,CARD11,CD180,CD22,CD274,CD40,CD83,CD86,CH25H,CLEC4A,CXCL10,DHRS4,FCER1G,FCGR2B,ICOSLG/LOC102723996,IFNGR1,IL4R,LYN,NFKB2,RASGRP3,SASH3,SPPL2A,TCIRG1,TNFAIP8L2,TNFRSF13C,TYROBP,VAV1	28
Cell Death and Survival	killing of cells	1.07e-12	Increased	2.909		AXL,BAK1,BCL2L1,BDNF,CASP6,CASP7,CASP8,CCR5,CD1D,CD22,CD274,CD40,CD48,CEBPG,CTSD,CTSS,CTSV,CXCL10,CYBB,FAS,FGF2,HLA-A,HLA-G,ICAM1,IFNGR1,IL10RA,IL18,LGALS3,LYZ,MCL1,MGMT,PLA2G4A,PLAU,PRKCD,PTPN6,PTPRCAP,RAB27A,SORT1,STAT1,SYK,TLR2,TNFRSF1A,TNFSF13B,VAV2	44
Cellular Development	arrest in differentiation of cells	1.07e-12				BLNK,BTK,CASP8,CBFA2T3,CBFB,CBX2,CD1D,CD40,CD74,CD83,CEBPA,IL2RG,IRF8,LYL1,LYN,NFKB2,PLCG2,PRKCD,PTPRC,RHOH,SIAH2,SPPL2A,SYK,TNFRSF13C,TNFSF13B,ZBTB16	26
Cellular Development, Hematological System Development and Function, Hematopoiesis	differentiation of phagocytes	1.09e-12		1.882		ABL1,ACHE,ALOX5,B4GALNT1,BATF,BATF3,BCL11A,BTK,C1QC,CASP8,CCL2,CD300A,CD40,CEBPA,CNR2,CSF1,CSF1R,CSF2RA,CXCL10,EGR1,ETS2,FCGR1A,FES,GSK3B,HHEX,IL13RA1,IL1RN,INHBA,IRF7,IRF8,ITGAM,LYN,NFKB2,PLA2G4A,RGS10,SHC1,SLA,SOCS3,TGFB1,TIMP1,TLR1,TLR2,TLR6,TNFRSF1A,TSLP,TYROBP,ULK1,VEGFA	48
Organismal Injury and Abnormalities	Shock Response	1.26e-12	Increased	2.513		ADRB2,ADRB3,ANXA1,B2M,BCL2L1,C3,C4A/C4B,CASP1,CASP4,CASP8,CCR5,CD14,CR1L,FAS,FCGR1A,FCGR2A,FCGR2B,FCGR3A/FCGR3B,HCK,ICAM1,IFNGR1,IL18,IL1RN,IRF5,ITGAL,ITGAM,LY96,NFATC2,NLRP3,NOD1,PYCARD,S1PR3,STAT1,TGFB1,TLR2,TNFRSF1A,TNFRSF1B,Trim30a/Trim30d	38
Gastrointestinal Disease, Hepatic System Disease, Organismal Injury and Abnormalities	liver lesion	1.65e-12		-0.301		A2M,ABCA1,ABCC3,ABCC6,ABCC8,ABCD1,ABI3,ABL1,ACKR1,ACTN1,ACVR1B,ADAM19,AIFM3,AKAP13,ALOX5,AMN1,ANK3,ANKRD11,ANO5,ANXA1,ANXA3,APBA1,APBA2,ARHGAP10,ARHGAP22,ARL4D,ARMC3,ARNT2,ARSB,ATP2B2,ATRX,ATXN2,ATXN2L,AURKA,AXL,B2M,B3GAT1,BAK1,BCAS3,BCL11A,BCL2L1,BCL2L12,BDNF,BICRA,BIN2,BLNK,BLVRA,BRAT1,BTK,BZRAP1,C14orf37,C1S,C2orf49,C3,C3AR1,C4A/C4B,CACNA1A,CACNA1C,CACNA1D,CACNA1G,CAMK2A,CAMK2B,CAPG,CARD11,CAR…	452
Cell-To-Cell Signaling and Interaction, Cellular Movement, Hematological System Development and Function, Immune Cell Trafficking, Inflammatory Response	recruitment of macrophages	1.67e-12	Increased	3.228		ANXA1,C3AR1,C5AR1,Ccl2,CCL2,CCL4,CCR5,CD274,CD40,CD44,CD74,CNN2,CSF1,CSF1R,CX3CR1,CXCL10,FGR,HCK,ICAM1,IL1RN,ITGAM,ITGB2,LSP1,LYN,S100A4,SPP1,TLR2,UCP2	28
Organismal Development	abnormal morphology of head	1.68e-12				ABCC6,ABL1,ACHE,ACVR1B,ADRB2,ANK3,ARNT2,ARSB,ASPA,ATP2B2,AXL,B2M,B4GALNT1,BAK1,BDNF,BMPER,BRSK2,C1QA,C3,CACNA1A,CACNG8,CASP6,Ccl2,CDC14B,CDKN2C,CELSR2,CELSR3,CFH,CHRNA4,CHUK,CLSTN3,CP,CR1L,CSF1,CSF1R,CTSD,CTSV,CUX2,CX3CR1,CYP26B1,CYP51A1,EDNRA,EDNRB,EFNA5,EGR1,ENTPD2,EPHB3,FCER1G,FES,FGF2,FOXJ1,FST,GALNS,GLB1,GPR34,GRIN1,GRN,GSK3B,H19,HDAC4,HEXA,HEXB,ICAM1,IGF1,IGF1R,INHBA,JAG2,L1CAM,LAMP2,LDLR,L…	120
Lipid Metabolism, Small Molecule Biochemistry	metabolism of eicosanoid	1.69e-12	Increased	3.328		ALOX5,ALOX5AP,ANXA1,C5AR1,CASP1,Ccl2,CD14,CD4,CD40,CD74,CD83,CLU,COTL1,CSF1,EDNRA,EDNRB,FCER1G,FCGR1A,FCGR2A,FCGR2B,FGR,HMOX1,HPGDS,IGF1,IL16,IL18,IL1RN,LDLR,LTC4S,LYN,NCF1,NFATC2,NPC2,OLR1,PDPN,PLA2G4A,PTAFR,S1PR3,SGPL1,SOAT1,SYK,TGFB1,TLR2,TLR3,TNFRSF1A,VEGFA,VIM	47
Cell-To-Cell Signaling and Interaction	binding of leukemia cell lines	1.8e-12	Increased	2.432		CCR5,CD14,CD44,CD68,CSF1,CX3CL1,DOCK8,FAS,FERMT3,FUT7,HLA-A,ICAM1,ITGAL,ITGB2,PLAU,PLD1,PROS1,RHOH,SELPLG,SPN	20
Hematological System Development and Function, Tissue Morphology	abnormal quantity of leukocytes	1.82e-12				ABL1,ARHGDIB,B2M,Bhlhe41,CD4,CD74,CD86,CSF1R,CXCL10,EGR1,FCGR2A,FES,HMOX1,IL1RN,IL2RG,IRF1,IRF8,ITGAM,NFATC2,NFKB2,PTPRC,RHOH,SH3BP2,SYK,TAP1,VAV1	26
Cellular Development	differentiation of lymphatic system cells	2.22e-12		0.345		ACHE,AXL,BCL2L1,C3,C3AR1,C5AR1,CD44,CEBPA,CIB1,CNR2,CSF1,CSF3R,EGR1,EIF2AK2,FAS,FCER1G,FGF2,FLI1,FST,HIST1H4B,HIST1H4I,HIST1H4K,ICAM2,IL13RA1,INHBA,IRF8,LCP1,LYN,MAFB,MAP2K3,MCL1,NFKB2,RAB7B,RCOR1,SYK,TGFB1,TGFBR1,TYROBP,VEGFA	39
Cell Signaling, Small Molecule Biochemistry	synthesis of nitric oxide	2.32e-12		1.354		ABL1,ADRB2,AIF1,ALOX5,BDNF,CAMKK2,CASP1,CD14,CD40,CLU,CNR2,CSF1,CYBA,CYBB,DOK1,EDNRB,GNAI3,GSK3B,HCK,HLA-G,HMOX1,ICAM1,IFNGR1,IGF1,IL18,IL1RN,IRF1,IRF8,ITGB2,NCF1,P2RY6,PLAU,PLD2,PRKCD,PTX3,RAB7B,S1PR3,SHC1,SOCS3,SPP1,ST14,STAT1,TGFB1,TLR2,TLR6,TNFRSF1A,TNFRSF1B,TRAF3,TSPO,UCP2,VEGFA	51
Cancer, Hematological Disease, Immunological Disease, Organismal Injury and Abnormalities	plasma cell dyscrasia	2.68e-12				ABL1,ACP5,ANXA11,APBA1,ATP2B2,B2M,BDNF,BTK,CASP7,CASP8,CBX2,CCL2,CCL4,CD274,CD44,CDK1,CDKN2C,CEBPA,CHUK,CLEC4A,CSF1R,CSF3R,DOK1,EPSTI1,ERBB2IP,F10,FAM46C,FAS,FDFT1,FGF2,FYB1,GFAP,GPD1,GRIN1,HDAC4,HLA-A,HMOX1,IFIT2,IFIT3,IGF1,IL1RN,L1CAM,LCP2,MAP2K3,MMP2,NDC80,NEFH,PSIP1,PSMB8,PSMB9,PTPRC,RNF213,TIMP1,TIMP2,TNFRSF13C,TRAF3,UBXN2B,USP10,VEGFA,VIM	60
Cellular Assembly and Organization, Cellular Function and Maintenance	organization of cytoplasm	2.85e-12		1.586		A2M,ABCA1,ABCD1,ABL1,ACHE,ACKR1,ACTN1,ANK3,ANXA1,APBA1,APBB1IP,ARHGAP10,ARHGDIB,ARHGEF25,ARSB,ATF3,ATXN2,AURKA,AXL,BBS9,BCAS3,BCL11A,BDNF,BMP2K,BRSK2,Bst2,BTK,C1QA,C3,CACNA1A,CAMK1G,CAMK2A,CAMK2B,CAMKK2,CAPG,CASP4,CASP6,CAST,CCL2,CCR5,Cd24a,CD2AP,CD44,CD82,CD9,CDK1,CDK2AP2,CEBPA,CELSR2,CELSR3,CHUK,CIB1,CLU,CNN2,CNR2,CSF1,CSF1R,CTSS,CTSV,CUX2,CXCL10,DOK1,DPYSL3,EDNRA,EFNA5,EGR1,EPB41L3,EPHB3,ERBB2…	184
Cellular Development, Hematological System Development and Function, Hematopoiesis	differentiation of hematopoietic progenitor cells	3.06e-12		0.95		ABL1,APOBEC3B,ARL11,AXL,BCL2L1,BLNK,BTK,CASP8,CBFB,CD40,CD86,CEBPA,CEBPD,CIB1,CSF1,CSF1R,CSF3R,EGR1,EIF2AK2,FAS,FCGR2B,FGF2,FLI1,FST,GNA15,HERC6,HHEX,HIST1H4B,HIST1H4I,HIST1H4K,ICAM2,IGF1,IL2RG,INHBA,IRF1,IRF8,JAG2,LCN2,LCP2,LYL1,LYN,MAFB,MAP4K1,PLCG2,PLD4,PTPN6,PTPRC,PYGO1,RAB7B,RBM47,RCOR1,SYK,TGFB1,TIMP1,TNFSF13B,VEGFA,ZBTB16	57
Cancer, Organismal Injury and Abnormalities	tumorigenesis of tissue	3.18e-12		-0.422		A2M,AACS,ABCA1,ABCC3,ABCC6,ABCC8,ABCD1,ABI3,ABL1,ACAP3,ACHE,ACP5,ACTA1,ACTN1,ACVR1B,ADAM11,ADAM19,ADAP2,ADD2,ADRB2,ADRB3,AIF1,AIFM3,AIM2,AK3,AK5,AKAP13,ALOX5,AMN1,ANK3,ANKRD11,ANO5,ANXA1,ANXA11,ANXA3,APBA1,APBA2,APBB1IP,APOBEC1,APOBEC2,APOBEC3B,AQP4,ARHGAP10,ARHGAP15,ARHGAP22,ARHGAP39,ARHGDIB,ARHGEF25,ARL11,ARL14EP,ARL4D,ARMC3,ARNT2,ARPC1B,ARSB,ASB1,ASPA,ASPG,ATG10,ATP2B2,ATP2B3,ATRX,ATXN2,ATXN2L…	887
Cellular Development, Hematological System Development and Function, Hematopoiesis	differentiation of macrophages	3.26e-12	Increased	2.069		ABL1,ACHE,ALOX5,BTK,C1QC,CASP8,CCL2,CD40,CEBPA,CSF1,CSF1R,CSF2RA,CXCL10,EGR1,FES,GSK3B,IL13RA1,INHBA,IRF7,IRF8,ITGAM,RGS10,SHC1,SOCS3,TGFB1,TIMP1,TLR1,TLR2,TLR6,TSLP,TYROBP,ULK1,VEGFA	33
Hematological System Development and Function, Immune Cell Trafficking, Inflammatory Response, Tissue Development	accumulation of lymphocytes	3.76e-12		-0.703		B2M,C4A/C4B,CASP8,Ccl2,CCL2,CCL3L3,CCR5,CD1D,CD274,CD40,CD86,CLEC4A,CX3CR1,CXCL10,FAS,ICAM1,ICOSLG/LOC102723996,IL10RA,IL2RG,ITGAL,ITGB2,LCN2,NFATC2,NT5E,RIPK3,SH3BP2,SPPL2A,TGFB1,TNFAIP8L2,TNFSF4,VEGFA,VSIR	32
Hematological System Development and Function, Tissue Morphology	quantity of CD8+ T lymphocyte	3.92e-12	Increased	2.032		B2M,BATF,BCL11A,CARD11,CASP8,CD274,CD4,CD74,CXCL10,DOCK8,HCST,HLA-A,HLA-DQB1,IFNGR1,IL2RG,IRF1,ITGAM,ITGB2,LAG3,LCP2,MCL1,Mt1,NFKB2,PSMB8,PSMB9,PTPN6,PTPRC,RHOH,SHC1,TAP1,TNFRSF1A,VAV1,VAV2	33
Hematological System Development and Function, Immune Cell Trafficking, Inflammatory Response, Tissue Development	accumulation of granulocytes	4.2e-12		0.565		AGRP,ALOX5,ANXA1,BCL2A1,C5AR1,Ccl2,CCL2,Ccl7,CEBPA,CTSC,CXCL10,EGR1,FCGR2A,FCGR3A/FCGR3B,GRN,IL18,IL1RN,IRF5,ITGAM,ITGB2,LCN2,NCF1,PTX3,SELPLG,SERPING1,TIMP2,TLR3,TNFRSF1A	28
Neurological Disease	Movement Disorders	4.2e-12		0.621		A2M,ABCA1,ABCB7,ABCD1,ACHE,ADRB2,ADRB3,ANK3,ANKRD11,APBA1,APBA2,AQP4,ARHGDIB,ASPA,ATP2B2,ATP2B3,ATP6V1E1,ATXN2,B2M,B4GALNT1,BCL2L1,BDNF,BRSK2,C3,C4A/C4B,CACNA1A,CACNA1G,CAMK2A,CAMK2B,CAMKK2,CAPN3,CASP1,CASP6,CASP7,CASP8,CCKBR,CCL4,CD44,CD68,CD74,CDKN2C,CHRM4,CHRNA4,CLDN19,CLU,CNR2,CP,CRIM1,CSRP2,CTSD,CTSS,CTSV,CX3CL1,CYP26B1,CYP51A1,DPYSL3,EGR1,EGR4,EPB41L3,FABP7,FAS,FDFT1,FGF2,FLRT2,FTL,GFAP,GLB…	137
Cell Morphology	cell spreading of blood cells	5.01e-12	Increased	3.06		BTK,CAST,CD40,CD44,CNN2,FCGR2A,FERMT3,FGR,FYB1,GSK3B,HCK,ICAM1,ITGAL,ITGAM,ITGB2,LCP2,LYN,MAP4K1,MKL1,P2RY12,PDPN,PLCG2,SAMSN1,SYK	24
Cellular Development, Hematological System Development and Function, Hematopoiesis	differentiation of myeloid cells	5.14e-12	Increased	2.327		ABL1,ACHE,ALOX5,B4GALNT1,BCL2L1,BTK,C1QC,CASP8,CBFA2T3,CBFB,CCL2,CD300A,CD40,CEBPA,CEBPD,CNR2,CSF1,CSF1R,CSF2RA,CSF3R,CXCL10,EGR1,EIF2AK2,ETS2,FES,GSK3B,HHEX,HMOX1,IGF1,IGF1R,IL10RB,IL13RA1,INHBA,IRF7,IRF8,ITGAM,LYN,MAFB,PLA2G4A,RAC2,RGS10,SHC1,SOCS3,TGFB1,TIMP1,TLR1,TLR2,TLR6,TSLP,TYROBP,ULK1,VEGFA,ZBTB16	53
Organismal Injury and Abnormalities, Renal and Urological Disease	damage of kidney	5.18e-12	Increased	2.408		ALOX5,B2M,C1QA,C3,C3AR1,C4A/C4B,C5AR1,CAMK2A,Ccl2,CD44,CFH,CR1L,CSF1,FAS,FCGR1A,FCGR2A,FGF2,FGR,FUT7,HCK,ICAM1,IGF1,IL18,LCN2,MAP2K3,PLAUR,RIPK3,SREBF1,TGFB1,TLR2,TLR3	31
Cellular Development, Tissue Development	differentiation of connective tissue	5.21e-12		0.948		A2M,ABL1,ACVR1B,ADRB2,ADRB3,ALOX5,ATF3,AXL,BCL2L1,BMPER,BTK,C3,C3AR1,C5AR1,CASP8,CAST,CBFB,CCL2,CCL3L3,Ccl9,CD300LF,CD9,CEBPA,CEBPD,CHUK,CLIC1,CNR2,COL6A1,CSF1,CSF1R,DNASE2,EDNRA,EIF2AK2,FAS,FCER1G,FCGR2B,FGF18,FGF2,FLI1,GLIS3,GNA15,GPX1,GRN,GSK3B,GTPBP4,HCST,HDAC4,HMOX1,IGF1,IL18,INHBA,INPP4B,IRF1,ISG15,LCN2,LRRC8C,LYL1,LYN,MAFB,MAP2K3,MAP4K1,MKL1,NCKAP1L,NFATC2,NFKB2,NLRP3,NOD1,NR0B2,PLAC8,PLAU…	103
Cell-mediated Immune Response, Cellular Movement, Hematological System Development and Function, Immune Cell Trafficking	cell movement of T lymphocytes	5.45e-12	Increased	3.903		ACKR1,BATF,C3,Ccl2,CCL2,CCL3L3,CCL4,CCR5,CD274,CD40,CD44,CD74,CD86,CTSS,CTSV,CX3CL1,CXCL10,CXCL13,CXCL16,DOCK8,FAS,FUT7,FYB1,GCNT1,HLA-A,ICAM1,IFNGR1,IL16,ITGB2,LAG3,LCP1,LDLR,NLRP3,PLCB2,RGS1,S100A4,SELPLG,SOCS3,SPP1,STAT1,TGFB1,TIMP2,TRPM4,VAV1	44
Cellular Movement, Hematological System Development and Function, Immune Cell Trafficking	homing of mononuclear leukocytes	5.74e-12	Increased	3.516		AIF1,ANXA1,BATF,Ccl2,CCL2,CCL4,CCR5,CD40,CD44,CD74,CNR2,CX3CL1,CXCL10,CXCL13,CXCL16,FUT7,FYB1,GCNT1,GNAZ,HLA-G,IL16,INHBA,ITGAL,LCP1,LGALS3,NFKB2,PLA2G7,PLAU,PLAUR,RAC2,RAP1GAP,RGS1,S100A4,S1PR3,SELPLG,SHC1,SOCS3,SPP1,TGFB1,TLR2,TSLP,VEGFA	42
Antigen Presentation, Inflammatory Response	antigen presentation	5.87e-12	Increased	3.503	bias	BATF3,CD1D,CD40,CD68,CD74,CD83,CD86,CTSD,CTSS,CTSV,ERAP1,FCER1G,FCGR1A,FCGR2A,FCGR3A/FCGR3B,HLA-A,ICOSLG/LOC102723996,LDLR,MAP4K1,PSMB8,SYK,TAP1,TNFSF4,UBE2L6,UNC93B1	25
Cellular Movement	invasion of cells	6.4e-12	Increased	3.3		A2M,ABL1,ADRB2,ALOX5,ANK3,ANXA1,ATF1,ATF3,AURKA,AXL,BATF3,BCL2L1,BDNF,CARD10,CCKBR,CCL2,CD14,Cd24a,CD274,CD44,CD53,CD82,CD9,CDH3,CDK1,CHST10,CIB1,CLU,CSF1,CTSD,CTSH,CTSS,CTSV,CTSZ,CXCL10,CXCL17,EDNRB,EGR1,EIF2AK2,ETS2,FAS,FGF2,FST,GFRA1,GMFG,GNAI3,GRN,GSK3B,HHEX,HMOX1,HTRA4,IFIT2,IFITM3,IGF1,IGF1R,IL18,INHBA,ITGAL,ITGAM,ITGB2,L1CAM,LCN2,LCP1,LGALS3,LGMN,LYN,MAGI1,MAP4K1,MATK,MMP2,MYCN,NFATC2,NPTX…	118
Cellular Movement, Hematological System Development and Function, Immune Cell Trafficking, Inflammatory Response	cell movement of dendritic cells	6.49e-12	Increased	3.482		C3,C5AR1,Ccl2,CCL2,CCL3L3,CCL4,Ccl9,CCR5,CD40,CD44,CD74,CD86,CTSZ,CXCL10,CXCL13,CXCL17,CYBB,DOCK8,ICAM1,ICAM2,IFNGR1,IL10RA,IL16,IL18,NLRP3,PDPN,PLAU,PLCG2,PTPN6,S1PR3,SPP1,TGFB1,TIMP1,TRPM4,TSLP	35
Cellular Movement	cell movement of tumor cell lines	6.83e-12	Increased	3.2		A2M,ABL1,ACKR1,ADRB2,ANXA1,ARHGDIB,ARPC1B,ATF3,AURKA,AXL,B3GAT1,BCL2L1,C3,CACNA1D,CAMKK2,CARD10,CASP8,CCL2,Ccl2,CCL4,CCR5,Cd24a,CD40,CD44,CD82,CD9,CDH3,CHST10,CLU,CSF1,CSF1R,CTSH,CTSZ,CX3CL1,CXCL10,CXCL13,DOK1,EFNA5,EGR1,EIF2AK2,FABP7,FGF2,FUT7,GFAP,GNAI3,GPR132,GRN,GSK3B,HCK,HHEX,HMOX1,HOMER3,HVCN1,IFIT2,IFITM3,IGF1,IGF1R,JAG2,KCNN4,KMT2D,L1CAM,LCN2,LCP1,LGALS3,LGALS3BP,LTBP2,LTK,LYN,MAGI1,MAPK1…	117
Nervous System Development and Function	abnormal morphology of central nervous system	7.42e-12				ABCD1,ABL1,ACHE,ANK3,ARNT2,ASPA,ATP2B2,AXL,B2M,B4GALNT1,BAK1,BDNF,BRSK2,C1QA,C3,CACNA1A,CACNG8,CASP6,CD86,CDKN2C,CELSR2,CELSR3,CHRNA4,CHUK,CLSTN3,CP,CR1L,CTSV,CUX2,EFNA5,EPHB3,FES,FGF2,FLI1,FOXJ1,GFAP,GFRA1,GLB1,GRIN1,GRN,HEXA,HEXB,IGF1,IGF1R,L1CAM,LDLR,LIPA,MAN2B1,Mt1,MYCBP2,MYCN,NAGLU,NFATC2,NTRK2,PEA15,PKD1,PLAUR,PROS1,PTPRC,SALL1,SHANK1,SHISA2,SOAT1,SPP1,ST8SIA4,TAP1,TENM2,TGIF1,TLR2,TLR3,TME…	75
Immunological Disease	delayed hypersensitive reaction	7.64e-12	Increased	2.106		ANXA1,CASP4,Ccl2,CCL2,CCR5,CD44,CD74,CD83,CXCL10,EIF2AK2,FCER1G,FCGR2B,FUT7,GCNT1,GNA15,GPR34,ICAM1,IL18,IL4R,ITGB2,LAPTM5,LGALS3BP,NCF1,NLRP3,PSME2,PTGER4,PYCARD,SPP1,TGFB1,TNFSF4,TSLP	31
Cellular Development, Cellular Growth and Proliferation, Hematological System Development and Function	expansion of T lymphocytes	7.96e-12	Increased	2.139		B2M,C3,C5AR1,CASP8,CBX2,Cd24a,CD274,CD4,CD40,CD86,CTSD,DOK1,EGR1,FAS,ICOSLG/LOC102723996,IFNGR1,IL18,IL4R,IRF1,IRF8,LAG3,LCP1,LCP2,NFATC2,SYK,TGFB1,TGFBR1,TLR2,TLR3,TNFRSF1A,TNFRSF1B,TNFSF13B,TSLP,ZBTB16	34
Infectious Diseases, Organismal Injury and Abnormalities	septic shock	7.96e-12	Increased	2.361		ADRB2,ADRB3,ANXA1,B2M,BCL2L1,C3,C4A/C4B,CASP1,CASP4,CASP8,CCR5,CD14,FAS,FCGR1A,FCGR2A,FCGR2B,FCGR3A/FCGR3B,HCK,ICAM1,IFNGR1,IL18,IL1RN,ITGAL,ITGAM,LY96,NLRP3,PYCARD,S1PR3,STAT1,TGFB1,TLR2,TNFRSF1A,TNFRSF1B,Trim30a/Trim30d	34
Cell-To-Cell Signaling and Interaction, Hematological System Development and Function, Immune Cell Trafficking	adhesion of mononuclear leukocytes	8.07e-12	Increased	2.601		ANXA1,BTK,CCL2,CCL4,CD44,CD48,CX3CL1,FAS,FERMT3,FUT7,FYB1,ICAM1,ICAM2,ICOSLG/LOC102723996,IFNGR1,ITGAL,ITGAM,ITGB2,LCP1,LCP2,MAP4K1,MYO1G,PLAU,PLAUR,PTPN6,RAP1GAP,RGS1,SELPLG,SIPA1,SPN,SPP1,TGFB1,VAV1	33
Cellular Movement, Hematological System Development and Function, Immune Cell Trafficking, Inflammatory Response	migration of neutrophils	8.16e-12	Increased	2.564		ACKR1,ANXA1,Ccl2,CCL3L3,CD44,CNN2,CYBB,F10,FAS,FGR,GCNT1,HCK,ICAM1,IL18,ITGAL,ITGAM,ITGB2,LSP1,MKL1,NLRP3,PLAU,PLCB2,PTPN6,SELPLG,SPP1,TGFB1,TNFRSF1A,VAV1	28
Lipid Metabolism, Molecular Transport, Small Molecule Biochemistry	concentration of lipid	8.34e-12		-0.234		ABCA1,ABCC3,ABCC8,ABCD1,ACAT2,ADRB2,ADRB3,ALOX5,ALOX5AP,APOBEC1,ATF3,ATXN2,B4GALNT1,BCL2L1,BDNF,C1QA,C3,CASP1,CASP8,CCL2,Ccl2,CD14,CD4,CDKN2C,CEBPA,CFH,CHST10,CIDEA,CLU,CR1L,CSF1,CTSD,CTSS,CX3CL1,CYBB,CYP26B1,DAGLA,DHCR24,EFNA5,EGR1,FAS,FCER1G,FCGR2B,FDFT1,FES,GBP5,GLB1,GNAI3,GPX1,HEXB,HMOX1,HPGDS,ICAM1,IFNGR1,IGF1,IL18,IL1RN,IL4R,INHBA,KMT2D,LCN2,LDLR,LGALS3,LIPA,LSR,LTC4S,MLXIPL,NAAA,NAGLU,NEU3…	110
Cardiovascular System Development and Function, Organismal Development, Visual System Development and Function	neovascularization of eye	8.34e-12		0.991		AXL,C3,C3AR1,C5AR1,Ccl2,CX3CR1,FGF2,ICAM1,IGF1,IGF1R,IL18,INHBA,ITGB2,LGALS3,MMP2,PDGFC,PLA2G4A,PLAU,PLAUR,PLD1,S100A4,S1PR3,SOCS3,TIMP1,TIMP2,TLR3,VEGFA	27
Cellular Development	maturation of cells	8.68e-12	Increased	2.061		ABL1,ACHE,BCL2L1,BDNF,BLNK,BTK,CAMK2A,CAMK2B,CARD11,CBFB,CD4,CD40,CD44,CD83,CD86,CDK1,CEBPA,CHUK,CLU,CSF1,CSF1R,CYP51A1,EGR1,FAS,FCGR2B,FGF2,GFRA1,HLA-DRA,HMOX1,ICAM1,ICOSLG/LOC102723996,IGF1,IL18,INHBA,IRF1,IRF8,ITGAM,ITGB2,LCN2,LCP1,LYN,NFKB2,PARP14,PLAU,PLCG2,PTPN6,PTPRC,RHOH,RNF112,SEZ6L2,SHANK1,SHC1,Slfn2,STAT1,TFCP2L1,TGFB1,TGFBR1,TLR2,TLR3,TLR7,TNFRSF13C,TNFRSF1A,TNFRSF1B,TNFSF13B,TRPS1,TS…	71
Cancer, Organismal Injury and Abnormalities	neoplasia of cells	1.07e-11		0.559		ABCA1,ABCC3,ABCC6,ABCD1,ABI3,ABL1,ACHE,ACVR1B,ADAM19,ADD2,AIF1,AK5,AKAP13,ANK3,ANKRD11,ANXA1,APBA2,APBB1IP,APOBEC2,APOBEC3B,ARHGAP39,ARHGEF25,ARMC3,ARSB,ATF3,ATRX,ATXN2,ATXN2L,AURKA,AXL,B4GALNT1,BAK1,BBS9,BCL11A,BCL2L1,BCL2L12,BCL9,BIN2,BLVRA,BRAT1,BZRAP1,C16orf54,C17orf64,C3,CACNA1A,CACNA1C,CACNA1D,CAMK2B,CAMKK2,CAPN5,CARD11,CASP1,CASP8,CAST,CBFA2T3,CBFB,CCL2,CCR5,CD14,CD1D,CD274,CD40,CD44,CD74,…	382
Cancer, Gastrointestinal Disease, Organismal Injury and Abnormalities	digestive system cancer	1.11e-11		-1.71		A2M,AACS,ABCA1,ABCC3,ABCC6,ABCC8,ABCD1,ABI3,ABL1,ACAP3,ACHE,ACTA1,ACTN1,ACVR1B,ADAM11,ADAM19,ADD2,AIF1,AIFM3,AIM2,AK3,AK5,AKAP13,ALOX5,AMN1,ANK3,ANKRD11,ANO5,ANXA1,ANXA11,ANXA3,APBA1,APBA2,APBB1IP,APOBEC1,APOBEC2,AQP4,ARHGAP10,ARHGAP15,ARHGAP22,ARHGAP39,ARHGEF25,ARL11,ARL14EP,ARL4D,ARMC3,ARNT2,ARPC1B,ARSB,ASB1,ASPG,ATF3,ATG10,ATP2B2,ATP2B3,ATRX,ATXN2,ATXN2L,AURKA,AXL,B2M,B3GAT1,B4GALNT1,BAK1,BATF…	795
Cell-To-Cell Signaling and Interaction, Hematological System Development and Function, Immune Cell Trafficking	adhesion of lymphocytes	1.16e-11	Increased	2.135		ANXA1,BTK,CCL2,CCL4,CD44,CD48,CX3CL1,FAS,FERMT3,FUT7,FYB1,ICAM1,ICAM2,ICOSLG/LOC102723996,IFNGR1,ITGAL,ITGB2,LCP2,MAP4K1,MYO1G,PLAU,PTPN6,RAP1GAP,RGS1,SELPLG,SIPA1,SPN,SPP1,TGFB1	29
Behavior	behavior	1.18e-11		0.814		ABCD1,ACHE,ADAM11,ADD2,ADRB2,ADRB3,AGRP,APBA1,APBA2,AQP4,ATP2B2,B2M,B3GAT1,B4GALNT1,BAK1,BDNF,C1QA,C3,CACNA1A,CACNA1C,CACNA1G,CAMK2A,CAMK2B,CAMKK2,CASP1,CASP6,CCKBR,Ccl2,CCL3L3,CCR5,CEBPA,CEBPD,CHRM4,CHRNA4,CHST10,CHUK,CLDN19,CNR2,CREBRF,CTNS,CTSV,CX3CR1,CYBB,CYP7B1,DGKI,DHRS4,EFNA5,EGR1,EIF2AK2,EPHB3,FABP7,FCGR2B,FGF2,GALNS,GFRA1,GNG7,GPR26,GRIN1,GRM2,GRN,GSK3B,HDAC4,HEXA,HEXB,HMOX1,ICOSLG/LOC10…	129
Cell-To-Cell Signaling and Interaction, Hematological System Development and Function, Immune Cell Trafficking, Inflammatory Response	binding of neutrophils	1.24e-11		1.884		C3,CNR2,CXCL10,FCGR2A,FCGR3A/FCGR3B,FERMT3,FGR,FUT7,HCK,HDAC4,ICAM1,ITGAM,ITGB2,LSP1,LYN,PTPN6,SELPLG	17
Infectious Diseases	protozoan infection	1.24e-11		-1.364		ACKR1,BATF3,C3,C4A/C4B,CCR5,CD40,CHRM4,FCGR2A,GBP2,ICAM1,Ifi47,IFNGR1,IRF8,Irgm1,NLRP3,NT5E,PLA2G4A,TLR2,TLR3,TLR7,TNFRSF1B,TNFSF4,UNC93B1	23
Cellular Development, Cellular Growth and Proliferation, Hematological System Development and Function, Hematopoiesis	proliferation of hematopoietic cells	1.24e-11		0.049		ABL1,ACHE,BCL11A,BCL2L1,BLNK,BTK,CBFB,CCL2,CCL3L3,CCL4,CD22,CD40,CEBPA,CSF1,CSF1R,CSF3R,CXCL10,DOK1,EGR1,EIF2AK2,ETS2,FAS,FGF2,FLI1,FYB1,IL2RG,IL4R,INHBA,IRF8,JAG2,LCP2,LGALS3,MAFB,PTPN6,PTPRC,RAC2,RASGRP3,SOCS3,SPP1,STAT1,SYK,TACC3,TGFB1,TNFRSF1A,TNFRSF1B,TSLP,VEGFA,ZBTB16	48
Cell Death and Survival	cytolysis of blood cells	1.26e-11		1.744		ADD2,BAK1,BATF3,CD1D,Cd24a,CD4,CD44,CD48,CEBPG,FCER1G,FCGR2A,HCST,HLA-A,HLA-G,IL18,IL2RG,ITGAL,ITGB2,KCNN4,LCP2,PLCG2,PSME2,PTPRC,STAT1,SUSD4,TAP1,TYROBP,VAV1	28
Cellular Development, Cellular Growth and Proliferation, Hematological System Development and Function, Hematopoiesis, Lymphoid Tissue Structure and Development, Tissue Development	development of antigen presenting cells	1.31e-11		0.954		ACHE,BATF3,CAST,CBFA2T3,CBFB,CCL2,CD9,CEBPA,CSF1,CSF1R,EGR1,GSK3B,HMOX1,IFNGR1,IL1RN,IRF8,LDLR,LYN,MAFB,NFKB2,PLCG2,SOAT1,STAT1,TGFB1,TNFRSF1A,USP18,VEGFA	27
Cancer, Gastrointestinal Disease, Organismal Injury and Abnormalities	digestive organ tumor	1.37e-11		-0.754		A2M,AACS,ABCA1,ABCC3,ABCC6,ABCC8,ABCD1,ABI3,ABL1,ACAP3,ACHE,ACTA1,ACTN1,ACVR1B,ADAM11,ADAM19,ADD2,AIF1,AIFM3,AIM2,AK3,AK5,AKAP13,ALOX5,AMN1,ANK3,ANKRD11,ANO5,ANXA1,ANXA11,ANXA3,APBA1,APBA2,APBB1IP,APOBEC1,APOBEC2,AQP4,ARHGAP10,ARHGAP15,ARHGAP22,ARHGAP39,ARHGEF25,ARL11,ARL14EP,ARL4D,ARMC3,ARNT2,ARPC1B,ARSB,ASB1,ASPG,ATF3,ATG10,ATP2B2,ATP2B3,ATRX,ATXN2,ATXN2L,AURKA,AXL,B2M,B3GAT1,B4GALNT1,BAK1,BATF…	800
Cell-To-Cell Signaling and Interaction	adhesion of tumor cell lines	1.37e-11		1.341		ANXA1,CASP8,Ccl2,CCL2,CCL4,Cd24a,CD274,CD4,CD44,CD82,CD9,CDH3,CTSZ,CX3CL1,CXCL10,CYBB,EGR1,F10,FERMT3,FES,FUT7,FYB1,GFAP,HLX,ICAM1,IGF1,IGF1R,ITGAL,ITGAM,ITGB2,L1CAM,LCP2,LGALS3,MAGI1,MMP2,NEU3,PARVG,PDLIM2,PLAU,PLAUR,PLD1,PLD2,PTPN6,RAP1GAP,SELPLG,SIPA1,SPN,SPP1,STAT1,TGFB1,TLR2,VEGFA	52
Cell Death and Survival, Gastrointestinal Disease, Hepatic System Disease, Organismal Injury and Abnormalities	necrosis of liver	1.42e-11		1.128		A2M,ABL1,BAK1,BCL2L1,C3,CASP7,CASP8,CD14,CD274,CD40,CFH,CHUK,CXCL10,FAS,GSK3B,HMOX1,IFNGR1,IGF1,IL1RN,INHBA,IRF1,IRF5,IRF8,ITGB2,LAMP2,LDLR,LGALS3,MCL1,Mt1,MYCN,NCF1,NR0B2,PROS1,PTPRC,RIPK3,SHC1,SOCS3,STAT1,TGFB1,TIMP1,TLR7,TNFRSF1A,TNFRSF1B,TYROBP,USP2	45
Cancer, Hematological Disease, Immunological Disease, Organismal Injury and Abnormalities	multiple myeloma	1.51e-11				ACP5,B2M,BDNF,CCL2,CCL4,CD274,CD44,CDKN2C,CEBPA,CLEC4A,CSF3R,EPSTI1,ERBB2IP,F10,FAM46C,FAS,FDFT1,FGF2,GPD1,GRIN1,HLA-A,IFIT2,IFIT3,IGF1,IL1RN,LCP2,MAP2K3,MMP2,NDC80,NEFH,PSMB8,PSMB9,PTPRC,RNF213,TIMP1,TIMP2,TNFRSF13C,UBXN2B,USP10,VEGFA,VIM	41
Cellular Development, Cellular Growth and Proliferation, Hematological System Development and Function, Hematopoiesis, Lymphoid Tissue Structure and Development, Tissue Development	development of phagocytes	1.55e-11		1.475		ACHE,BATF3,CAST,CBFA2T3,CBFB,CCL2,CD9,CEBPA,CSF1,CSF1R,CSF3R,EGR1,GSK3B,HMOX1,IFNGR1,IL1RN,INHBA,IRF8,LDLR,LYN,MAFB,NFKB2,PLCG2,SOAT1,STAT1,TGFB1,TLR7,TNFRSF1A,USP18,VEGFA	30
Lymphoid Tissue Structure and Development	morphology of lymph follicle	1.63e-11				ABL1,AKAP13,ARHGDIB,BTK,C3,C4A/C4B,CD37,CD40,CD86,CTSD,FUT7,HCK,HLA-DQB1,ICOSLG/LOC102723996,IL2RG,LGALS9B,MFNG,NFATC2,NFKB2,PRKCD,PTPRC,RGS1,TCIRG1,TGFB1,TNFRSF13C,TNFRSF1A,TNFRSF1B	27
Cell Death and Survival	cell death of leukemia cell lines	1.68e-11		0.467		ABL1,B2M,BAK1,BCL2A1,BCL2L1,C5AR1,CASP8,CCR5,CD4,CD44,CEBPA,CEBPD,CSF2RA,CTSD,FAS,FCGR1A,FGR,GSK3B,HCK,HCST,HLA-G,HMOX1,HSPB1,IGF1,INHBA,ITGAM,LGALS3,LGALS3BP,LYN,MAP4K1,MCL1,MEFV,MSN,NLRP3,PBX3,PDGFC,PLA2G7,PRKCD,PSIP1,PTPRC,PYCARD,RIPK3,S1PR3,SHC1,SOCS3,SPN,TGFB1,TLR2,TNFRSF1A,TNFSF13B,TSLP,UBA7,USP18,VAV1,ZBTB16	55
Cell Signaling, Post-Translational Modification	tyrosine phosphorylation of protein	1.75e-11	Increased	2.685		ABL1,CCL4,CD22,CD4,CD40,CD44,CD48,CD72,CD9,CHST15,CR1L,CSF1,CSF1R,CX3CL1,ELF1,FAS,FCER1G,FCGR1A,FCGR2A,FCGR2B,FGF2,HCK,IGF1,IGF1R,ITGAM,ITGB2,LYN,NFAM1,PRKCD,PTPN6,PTPRC,SAMSN1,SPN,SPP1,SYK,TGFB1,TYROBP,VEGFA	38
Cellular Movement, Hematological System Development and Function, Immune Cell Trafficking, Inflammatory Response	chemotaxis of macrophages	2.03e-11	Increased	2.779		C3AR1,C5AR1,Ccl2,CCL2,CCL3L3,CCL4,CCR5,CD74,CHUK,CSF1,CSF1R,CX3CL1,CX3CR1,CXCL10,CYBB,EDNRB,GNAI3,HCK,ICAM1,IL4R,LDLR,LGALS3,PLAU,S100A4,SPP1,TGFB1,TLR2	27
Free Radical Scavenging	generation of reactive oxygen species	2.26e-11	Increased	2.499		ABCA1,BCL2L1,C3AR1,CD40,CFH,CLIC1,CYBA,CYBB,DHCR24,ERBB2IP,FAS,FCGR2A,FGR,GPX1,HCK,HMOX1,HSPB1,IGF1,IL18,ITGAM,LGALS3,LYN,MAP2K3,NCF1,NCF4,OLR1,PLAU,PLAUR,PRKCD,RAC2,SOCS3,SREBF1,SREBF2,SYK,TGFB1,TLR2,TLR3,TLR7,TNFAIP8L2,UCP2,VAV2	41
Cellular Development, Cellular Growth and Proliferation, Embryonic Development, Lymphoid Tissue Structure and Development, Organ Development, Organismal Development, Tissue Development	development of lymphatic system cells	2.28e-11		0.879		ACHE,AXL,BATF3,BTK,C3,CBFB,CD40,CD44,CD86,CD9,CEBPA,CHUK,CSF1,CSF3R,DOCK8,EGR1,EIF2AK2,FGF2,FST,IGF1,IL1RN,IL2RG,INHBA,ITGAL,LCP2,LGMN,MCL1,MKL1,PTPN6,TNFRSF13C,TNFRSF1A,TSLP,ZBTB16	33
Cellular Development, Hematological System Development and Function, Hematopoiesis	arrest in differentiation of leukocytes	2.31e-11				BLNK,BTK,CASP8,CBFA2T3,CBFB,CBX2,CD1D,CD74,CD83,IL2RG,IRF8,LYL1,LYN,NFKB2,PLCG2,PRKCD,PTPRC,RHOH,SPPL2A,SYK,TNFRSF13C,TNFSF13B	22
Cellular Movement	extravasation of cells	2.31e-11	Increased	3.347	bias	AXL,BMPER,Ccl2,CCL2,CCL3L3,CCL4,CCR5,CD44,CD63,CSF1,FUT7,ICAM1,ICAM2,ITGAL,ITGAM,ITGB2,LDLR,LSP1,PTAFR,RAP1GAP,TLR2,VEGFA	22
Cell Death and Survival, Cellular Compromise	cytotoxicity of natural killer cells	2.61e-11	Increased	2.425		CARD11,CCL2,CD300A,CD44,CD48,CX3CL1,DOCK8,FAS,FCGR1A,FCGR2A,FCGR3A/FCGR3B,FERMT3,IGF1,IL18,ITGAL,ITGB2,LDLR,LGALS3,PLCG2,PTPN6,SPN,STAT1,SYK,TGFB1,TYROBP,VAV1	26
Cancer, Organismal Injury and Abnormalities	benign neoplasia	2.67e-11		-0.105		ABL1,ACHE,ACKR1,ACP5,ACVR1B,ADRB2,ADRB3,ANXA1,ANXA3,APOBEC1,ARL4D,ATP2B3,ATRX,AURKA,AXL,BAK1,BCL2L1,BDNF,C3,C4A/C4B,CACNA1A,CACNA1D,CAMK2B,CARD11,CASC5,CCL4,CCR5,CD44,CDH3,CDK1,CDKN2C,CEBPD,CEBPG,CFH,CHUK,CLU,CNNM2,COL16A1,COL6A1,CP,CSF1,CSF1R,CTSC,CX3CL1,CYBA,DMWD,DNMT3A,DOK1,EDNRA,EDNRB,EGR1,EPB41L3,EPHB3,ERBB2IP,FAM46C,FAS,FCGR3A/FCGR3B,FES,FGF18,FGF2,FLRT2,GINS1,GNB4,GSK3B,H19,HLA-A,HMOX1,ICA…	135
Cell Death and Survival	apoptosis of leukemia cell lines	2.71e-11		0.433		ABL1,B2M,BAK1,BCL2A1,BCL2L1,C5AR1,CASP8,CCR5,CD4,CD44,CEBPA,CEBPD,CSF2RA,CTSD,FAS,FCGR1A,FGR,GSK3B,HCK,HLA-G,HMOX1,HSPB1,IGF1,INHBA,ITGAM,LGALS3,LGALS3BP,LYN,MAP4K1,MCL1,PBX3,PDGFC,PLA2G7,PRKCD,PSIP1,PTPRC,PYCARD,RIPK3,SHC1,SOCS3,SPN,TGFB1,TLR2,TNFRSF1A,TNFSF13B,TSLP,UBA7,USP18,VAV1,ZBTB16	50
Organismal Injury and Abnormalities	damage of genitourinary system	2.78e-11	Increased	2.539		ALOX5,B2M,C1QA,C3,C3AR1,C4A/C4B,C5AR1,CAMK2A,Ccl2,CD44,CFH,CR1L,CSF1,FAS,FCGR1A,FCGR2A,FGF2,FGR,FUT7,GSK3B,HCK,ICAM1,IGF1,IL18,LCN2,MAP2K3,PLAUR,RIPK3,SREBF1,TGFB1,TLR2,TLR3	32
Cellular Movement, Hematological System Development and Function, Immune Cell Trafficking	cellular infiltration by mononuclear leukocytes	3.05e-11		1.656		ACKR1,C3,CBFB,Ccl2,CCL2,CCL3L3,CCL4,CCR5,CD40,CD44,CD86,CDH3,CXCL10,CXCL16,FAS,HCK,HLA-A,HMOX1,IFNGR1,IL16,IL18,LAG3,LDLR,NFATC2,NFKB2,NLRP3,PRKCD,SELPLG,STAT1,TCIRG1,TGFB1,TGFBR1,TIMP1,TNFAIP8L2,TNFRSF1A,TNFSF4,UCP2	37
Cellular Function and Maintenance, Molecular Transport	influx of inorganic cation	3.09e-11		0.5		A2M,ADRB2,BDNF,BTK,C4A/C4B,CACNA1C,CACNA1D,CCL2,CCL3L3,CCL4,CCR5,CD22,CD300A,CD40,CD72,CRACR2B,CX3CL1,CXCL13,CYBB,FAS,FCGR2A,FCGR3A/FCGR3B,FGF2,FXYD1,GRIN1,IL18,KCNJ5,KCNN4,LYN,MAPK11,PKD1,PLCG2,RELN,S1PR3,SLC9A5,TGFB1,TRPM4,VAV1,VEGFA	39
Cell Morphology	abnormal morphology of lymphocytes	3.25e-11				A2M,B2M,BAK1,BCL11A,BLNK,CARD11,CCR5,CD22,CD274,CD4,CDKN2C,EBAG9,FCER1G,FCGR2B,HLA-DQB1,HLA-G,IFNGR1,IL18,IL1RN,IL2RG,IRF1,IRF8,LCP2,LGALS3,LYN,MCL1,MFNG,NFKB2,PSMB9,PTPRC,RHOH,SASH3,SLA,SYK,VAV1	35
Lipid Metabolism, Molecular Transport, Small Molecule Biochemistry	release of eicosanoid	3.35e-11	Increased	2.105		ALOX5AP,BTK,C3,CCL2,CD4,CD40,CHRM4,CNR2,CX3CL1,DOK1,FAS,FCER1G,FCGR2A,FCGR2B,FGR,GNAI3,HCK,IGF1R,IL16,IL1RN,LYN,PLA2G4A,PLD1,PRKCD,PTAFR,SLA,SYK,TNFRSF1A,TRPM4,VEGFA,VIM	31
Neurological Disease	dyskinesia	3.55e-11		1.217		A2M,ABCD1,ACHE,ADRB2,ADRB3,ANKRD11,AQP4,ATP2B2,B2M,B4GALNT1,BCL2L1,BDNF,C3,C4A/C4B,CACNA1A,CAMK2A,CAMK2B,CAMKK2,CASP1,CASP6,CASP7,CASP8,CCKBR,CCL4,CD44,CD68,CHRM4,CHRNA4,CLU,CNR2,CP,CRIM1,CSRP2,CTSS,CX3CL1,CYP26B1,CYP51A1,DPYSL3,EGR1,EGR4,FABP7,FDFT1,FGF2,FLRT2,GFAP,GNG7,GPD1,GRIN1,GYPC,HMOX1,IGF1,ITGAM,KCNC3,KCNQ2,LAMP2,LDLR,MYH7B,NGEF,NGLY1,NPTX2,NTRK2,NTRK3,PCDH7,PCTP,PDE10A,PDLIM1,PLOD2,PSMB8…	87
Cell Death and Survival	cell death of hematopoietic cells	3.58e-11	Increased	2.17		ABL1,BAK1,BCL11A,BCL2A1,BCL2L1,BTK,CASP1,CASP4,CASP7,CASP8,CCL3L3,CCL4,Cd24a,CD44,CHUK,CSF2RA,DNASE2,EBAG9,EGR1,EIF2AK2,ETS2,FAS,FCGR2B,FLI1,IGF1,IL18,IRF8,LCN2,LGALS3,LYL1,MCL1,MGMT,Mt1,PLCG2,PTPRC,RIPK3,SPP1,ST14,TGFB1,TNFRSF1A,TNFRSF1B,TRAF3,TSLP,VEGFA	44
Cancer, Organismal Injury and Abnormalities	connective or soft tissue tumor	3.62e-11		0.613		ABCA1,ABCC6,ABL1,ACHE,ACP5,ADRB2,ADRB3,AKAP13,ALOX5AP,ANK3,ARL4D,ARMC3,ATRX,BCL2L1,BTK,C17orf64,C1S,CACNA1A,CAPN5,CASP1,CASP7,CASP8,CCKBR,Ccl2,CD22,CD40,CD44,CDKN2C,CEBPA,CFH,CLU,CNDP1,COL16A1,COL6A1,CSF1,CSF1R,CSF3R,CTSC,CTSD,CTSS,CX3CR1,CXCL16,CYBA,DHRS4,DLEC1,DNAH17,DOK1,EDNRB,EGR1,ERAP1,FAM131B,FAS,FCGR3A/FCGR3B,FDFT1,FGF2,FLI1,GBP7,GFRA1,GPR20,GPX1,GSK3B,H19,HEXB,HLA-DRB5,HLX,ICAM1,IFIT3,IFN…	180
Lymphoid Tissue Structure and Development, Organ Morphology, Organismal Development	abnormal morphology of enlarged spleen	3.79e-11				ABCA1,ADD2,AXL,BAK1,BLNK,Bst2,CASP8,CBFA2T3,CD40,CDKN2C,CEBPA,DNASE2,DOK1,FAS,FCGR2B,FLI1,HMOX1,IL2RG,IRF8,ITGB2,KCNN4,LAG3,LCP2,LGMN,LIPA,LYN,Mt1,NFATC2,PRKCD,PTPRC,RAPGEF6,RIPK3,SIPA1,TNFAIP8L2,TNFSF13B	35
Infectious Diseases	infection by Herpesviridae	3.99e-11		-1.54		ANXA1,C3,C4A/C4B,CCL2,CCL3L3,CCL4,CD40,CH25H,CXCL10,F10,FCGR1A,FCGR2A,FCGR2B,FCGR3A/FCGR3B,IFNGR1,IL18,IL1RN,IRF1,PLCG2,STAT1,TLR2,TLR3,TRAF3,UNC93B1	24
Cell-To-Cell Signaling and Interaction, Cellular Function and Maintenance, Inflammatory Response	phagocytosis of tumor cell lines	4.04e-11	Increased	2.308		ANXA1,AXL,BTK,CD44,ERAP1,ETS2,FCGR1A,FCGR2A,FCGR2B,FCN1,HCK,HMOX1,ITGAM,LYN,PLD1,PLD2,PRKCD,PROS1,PTPN6,PTX3,TGFB1,VIM	22
Cellular Compromise	respiratory burst	4.04e-11		1.353		C3,CCL2,CD14,Cd24a,CYBA,CYBB,FCER1G,FGR,HCK,ICAM1,IL18,IRF8,ITGAL,ITGAM,ITGB2,LYN,NCF1,PTPRC,SYK,TGFB1,TNFAIP8L2,TYROBP	22
Lipid Metabolism, Small Molecule Biochemistry	synthesis of fatty acid	4.11e-11	Increased	3.237		ABCA1,ALOX5,ALOX5AP,ANXA1,C5AR1,CASP1,Ccl2,CD14,CD4,CD40,CD74,CD83,CLU,COTL1,CSF1,EDNRA,EDNRB,EGR1,FCER1G,FCGR1A,FCGR2A,FCGR2B,FGR,HACD4,HMOX1,HPGDS,IGF1,IL16,IL18,IL1RN,LDLR,LTC4S,LYN,MLXIPL,NCF1,NFATC2,NPC2,OLR1,PLA2G4A,PTAFR,S1PR3,SGPL1,SLC27A4,SOAT1,SOCS3,SREBF1,SYK,TGFB1,TLR2,TLR3,TNFRSF1A,VEGFA,VIM	53
Cell Morphology	cell spreading of leukocytes	4.18e-11	Increased	2.806		BTK,CD40,CD44,CNN2,FERMT3,FGR,FYB1,HCK,ICAM1,ITGAL,ITGAM,ITGB2,LCP2,LYN,MAP4K1,MKL1,PDPN,PLCG2,SAMSN1,SYK	20
Cardiovascular System Development and Function, Organismal Development, Visual System Development and Function	vascularization of eye	4.31e-11		0.988		AXL,C3,C3AR1,C5AR1,Ccl2,CCR5,CX3CR1,FGF2,ICAM1,IGF1,IGF1R,IL18,INHBA,ITGB2,LGALS3,MMP2,PDGFC,PLA2G4A,PLAU,PLAUR,PLD1,S100A4,S1PR3,SOCS3,TIMP1,TIMP2,TLR3,VEGFA	28
Cancer, Organismal Injury and Abnormalities	metastasis	4.86e-11		1.933		ABCC3,ABL1,ACHE,ACP5,ANK3,ANXA1,ATF3,AXL,B2M,BCL2L1,BTK,C5AR1,CAPG,CASP1,CASP8,CCL2,Ccl2,CD274,CD40,CD44,CD48,CD82,CD86,CD9,CDKN2C,CEBPD,CLU,CSF1,CSF1R,CSF3R,CTSH,CYBB,CYP51A1,DNMT3A,EDNRB,EPB41L3,FAS,FCGR2A,FCGR3A/FCGR3B,FDFT1,FGF2,FGR,FLRT2,FST,FTL,FUT7,GPR34,HCST,HDAC4,HLX,HMOX1,ICAM1,ICOSLG/LOC102723996,IFI30,IFITM3,IFNGR1,IGF1,IGF1R,IL18,IL1RN,IL2RG,IL4R,INHBA,IRF1,IRF7,ITGAL,L1CAM,LCN2,LGAL…	110
Lipid Metabolism, Small Molecule Biochemistry	fatty acid metabolism	5.15e-11	Increased	4.036		AACS,ABCA1,ABCC3,ABCC6,ABCD1,ALOX5,ALOX5AP,ANXA1,B4GALNT1,BAK1,BCL2L1,BDNF,C5AR1,CASP1,CASP8,Ccl2,CCL2,CD14,CD4,CD40,CD74,CD82,CD83,CD9,CLU,COTL1,CSF1,CTSS,EDNRA,EDNRB,EGR1,FABP7,FAS,FCER1G,FCGR1A,FCGR2A,FCGR2B,FGF2,FGR,GNAI3,HACD4,HMOX1,HPGDS,IGF1,IL16,IL18,IL1RN,KCNN4,LDLR,LIPA,LTC4S,LYN,MLXIPL,MSN,NCF1,NFATC2,NPC2,NTRK2,OLR1,PCTP,PDPN,PLA2G4A,PLD1,PLD2,PRKCD,PTAFR,PTGR1,RELN,S1PR3,SGPL1,SLC13A…	85
Cell Death and Survival	apoptosis of hematopoietic cells	5.6e-11	Increased	2.377		ABL1,BAK1,BCL11A,BCL2A1,BCL2L1,BTK,CASP1,CASP4,CASP7,CASP8,CCL3L3,CCL4,Cd24a,CD44,CHUK,CSF2RA,DNASE2,EBAG9,EGR1,EIF2AK2,ETS2,FAS,FCGR2B,FLI1,IGF1,IL18,IRF8,LCN2,LYL1,Mt1,PLCG2,PTPRC,RIPK3,SPP1,ST14,TGFB1,TNFRSF1A,TNFRSF1B,TRAF3,TSLP,VEGFA	41
Free Radical Scavenging	production of reactive oxygen species	5.77e-11	Increased	2.725		ABCA1,ABL1,AHSP,ALOX5,ANXA1,ARHGDIB,BAK1,BCL2L1,C3,C5AR1,CASP8,CCL4,CCR5,CD14,CD40,CD44,CSF1,CX3CL1,CYBA,CYBB,FAS,FCGR2A,FCGR3A/FCGR3B,FGF2,FGR,FTL,GPX1,GRN,HCK,HMOX1,HVCN1,ICAM1,IGF1,IL18,ITGAM,ITGB2,LCP2,LIPA,LYN,NCF1,NOD1,PLA2G4A,PLCG2,PRKCD,PTPN6,RAC2,RIPK3,SELPLG,SHC1,SPP1,SYK,TGFB1,TLR2,TRAF3,Trim30a/Trim30d,TYROBP,UCP2,UNC13D,VAV1	59
Cell Death and Survival	cell death of lymphoma cell lines	5.87e-11		0.981		ABL1,BCL2A1,BCL2L1,BLNK,BTK,CASP4,CASP8,CCR5,CD4,CD40,CD44,CD48,CNN2,EGR1,EIF2AK2,FAS,FCGR2B,FGF2,GPR65,GPX1,HSPB1,IRF8,LGALS3,LSP1,LYN,MAP4K1,MCL1,MSN,NFKB2,PLCG2,PTPN6,PTPRC,RAP1GAP,RIPK3,STAT1,TGFB1,TMEM173,TNFRSF1A,TNFSF13B,TRAF3	40
Cellular Development, Hematopoiesis, Tissue Development	differentiation of bone marrow cells	5.97e-11		0.006		ACHE,AXL,BCL2L1,C3,C3AR1,C5AR1,CD44,CEBPA,CIB1,CNR2,CSF1,CSF3R,EIF2AK2,FAS,FCER1G,FGF2,FLI1,FST,HIST1H4B,HIST1H4I,HIST1H4K,ICAM2,IL13RA1,INHBA,IRF8,LYN,MAFB,MAP2K3,MCL1,RAB7B,RCOR1,TGFB1,TGFBR1,TYROBP,VEGFA	35
Cellular Function and Maintenance	internalization of tumor cell lines	6.06e-11	Increased	2.458		ANXA1,AXL,BTK,CD44,ERAP1,ETS2,FCGR1A,FCGR2A,FCGR2B,FCN1,HCK,HMOX1,ITGAL,ITGAM,LYN,PLD1,PLD2,PRKCD,PROS1,PTPN6,PTX3,TGFB1,VIM	23
Neurological Disease	neurological signs	6.13e-11		0.107		A2M,ABCD1,ACHE,ADRB2,ADRB3,ANKRD11,AQP4,ATP2B2,B2M,B4GALNT1,BCL2L1,BDNF,C3,C4A/C4B,CACNA1A,CAMK2A,CAMK2B,CAMKK2,CASP1,CASP6,CASP7,CASP8,CCKBR,CCL4,CD44,CD68,CHRM4,CHRNA4,CLU,CNR2,CP,CRIM1,CSF1,CSRP2,CTSS,CX3CL1,CYP26B1,CYP51A1,DPYSL3,EGR1,EGR4,FABP7,FDFT1,FGF2,FLRT2,GFAP,GNG7,GPD1,GRIN1,GYPC,HMOX1,IGF1,ITGAM,KCNC3,KCNQ2,LAMP2,LDLR,MYH7B,NGEF,NGLY1,NPTX2,NTRK2,NTRK3,PCDH7,PCTP,PDE10A,PDLIM1,PLOD2,…	90
Cardiovascular System Development and Function	neovascularization	6.59e-11		1.506		AXL,C3,C3AR1,C5AR1,Ccl2,CD40,CD44,CSF1,CX3CR1,FGF2,ICAM1,IGF1,IGF1R,IL18,IL1RN,INHBA,ITGB2,LGALS3,MMP2,PDGFC,PLA2G4A,PLAU,PLAUR,PLD1,S100A4,S1PR3,SDC4,SOCS3,SPP1,TGFB1,TIMP1,TIMP2,TLR3,VEGFA	34
Cancer, Organismal Injury and Abnormalities	neoplasia of epithelial tissue	6.62e-11		-0.159		A2M,AACS,ABCA1,ABCC3,ABCC6,ABCC8,ABCD1,ABI3,ABL1,ACAP3,ACHE,ACP5,ACTA1,ACTN1,ACVR1B,ADAM11,ADAM19,ADAP2,ADD2,ADRB2,ADRB3,AIF1,AIFM3,AIM2,AK3,AK5,AKAP13,ALOX5,AMN1,ANK3,ANKRD11,ANO5,ANXA1,ANXA11,ANXA3,APBA1,APBA2,APBB1IP,APOBEC1,APOBEC2,APOBEC3B,AQP4,ARHGAP10,ARHGAP15,ARHGAP22,ARHGAP39,ARHGDIB,ARHGEF25,ARL11,ARL14EP,ARL4D,ARMC3,ARNT2,ARPC1B,ARSB,ASB1,ASPA,ASPG,ATG10,ATP2B2,ATP2B3,ATRX,ATXN2,ATXN2L…	872
Cell-To-Cell Signaling and Interaction, Inflammatory Response	immune response of dendritic cells	6.62e-11	Increased	2.401		BATF3,C3,CD40,CD68,CD74,CD86,FCER1G,FCGR1A,FCGR2A,HMOX1,ICOSLG/LOC102723996,MAP4K1,PSMB8,SYK,TAP1,TNFSF4,UBE2L6	17
Cellular Development, Connective Tissue Development and Function, Skeletal and Muscular System Development and Function, Tissue Development	differentiation of osteoclasts	7.12e-11		1.837		ADRB2,ALOX5,BTK,C3,C3AR1,C5AR1,CCL2,CCL3L3,Ccl9,CD300LF,CD9,CHUK,CNR2,CSF1,CSF1R,FCER1G,FCGR2B,GSK3B,HCST,IGF1,IL18,INHBA,INPP4B,MAFB,MAP2K3,NFATC2,NFKB2,PLCG2,PTGER4,RGS10,SOCS3,STAT1,SYK,TGFB1,TLR2,TLR3,TYROBP,VEGFA	38
Connective Tissue Disorders, Immunological Disease, Inflammatory Disease, Skeletal and Muscular Disorders	lupus erythematosus	7.2e-11		-1.342		ANXA1,BCL2L1,C1QA,C1QB,C1S,C2,C4A/C4B,CD22,CD40,CD44,CD86,CLU,CXCL16,FAS,FCGR2A,FCGR2B,FCGR3A/FCGR3B,FOXJ1,HLA-DRA,ICAM1,IFNGR1,IL16,IL18,IRF5,ISG15,ITGAM,LCN2,LYN,OAS1,PTPN6,PTPRC,RAB27A,SPP1,STAT1,TAP1,TLR2,TLR7,TNFRSF1A,TNFSF13B,VEGFA,ZBP1	41
Cellular Compromise	degeneration of cells	7.46e-11	Decreased	-2.266		ABCD1,ACHE,ANK3,ASPA,ATF3,AXL,B4GALNT1,BCL2L1,BDNF,CACNA1A,CACNA1D,CASP1,CASP6,CASP8,Ccl2,CD9,CLU,CNR2,CP,CSF1R,CTSD,CTSV,CX3CL1,CX3CR1,DPYSL3,EDNRB,ETS2,FAS,FGF2,GPX1,GRIN1,GRN,GSK3B,HEXB,IGF1,IL1RN,LDLR,LTK,Mt1,NAGLU,NEFH,NPAS4,NTRK2,NTRK3,PLAU,REEP1,RPE65,RYR3,S1PR3,SORL1,SPP1,TGFB1,THRB,TPP1,TRPM4,TYROBP,VEGFA	57
Cell Death and Survival	apoptosis of B lymphocytes	8.07e-11		-0.496		BAK1,BCL11A,BCL2A1,BCL2L1,BLNK,BTK,CASP1,CASP4,CASP8,CD22,Cd24a,CD40,CSF1,FAS,FCGR2B,LYN,MAP4K1,NFKB2,PLCG2,PRKCD,PTPN6,PTPRC,SH3BP2,SHC1,SPN,TGFB1,TLR2,TNFSF13B,TSLP	29
Cell-To-Cell Signaling and Interaction, Cellular Growth and Proliferation	stimulation of blood cells	8.23e-11	Increased	3.216	bias	C3,C5AR1,CARD11,CCL2,CD1D,Cd24a,CD274,CD4,CD40,CD74,CD82,CD83,CD86,CSF1,CXCL10,FAS,FGF2,HLA-G,HMOX1,ICOSLG/LOC102723996,IGF1,IL18,IL1RN,IL4R,LCN2,LGALS3,PTPRC,S100A4,SPN,TGFB1,TLR2,TLR3,TNFRSF13C,TNFRSF1B,TNFSF13B,TSLP	36
Cell-To-Cell Signaling and Interaction, Hematological System Development and Function	T cell response	8.95e-11		1.466		AXL,C3AR1,C5AR1,CASP1,Ccl2,CCL2,CD1D,CD274,CD4,CD86,CHUK,DOCK8,HLA-DQB1,HMOX1,HPGDS,ICAM1,ICOSLG/LOC102723996,IFNGR1,IL10RA,IL18,LAG3,NFATC2,NFKB2,PLAUR,PTPN6,PYCARD,SELPLG,SIPA1,SOCS3,TGFB1,TLR3,TNFRSF1A,TNFRSF1B,VAV1	34
Inflammatory Disease, Respiratory Disease	Asthma	9.49e-11		1.067		ADRB2,ADRB3,ALOX5,ANXA1,BDNF,C3,C3AR1,C4A/C4B,Ccl2,CCL2,CD4,CD68,CHRM4,CX3CR1,CXCL10,FCGR1A,FCGR2A,FCGR2B,FCGR3A/FCGR3B,HLA-G,HMOX1,ICAM1,IL16,IL18,IL1RN,IL4R,ITGAM,LTC4S,NOD1,PLA2G7,PTPRC,SLCO2B1,SOCS3,TGFB1,TLR2,TSLP	36
Cancer, Organismal Injury and Abnormalities	abdominal cancer	1.01e-10		-0.693		A2M,AACS,ABCA1,ABCC3,ABCC6,ABCC8,ABCD1,ABI3,ABL1,ACAP3,ACHE,ACP5,ACTA1,ACTN1,ACVR1B,ADAM11,ADAM19,ADAP2,ADD2,ADRB2,ADRB3,AIF1,AIFM3,AIM2,AK3,AK5,AKAP13,ALOX5,AMN1,ANK3,ANKRD11,ANO5,ANXA1,ANXA11,ANXA3,APBA1,APBA2,APBB1IP,APOBEC1,APOBEC2,APOBEC3B,AQP4,ARHGAP10,ARHGAP15,ARHGAP22,ARHGAP39,ARHGDIB,ARHGEF25,ARL11,ARL14EP,ARL4D,ARMC3,ARNT2,ARPC1B,ARSB,ASB1,ASPA,ASPG,ATF3,ATG10,ATP2B2,ATP2B3,ATRX,ATXN2,A…	847
Cell-To-Cell Signaling and Interaction, Hematological System Development and Function	binding of lymphocytes	1.03e-10	Increased	2.769		CCL4,CD22,CD40,CD44,CD86,CXCL10,CXCL13,DOCK8,FAS,FCGR3A/FCGR3B,FUT7,FYB1,GCNT1,ICAM1,IFNGR1,ITGAL,ITGB2,LCP2,MSN,NFATC2,NT5E,RAP1GAP,SELPLG,TGFB1	24
Cell Death and Survival	cellular degradation	1.04e-10		-1.376		ABCD1,ACHE,ANK3,B4GALNT1,BAK1,BCL2L1,BDNF,CACNA1A,CACNA1D,CASP1,CASP6,Ccl2,CLU,CNR2,CP,CSF1R,CTSD,CTSV,DPYSL3,EDNRB,ETS2,FGF2,GPX1,GRIN1,GRN,GSK3B,HEXB,IGF1,IL1RN,LYZ,MYO7A,NAGLU,NEFH,NPAS4,NTRK2,NTRK3,REEP1,RYR3,S1PR3,SORL1,TGFB1,THRB,TPP1,TRPM4,TYROBP,VEGFA	46
Infectious Diseases, Respiratory Disease	viral respiratory infection	1.06e-10				ACTN1,ANXA1,C3AR1,CD63,CD9,CEBPD,CLU,CTSZ,EGR1,FCGR3A/FCGR3B,HLX,IL10RA,IRF8,ITGAM,LCN2,NCF1,PDGFC,PTTG1,RAB13,RAB32,SLC2A3,SNN,STXBP2,TCIRG1,TIMP1,TIMP2,TLR2	27
Cancer, Organismal Injury and Abnormalities	Lymphoid Cancer and Tumors	1.15e-10		-1.012		ABCA1,ABCC3,ABCC8,ABL1,ACHE,ADD2,AK5,AKAP13,ALOX5,ANK3,ANO5,ANXA1,ANXA3,ARL11,ASPG,AURKA,AXL,B2M,BAK1,BCL11A,BCL2A1,BCL2L1,BLNK,BMPER,BORCS8,BTK,C4A/C4B,CACNA1A,CARD11,CARMIL3,CASP1,CASP8,CBFB,CCDC92,CCL2,CCL4,CD101,CD14,CD1D,CD22,CD40,CD44,CD48,CD68,CD74,CD86,CDC34,CDK1,CDKN2C,CEBPA,CELSR2,CEP55,CFH,CHUK,CMIP,CNDP1,CNNM2,COL16A1,COL6A1,CORO2A,CR1L,CSF1R,CSF2RA,CSF3R,CTNS,CTSS,CUX2,CXCL10,CXCL13,…	245
Digestive System Development and Function	morphology of digestive system	1.22e-10				A2M,ABL1,ATF3,B2M,BDNF,C3,C3AR1,C4A/C4B,CACNA1D,CBX2,CCKBR,CCR5,CD1D,CEBPA,CHUK,CP,CSF1,CSF1R,CTSD,CYBB,CYP51A1,EDNRA,EDNRB,ENTPD2,EPHB3,FAS,FDFT1,FST,FUT7,GCNT1,GFRA1,GLIS3,GRN,GSK3B,HEXA,HEXB,HHEX,HLX,IL10RB,IL2RG,IL4R,INHBA,IRF8,LDLR,LGALS3,LGALS9B,LIPA,LYN,MAN2B1,MGMT,Mt1,MYCN,NAGLU,NCF1,NFKB2,PCTP,PKD1,PLAU,PRKCD,PTTG1,PTX3,PYCARD,RDH10,RGS1,SATB2,SOAT1,SOCS3,SPEN,SPP1,SPPL2A,SPRY2,SREBF2,ST…	84
Cell-To-Cell Signaling and Interaction, Cellular Function and Maintenance, Hematological System Development and Function, Inflammatory Response	phagocytosis of granulocytes	1.24e-10	Increased	3.408		ANXA1,C3,CD44,CXCL10,FCGR2A,FCGR3A/FCGR3B,GPR18,ITGAM,ITGB2,LCN2,MKL1,PLAU,PLAUR,PTX3,SELPLG,SYK,TLR3,VAV1	18
Cancer, Organismal Injury and Abnormalities	cancer of cells	1.29e-10		0.212		ABCA1,ABCC3,ABCC6,ABCD1,ABI3,ABL1,ACHE,ACVR1B,ADAM19,ADD2,AIF1,AK5,AKAP13,ANK3,ANKRD11,ANXA1,APBA2,APBB1IP,APOBEC2,APOBEC3B,ARHGAP39,ARHGEF25,ARMC3,ARSB,ATF3,ATRX,ATXN2,ATXN2L,AURKA,AXL,BAK1,BBS9,BCL11A,BCL2L1,BCL2L12,BCL9,BIN2,BLVRA,BRAT1,BZRAP1,C16orf54,C17orf64,C3,CACNA1A,CACNA1C,CACNA1D,CAMK2B,CAMKK2,CAPN5,CARD11,CASP8,CAST,CBFA2T3,CBFB,CCL2,CCR5,CD14,CD1D,CD274,CD44,CD74,CD82,CD83,CD86,CDC34…	368
Embryonic Development, Lymphoid Tissue Structure and Development, Organ Development, Organismal Development, Tissue Development	formation of lymph node	1.29e-10				ABL1,BTK,C3,C4A/C4B,CD37,CD40,CD86,CXCL13,HCK,HLA-DQB1,ICOSLG/LOC102723996,IL2RG,LGALS9B,NFATC2,NFKB2,PDPN,PRKCD,RGS1,RIPK3,TGFB1,TNFRSF1A,TNFRSF1B,TSLP,VEGFA	24
Immunological Disease	primary immunodeficiency disorder	1.29e-10				BTK,C3,C4A/C4B,CASP8,CYBA,CYBB,CYP51A1,DOCK8,FAS,FCGR1A,FCGR2A,FCGR2B,FCGR3A/FCGR3B,FERMT3,FUT7,IFNGR1,IGF1,IL2RG,IL4R,IRF8,ITGB2,NCF1,NCF4,OAS1,PTPRC,TAP1,TNFRSF13C	27
Inflammatory Disease, Neurological Disease	inflammatory demyelinating disease	1.43e-10	Increased	2.433		ACHE,ADRB3,AK5,ANXA1,AQP4,AXL,C3,C4A/C4B,CASP1,CCL2,CHRM4,CHRNA4,CNR2,CTSS,EGR1,EPSTI1,FAS,FCGR1A,FCGR2A,FCGR2B,FCGR3A/FCGR3B,FGF2,GRIN1,HLA-DQB1,HLA-DRA,HLA-G,IL18,IRF7,IRGM,ISG15,KCNC3,NTRK2,OAS1,PSMB8,PTPRC,RSAD2,SERPING1,TIMP1,TLR2,TNFRSF1A	40
Cell-To-Cell Signaling and Interaction, Cellular Growth and Proliferation, Hematological System Development and Function	stimulation of leukocytes	1.44e-10	Increased	3.095	bias	C3,C5AR1,CARD11,CCL2,CD1D,Cd24a,CD274,CD4,CD40,CD74,CD82,CD83,CD86,CSF1,CXCL10,FAS,HLA-G,HMOX1,ICOSLG/LOC102723996,IGF1,IL18,IL1RN,IL4R,LCN2,LGALS3,PTPRC,S100A4,SPN,TGFB1,TLR2,TLR3,TNFRSF13C,TNFRSF1B,TNFSF13B,TSLP	35
Cellular Movement, Hematological System Development and Function, Immune Cell Trafficking	cell rolling of granulocytes	1.47e-10	Increased	2.962		ANXA1,BTK,CD44,FGR,FUT7,GCNT1,HCK,ICAM1,ITGAL,ITGB2,LGALS3,LYN,RAC2,SELPLG,SPN,VAV1	16
Digestive System Development and Function	abnormal morphology of digestive system	1.49e-10				A2M,ABL1,ATF3,B2M,BDNF,C3,C3AR1,C4A/C4B,CACNA1D,CBX2,CCKBR,CCR5,CD1D,CEBPA,CHUK,CP,CSF1,CSF1R,CTSD,CYBB,CYP51A1,EDNRA,EDNRB,ENTPD2,EPHB3,FDFT1,FST,FUT7,GCNT1,GFRA1,GLIS3,GRN,GSK3B,HEXA,HEXB,HHEX,HLX,IL10RB,IL2RG,IL4R,INHBA,IRF8,LDLR,LGALS3,LGALS9B,LIPA,LYN,MAN2B1,MGMT,Mt1,MYCN,NAGLU,NCF1,NFKB2,PCTP,PKD1,PLAU,PRKCD,PTTG1,PYCARD,RDH10,RGS1,SATB2,SOAT1,SOCS3,SPEN,SPP1,SPPL2A,SPRY2,STAT1,TCIRG1,TFCP2…	81
Gene Expression	binding of DNA	1.5e-10		1.44		ABL1,ADRB2,ALOX5,ATF3,BTK,CBFB,CCKBR,Ccl2,CD101,CD4,CD40,CDK1,CEBPA,CEBPD,CEBPG,CHUK,CLU,CSF2RA,EGR1,EPC1,ETS2,F10,FAS,FGF2,FLI1,FYB1,GBP2,GPX1,GSK3B,HCK,IGF1,IL18,IL1RN,IL2RG,IL4R,IRF1,IRF7,ITGAM,ITGB2,KMT2D,LCP2,LYN,MAPK11,MGMT,MYCN,NFATC2,NFKB2,NR0B2,OAS1,OLR1,PLAU,PRDX4,PRKCD,PTAFR,PTPN6,PTPRC,PTTG1,SATB2,SOAT1,SOCS3,SP140,SPN,SPP1,SREBF1,SREBF2,STAT1,TGFB1,TGFBR1,THRB,TNFRSF1A,TNFRSF1B,TNFSF…	76
Cancer, Gastrointestinal Disease, Organismal Injury and Abnormalities	Gastrointestinal Tract Cancer and Tumors	1.54e-10		-0.847		A2M,AACS,ABCA1,ABCC3,ABCC6,ABCC8,ABI3,ABL1,ACAP3,ACHE,ACTA1,ACVR1B,ADAM11,ADAM19,ADD2,AIF1,AIM2,AK3,AK5,AKAP13,ALOX5,ANK3,ANKRD11,ANXA1,ANXA11,ANXA3,APBA1,APBA2,APBB1IP,APOBEC1,APOBEC2,ARHGAP10,ARHGAP15,ARHGAP22,ARHGAP39,ARHGEF25,ARL11,ARL14EP,ARL4D,ARPC1B,ASB1,ASPG,ATF3,ATG10,ATP2B2,ATP2B3,ATRX,ATXN2,ATXN2L,AURKA,AXL,B2M,B3GAT1,B4GALNT1,BAK1,BATF,BBS9,BCAS3,BCL11A,BCL2L1,BCL9,BICRA,BLNK,BMP2K,BM…	676
Connective Tissue Development and Function, Tissue Morphology	quantity of connective tissue cells	1.6e-10	Increased	2.672		ABL1,ATP2B2,B4GALNT1,C3,C3AR1,C5AR1,CBFB,Ccl2,CCL2,CD44,CD9,CHUK,CIDEA,CSF1,CTSV,CXCL13,EGR1,FGF18,FGF2,GPX1,HCK,HCST,IGF1,IL1RN,INPP4B,ITGAM,JAG2,LTC4S,MKL1,MMP2,NFATC2,NFKB2,NT5E,P2RY13,PLCG2,PTPN6,RGS10,SPP1,SPRY2,STAT1,TGFB1,TYROBP,VEGFA	43
Cell Morphology, Hematological System Development and Function	morphology of T lymphocytes	1.64e-10				B2M,BAK1,BCL11A,CARD11,CCR5,CD274,CD4,EBAG9,FCER1G,FCGR2B,HLA-A,HLA-DQB1,HLA-G,IL18,IL1RN,IL2RG,IRF1,LCP2,LGALS3,MCL1,NFKB2,PSMB9,PTPRC,RHOH,SASH3,SLA,TAP1,VAV1	28
Cancer, Gastrointestinal Disease, Organismal Injury and Abnormalities	gastrointestinal tract cancer	1.71e-10		-0.691		A2M,AACS,ABCA1,ABCC3,ABCC6,ABCC8,ABI3,ABL1,ACAP3,ACHE,ACTA1,ACVR1B,ADAM11,ADAM19,ADD2,AIF1,AIM2,AK3,AK5,AKAP13,ALOX5,ANK3,ANKRD11,ANXA1,ANXA11,ANXA3,APBA1,APBA2,APBB1IP,APOBEC1,APOBEC2,ARHGAP10,ARHGAP15,ARHGAP22,ARHGAP39,ARHGEF25,ARL11,ARL14EP,ARL4D,ARPC1B,ASB1,ASPG,ATF3,ATG10,ATP2B2,ATP2B3,ATRX,ATXN2,ATXN2L,AURKA,AXL,B2M,B3GAT1,B4GALNT1,BAK1,BATF,BBS9,BCAS3,BCL11A,BCL2L1,BCL9,BICRA,BLNK,BMP2K,BM…	671
Cellular Development, Cellular Growth and Proliferation, Hematological System Development and Function, Hematopoiesis	proliferation of hematopoietic progenitor cells	1.82e-10		0.397		ABL1,BCL11A,BCL2L1,BLNK,BTK,CBFB,CCL2,CCL4,CD22,CD40,CEBPA,CSF1,CSF1R,CSF3R,CXCL10,EGR1,EIF2AK2,ETS2,FAS,FGF2,FLI1,FYB1,IL2RG,IL4R,INHBA,IRF8,JAG2,LCP2,LGALS3,MAFB,PTPN6,PTPRC,RASGRP3,SOCS3,SPP1,STAT1,SYK,TACC3,TGFB1,TNFRSF1A,TNFRSF1B,TSLP,VEGFA,ZBTB16	44
Cardiovascular System Development and Function, Cell-To-Cell Signaling and Interaction	adhesion of endothelial cells	1.83e-10		1.16		AXL,C1QA,CCL2,CCL4,CD274,CD44,CD63,CX3CL1,F10,FAS,FERMT3,ICAM1,ICAM2,ITGAL,ITGAM,ITGB2,L1CAM,LGALS3,NT5E,OLR1,PLAUR,SELPLG,SERPING1,SPP1,STAT1,TGFB1,TMSB10/TMSB4X,TNFSF4,VASP,VEGFA,VIM	31
Cell-To-Cell Signaling and Interaction, Hematological System Development and Function, Immune Cell Trafficking, Inflammatory Response	adhesion of phagocytes	1.83e-10	Increased	2.575		ABL1,ANXA1,AXL,BTK,C3,CCL2,CD44,CSF1,CSF3R,CTSZ,CX3CL1,CYBB,FERMT3,HCK,ICAM1,ICAM2,ICOSLG/LOC102723996,Irgm1,ITGAL,ITGAM,ITGB2,LCP1,LYN,PLAU,PLAUR,PTPN6,RAC2,SELPLG,TGFB1,TLR2,VAV1	31
Cell Signaling, Cellular Function and Maintenance, Molecular Transport, Vitamin and Mineral Metabolism	influx of Ca2+	1.87e-10		0.63		A2M,ADRB2,BDNF,BTK,C4A/C4B,CACNA1C,CACNA1D,CCL2,CCL3L3,CCL4,CCR5,CD22,CD300A,CD40,CD72,CRACR2B,CX3CL1,CXCL13,CYBB,FAS,FCGR2A,FCGR3A/FCGR3B,FXYD1,GRIN1,IL18,KCNJ5,KCNN4,LYN,MAPK11,PKD1,PLCG2,RELN,S1PR3,TGFB1,TRPM4,VAV1,VEGFA	37
Cell Morphology, Nervous System Development and Function	morphology of neuroglia	1.9e-10				ABCD1,ADRB2,AQP4,CD9,CLDN19,CP,CTSD,GFAP,GPR34,HEXA,HEXB,IGF1,IL18,IL4R,L1CAM,LDLR,MAN2B1,Mt1,PEA15,PTPRC,SPP1,ST8SIA4,TLR2,TNFRSF1A,TNFRSF1B,TYROBP,VIM	27
Cardiovascular Disease, Hematological Disease	Thrombosis	1.91e-10		-0.751		ADRB2,AXL,BCL2L1,C1QA,C2,C3,CFH,CTSD,CX3CR1,EDNRA,EDNRB,F10,FCGR2A,HMOX1,ITGAM,LDLR,LGALS3,LGALS3BP,MMP2,NT5E,P2RY12,PDE10A,PLA2G4A,PLAU,PROS1,PTAFR,PTGER4,QPRT,SYK,TGFB1,TLR2,TNFRSF1A,TNFRSF1B,VEGFA,VKORC1	35
Dermatological Diseases and Conditions, Inflammatory Disease, Inflammatory Response	Dermatitis	1.96e-10		1.228		ABCA1,ABL1,ANXA1,BCL2L1,C3,C3AR1,C5AR1,CAPG,CARD11,CASP1,CD1D,CD300LF,CD4,CD44,CD74,CHRM4,CNN3,CSF2RA,CTSV,CX3CL1,CXCL13,CYP51A1,EIF2AK2,FAS,FCER1G,FCGR2A,FCGR2B,FGR,FUT7,GPD1,HCK,HDAC4,HLA-A,HLA-DRA,HLA-DRB5,ICOSLG/LOC102723996,IFI30,IFNGR1,IL16,IL18,IL1RN,IL2RG,IL4R,ITGB2,LCP2,LDLR,LGMN,LYN,MAP2K3,MCL1,MSN,NLRP3,PLCG2,PTAFR,SLC39A4,SOAT1,SOCS3,STAT1,SYK,TGFB1,TGFBR1,TIMP1,TLR2,TLR7,TNFRSF1A,VEG…	66
Cancer, Organismal Injury and Abnormalities	liquid tumor	1.96e-10		-1.26		ABCA1,ABCC3,ABL1,ACHE,ADD2,AK5,AKAP13,ANK3,ANO5,ANXA3,ARL11,ASPG,AURKA,AXL,BAK1,BCL11A,BCL2A1,BCL2L1,BLNK,BMPER,BORCS8,BTK,C3,C4A/C4B,CACNA1A,CARD11,CARMIL3,CASP1,CBFB,CCDC92,CCL2,CCL4,CD101,CD14,CD22,CD40,CD44,CD48,CD68,CD74,CD86,CDK1,CEBPA,CEP55,CFH,CHUK,CNDP1,CNNM2,COL16A1,COL6A1,CR1L,CSF1R,CSF2RA,CSF3R,CTNS,CTSS,CUX2,CXCL10,CXCL13,CYP51A1,DAGLA,DCTD,DNAH17,DNMT3A,DOK1,EGR1,EIF2AK2,ELF1,ENTPD2…	209
Cellular Development, Cellular Growth and Proliferation, Hematological System Development and Function, Hematopoiesis, Lymphoid Tissue Structure and Development, Tissue Development	development of myeloid cells	1.98e-10		-0.155		ACHE,CAST,CBFB,CCL2,CD9,CSF1,CSF1R,CSF2RA,CSF3R,EGR1,EIF2AK2,FGF2,GSK3B,HMOX1,IFNGR1,IL1RN,INHBA,IRF8,LDLR,MAFB,NFKB2,PLCG2,SOAT1,STAT1,TGFB1,TLR7,TNFRSF1A,TSLP,VEGFA	29
Infectious Diseases, Respiratory Disease	infection of respiratory tract	1.99e-10				ACTN1,ALOX5,ANXA1,C3AR1,CCL2,CD63,CD9,CEBPD,CLU,CTSZ,CYP51A1,EGR1,FCGR3A/FCGR3B,GRIN1,HLX,IL10RA,IRF8,ITGAM,LCN2,NCF1,PDGFC,PTAFR,PTTG1,RAB13,RAB32,SLC2A3,SNN,STXBP2,TCIRG1,TIMP1,TIMP2,TLR2	32
Cell Death and Survival	cell death of brain	2e-10		0.32		A2M,ABL1,ACHE,ATXN2,B4GALNT1,BAK1,BCL2L1,BDNF,CASP6,CASP7,CASP8,CAST,CCL4,CDC34,CDK1,CLU,CR1L,CTSD,EGR1,ETS2,FAS,FCGR1A,FGF2,GDA,GRIN1,GSK3B,HDAC4,HSPB1,IGF1,IGF1R,IL1RN,LCN2,LOC100359583/Ptma,MAP2K3,NCF1,NGB,Nos1ap,NTRK2,NTRK3,PEA15,PRKCD,SHC3,STAT1,TGFB1,TLR2,TNFRSF1A,TRPM4,UCP2,VEGFA	49
Cell Death and Survival	apoptosis of granulocytes	2.03e-10		0.656		ANXA1,BAK1,BCL2A1,BCL2L1,C3AR1,CASP1,CAST,CCL2,CD44,CYBB,FAS,FCGR1A,IGF1,IL1RN,IRF8,ITGAM,ITGB2,LCN2,LYN,MCL1,PRKCD,TGFB1,TSLP	23
Neurological Disease	injury of nervous system	2.15e-10		-0.257		ACHE,ADRB2,ADRB3,AIM2,ALOX5,AQP4,ATF3,BCL2L1,BDNF,CD1D,CHRM4,CHRNA4,CLU,CX3CL1,CYBB,FGF2,GABRQ,GPX1,GRIN1,IGF1,IL1RN,NGB,PLA2G4A,PLAU,PSPN,PYCARD,TGFB1,TNFRSF1A,TNFRSF1B,TSPO,UCP2	31

## Sheet: 3 mo
S4 File. TBI-associated genes in all significant Diseases and Functions pathways in cortex. Genes for each post-injury interval listed in separate tabs.
Categories	Diseases or Functions Annotation	p-Value	Predicted Activation State	Activation z-score	Molecules	# Molecules
Cellular Movement	cellular infiltration of cells	1.39e-06		-0.315	ANXA1,C2,CBL,CD48,FLT3LG,GFAP,HIF1A,HLA-A,LGALS3,MMP14,MMP9,MYLK,PGF,RAB27A,SERPINA1,SERPING1,SPP1	17
Cellular Movement, Hematological System Development and Function, Immune Cell Trafficking	cellular infiltration by leukocytes	4.5e-06		-0.062	ANXA1,C2,CD48,FLT3LG,GFAP,HIF1A,HLA-A,LGALS3,MMP14,MMP9,MYLK,PGF,RAB27A,SERPINA1,SERPING1,SPP1	16
Cellular Movement, Hematological System Development and Function, Immune Cell Trafficking	cellular infiltration by granulocytes	9.94e-06		-0.274	ANXA1,C2,CD48,HIF1A,LGALS3,MMP9,MYLK,PGF,RAB27A,SERPINA1,SPP1	11
Organismal Injury and Abnormalities	injury of mice	1.29e-05		-0.587	CEBPD,GFAP,KCNN4,LGALS3,MMP9,MYLK,SPP1	7
Endocrine System Disorders, Gastrointestinal Disease, Metabolic Disease	experimentally-induced diabetes	1.7e-05			ANXA1,C2,CEBPD,GFAP,LGALS3,SERPING1,SPP1	7
Cell Cycle	arrest in interphase	4.02e-05			CAMK2N1,CAMKK2,CBL,CBX1,CEBPD,HIRA,LGALS3,MMP9,NBN,RALA,SPP1,SYNM,TRPC1,TXNIP,YWHAG	15
Cardiovascular System Development and Function, Organismal Development, Tissue Development	vascularization of bone	4.47e-05			FGF9,MMP9,PGF	3
Skeletal and Muscular System Development and Function, Tissue Development	accumulation of cartilage tissue	6.77e-05			MMP9,PGF	2
Tissue Morphology	abnormal morphology of head mesenchyme	0.000115			ATP2C1,HIF1A,HIRA	3
Carbohydrate Metabolism	binding of polysaccharide	0.000172		0.246	APOA5,GLCE,MMP14,SERPING1,SPP1	5
Organismal Injury and Abnormalities	formation of scar tissue	0.000188			GFAP,SPP1,TXNIP	3
Lipid Metabolism, Small Molecule Biochemistry	elongation of very long chain fatty acid	0.000202			ABCD2,ELOVL2	2
Organismal Injury and Abnormalities	fibrosis of soft tissue	0.000202			HIF1A,MMP14	2
Cancer, Endocrine System Disorders, Organismal Injury and Abnormalities, Reproductive System Disease	invasive non-functioning pituitary adenoma	0.000202			MMP14,MMP9	2
Cancer, Organismal Injury and Abnormalities	benign neoplasia	0.000205			AIG1,ANXA1,ARFGEF2,ATP2C1,CBL,CEBPD,COL4A2,FLT3LG,GLMN,GPR37,HIF1A,HLA-A,LGALS3,MMP14,MMP9,NBN,PSMD13,RBP4,SDHC,SERPING1,SMC4,SPP1,TBL1X,TGM3,TXNIP,UBE3A	26
Cellular Movement, Hematological System Development and Function, Immune Cell Trafficking, Inflammatory Response	infiltration by neutrophils	0.000222		-0.028	ANXA1,C2,LGALS3,MMP9,PGF,RAB27A,SERPINA1,SPP1	8
Connective Tissue Disorders, Immunological Disease, Inflammatory Disease, Inflammatory Response, Skeletal and Muscular Disorders	rheumatoid arthritis	0.000235			ANXA1,ATP8A1,C2,COL4A2,DIP2C,FIP1L1,FLT3LG,GFAP,HLA-A,MMP9,NBN,PGF,RBP4,Saa3,SPP1,STK17B,TAPBP,TSPO,VPS37C	19
Cardiovascular Disease	aneurysm	0.00025			ATP2C1,MMP14,MMP9,MYLK,SGCB,SPP1	6
Cardiovascular System Development and Function, Organismal Development	vascularization of body region	0.000252		-1.71	CBL,FGF9,HIF1A,LGALS3,MMP14,MMP9,PGF	7
Cellular Movement	cell movement of brain cancer cell lines	0.000274		1.038	GFAP,KCNN4,MMP14,MMP9,PRKD2,SPP1,SYNM	7
Carbohydrate Metabolism, Small Molecule Biochemistry	binding of glycosaminoglycan	0.000294		0.849	APOA5,GLCE,MMP14,SPP1	4
Tissue Development	formation of epithelial tissue	0.000305			CBL,COL4A2,FKTN,HIF1A,MMP14,NID1	6
Cell Cycle	arrest in interphase of tumor cell lines	0.000364			CAMK2N1,CAMKK2,CBX1,CEBPD,LGALS3,MMP9,SPP1,SYNM,TRPC1,YWHAG	10
Cardiovascular Disease	vascular lesion	0.000469		0.577	APOA5,ATP2C1,EAF2,MMP14,MMP9,MYLK,PGF,SGCB,SPP1	9
Cell-To-Cell Signaling and Interaction, Connective Tissue Development and Function	activation of fibroblasts	0.000513		0.032	HNRNPD,LGALS3,MMP14,SPP1	4
Cardiovascular System Development and Function, Organismal Development, Visual System Development and Function	vascularization of cornea	0.000513			LGALS3,MMP14,MMP9,PGF	4
Molecular Transport, Protein Trafficking	import of protein	0.000527			DNAJA1,FGF9,IPO9,PRICKLE1,TXNIP	5
Cellular Movement	cell movement of mammary tumor cells	0.000558			CBL,LGALS3,MMP14,SPP1	4
Cancer, Neurological Disease, Organismal Injury and Abnormalities	central nervous system cancer	0.000583			ANXA1,CLCN4,COL4A2,EMP3,FBXO9,GPR37,HNRNPA2B1,MMP14,MMP9,NAP1L3,NBN,PDPN,PGF,SPP1	14
Cell Death and Survival	killing of lymphocytes	0.000606		-0.201	CD48,HLA-A,LGALS3,RAB27A	4
Cellular Assembly and Organization	quantity of secretory granules	0.000659			ANXA1,RAB27A,RALA	3
Connective Tissue Development and Function, Hematological System Development and Function, Organismal Development, Tissue Morphology	quantity of PBMCs	0.000666			FLT3LG,MMP9	2
Tissue Morphology	quantity of bacteria	0.000711		-0.856	FLT3LG,HIF1A,MMP9,SERPING1	4
Cancer, Organismal Injury and Abnormalities	angiogenesis of tumor	0.000713		-1.664	CBL,HIF1A,MMP14,MMP9,PGF,SPP1	6
Embryonic Development, Organ Development, Organismal Development, Reproductive System Development and Function, Tissue Development	formation of mammary gland	0.000746			CBL,CEBPD,HIF1A,MMP14,MMP9,SPP1,UBE3A,ZNF613	8
Cardiovascular System Development and Function	neovascularization	0.000858		-1.71	CBL,FGF9,HIF1A,LGALS3,MMP14,MMP9,SPP1	7
Cellular Function and Maintenance, Molecular Transport	exocytosis by cells	0.000904			ANXA1,ARFGEF2,OTOF,RAB27A,RALA,SCAMP1	6
Neurological Disease, Skeletal and Muscular Disorders	neuromuscular disease	0.000923			AIG1,ANXA1,ARL6IP5,ARMCX3,ATP2C1,CAMKK2,CETN2,DDX1,DNAJA1,DNAJC1,DNAJC6,GFAP,KCNC2,MAOB,PFDN1,PGF,RBP4,SERPINA1,SERPING1,SPP1,TSPO	21
Connective Tissue Disorders, Inflammatory Disease, Inflammatory Response, Skeletal and Muscular Disorders	inflammation of joint	0.000982		1.853	ANXA1,ATP8A1,C2,COL4A2,DIP2C,FIP1L1,FKTN,FLT3LG,GFAP,HLA-A,MMP14,MMP9,NBN,PGF,RALA,RBP4,Saa3,SPP1,STK17B,TAPBP,TSPO,VPS37C	22
Cancer, Neurological Disease, Organismal Injury and Abnormalities	gliomatosis	0.000982			ADCY9,ANXA1,CBL,CLCN4,COL4A2,FBXO9,GFAP,GPR37,HIF1A,HLA-A,HNRNPA2B1,MMP14,MMP9,NAP1L3,PDPN,PGF,PSMD13,SERPING1,SPP1,ZNF799	20
Organ Morphology	enlargement of alveolar lumen	0.000994			MMP9,SPP1	2
Gastrointestinal Disease, Hepatic System Disease, Organismal Injury and Abnormalities	experimentally-induced hepatic fibrosis	0.000994			LGALS3,SPP1	2
Organismal Injury and Abnormalities, Respiratory Disease	damage of lung	0.00103		0.651	ATP2C1,C2,DNAJC1,HIF1A,SEMA7A,SERPING1,TSPO	7
Neurological Disease	Movement Disorders	0.00105		1.657	ABCD2,AIG1,ARL6IP5,ARMCX3,CAMKK2,CETN2,DDX1,DNAJA1,DNAJC1,DNAJC6,GFAP,KCNC2,KCNJ16,MAOB,MMP9,NBN,PFDN1,RBP4,SERPINA1,SPP1,TSPO,UBE3A,UNC79,VAPB	24
Organ Morphology, Reproductive System Development and Function, Tissue Development	branching of mammary gland	0.0011			CBL,CEBPD,MMP9,UBE3A	4
Respiratory Disease	chronic pulmonary disease	0.00117			ANXA1,LGALS3,MMP9,MYLK,SERPINA1,SPP1,TSPO	7
Cancer, Organismal Injury and Abnormalities	papillary adenocarcinoma	0.00118			CD48,HIF1A,LGALS3,MMP9,SERPINA1,SERPING1,SMC4,SPP1,TXNIP	9
Cellular Movement, Hematological System Development and Function, Immune Cell Trafficking	cell movement of leukocytes	0.00118		0.782	ANXA1,C2,CD48,DEPTOR,FLT3LG,GFAP,HIF1A,HLA-A,KCNN4,LGALS3,MMP14,MMP9,MYLK,PDPN,PGF,RAB27A,SERPINA1,SERPING1,SPP1	19
Cellular Movement, Hematological System Development and Function, Immune Cell Trafficking, Inflammatory Response	emigration of phagocytes	0.00125			ANXA1,FLT3LG,SPP1	3
Cell Death and Survival	killing of natural killer cells	0.00125			CD48,HLA-A,RAB27A	3
Cellular Movement, Embryonic Development	migration of mesenchymal stem cells	0.00125			HIF1A,MMP9,PGF	3
Cell Death and Survival	killing of cells	0.00126		-0.6	CD48,HIF1A,HLA-A,LGALS3,MMP14,NBN,RAB27A,RALA	8
Cancer, Neurological Disease, Organismal Injury and Abnormalities	glioblastoma cancer	0.00134			CLCN4,COL4A2,FBXO9,GPR37,HNRNPA2B1,MMP14,MMP9,NAP1L3,PDPN,SPP1	10
Organismal Injury and Abnormalities	abnormal circulation of lymphatic fluid	0.00138			LYVE1,PDPN	2
Cell-To-Cell Signaling and Interaction	aggregation of carcinoma cell lines	0.00138			HNRNPA2B1,MMP14	2
Connective Tissue Development and Function, Skeletal and Muscular System Development and Function	homeostasis of bone	0.00138			MMP14,MMP9	2
Organismal Injury and Abnormalities	lymphangiectasis	0.00138			LYVE1,PDPN	2
Cell Cycle, Hematological System Development and Function	mitogenesis of B-lymphocyte derived cell lines	0.00138			FGF9,SPP1	2
Carbohydrate Metabolism, Small Molecule Biochemistry	molecular cleavage of proteoglycan	0.00138			MMP14,MMP9	2
Organ Morphology, Organismal Development	size of salivary gland	0.00138			KCNN4,MMP14	2
Cell-To-Cell Signaling and Interaction	binding of breast cancer cell lines	0.0014			CBL,LGALS3,SPP1	3
Connective Tissue Development and Function, Skeletal and Muscular System Development and Function, Tissue Development	formation of trabecular bone	0.0014			HIF1A,MMP9,SPP1	3
Cancer, Neurological Disease, Organismal Injury and Abnormalities	central nervous system tumor	0.00142			ADCY9,ANXA1,CBL,CLCN4,COL4A2,EMP3,FBXO9,GFAP,GPR37,HIF1A,HLA-A,HNRNPA2B1,MMP14,MMP9,NAP1L3,NBN,PDPN,PGF,PSMD13,SERPING1,SPP1,ZNF799	22
Cell Cycle	G1 phase of tumor cell lines	0.00143			CAMKK2,CBX1,LGALS3,SPP1,SYNM,TRPC1,UBE3A,YWHAG	8
Tissue Development	development of epithelial tissue	0.00151		0.308	CBL,COL4A2,FGF9,FKTN,HIF1A,LGALS3,MKS1,MMP14,MMP9,NID1,PGF,PRKD2,SPP1,YWHAG	14
Cell-To-Cell Signaling and Interaction, Hematological System Development and Function	activation of blood cells	0.00152		0.666	ANXA1,CBL,CD48,FLT3LG,HIF1A,HLA-A,KCNN4,LGALS3,MAOB,MMP9,PDPN,PFDN1,RAB27A,RBP4,Saa3,SERPING1,SPP1,TXNIP	18
Cell-To-Cell Signaling and Interaction	activation of cells	0.00155		0.256	ANXA1,CBL,CD48,FLT3LG,GFAP,HIF1A,HLA-A,HNRNPD,KCNN4,LGALS3,MAOB,MMP14,MMP9,PDPN,PFDN1,RAB27A,RBP4,Saa3,SERPINA1,SERPING1,SPP1,TXNIP	22
Cellular Compromise, Cellular Function and Maintenance	endoplasmic reticulum stress response	0.00156			DNAJA1,GPR37,HSPA4L,MMP9,TRPC1,VAPB	6
Cell-To-Cell Signaling and Interaction, Hematological System Development and Function, Immune Cell Trafficking, Inflammatory Response	activation of phagocytes	0.00171		0.204	ANXA1,CBL,CD48,HLA-A,LGALS3,MAOB,MMP9,RAB27A,Saa3,SERPING1,SPP1	11
Cell-To-Cell Signaling and Interaction, Hematological System Development and Function, Immune Cell Trafficking, Inflammatory Response	activation of leukocytes	0.00176		0.46	ANXA1,CBL,CD48,FLT3LG,HIF1A,HLA-A,KCNN4,LGALS3,MAOB,MMP9,PFDN1,RAB27A,RBP4,Saa3,SERPING1,SPP1,TXNIP	17
Cell Cycle	interphase of tumor cell lines	0.00177			CAMK2N1,CAMKK2,CBX1,CEBPD,LGALS3,MMP9,SPP1,SYNM,TRPC1,UBE3A,YWHAG	11
Cellular Development, Cellular Growth and Proliferation, Nervous System Development and Function	proliferation of neuroglia	0.00178		1.715	DOCK7,GFAP,HIF1A,LGALS3,MMP9,TSPO	6
Cancer, Neurological Disease, Organismal Injury and Abnormalities	astrocytoma	0.00182			ADCY9,CBL,CLCN4,COL4A2,FBXO9,GFAP,GPR37,HIF1A,HNRNPA2B1,MMP14,MMP9,NAP1L3,PDPN,PGF,PSMD13,SERPING1,SPP1	17
Cellular Movement, Hematological System Development and Function, Immune Cell Trafficking	migration of mononuclear leukocytes	0.00186		0.55	ANXA1,CD48,DEPTOR,FLT3LG,HLA-A,KCNN4,LGALS3,MMP14,MMP9,MYLK,SPP1	11
Cardiovascular System Development and Function, Nervous System Development and Function, Organ Morphology, Tissue Morphology	permeability of blood-brain barrier	0.0019			ANXA1,MMP9,SEMA7A	3
Reproductive System Development and Function	birthweight	0.00194		-1.067	DNAJC6,HNRNPD,MMP14,PGF	4
Cellular Movement	cell movement of tumor cell lines	0.00202		0.28	ANXA1,ARFGEF2,CAMKK2,CLCN4,GFAP,HIF1A,HNRNPA2B1,KCNN4,LGALS3,LYVE1,MMP14,MMP9,PGF,PRKD2,RAB27A,RALA,SERPINA1,SPP1,SYNM,TRPC1	20
Cell Morphology	cell spreading	0.00203		0.896	CBL,GFAP,IPO9,LGALS3,MMP9,PDPN,PRKD2,SPP1,SYNM	9
Cellular Movement, Hematological System Development and Function, Immune Cell Trafficking, Inflammatory Response	migration of phagocytes	0.00203		-0.332	ANXA1,FLT3LG,HIF1A,LGALS3,MMP14,MMP9,MYLK,PDPN,SPP1	9
Cellular Movement	migration of stem cells	0.00205		-0.205	CAMKK2,HIF1A,MMP9,PGF	4
Cellular Movement, Immune Cell Trafficking	leukocyte migration	0.00227		0.703	ANXA1,C2,CBL,CD48,DEPTOR,FLT3LG,GFAP,HIF1A,HLA-A,KCNN4,LGALS3,MMP14,MMP9,MYLK,PDPN,PGF,RAB27A,SERPINA1,SERPING1,SPP1	20
Cardiovascular System Development and Function	vascularization	0.00228		-1.289	CBL,FGF9,HIF1A,LGALS3,MMP14,MMP9,PGF,SPP1	8
Cell Morphology, Embryonic Development, Organ Development, Organismal Development	cellularity of lymphoid organ	0.0023			CBL,FLT3LG,STK17B	3
Nervous System Development and Function, Organ Morphology, Organismal Development	abnormal morphology of substantia nigra	0.00235			GPR37,SPP1	2
Cell Morphology, Embryonic Development, Hematopoiesis, Organ Development, Organismal Development	cellularity of spleen	0.00235			CBL,STK17B	2
Cellular Movement, Hematological System Development and Function, Immune Cell Trafficking, Inflammatory Response	emigration of dendritic cells	0.00235			FLT3LG,SPP1	2
Organ Development, Organ Morphology, Skeletal and Muscular System Development and Function	mass of anterior tibial muscle	0.00235			MMP9,SGCB	2
Immunological Disease	systemic autoimmune syndrome	0.00238			ANXA1,ATP8A1,C2,COL4A2,DIP2C,FIP1L1,FLT3LG,GFAP,HLA-A,Ifi47,MMP9,NBN,PGF,RAB27A,RBP4,Saa3,SERPING1,SPP1,STK17B,TAPBP,TSPO,VPS37C,ZNF705A	23
Connective Tissue Development and Function, Skeletal and Muscular System Development and Function, Tissue Development, Tissue Morphology	abnormal morphology of long bone hypertrophic chondrocyte zone	0.00251			LGALS3,MMP14,MMP9	3
Cell-To-Cell Signaling and Interaction	activation of connective tissue cells	0.00251		-0.286	CBL,HNRNPD,LGALS3,MMP14,MMP9,SPP1	6
Cardiovascular System Development and Function, Tissue Development	formation of endothelial tube	0.00255			CBL,COL4A2,HIF1A,MMP14	4
Cell Cycle	interphase	0.00256			CAMK2N1,CAMKK2,CBL,CBX1,CEBPD,HIRA,LGALS3,MMP9,NBN,RALA,SPP1,SYNM,TRPC1,TXNIP,UBE3A,YWHAG	16
Cellular Movement, Hematological System Development and Function, Immune Cell Trafficking	cell movement of myeloid cells	0.00268		-0.27	ANXA1,C2,CD48,FLT3LG,HIF1A,LGALS3,MMP14,MMP9,MYLK,PGF,RAB27A,SERPINA1,SERPING1,SPP1	14
Cell Morphology, Tissue Morphology	abnormal morphology of basement membrane	0.00274			MMP14,MMP9,NID1	3
Organismal Development	development of genitourinary system	0.00282		-0.053	CBL,CEBPD,DNAJA1,EAF2,FGF9,GPR37,HIF1A,HIRA,HSPA4L,LGALS3,MKS1,MMP14,MMP9,NBN,NID1,PGF,RBP4,SPP1,UBE3A,ZNF613	20
Cellular Movement	cell movement	0.00286		0.81	ANXA1,ARFGEF2,ATP8A1,C2,CAMKK2,CBL,CD48,CEBPD,CLCN4,COL4A2,DEPTOR,DNAJA1,FGF9,FLT3LG,GFAP,GPR37,HIF1A,HLA-A,HNRNPA2B1,KCNN4,LGALS3,LYVE1,MMP14,MMP9,MYLK,PDPN,PGF,PRKD2,RAB27A,RALA,REPS2,Saa3,SERPINA1,SERPING1,SPP1,STK24,SYNM,TRPC1,TSPO	39
Cell Morphology	cell spreading of tumor cell lines	0.00288		0.365	CBL,GFAP,MMP9,PRKD2,SYNM	5
Tissue Development	organization of extracellular matrix	0.00288			ATXN1L,GFAP,LGALS3,MMP9,NID1	5
Cellular Function and Maintenance, Infectious Diseases	endocytosis of virus	0.00292			CBL,MMP9	2
Cardiovascular System Development and Function, Organismal Development	formation of neovessel	0.00292			MMP14,MMP9	2
Cellular Assembly and Organization, Cellular Function and Maintenance	secretion of dense granule	0.00292			PRKD2,RAB27A	2
Cell-To-Cell Signaling and Interaction, Hematological System Development and Function, Immune Cell Trafficking, Inflammatory Response	activation of myeloid cells	0.00296		-0.077	ANXA1,CD48,HLA-A,LGALS3,MAOB,MMP9,RAB27A,Saa3,SERPING1,SPP1	10
Cardiovascular System Development and Function, Cell-To-Cell Signaling and Interaction	adhesion of endothelial cell lines	0.00298			ANXA1,LGALS3,SERPINA1	3
Neurological Disease, Psychological Disorders	major depression	0.00298			DIP2C,FGF9,GFAP,LGALS3,MAOB,PSMD13,TSPO	7
Cellular Function and Maintenance, Nervous System Development and Function, Tissue Development	function of neurons	0.00298			GPR37,HIF1A,KCNJ16,OTOF,PEX5L	5
Cellular Function and Maintenance, Molecular Transport	secretory pathway	0.00306		0.152	ANXA1,ARFGEF2,OTOF,PEX5L,RAB27A,RALA,SCAMP1	7
Cell-To-Cell Signaling and Interaction	adhesion of breast cancer cell lines	0.00313			ANXA1,LGALS3,MMP14,SPP1	4
Connective Tissue Disorders, Inflammatory Disease, Skeletal and Muscular Disorders	Rheumatic Disease	0.00319		1.439	ANXA1,ATP8A1,C2,COL4A2,DIP2C,FIP1L1,FKTN,FLT3LG,GFAP,HLA-A,MMP14,MMP9,NBN,PGF,RAB27A,RALA,RBP4,Saa3,SPP1,STK17B,TAPBP,TSPO,VPS37C	23
Cellular Movement, Hematological System Development and Function, Immune Cell Trafficking, Inflammatory Response	cell movement of phagocytes	0.00319		-0.079	ANXA1,C2,FLT3LG,HIF1A,LGALS3,MMP14,MMP9,MYLK,PDPN,PGF,RAB27A,SERPINA1,SERPING1,SPP1	14
Cell-To-Cell Signaling and Interaction, Cellular Assembly and Organization, Cellular Compromise	disruption of cell-cell contacts	0.00323			ANXA1,MMP14,MYLK	3
Cancer, Endocrine System Disorders, Organismal Injury and Abnormalities, Reproductive System Disease	primary ovarian cancer	0.00329			NBN,SERPINA1,SMC4,SPP1	4
Embryonic Development, Organ Development, Organ Morphology, Organismal Development, Respiratory System Development and Function, Tissue Development	abnormal morphology of pulmonary alveolus	0.00333			ATXN1L,GLCE,MMP14,MMP9,PDPN	5
Cell Death and Survival	necrosis of vascular endothelial cells	0.00333		-0.747	COL4A2,MMP9,RBP4,SERPINA1,SPP1	5
Cardiovascular System Development and Function	abnormal morphology of cardiovascular system	0.00339			EAF2,FGF9,GFAP,HIF1A,HIRA,KCNN4,MMP14,MMP9,NID1,PDPN,RBP4,SGCB,SPP1,TXNIP	14
Cell Death and Survival	cell death	0.00344		0.262	ABCD2,ANXA1,ARL6IP5,ATP2C1,BHLHB9,CBL,CD48,CEBPD,COL4A2,COX11,CREBL2,CSRNP3,DEPTOR,DNAJA1,EAF2,EMP3,FGF9,FIP1L1,FLT3LG,GFAP,GPR37,HIF1A,HLA-A,ING3,KCNN4,LGALS3,MAOB,MMP14,MMP9,MYLK,NBN,PGF,PRKD2,RAB27A,RBP4,REPS2,Saa3,SDHC,SEMA7A,SENP8,SERPINA1,SGCB,SPP1,STK17B,STK24,TAPBP,TGM3,THG1L,TRPC1,TSC22D2,TSPO,TXNIP,UBE3A,VAPB,YWHAG,ZFAND6	56
Cardiovascular Disease, Organismal Injury and Abnormalities	formation of aneurysm	0.00349			MMP9,SGCB,SPP1	3
Neurological Disease, Psychological Disorders, Skeletal and Muscular Disorders	Parkinson's disease	0.00354			ARL6IP5,DNAJC1,DNAJC6,GFAP,MAOB,PFDN1,SPP1,TSPO	8
Cardiovascular System Development and Function, Organ Morphology, Organismal Development	abnormal morphology of myocardial compact zone	0.00355			PDPN,RBP4	2
Protein Degradation, Protein Synthesis	degradation of Gelatin	0.00355			MMP14,MMP9	2
Cell-To-Cell Signaling and Interaction, Cellular Movement, Connective Tissue Development and Function, Skeletal and Muscular System Development and Function	recruitment of osteoclasts	0.00355			LGALS3,PGF	2
Cancer, Organismal Injury and Abnormalities, Reproductive System Disease	tumorigenesis of genital organ	0.00359			ADCY9,AIG1,ALG9,ANXA1,ARFGEF2,ASGR2,ASTE1,ATP2C1,ATP8A1,BHLHB9,CBL,CBX1,CCDC138,COL4A2,DDX1,DNAJA1,DNAJC6,DOCK7,EAF2,EMP3,FGF9,FKTN,FLT3LG,GFAP,GLCE,GLMN,HIF1A,HLA-A,HNRNPA2B1,HSPA4L,IPO9,KCMF1,LGALS3,MAOB,MMP14,MMP9,MYLK,NAP1L3,NBN,NEK8,NID1,OTOF,PAN3,PDLIM3,PDPN,PEX5L,PGF,PHYHD1,PRKD2,PTPRB,PYROXD2,RALA,RNFT1,SERPINA1,SERPING1,SH3D21,SLC43A3,SMC4,SPP1,STK17B,STK24,SYNM,TAPBP,TBL1X,TGM3,TRPC1,TX…	73
Cancer, Organismal Injury and Abnormalities, Reproductive System Disease	genital tumor	0.00363			ADCY9,AIG1,ALG9,ANXA1,ARFGEF2,ASGR2,ASTE1,ATP2C1,ATP8A1,BHLHB9,CBL,CBX1,CCDC138,COL4A2,DDX1,DNAJA1,DNAJC6,DOCK7,EAF2,EMP3,FGF9,FKTN,FLT3LG,GFAP,GLCE,GLMN,HIF1A,HLA-A,HNRNPA2B1,HSPA4L,IPO9,KCMF1,LGALS3,MAOB,MMP14,MMP9,MYLK,NAP1L3,NBN,NEK8,NID1,OTOF,PAN3,PDLIM3,PDPN,PEX5L,PGF,PHYHD1,PRKD2,PTPRB,PYROXD2,RALA,RNFT1,SERPINA1,SERPING1,SH3D21,SLC43A3,SMC4,SPP1,STK17B,STK24,SYNM,TAPBP,TBL1X,TGM3,TRPC1,TX…	73
Cellular Development, Tissue Development	differentiation of bone cells	0.00365		0.447	CBL,CEBPD,FGF9,FIP1L1,HIF1A,HIRA,MMP14,PGF,SEMA7A,SPP1,VAPB	11
Cellular Development, Cellular Growth and Proliferation, Hematological System Development and Function	proliferation of lymphocytes	0.00376		0.68	ANXA1,CBL,CD48,FLT3LG,GLMN,HIF1A,HNRNPA2B1,KCNN4,LGALS3,MMP9,PGF,RELT,SERPINA1,SPP1,STK17B,TAPBP,TXNIP	17
Cellular Development, Cellular Growth and Proliferation	arrest in development of cells	0.00377			CBL,GPR37,HIF1A	3
Cell Morphology	morphology of antigen presenting cells	0.00382			ABCD2,CTBS,FLT3LG,LGALS3,SPP1	5
Cellular Movement, Hematological System Development and Function, Immune Cell Trafficking, Inflammatory Response	cell movement of neutrophils	0.00384		-0.054	ANXA1,C2,LGALS3,MMP9,MYLK,PGF,RAB27A,SERPINA1,SPP1	9
Skeletal and Muscular System Development and Function	mineralization of bone	0.00386			GLCE,HIF1A,KCNJ16,MMP14,Saa3,SPP1	6
Cardiovascular System Development and Function, Tissue Morphology	permeability of vascular system	0.00386		-1.982	ANXA1,MMP9,MYLK,PGF,SEMA7A,SERPING1	6
Tissue Morphology	abnormal morphology of embryonic neuroepithelium	0.00406			ATP2C1,HIRA,PRKACB	3
Cellular Compromise	damage of mitochondria	0.00406			ABCD2,LGALS3,SERPINA1	3
Behavior	motor learning	0.00406			ARL6IP5,PEX5L,UBE3A	3
Cardiovascular System Development and Function, Organismal Development, Visual System Development and Function	vascularization of eye	0.00409		-1.117	CBL,LGALS3,MMP14,MMP9,PGF	5
Cellular Development, Cellular Growth and Proliferation, Hematological System Development and Function	proliferation of immune cells	0.00411		0.802	ANXA1,CBL,CD48,FIP1L1,FLT3LG,GLMN,HIF1A,HNRNPA2B1,KCNN4,LGALS3,MMP9,PGF,RELT,SERPINA1,SPP1,STK17B,TAPBP,TXNIP	18
Cell Morphology	cell spreading of brain cancer cell lines	0.00423			GFAP,SYNM	2
Connective Tissue Disorders, Skeletal and Muscular Disorders, Tissue Morphology	loss of bone tissue	0.00423			HIF1A,SPP1	2
Cellular Development	differentiation of cells	0.00442		-0.218	ANXA1,ATP2C1,CAMKK2,CBL,CBX1,CEBPD,Chn1,CREBL2,DEPTOR,DOCK7,FBXO9,FGF9,FIP1L1,FLT3LG,GFAP,GLMN,HIF1A,HIRA,HIST1H4J,HNRNPA2B1,LGALS3,MKS1,MMP14,MMP9,NBN,PGF,PIR,PRKACB,PRKD2,RAB27A,RALA,SEMA7A,SPP1,TBL1X,TGM3,TRPC1,TXNIP,UBE3A,VAPB,YWHAG	40
Neurological Disease	hydrocephalus	0.00451		1.154	ATP2C1,ATXN1L,CETN2,GFAP,HIF1A	5
Cell-To-Cell Signaling and Interaction, Cellular Movement, Hematological System Development and Function, Immune Cell Trafficking	recruitment of antigen presenting cells	0.00451		1.067	ANXA1,FLT3LG,MMP9,PGF,SPP1	5
Cancer, Organismal Injury and Abnormalities, Reproductive System Disease	germ cell tumor	0.00455			ARMCX3,NBN,PDPN,PGF	4
Cancer, Organismal Injury and Abnormalities, Reproductive System Disease	breast or ovarian cancer	0.00461			AIG1,ANXA1,ATP2C1,ATP8A1,CBL,CEBPD,COL4A2,DIP2C,DNAJA1,DOCK7,EIF4H,EMP3,FGF9,FIP1L1,FLT3LG,GLMN,GLYR1,HCCS,HIF1A,HLA-A,HNRNPA2B1,KCMF1,LGALS3,LYVE1,MAOB,MARCH5,MMP14,MMP9,MYLK,NBN,NEK8,OTOF,PDPN,PRKD2,SERPINA1,SERPING1,SLC43A3,SMC4,SPP1,SSC5D,STK17B,SYNM,TBL1X,TRPC1,TXNIP,UBE3A,UNC79,VPS37C,ZNF367,ZNF799	50
Cell Cycle	arrest in G1 phase of tumor cell lines	0.00465			CAMKK2,CBX1,LGALS3,SPP1,SYNM,YWHAG	6
Cellular Movement, Hematological System Development and Function, Immune Cell Trafficking, Inflammatory Response	cell movement of monocytes	0.00465		0.756	ANXA1,FLT3LG,LGALS3,MMP14,MMP9,SPP1	6
Cardiovascular System Development and Function, Tissue Morphology	abnormal morphology of blood vessel	0.00465			GFAP,HIF1A,HIRA,MMP14,NID1,PDPN,SGCB,SPP1	8
Cellular Movement	migration of cells	0.00467		0.731	ANXA1,ARFGEF2,ATP8A1,C2,CAMKK2,CBL,CD48,CLCN4,COL4A2,DEPTOR,FGF9,FLT3LG,GFAP,HIF1A,HLA-A,HNRNPA2B1,KCNN4,LGALS3,LYVE1,MMP14,MMP9,MYLK,PDPN,PGF,PRKD2,RAB27A,RALA,REPS2,SERPINA1,SERPING1,SPP1,STK24,SYNM,TRPC1,TSPO	35
Neurological Disease	progressive motor neuropathy	0.00469			ANXA1,ARL6IP5,DNAJC1,DNAJC6,GFAP,KCNC2,MAOB,PFDN1,PGF,SERPING1,SPP1,TSPO,VAPB	13
Cellular Development, Cellular Growth and Proliferation, Lymphoid Tissue Structure and Development, Tissue Development	proliferation of bone marrow cells	0.00481		0.714	FLT3LG,LGALS3,OSTF1,SPP1,YWHAG	5
Cardiovascular System Development and Function, Tissue Development	development of endothelial tissue	0.00485		0.113	CBL,COL4A2,HIF1A,LGALS3,MMP14,MMP9,PGF,PRKD2,SPP1,YWHAG	10
Neurological Disease, Psychological Disorders	disorder of basal ganglia	0.00491			ABCD2,AIG1,ARL6IP5,ARMCX3,CAMKK2,CETN2,DDX1,DNAJA1,DNAJC1,DNAJC6,GFAP,MAOB,PFDN1,RBP4,SERPINA1,SPP1,TSPO	17
Cellular Growth and Proliferation	colony formation of breast cancer cell lines	0.00496			ANXA1,CBL,SERPINA1,SPP1	4
Cellular Movement	migration of neural stem cells	0.00498			HIF1A,MMP9	2
Cell-To-Cell Signaling and Interaction	penetration of cells	0.00498			MMP14,MMP9	2
Respiratory Disease	chronic obstructive pulmonary disease	0.00502			LGALS3,MMP9,MYLK,SERPINA1,SPP1,TSPO	6
Tissue Development	growth of connective tissue	0.00523		0.242	ABCD2,CBL,FGF9,FIP1L1,FLT3LG,HIF1A,HNRNPA2B1,LGALS3,MMP14,MMP9,NBN,PGF,PRKD2,SPP1,TXNIP	15
Cellular Development, Cellular Growth and Proliferation	proliferation of leukemia cell lines	0.00525		-0.326	CBL,FLT3LG,GLMN,LGALS3,TRPC1,TXNIP,YWHAG	7
Cell Death and Survival	regeneration of cells	0.00529		-0.555	GFAP,HIF1A,MMP14,MMP9,STK24	5
Cell-To-Cell Signaling and Interaction, Hematological System Development and Function, Immune Cell Trafficking, Inflammatory Response	activation of antigen presenting cells	0.0053		0.022	CBL,CD48,HLA-A,LGALS3,MAOB,MMP9,RAB27A,RBP4,SERPING1	9
Developmental Disorder	multiple congenital anomalies	0.00541			ABCD2,ATXN1L,CBL,COL4A2,FGF9,FKTN,GLCE,MKS1,MMP14,MMP9,MYLK,SERPINA1,UBE3A	13
Dermatological Diseases and Conditions	plaque psoriasis	0.00546			CAMK2N1,LGALS3,PGF,RAB27A,TXNIP	5
Developmental Disorder	midline defect	0.0056		1.977	ARFGEF2,ATP2C1,FGF9,GLCE,MMP14,NEK8,PRKACB,RALA	8
Cellular Development, Tissue Development	differentiation of connective tissue cells	0.00563		-0.711	CBL,CEBPD,CREBL2,FBXO9,FGF9,FIP1L1,HIF1A,HIRA,MMP14,MMP9,PGF,SEMA7A,SPP1,TBL1X,VAPB	15
Cellular Movement, Hematological System Development and Function, Immune Cell Trafficking	migration of antigen presenting cells	0.00568		0.659	FLT3LG,HIF1A,LGALS3,MYLK,PDPN,SPP1	6
Molecular Transport	accumulation of DNA	0.00577			HIF1A,NEK8	2
Cell Death and Survival	killing of B-lymphocyte derived cell lines	0.00577			NBN,RALA	2
Cell Death and Survival	killing of hematopoietic cells	0.00577			CD48,LGALS3	2
Cancer, Endocrine System Disorders, Organismal Injury and Abnormalities, Reproductive System Disease	stage 3c ovarian cancer	0.00577			MMP9,SPP1	2
Cancer, Organismal Injury and Abnormalities, Reproductive System Disease	genital tract cancer	0.00591			ADCY9,ALG9,ANXA1,ARFGEF2,ASGR2,ASTE1,ATP2C1,ATP8A1,BHLHB9,CBX1,CCDC138,COL4A2,DDX1,DNAJA1,DNAJC6,DOCK7,EAF2,EMP3,FGF9,FKTN,FLT3LG,GFAP,GLCE,GLMN,HIF1A,HLA-A,HNRNPA2B1,HSPA4L,IPO9,KCMF1,LGALS3,MAOB,MMP14,MMP9,MYLK,NAP1L3,NBN,NEK8,NID1,OTOF,PAN3,PDLIM3,PDPN,PEX5L,PHYHD1,PRKD2,PTPRB,PYROXD2,RALA,RNFT1,SERPINA1,SERPING1,SH3D21,SLC43A3,SMC4,SPP1,STK17B,STK24,SYNM,TAPBP,TBL1X,TGM3,TRPC1,TXNIP,UBE3A,UNC…	70
Nutritional Disease	weight gain	0.00593			CBL,ELOVL2,HLA-A,MMP9,PGF,SGCB,TRPC1,TSPO,UBE3A	9
Cellular Development, Cellular Growth and Proliferation, Hematological System Development and Function, Hematopoiesis, Lymphoid Tissue Structure and Development, Tissue Development	development of granulocytes	0.00608			CBL,FLT3LG,RALA	3
Connective Tissue Development and Function	width of hypertrophic chondrocyte layer	0.00608			LGALS3,MMP14,MMP9	3
Cellular Growth and Proliferation	proliferation of cells	0.00609		-1.925	Anp32a,ANXA1,ARFGEF2,ARL6IP5,CAMK2N1,CAMKK2,CBL,CBX1,CD48,CEBPD,COL4A2,DEPTOR,DNAJA1,DOCK7,EAF2,EAPP,EIF4H,EMP3,FBXO9,FGF9,FIP1L1,FKTN,FLT3LG,GFAP,GLCE,GLMN,HIF1A,HLCS,HNRNPA2B1,HNRNPD,KCNJ16,KCNN4,LGALS3,MMP14,MMP9,MYLK,NBN,OSTF1,PDPN,PGF,PRKACB,PRKD2,RAB27A,RALA,RBP4,RELT,SEMA7A,SERPINA1,SPP1,STK17B,STK24,SYNM,TAPBP,THG1L,TRPC1,TSPO,TXNIP,UBE3A,YWHAG	59
Cardiovascular System Development and Function, Organ Morphology, Organismal Development	abnormal morphology of heart ventricle	0.00611			FGF9,HIF1A,KCNN4,MMP9,PDPN,TXNIP	6
Protein Trafficking	targeting of protein	0.00634			PAN3,RAB27A,TSPO,YWHAG,ZFAND6	5
Drug Metabolism, Endocrine System Development and Function, Lipid Metabolism, Small Molecule Biochemistry, Vitamin and Mineral Metabolism	synthesis of progesterone	0.00635		-0.228	FGF9,MMP9,TSPO,YWHAG	4
Cardiovascular System Development and Function, Organ Morphology, Organismal Development	abnormal morphology of heart	0.00649			EAF2,FGF9,HIF1A,HIRA,KCNN4,MMP14,MMP9,PDPN,RBP4,TXNIP	10
Cell-To-Cell Signaling and Interaction, Hematological System Development and Function, Immune Cell Trafficking, Inflammatory Response	activation of natural killer cells	0.00653		0.555	CD48,FLT3LG,HIF1A,SPP1,TXNIP	5
Cancer, Endocrine System Disorders, Organismal Injury and Abnormalities, Reproductive System Disease	advanced ovarian cancer	0.00653			MMP14,SERPING1,SMC4,SPP1,TXNIP	5
Cellular Development, Skeletal and Muscular System Development and Function, Tissue Development	differentiation of osteoblasts	0.00657		0	CBL,CEBPD,FGF9,HIF1A,HIRA,MMP14,SEMA7A,SPP1	8
Cellular Movement	chemotaxis	0.00657		1.015	ANXA1,CBL,FLT3LG,KCNN4,LGALS3,MMP14,MMP9,MYLK,PGF,RALA,Saa3,SERPINA1,SPP1	13
Post-Translational Modification	cross-linkage of peptide	0.00663			ANXA1,TGM3	2
Cardiovascular Disease, Neurological Disease	disruption of blood-brain barrier	0.00663			MMP9,MYLK	2
Cellular Movement	migration of myeloma cell lines	0.00663			RALA,SPP1	2
Cancer, Cell Cycle, Organismal Injury and Abnormalities, Tumor Morphology	senescence of tumor cells	0.00663			COL4A2,UBE3A	2
Cancer, Organismal Injury and Abnormalities	incidence of carcinoma	0.00672		1.177	ATP2C1,EAF2,HIF1A,LGALS3,NBN	5
Molecular Transport	transport of molecule	0.00685		-0.073	ANXA1,APOA5,ARFGEF2,ARL6IP5,ATP2C1,ATP8A1,CLCC1,CLCN4,CREBL2,CYBRD1,DNAJA1,DNAJC1,FGF9,GLMN,HIF1A,HLA-A,HNRNPA2B1,HNRNPD,IPO9,KCNC2,KCNN4,MAOB,PRICKLE1,RAB27A,RBP4,SCAMP1,TAPBP,TRPC1,TSPO,TXNIP	30
Cardiovascular Disease, Organismal Injury and Abnormalities	stenosis of aortic valve	0.00686			ATP2C1,MMP9,SPP1	3
Cell-To-Cell Signaling and Interaction	binding of tumor cell lines	0.00688		1.206	ASGR2,CBL,HLA-A,LGALS3,SERPING1,SPP1	6
Immunological Disease	delayed hypersensitive reaction	0.00692		1.342	ANXA1,FLT3LG,MMP9,PGF,SPP1	5
Post-Translational Modification	ubiquitination	0.00694		0.373	CBL,DNAJA1,FBXO9,GLMN,MARCH5,PRICKLE1,TAPBP,TSPO,UBE3A	9
Cell Death and Survival	cell viability of connective tissue cells	0.00712		1	CBL,CEBPD,MMP9,NBN,SPP1	5
Cardiovascular Disease	reperfusion injury	0.00713			ANXA1,ATP2C1,HIF1A,SERPING1	4
Cell Death and Survival	cell death of hematopoietic cell lines	0.00725		-0.562	CBL,FIP1L1,FLT3LG,LGALS3,NBN,SPP1,YWHAG	7
Cancer, Endocrine System Disorders, Organismal Injury and Abnormalities	differentiated thyroid cancer	0.00732			CD48,LGALS3,MMP9,SERPINA1,SPP1	5
Cancer, Endocrine System Disorders, Organismal Injury and Abnormalities	nonmedullary thyroid cancer	0.00732			CD48,LGALS3,MMP9,SERPINA1,SPP1	5
Embryonic Development, Organ Development, Organ Morphology, Organismal Development, Respiratory System Development and Function, Tissue Development	abnormal morphology of lung	0.00737			ATXN1L,FGF9,GLCE,MMP14,MMP9,PDPN	6
Cell-To-Cell Signaling and Interaction	binding of hepatoma cell lines	0.00753			ASGR2,SPP1	2
Carbohydrate Metabolism, Drug Metabolism, Small Molecule Biochemistry	binding of hyaluronic acid	0.00753			MMP14,SPP1	2
Organ Development, Reproductive System Development and Function	growth of prostate gland	0.00753			CBX1,UBE3A	2
Cardiovascular System Development and Function, Organismal Development, Tissue Morphology	quantity of capillary vessel	0.00753			HIF1A,MMP9	2
Reproductive System Development and Function	spermiation	0.00753			HSPA4L,RBP4	2
Embryonic Development, Organismal Development, Tissue Development, Tissue Morphology	closure of neural tube	0.00753			GLMN,MKS1,PRICKLE1,PRKACB,RALA	5
Inflammatory Disease	chronic inflammatory disorder	0.00765			ANXA1,ATP8A1,C2,COL4A2,DIP2C,FIP1L1,FLT3LG,GFAP,HLA-A,KCNC2,MMP9,NBN,PGF,RBP4,Saa3,SPP1,STK17B,TAPBP,TSPO,VPS37C	20
Cell Morphology, Hematological System Development and Function, Inflammatory Response	morphology of macrophages	0.00768			ABCD2,CTBS,LGALS3,SPP1	4
Organ Morphology, Reproductive System Development and Function, Tissue Development	branching of mammary duct	0.00771			CBL,CEBPD,UBE3A	3
Embryonic Development, Organ Development, Organ Morphology, Organismal Development, Reproductive System Development and Function, Tissue Development	morphology of mammary gland	0.00771			CBL,CEBPD,MMP14	3
Cancer, Gastrointestinal Disease, Organismal Injury and Abnormalities	digestive organ tumor	0.00789		-0.344	ABCD2,ADCY9,AIG1,ALG9,ANXA1,APOA5,ARFGEF2,ARMCX3,ASTE1,ATP2C1,ATP8A1,ATXN1L,BBOF1,BHLHB9,BRD9,C2,CAMK2N1,CAMKK2,CBL,CBX1,CCDC138,CCDC66,CD48,CEBPD,CENPQ,CLCC1,CLCN4,COL4A2,CSRNP3,DBX2,DDX1,DEPTOR,DIP2C,DNAJA1,DNAJC6,DOCK7,EAF2,EAPP,EIF3J,EIF4H,ELOVL2,EMP3,FAM98A,FBXO9,FIP1L1,FLT3LG,GFAP,GLCE,GLYR1,GPR37,GSTA5,HIF1A,HIRA,HLA-A,HLCS,HNRNPA2B1,HSPA4L,IPO9,KCMF1,KCNC2,KCNJ16,LGALS3,MAOB,MARCH5,MMP14,…	128
Cellular Movement, Hematological System Development and Function, Immune Cell Trafficking, Inflammatory Response	migration of macrophages	0.00797		-0.132	HIF1A,LGALS3,MYLK,SPP1	4
Cell Death and Survival	cell viability of tumor cell lines	0.00798		-0.581	CAMK2N1,CBL,CEBPD,CLCN4,DCUN1D5,FBXO9,FGF9,FLT3LG,HIF1A,LGALS3,NBN,NEK8,PFDN1,PRKACB,PRKD2,SPP1,SYNM	17
Cell Cycle	G1 phase	0.00809			CAMKK2,CBL,CBX1,CEBPD,LGALS3,SPP1,SYNM,TRPC1,UBE3A,YWHAG	10
Cardiovascular System Development and Function, Cellular Development, Cellular Growth and Proliferation, Connective Tissue Development and Function, Digestive System Development and Function, Hepatic System Development and Function, Organ Development, Organismal Development, Tissue Development	proliferation of hepatic stellate cells	0.00815			LGALS3,MMP14,SPP1	3
Cardiovascular System Development and Function, Organismal Development	formation of blood vessel	0.00818		-0.655	COL4A2,MMP14,MMP9,PRICKLE1,PRKD2	5
Cellular Movement	migration of tumor cell lines	0.00821		-0.113	ANXA1,CAMKK2,CLCN4,HIF1A,HNRNPA2B1,LGALS3,LYVE1,MMP14,MMP9,PGF,PRKD2,RALA,SERPINA1,SPP1,SYNM,TRPC1	16
Cellular Movement	cell movement of tumor cells	0.00825		0.665	CBL,LGALS3,MMP14,MMP9,PGF,SPP1	6
Developmental Disorder, Hereditary Disorder, Neurological Disease, Organismal Injury and Abnormalities	Bardet-Biedl syndrome type 13	0.00825			MKS1	1
Cancer, Gastrointestinal Disease, Organismal Injury and Abnormalities	Dukes stage A-C colorectal carcinoma	0.00825			PGF	1
Developmental Disorder, Hereditary Disorder, Metabolic Disease, Neurological Disease, Ophthalmic Disease, Organismal Injury and Abnormalities, Skeletal and Muscular Disorders	Fukuyama congenital muscular dystrophy	0.00825			FKTN	1
Developmental Disorder, Hereditary Disorder, Immunological Disease, Metabolic Disease, Organismal Injury and Abnormalities	Griscelli syndrome type 2	0.00825			RAB27A	1
Dermatological Diseases and Conditions, Hereditary Disorder, Organismal Injury and Abnormalities	Hailey-Hailey disease	0.00825			ATP2C1	1
Developmental Disorder, Hereditary Disorder, Organismal Injury and Abnormalities, Renal and Urological Disease	Meckel syndrome type 1	0.00825			MKS1	1
Hereditary Disorder, Immunological Disease, Organismal Injury and Abnormalities	Nijmegen breakage syndrome	0.00825			NBN	1
Cancer, Connective Tissue Disorders, Developmental Disorder, Hematological Disease, Hereditary Disorder, Immunological Disease, Organismal Injury and Abnormalities, Skeletal and Muscular Disorders	Noonan syndrome-like disorder with juvenile myelomonocytic leukemia	0.00825			CBL	1
Connective Tissue Disorders, Developmental Disorder, Hereditary Disorder, Organismal Injury and Abnormalities, Skeletal and Muscular Disorders	Noonan syndrome-like disorder without juvenile myelomonocytic leukemia	0.00825			CBL	1
Connective Tissue Disorders, Skeletal and Muscular Disorders	Winchester syndrome	0.00825			MMP14	1
Tissue Morphology	abnormal morphology of prechordal plate	0.00825			HIRA	1
Cell-To-Cell Signaling and Interaction, Respiratory System Development and Function	activation of distal lung epithelial cells	0.00825			SERPINA1	1
Cell-To-Cell Signaling and Interaction, Cell-mediated Immune Response, Cellular Movement, Hematological System Development and Function, Immune Cell Trafficking	adhesion of CD4+ T-lymphocytes	0.00825			ANXA1	1
Cell-To-Cell Signaling and Interaction, Cell-mediated Immune Response, Cellular Movement, Hematological System Development and Function, Immune Cell Trafficking	adhesion of CD8+ T lymphocyte	0.00825			ANXA1	1
Developmental Disorder, Hereditary Disorder, Metabolic Disease, Neurological Disease, Organismal Injury and Abnormalities, Psychological Disorders	adult Alexander disease	0.00825			GFAP	1
Cell-To-Cell Signaling and Interaction	aggregation of ovarian cancer cell lines	0.00825			MMP14	1
Developmental Disorder, Gastrointestinal Disease, Hepatic System Disease, Hereditary Disorder, Inflammatory Disease, Metabolic Disease, Organismal Injury and Abnormalities, Respiratory Disease	alpha-1 antitrypsin deficiency related emphysema-cirrhosis	0.00825			SERPINA1	1
Hereditary Disorder, Neurological Disease, Organismal Injury and Abnormalities	amyotrophic lateral sclerosis 8	0.00825			VAPB	1
Cell-To-Cell Signaling and Interaction	anchoring of osteoclasts	0.00825			SPP1	1
Cancer, Cell Death and Survival, Organismal Injury and Abnormalities, Tumor Morphology	apoptosis of chronic myelogenous leukemia stem cells	0.00825			HIF1A	1
Cell Cycle	arrest in S phase of colorectal cancer cell lines	0.00825			CAMK2N1	1
Cell Morphology, Cellular Development, Cellular Growth and Proliferation	arrest in morphogenesis of breast cell lines	0.00825			HIF1A	1
Cell Cycle, Embryonic Development	arrest in sub-G1 phase of embryonic cell lines	0.00825			TXNIP	1
Cell Cycle	arrest in sub-G1 phase of kidney cell lines	0.00825			TXNIP	1
Cell-To-Cell Signaling and Interaction	attachment of RPE cells	0.00825			LGALS3	1
Auditory Disease, Developmental Disorder, Hereditary Disorder, Neurological Disease, Organismal Injury and Abnormalities	autosomal recessive deafness type 9	0.00825			OTOF	1
Dermatological Diseases and Conditions, Hereditary Disorder, Immunological Disease, Organismal Injury and Abnormalities	autosomal recessive hereditary angioedema	0.00825			SERPING1	1
Cellular Assembly and Organization	binding of DNA double strand break site	0.00825			NBN	1
Organ Morphology, Reproductive System Development and Function, Tissue Development	branching of lactiferous duct	0.00825			UBE3A	1
Cell-To-Cell Signaling and Interaction, Small Molecule Biochemistry	catabolism of 5-hydroxytryptamine	0.00825			MAOB	1
Cancer, Cell Cycle, Organismal Injury and Abnormalities	cell cycle progression of chronic myelogenous leukemia stem cells	0.00825			HIF1A	1
Cardiovascular System Development and Function, Cell Cycle	cell cycle progression of endothelial cell lines	0.00825			PTPRB	1
Cell Death and Survival	cell death of enteric glial cell	0.00825			GFAP	1
Cell Morphology	cell spreading of RPE cells	0.00825			LGALS3	1
Cancer, Cell Death and Survival, Organismal Injury and Abnormalities, Tumor Morphology	cell viability of acute myeloid leukemia blast cells	0.00825			FLT3LG	1
Cell-To-Cell Signaling and Interaction, Hematological System Development and Function, Immune Cell Trafficking, Inflammatory Response	cell-cell adhesion of PBMCs	0.00825			DEPTOR	1
Cellular Movement	cellular infiltration of heart	0.00825			MMP9	1
Cellular Movement, Hematopoiesis, Immune Cell Trafficking, Inflammatory Response, Lymphoid Tissue Structure and Development	chemotaxis of bone marrow stromal cells	0.00825			MMP14	1
Embryonic Development, Organismal Development, Skeletal and Muscular System Development and Function, Tissue Development	chondrogenesis of forelimb	0.00825			HIF1A	1
Digestive System Development and Function, Gastrointestinal Disease, Hepatic System Development and Function, Hepatic System Disease, Inflammatory Disease, Inflammatory Response, Organ Development, Organismal Injury and Abnormalities	chronic phase hepatitis	0.00825			HLA-A	1
Inflammatory Response, Respiratory Disease	chronic phase pneumonitis	0.00825			HLA-A	1
Infectious Diseases	chronic phase viral disease	0.00825			HLA-A	1
Cell Death and Survival, Cellular Function and Maintenance	clearance of Trypanosoma cruzi Tulahuen strain	0.00825			LGALS3	1
Cell-To-Cell Signaling and Interaction	clustering of carcinoma cell lines	0.00825			HNRNPA2B1	1
Cell-To-Cell Signaling and Interaction	clustering of lung cancer cell lines	0.00825			HNRNPA2B1	1
Developmental Disorder, Hereditary Disorder, Immunological Disease, Organismal Injury and Abnormalities	complement component C2 deficiency	0.00825			C2	1
Developmental Disorder, Hereditary Disorder, Metabolic Disease, Organismal Injury and Abnormalities	congenital disorder of glycosylation type 1l	0.00825			ALG9	1
Tissue Morphology	contraction of aortic tissue	0.00825			MYLK	1
Cell Death and Survival	cytolysis of peripheral blood lymphocytes	0.00825			HLA-A	1
Auditory Disease, Organismal Injury and Abnormalities	damage of ear tissue	0.00825			HIF1A	1
Cellular Development, Dermatological Diseases and Conditions, Developmental Disorder	dedifferentiation of keratinocytes	0.00825			MMP9	1
Cell Death and Survival, Cellular Compromise, Neurological Disease, Organismal Injury and Abnormalities, Tissue Morphology	degeneration of dorsal root ganglion cells	0.00825			ABCD2	1
Cellular Compromise	degradation of senile plaques	0.00825			MMP9	1
Cell Death and Survival	delay in apoptosis of chondrocytes	0.00825			MMP9	1
Cellular Development, Nervous System Development and Function, Tissue Development	delay in initiation of differentiation of hippocampal neurons	0.00825			ATP2C1	1
Cellular Development	delay in initiation of differentiation of neuroblastoma cell lines	0.00825			ATP2C1	1
Organ Morphology, Tissue Development	delay in initiation of regeneration of extensor digitorum longus muscle	0.00825			TRPC1	1
Organismal Functions	delay in initiation of repair of lymphatics	0.00825			HIF1A	1
Dermatological Diseases and Conditions	delay in initiation of retraction of scab	0.00825			CBL	1
Connective Tissue Development and Function, Skeletal and Muscular System Development and Function, Tissue Development	delay in ossification of epiphyseal growth plate	0.00825			MMP9	1
Cardiovascular System Development and Function, Organismal Development, Skeletal and Muscular System Development and Function, Tissue Development	delay in vascularization of epiphyseal growth plate	0.00825			MMP9	1
Cellular Development, Hematological System Development and Function, Hematopoiesis, Inflammatory Response	dendropoiesis of lymphoid dendritic cells	0.00825			FLT3LG	1
Cellular Development, Hematological System Development and Function, Hematopoiesis, Inflammatory Response	dendropoiesis of myeloid dendritic cells	0.00825			FLT3LG	1
Cell-To-Cell Signaling and Interaction	density of neuromuscular junctions	0.00825			HLA-A	1
Connective Tissue Development and Function, Tissue Development	deposition of fibrous tissue	0.00825			HIF1A	1
Dermatological Diseases and Conditions, Ophthalmic Disease, Organismal Injury and Abnormalities	desquamation of corneal epithelial tissue	0.00825			MMP9	1
Cell-To-Cell Signaling and Interaction	detachment of ovarian cancer cell lines	0.00825			MMP14	1
Embryonic Development, Organismal Development, Tissue Development	development of epithelial bud	0.00825			FGF9	1
Embryonic Development, Organismal Development, Tissue Development	development of vitelline vessel	0.00825			RBP4	1
Cellular Development	differentiation of cardiac stem cells	0.00825			MMP9	1
Cardiovascular Disease, Hereditary Disorder, Organismal Injury and Abnormalities, Skeletal and Muscular Disorders	dilated cardiomyopathy 1x	0.00825			FKTN	1
Cell-To-Cell Signaling and Interaction, Cellular Compromise	disassembly of tight junctions	0.00825			PGF	1
Cancer, Organismal Injury and Abnormalities, Reproductive System Disease	ductal carcinoma in situ with microinvasion	0.00825			SPP1	1
Neurological Disease	dysosmia	0.00825			CETN2	1
Gastrointestinal Disease, Hepatic System Disease, Organismal Injury and Abnormalities	dysplastic hepatocytic lesion	0.00825			HIF1A	1
Hereditary Disorder, Neurological Disease, Organismal Injury and Abnormalities	early infantile epileptic encephalopathy type 23	0.00825			DOCK7	1
Connective Tissue Development and Function, Skeletal and Muscular System Development and Function, Tissue Development	endochondral ossification of secondary center of ossification	0.00825			MMP14	1
Cellular Function and Maintenance, Infectious Diseases	endocytosis of HIV-1	0.00825			MMP9	1
Tissue Morphology	enlargement of vascular tissue	0.00825			PGF	1
Cellular Development	epithelial-mesenchymal transition of melanoma cell lines	0.00825			SPP1	1
Small Molecule Biochemistry	excretion of lactic acid	0.00825			CEBPD	1
Cellular Development, Cellular Growth and Proliferation, Hematological System Development and Function, Inflammatory Response	expansion of dermal dendritic cells	0.00825			FLT3LG	1
Cellular Development, Cellular Growth and Proliferation, Hematological System Development and Function, Hematopoiesis, Inflammatory Response	expansion of plasmacytoid precursor dendritic cells	0.00825			FLT3LG	1
Developmental Disorder, Hereditary Disorder, Neurological Disease, Organismal Injury and Abnormalities	familial Angelman syndrome	0.00825			UBE3A	1
Cardiovascular Disease, Hereditary Disorder, Organismal Injury and Abnormalities	familial thoracic aortic aneurysm type 7	0.00825			MYLK	1
Embryonic Development, Organ Development, Organismal Development, Respiratory System Development and Function, Tissue Development	formation of airspace	0.00825			FGF9	1
Embryonic Development, Organismal Development, Tissue Development	formation of cartilage primordium	0.00825			HIF1A	1
Lymphoid Tissue Structure and Development	frequency of marginal-zone B lymphocytes	0.00825			CBL	1
Inflammatory Response	frequency of myeloid dendritic cells	0.00825			FLT3LG	1
Cellular Development, Cellular Growth and Proliferation, Hematological System Development and Function, Hematopoiesis, Lymphoid Tissue Structure and Development, Tissue Development	generation of CD34+ cells	0.00825			FLT3LG	1
Cell-mediated Immune Response, Cellular Development, Cellular Function and Maintenance, Cellular Growth and Proliferation, Hematological System Development and Function, Hematopoiesis, Lymphoid Tissue Structure and Development, Tissue Development	generation of innate memory phenotype CD8+ T cells	0.00825			HLA-A	1
Cellular Development, Cellular Growth and Proliferation, Hematological System Development and Function, Hematopoiesis, Lymphoid Tissue Structure and Development, Tissue Development	generation of plasmacytoid precursor dendritic cells	0.00825			FLT3LG	1
Organismal Functions	healing of lung cell lines	0.00825			HIF1A	1
Hematological Disease, Immunological Disease	hemophagocytic syndrome	0.00825			RAB27A	1
Developmental Disorder, Gastrointestinal Disease, Hepatic System Disease, Hereditary Disorder, Metabolic Disease, Organismal Injury and Abnormalities, Respiratory Disease	hemorrhagic diathesis due to antithrombin Pittsburgh	0.00825			SERPINA1	1
Dermatological Diseases and Conditions, Hereditary Disorder, Immunological Disease, Organismal Injury and Abnormalities	hereditary angioedema type I	0.00825			SERPING1	1
Dermatological Diseases and Conditions, Hereditary Disorder, Immunological Disease, Organismal Injury and Abnormalities	hereditary angioedema type II	0.00825			SERPING1	1
Cancer, Cardiovascular Disease, Hereditary Disorder, Organismal Injury and Abnormalities	hereditary glomuvenous malformation	0.00825			GLMN	1
Infectious Diseases	highly advanced tuberculosis	0.00825			SPP1	1
Developmental Disorder, Hereditary Disorder, Metabolic Disease, Organismal Injury and Abnormalities, Renal and Urological Disease	holocarboxylase synthetase deficiency	0.00825			HLCS	1
Cardiovascular Disease, Connective Tissue Disorders, Organismal Injury and Abnormalities, Reproductive System Disease, Tissue Morphology	hyalinization of arteriole	0.00825			SPP1	1
Cancer, Connective Tissue Disorders, Organismal Injury and Abnormalities, Skeletal and Muscular Disorders	hyperplasia of osteocartilaginous tissue	0.00825			MMP9	1
Developmental Disorder, Immunological Disease, Organismal Injury and Abnormalities	hypertrophy of splenic lymph follicle	0.00825			MMP9	1
Connective Tissue Disorders, Developmental Disorder, Hereditary Disorder, Metabolic Disease, Neurological Disease, Organismal Injury and Abnormalities, Psychological Disorders, Skeletal and Muscular Disorders	inclusion body myopathy with early-onset Paget disease and frontotemporal dementia type 2	0.00825			HNRNPA2B1	1
Cellular Movement, Connective Tissue Development and Function	infiltration by fibroblast cell lines	0.00825			MMP14	1
Cardiovascular Disease, Inflammatory Response	inflammation of infarct	0.00825			MMP9	1
Neurological Disease	influenza-associated febrile seizure	0.00825			MMP9	1
Cellular Growth and Proliferation, Hematological System Development and Function	inhibition of effector memory RA-positive cytotoxic T cells	0.00825			HLA-A	1
Cancer, Cardiovascular Disease, Organismal Injury and Abnormalities, Skeletal and Muscular Disorders	intimal hyperplasia of smooth muscle cells	0.00825			CBL	1
Cancer, Connective Tissue Disorders, Organismal Injury and Abnormalities, Skeletal and Muscular Disorders	invasion of articular cartilage	0.00825			MMP14	1
Cellular Movement	invasion of schwannoma cell lines	0.00825			RALA	1
Hereditary Disorder, Neurological Disease, Organismal Injury and Abnormalities, Psychological Disorders, Skeletal and Muscular Disorders	juvenile-onset Parkinson disease type 19	0.00825			DNAJC6	1
Connective Tissue Development and Function, Organ Morphology, Organismal Development, Skeletal and Muscular System Development and Function, Tissue Development	lack of tarsal bone	0.00825			GLCE	1
Developmental Disorder, Hereditary Disorder, Organismal Functions, Organismal Injury and Abnormalities, Skeletal and Muscular Disorders	limb girdle muscular dystrophy type 2e	0.00825			SGCB	1
Developmental Disorder, Hereditary Disorder, Organismal Functions, Organismal Injury and Abnormalities, Skeletal and Muscular Disorders	limb girdle muscular dystrophy type 2m	0.00825			FKTN	1
Molecular Transport, Protein Synthesis, Protein Trafficking	localization of protein fragment	0.00825			HLA-A	1
Tissue Morphology	loss of lumen	0.00825			MMP9	1
Dermatological Diseases and Conditions	loss of vibrissae	0.00825			TGM3	1
Cancer, Gastrointestinal Disease, Immunological Disease, Organismal Injury and Abnormalities	lymphoid hyperplasia of small intestine	0.00825			TXNIP	1
Connective Tissue Disorders, Developmental Disorder, Hereditary Disorder, Organismal Injury and Abnormalities, Skeletal and Muscular Disorders	metaphyseal anadysplasia type 2	0.00825			MMP9	1
Cellular Movement, Embryonic Development	migration of mesonephric cells	0.00825			FGF9	1
Cell Cycle, Connective Tissue Development and Function	mitogenesis of endometrial stromal cells	0.00825			FGF9	1
Embryonic Development, Organismal Development, Tissue Development	morphogenesis of neural tube	0.00825			HIF1A	1
Hereditary Disorder, Organismal Injury and Abnormalities, Skeletal and Muscular Disorders	multiple synostoses syndrome type 3	0.00825			FGF9	1
Developmental Disorder, Hereditary Disorder, Organismal Injury and Abnormalities, Skeletal and Muscular Disorders	muscular dystrophy-dystroglycanopathy (congenital without mental retardation) type B4	0.00825			FKTN	1
Cardiovascular Disease, Organismal Injury and Abnormalities, Skeletal and Muscular Disorders	myocytolysis of heart	0.00825			MMP9	1
Cardiovascular System Development and Function, Connective Tissue Development and Function, Organismal Development, Skeletal and Muscular System Development and Function, Tissue Development	neovascularization of tibia	0.00825			FGF9	1
Hereditary Disorder, Organismal Injury and Abnormalities, Renal and Urological Disease	nephronophthisis type 9	0.00825			NEK8	1
Embryonic Development, Tissue Morphology	opening of neural tube	0.00825			ATP2C1	1
Cell Morphology, Cellular Function and Maintenance	paracellular permeability of heart cell lines	0.00825			ANXA1	1
Developmental Disorder, Hereditary Disorder, Immunological Disease, Organismal Injury and Abnormalities	partial deficiency of complement component type 4	0.00825			SERPING1	1
Cardiovascular System Development and Function, Cell-To-Cell Signaling and Interaction	penetration of endothelial cells	0.00825			MMP9	1
Organ Morphology, Organismal Injury and Abnormalities, Tissue Morphology, Visual System Development and Function	permeability of corneal epithelial tissue	0.00825			MMP9	1
Cell Signaling, Molecular Transport, Vitamin and Mineral Metabolism	permeation of Ca2+	0.00825			TRPC1	1
Cancer, Cell-To-Cell Signaling and Interaction, Cellular Function and Maintenance, Inflammatory Response, Organismal Injury and Abnormalities	phagocytosis of glioblastoma cells	0.00825			ANXA1	1
Cell-To-Cell Signaling and Interaction, Cellular Function and Maintenance, Digestive System Development and Function, Hepatic System Development and Function, Inflammatory Response, Organ Development	phagocytosis of hepatic stellate cells	0.00825			LGALS3	1
Cell Morphology	polarity of endothelial cell lines	0.00825			ANXA1	1
Cell Morphology	polarity of heart cell lines	0.00825			ANXA1	1
Hereditary Disorder, Neurological Disease, Organismal Injury and Abnormalities	porencephaly type 2	0.00825			COL4A2	1
Cellular Development, Cellular Growth and Proliferation, Hematological System Development and Function, Hematopoiesis, Lymphoid Tissue Structure and Development, Tissue Development	proliferation of granulomonocytic cells	0.00825			FLT3LG	1
Cellular Growth and Proliferation, Tissue Development	proliferation of periosteal cells	0.00825			PGF	1
Hematological System Development and Function, Hematopoiesis, Tissue Morphology	quantity of lymphohematopoietic progenitor cells	0.00825			FLT3LG	1
Hematological System Development and Function, Inflammatory Response, Tissue Morphology	quantity of peripheral dendritic cells	0.00825			FLT3LG	1
Hematological System Development and Function, Hematopoiesis, Inflammatory Response, Tissue Morphology	quantity of plasmacytoid precursor dendritic cells	0.00825			FLT3LG	1
Cardiovascular System Development and Function, Tissue Development	re-endothelialization of endothelial tissue	0.00825			SPP1	1
Cellular Assembly and Organization	rearrangement of microtubule bundles	0.00825			CBL	1
Cellular Assembly and Organization	redistribution of granules	0.00825			RAB27A	1
Cardiovascular System Development and Function, Cell Death and Survival, Cellular Development, Tissue Development, Tissue Morphology	regeneration of endothelial cells	0.00825			HIF1A	1
Organ Morphology, Tissue Development, Tissue Morphology	regeneration of tibia	0.00825			FGF9	1
Cellular Function and Maintenance, Hematological System Development and Function	regulation of inflammatory leukocytes	0.00825			SPP1	1
Cellular Movement	release of ovarian cancer cell lines	0.00825			MMP14	1
Cellular Movement	release of progenitor cells	0.00825			MMP9	1
Organ Development	remodeling of liver	0.00825			MMP9	1
Cell Death and Survival	repopulation of dendritic cells	0.00825			FLT3LG	1
Cell-To-Cell Signaling and Interaction	retention of cell-associated matrix	0.00825			SPP1	1
Cellular Assembly and Organization, Cellular Function and Maintenance	secretion of cytotoxic granule	0.00825			RAB27A	1
Cell-To-Cell Signaling and Interaction, Cell-mediated Immune Response, Cellular Development, Cellular Function and Maintenance, Cellular Growth and Proliferation, Hematological System Development and Function, Hematopoiesis, Lymphoid Tissue Structure and Development, Tissue Development	selection of natural killer cells	0.00825			TAPBP	1
Cell Morphology, Endocrine System Development and Function, Organ Morphology	size of corticotroph cells	0.00825			ANXA1	1
Cell Morphology, Connective Tissue Development and Function, Tissue Morphology	size of endometrial stromal cells	0.00825			TRPC1	1
Organ Morphology, Organismal Development	size of parotid gland	0.00825			KCNN4	1
Hereditary Disorder, Neurological Disease, Organismal Injury and Abnormalities, Skeletal and Muscular Disorders	spinal muscular atrophy proximal adult dominant	0.00825			VAPB	1
Cell Cycle, DNA Replication, Recombination, and Repair	spindle checkpoint of breast cancer cell lines	0.00825			HIF1A	1
Cancer, Organismal Injury and Abnormalities, Respiratory Disease	stage 1 laryngeal squamous cell carcinoma	0.00825			SPP1	1
Cancer, Organismal Injury and Abnormalities, Respiratory Disease	stage T2 laryngeal squamous cell carcinoma	0.00825			SPP1	1
Cancer, Hematological System Development and Function, Organismal Injury and Abnormalities	stasis of tumor	0.00825			HIF1A	1
Connective Tissue Disorders, Hematological Disease, Organismal Injury and Abnormalities	stress polycythemia	0.00825			HIF1A	1
Cell Morphology, Cellular Assembly and Organization	structural integrity of mitochondria	0.00825			LGALS3	1
Cell Death and Survival, Hematological System Development and Function	survival of monocytic myeloid derived suppressor cells	0.00825			Saa3	1
Dermatological Diseases and Conditions, Hematological Disease, Immunological Disease	susceptibility to carbamazepine-induced hypersensitivity syndrome	0.00825			HLA-A	1
Auditory Disease, Developmental Disorder, Hereditary Disorder, Neurological Disease, Organismal Injury and Abnormalities	temperature-sensitive autosomal recessive auditory neuropathy 1	0.00825			OTOF	1
Skeletal and Muscular System Development and Function	tension of extensor digitorum longus muscle	0.00825			TRPC1	1
Connective Tissue Development and Function, Skeletal and Muscular System Development and Function	torsional strength of femur	0.00825			SPP1	1
Cellular Assembly and Organization	trafficking of melanosomes	0.00825			RAB27A	1
Cellular Movement	transendothelial migration of myeloma cell lines	0.00825			SPP1	1
Cell Morphology, Cellular Function and Maintenance, Reproductive System Development and Function	transmembrane potential of gonadal cell lines	0.00825			KCNN4	1
Neurological Disease, Skeletal and Muscular Disorders	tremor of paw	0.00825			MMP9	1
Cancer, Organismal Injury and Abnormalities	tumorigenesis of schwannoma cell lines	0.00825			RALA	1
Neurological Disease	typical amyotrophic lateral sclerosis	0.00825			VAPB	1
Cardiovascular System Development and Function, Organismal Development, Tissue Development	vascularization of cephalic tissue	0.00825			HIF1A	1
[truncated: 108 more rows]

## Sheet: 6 mo
S4 File. TBI-associated genes in all significant Diseases and Functions pathways in cortex. Genes for each post-injury interval listed in separate tabs.
[truncated: 501 more rows]

[truncated: 1 more sheets: 12 mo]
