# Supplementary material for: Traumatic brain injury induces long-lasting changes in immune and regenerative signaling
Source: PLoS One. 2019 Apr 3;14(4):e0214741. doi: 10.1371/journal.pone.0214741 (PMC6447179; doi:10.1371/journal.pone.0214741)
Supplement: S5 File — GO categories for 24hr, 2 week, 3, 6, 12 month post-TBI listed in separate tabs. (XLSX) [file pone.0214741.s009.xlsx]

## Sheet: Hippo 24hr
	Overlap of Gene Ontology classifications with 1137 genes differentially expressed >1.5 Fold, p<0.05 in Hippocampus 24hr 2014 TBI vs. Sham					Overlap of Gene Ontology classifications with 1182 genes differentially expressed >1.5 Fold, p<0.05 in Hippocampus 24hr 2012 Naive vs. Sham					Overlap of Gene Ontology classifications with 1018 genes differentially expressed >1.5 Fold, p<0.05 in Hippocampus 24hr 2012 Naive vs. TBI					Overlap of Gene Ontology classifications with 984 genes differentially expressed >1.5 Fold, p<0.05 in Hippocampus 24hr 2012 Sham vs. TBI
•	Category-the name of the category within the ontology.
•	Genes in Category-the total number of genes in the genome that have been assigned to the category
•	Genes in List in Category-the total number of genes that are both in the selected gene list and in the category.
•	P-value-a hypergeometric p-value without multiple testing corrections.
	This is a measure of the statistical significance of the overlap.
	i.e. the likelihood that it is a coincidence that this many genes were in both the gene list and the category.
	Biological Process					Biological Process					Biological Process					Biological Process
	Category	Genes in Category	Genes in List in Category	p-Value		Category	Genes in Category	Genes in List in Category	p-Value		Category	Genes in Category	Genes in List in Category	p-Value		Category	Genes in Category	Genes in List in Category	p-Value
	GO:6950: response to stress	2460	167	9.34e-08		GO:48731: system development	2038	160	2.07e-10		GO:9611: response to wounding	936	89	1.26e-12		GO:8152: metabolism	10136	428	9.08e-06
	GO:6952: defense response	1511	113	1.66e-07		GO:7399: nervous system development	1858	148	4.3e-10		GO:6955: immune response	1430	115	3.3e-11		GO:16477: cell migration	969	61	3.83e-05
	GO:9607: response to biotic stimulus	1640	120	2.09e-07		GO:48666: neuron development	803	77	6.69e-09		GO:6952: defense response	1511	119	5.37e-11		GO:9605: response to external stimulus	1913	103	6.43e-05
	GO:9611: response to wounding	936	78	2.79e-07		GO:19226: transmission of nerve impulse	672	67	1.5e-08		GO:6954: inflammatory response	491	55	8.82e-11		GO:45576: mast cell activation	50	9	8.23e-05
	GO:6955: immune response	1430	107	3.63e-07		GO:7611: learning and/or memory	302	39	2.31e-08		GO:6950: response to stress	2460	170	8.94e-11		GO:6928: cell motility	1067	63	0.00018
	GO:8219: cell death	1501	109	1.19e-06		GO:7268: synaptic transmission	532	56	3.84e-08		GO:9607: response to biotic stimulus	1640	125	1.37e-10		GO:51674: localization of cell	1067	63	0.00018
	GO:42127: regulation of cell proliferation	1450	106	1.25e-06		GO:48667: neuron morphogenesis during differentiation	667	65	5.91e-08		GO:7275: development	5357	311	1.43e-10		GO:6563: L-serine metabolism	9	4	0.000206
	GO:16265: death	1722	121	1.52e-06		GO:31175: neurite morphogenesis	662	64	1.01e-07		GO:9605: response to external stimulus	1913	137	1.03e-09		GO:7610: behavior	1675	90	0.000214
	GO:9605: response to external stimulus	1913	130	3.36e-06		GO:16358: dendrite morphogenesis	169	26	1.67e-07		GO:9613: response to pest, pathogen or parasite	851	76	1.19e-09		GO:40011: locomotion	1096	64	0.000217
	GO:6915: apoptosis	1412	101	5.99e-06		GO:16043: cell organization and biogenesis	3917	251	2.79e-07		GO:42127: regulation of cell proliferation	1450	109	5.64e-09		GO:9611: response to wounding	936	56	0.000299
	GO:8283: cell proliferation	1735	119	6.12e-06		GO:7613: memory	142	23	3.35e-07		GO:48518: positive regulation of biological process	3994	239	6.41e-09		GO:46850: regulation of bone remodeling	146	15	0.000359
	GO:1568: blood vessel development	485	45	7.22e-06		GO:51234: establishment of localization	4271	269	3.79e-07		GO:43207: response to external biotic stimulus	987	82	7.4e-09		GO:46849: bone remodeling	471	33	0.000387
	GO:7275: development	5357	304	7.49e-06		GO:51179: localization	4405	276	3.85e-07		GO:8283: cell proliferation	1735	124	8.78e-09		GO:9966: regulation of signal transduction	1301	72	0.000424
	GO:12501: programmed cell death	1438	102	7.68e-06		GO:30182: neuron differentiation	1054	87	6.38e-07		GO:16265: death	1722	121	3.64e-08		GO:6270: DNA replication initiation	19	5	0.000528
	GO:1944: vasculature development	508	46	1.08e-05		GO:7612: learning	181	26	6.6e-07		GO:50789: regulation of biological process	7051	374	6.5e-08		GO:9135: purine nucleoside diphosphate metabolism	19	5	0.000528
	GO:48513: organ development	2922	180	1.63e-05		GO:7610: behavior	1675	124	8.72e-07		GO:7568: aging	367	40	7.4e-08		GO:9179: purine ribonucleoside diphosphate metabolism	19	5	0.000528
	GO:48514: blood vessel morphogenesis	433	40	2.56e-05		GO:904: cellular morphogenesis during differentiation	734	66	8.85e-07		GO:48513: organ development	2922	181	9.9e-08		GO:7626: locomotory behavior	1291	71	0.000555
	GO:50789: regulation of biological process	7051	381	2.75e-05		GO:7267: cell-cell signaling	901	76	1.53e-06		GO:7242: intracellular signaling cascade	1647	115	1.19e-07		GO:43303: mast cell degranulation	41	7	0.000712
	GO:48522: positive regulation of cellular process	3486	207	3.3e-05		GO:7616: long-term memory	39	11	1.56e-06		GO:50794: regulation of cellular process	6268	335	3.63e-07		GO:48518: positive regulation of biological process	3994	183	0.00072
	GO:1525: angiogenesis	379	36	3.6e-05		GO:48468: cell development	1216	94	3.8e-06		GO:48522: positive regulation of cellular process	3486	205	5.4e-07		GO:7242: intracellular signaling cascade	1647	86	0.000742
	GO:43067: regulation of programmed cell death	1126	81	4.47e-05		GO:7275: development	5357	319	3.92e-06		GO:6270: DNA replication initiation	19	8	5.78e-07		GO:7243: protein kinase cascade	826	49	0.000855
	GO:43207: response to external biotic stimulus	987	73	4.5e-05		GO:50773: regulation of dendrite morphogenesis	79	15	4.99e-06		GO:9966: regulation of signal transduction	1301	93	8.48e-07		GO:1702: gastrulation (sensu Deuterostomia)	31	6	0.00086
	GO:6954: inflammatory response	491	43	4.6e-05		GO:50767: regulation of neurogenesis	413	41	1.11e-05		GO:51239: regulation of organismal physiological process	904	70	1.41e-06		GO:6950: response to stress	2460	120	0.000887
	GO:42981: regulation of apoptosis	1110	80	4.69e-05		GO:7409: axonogenesis	428	41	2.57e-05		GO:9653: morphogenesis	2957	176	2.31e-06		GO:30278: regulation of ossification	112	12	0.000938
	GO:50791: regulation of physiological process	6108	333	7.67e-05		GO:8306: associative learning	52	11	3.16e-05		GO:50776: regulation of immune response	600	51	3.12e-06		GO:9154: purine ribonucleotide catabolism	13	4	0.00104
	GO:45766: positive regulation of angiogenesis	115	16	7.77e-05		GO:7269: neurotransmitter secretion	164	21	4.53e-05		GO:43119: positive regulation of physiological process	3313	192	4e-06		GO:1503: ossification	420	29	0.00107
	GO:50794: regulation of cellular process	6268	340	9.25e-05		GO:30154: cell differentiation	2818	179	4.78e-05		GO:7157: heterophilic cell adhesion	77	14	4.67e-06		GO:9185: ribonucleoside diphosphate metabolism	22	5	0.00109
	GO:19344: cysteine biosynthesis	3	3	9.86e-05		GO:6810: transport	3170	197	6.54e-05		GO:8284: positive regulation of cell proliferation	821	63	6.51e-06		GO:9166: nucleotide catabolism	57	8	0.00116
	GO:50900: immune cell migration	106	15	0.000106		GO:1505: regulation of neurotransmitter levels	260	28	6.65e-05		GO:10033: response to organic substance	518	45	6.84e-06		GO:45639: positive regulation of myeloid cell differentiation	86	10	0.00131
	GO:45765: regulation of angiogenesis	183	21	0.000116		GO:50808: synapse organization and biogenesis	196	23	7.99e-05		GO:1775: cell activation	619	51	7.51e-06		GO:16043: cell organization and biogenesis	3917	178	0.00131
	GO:8285: negative regulation of cell proliferation	594	48	0.000125		GO:7416: synaptogenesis	161	20	0.000105		GO:7243: protein kinase cascade	826	63	7.89e-06		GO:15837: amine transport	117	12	0.00138
	GO:7610: behavior	1675	109	0.00014		GO:50789: regulation of biological process	7051	392	0.000154		GO:30154: cell differentiation	2818	166	9.23e-06		GO:19264: glycine biosynthesis from serine	2	2	0.00138
	GO:48518: positive regulation of biological process	3994	228	0.00015		GO:16311: dephosphorylation	278	28	0.00021		GO:51244: regulation of cellular physiological process	5698	300	1.18e-05		GO:46709: IDP catabolism	2	2	0.00138
	GO:43065: positive regulation of apoptosis	552	45	0.000165		GO:17158: regulation of calcium ion-dependent exocytosis	55	10	0.000273		GO:42330: taxis	212	24	1.6e-05		GO:46707: IDP metabolism	2	2	0.00138
	GO:42246: tissue regeneration	111	15	0.00018		GO:6886: intracellular protein transport	699	55	0.000274		GO:12501: programmed cell death	1438	95	1.76e-05		GO:51094: positive regulation of development	591	37	0.00144
	GO:43068: positive regulation of programmed cell death	555	45	0.000187		GO:902: cellular morphogenesis	1504	101	0.000443		GO:45321: immune cell activation	605	49	1.79e-05		GO:43299: immune cell degranulation	59	8	0.00146
	GO:6690: icosanoid metabolism	66	11	0.000202		GO:17156: calcium ion-dependent exocytosis	69	11	0.000451		GO:50791: regulation of physiological process	6108	317	1.92e-05		GO:9137: purine nucleoside diphosphate catabolism	7	3	0.0016
	GO:31099: regeneration	219	23	0.000214		GO:46928: regulation of neurotransmitter secretion	39	8	0.000475		GO:8219: cell death	1501	98	2.05e-05		GO:9181: purine ribonucleoside diphosphate catabolism	7	3	0.0016
	GO:9967: positive regulation of signal transduction	643	50	0.000229		GO:7214: gamma-aminobutyric acid signaling pathway	31	7	0.00058		GO:50706: regulation of interleukin-1 beta secretion	15	6	2.28e-05		GO:8063: Toll signaling pathway	7	3	0.0016
	GO:9613: response to pest, pathogen or parasite	851	62	0.000257		GO:30534: adult behavior	197	21	0.000598		GO:42063: gliogenesis	149	19	2.32e-05		GO:9613: response to pest, pathogen or parasite	851	49	0.0016
	GO:48589: developmental growth	180	20	0.000258		GO:45045: secretory pathway	528	43	0.000624		GO:43085: positive regulation of enzyme activity	671	52	3.28e-05		GO:31214: biomineral formation	432	29	0.00165
	GO:43119: positive regulation of physiological process	3313	192	0.000283		GO:7626: locomotory behavior	1291	88	0.000663		GO:902: cellular morphogenesis	1504	97	3.68e-05		GO:48522: positive regulation of cellular process	3486	160	0.00166
	GO:42415: norepinephrine metabolism	14	5	0.000295		GO:45055: regulated secretory pathway	228	23	0.00073		GO:6935: chemotaxis	210	23	4.06e-05		GO:43207: response to external biotic stimulus	987	55	0.00176
	GO:9414: response to water deprivation	14	5	0.000295		GO:50794: regulation of cellular process	6268	347	0.000814		GO:51242: positive regulation of cellular physiological process	3083	175	4.3e-05		GO:30335: positive regulation of cell migration	206	17	0.00183
	GO:42060: wound healing	362	32	0.000356		GO:16477: cell migration	969	69	0.000828		GO:9719: response to endogenous stimulus	1245	83	4.59e-05		GO:30593: neutrophil chemotaxis	48	7	0.00186
	GO:7626: locomotory behavior	1291	86	0.000359		GO:50791: regulation of physiological process	6108	338	0.00106		GO:50704: regulation of interleukin-1 secretion	17	6	5.23e-05		GO:9261: ribonucleotide catabolism	15	4	0.00187
	GO:48519: negative regulation of biological process	3269	189	0.000365		GO:51649: establishment of cellular localization	1250	84	0.00134		GO:6915: apoptosis	1412	91	6.76e-05		GO:50900: immune cell migration	106	11	0.00196
	GO:46456: icosanoid biosynthesis	50	9	0.000421		GO:46907: intracellular transport	1185	80	0.00153		GO:50702: interleukin-1 beta secretion	18	6	7.56e-05		GO:48520: positive regulation of behavior	228	18	0.00223
	GO:51239: regulation of organismal physiological process	904	64	0.000444		GO:43412: biopolymer modification	2657	160	0.00159		GO:31175: neurite morphogenesis	662	50	8.88e-05		GO:18108: peptidyl-tyrosine phosphorylation	305	22	0.00243
	GO:51244: regulation of cellular physiological process	5698	307	0.00048		GO:43062: extracellular structure organization and biogenesis	333	29	0.00171		GO:6268: DNA unwinding during replication	12	5	9.12e-05		GO:48666: neuron development	803	46	0.00244
	GO:30334: regulation of cell migration	353	31	0.00049		GO:30198: extracellular matrix organization and biogenesis	333	29	0.00171		GO:50716: positive regulation of interleukin-1 secretion	12	5	9.12e-05		GO:46031: ADP metabolism	8	3	0.00249
	GO:30595: immune cell chemotaxis	73	11	0.0005		GO:6928: cell motility	1067	73	0.00174		GO:50718: positive regulation of interleukin-1 beta secretion	12	5	9.12e-05		GO:42996: regulation of Golgi to plasma membrane protein transport	8	3	0.00249
	GO:9888: tissue development	912	64	0.000559		GO:51674: localization of cell	1067	73	0.00174		GO:51384: response to glucocorticoid stimulus	180	20	0.000104		GO:51179: localization	4405	195	0.00256
	GO:30335: positive regulation of cell migration	206	21	0.000588		GO:35176: social behavior	59	9	0.00201		GO:48667: neuron morphogenesis during differentiation	667	50	0.000107		GO:18212: peptidyl-tyrosine modification	307	22	0.00263
	GO:1775: cell activation	619	47	0.000591		GO:51641: cellular localization	1309	86	0.00225		GO:7612: learning	181	20	0.000112		GO:50790: regulation of enzyme activity	1164	62	0.00266
	GO:51242: positive regulation of cellular physiological process	3083	178	0.000616		GO:40011: locomotion	1096	74	0.00228		GO:6261: DNA-dependent DNA replication	168	19	0.000121		GO:6954: inflammatory response	491	31	0.00299
	GO:19882: antigen presentation	43	8	0.000695		GO:42063: gliogenesis	149	16	0.00238		GO:7249: I-kappaB kinase/NF-kappaB cascade	257	25	0.000134		GO:7216: metabotropic glutamate receptor signaling pathway	17	4	0.00307
	GO:19884: antigen presentation, exogenous antigen	10	4	0.000763		GO:7417: central nervous system development	542	41	0.00325		GO:50793: regulation of development	1209	79	0.000136		GO:1775: cell activation	619	37	0.00316
	GO:7242: intracellular signaling cascade	1647	103	0.000885		GO:42256: mature ribosome assembly	7	3	0.00343		GO:6260: DNA replication	244	24	0.000153		GO:31175: neurite morphogenesis	662	39	0.00317
	GO:42590: antigen presentation, exogenous antigen via MHC class I	5	3	0.000919		GO:51246: regulation of protein metabolism	1008	68	0.00347		GO:30593: neutrophil chemotaxis	48	9	0.000184		GO:9967: positive regulation of signal transduction	643	38	0.00338
	GO:50776: regulation of immune response	600	45	0.000989		GO:50879: organismal movement	141	15	0.00351		GO:50790: regulation of enzyme activity	1164	76	0.000188		GO:30334: regulation of cell migration	353	24	0.00341
	GO:1936: regulation of endothelial cell proliferation	104	13	0.00101		GO:6887: exocytosis	274	24	0.00382		GO:50764: regulation of phagocytosis	59	10	0.000196		GO:51272: positive regulation of cell motility	219	17	0.00347
	GO:51270: regulation of cell motility	385	32	0.00102		GO:48167: regulation of synaptic plasticity	102	12	0.00382		GO:50701: interleukin-1 secretion	21	6	0.000198		GO:45765: regulation of angiogenesis	183	15	0.00353
	GO:50729: positive regulation of inflammatory response	57	9	0.00113		GO:51244: regulation of cellular physiological process	5698	312	0.00391		GO:7610: behavior	1675	102	0.00021		GO:48667: neuron morphogenesis during differentiation	667	39	0.00361
	GO:9112: nucleobase metabolism	36	7	0.00114		GO:50803: regulation of synapse structure and function	78	10	0.00431		GO:7616: long-term memory	39	8	0.000218		GO:9191: ribonucleoside diphosphate catabolism	9	3	0.00364
	GO:45321: immune cell activation	605	45	0.00117		GO:51049: regulation of transport	569	42	0.0045		GO:7399: nervous system development	1858	111	0.000226		GO:45766: positive regulation of angiogenesis	115	11	0.00372
	GO:50873: brown fat cell differentiation	27	6	0.00123		GO:19932: second-messenger-mediated signaling	389	31	0.00468		GO:7409: axonogenesis	428	35	0.000233		GO:42063: gliogenesis	149	13	0.00377
	GO:51272: positive regulation of cell motility	219	21	0.00129		GO:7411: axon guidance	233	21	0.00474		GO:48523: negative regulation of cellular process	2910	162	0.000244		GO:40017: positive regulation of locomotion	221	17	0.00381
	GO:1666: response to hypoxia	296	26	0.00135		GO:6811: ion transport	724	51	0.00475		GO:48519: negative regulation of biological process	3269	179	0.000247		GO:6195: purine nucleotide catabolism	18	4	0.00383
	GO:40017: positive regulation of locomotion	221	21	0.00145		GO:46903: secretion	863	59	0.00475		GO:1817: regulation of cytokine production	178	19	0.000259		GO:50730: regulation of peptidyl-tyrosine phosphorylation	167	14	0.00388
	GO:8360: regulation of cell shape	135	15	0.00146		GO:6836: neurotransmitter transport	67	9	0.00486		GO:51049: regulation of transport	569	43	0.000271		GO:43085: positive regulation of enzyme activity	671	39	0.00399
	GO:30593: neutrophil chemotaxis	48	8	0.00148		GO:51532: regulation of NFAT protein import into nucleus	15	4	0.00487		GO:1816: cytokine production	223	22	0.000273		GO:6382: adenosine to inosine editing	3	2	0.00404
	GO:1935: endothelial cell proliferation	123	14	0.00165		GO:51531: NFAT protein import into nucleus	15	4	0.00487		GO:48666: neuron development	803	56	0.000276		GO:48513: organ development	2922	134	0.00453
	GO:46131: pyrimidine ribonucleoside metabolism	6	3	0.00178		GO:51533: positive regulation of NFAT protein import into nucleus	8	3	0.00529		GO:6873: cell ion homeostasis	555	42	0.000309		GO:51049: regulation of transport	569	34	0.00458
	GO:51549: positive regulation of keratinocyte migration	6	3	0.00178		GO:16188: synaptic vesicle maturation	8	3	0.00529		GO:30100: regulation of endocytosis	152	17	0.00031		GO:43304: regulation of mast cell degranulation	30	5	0.00462
	GO:51547: regulation of keratinocyte migration	6	3	0.00178		GO:31547: brain-derived neurotrophic factor receptor signaling pathway	8	3	0.00529		GO:6565: L-serine catabolism	4	3	0.000311		GO:1568: blood vessel development	485	30	0.00464
	GO:50882: voluntary musculoskeletal movement	6	3	0.00178		GO:50775: positive regulation of dendrite morphogenesis	34	6	0.00535		GO:50853: B cell receptor signaling pathway	41	8	0.000314		GO:30866: cortical actin cytoskeleton organization and biogenesis	19	4	0.00471
	GO:45143: homologous chromosome segregation	6	3	0.00178		GO:6906: vesicle fusion	94	11	0.00572		GO:51094: positive regulation of development	591	44	0.000319		GO:45657: positive regulation of monocyte differentiation	43	6	0.00489
	GO:31032: actomyosin structure organization and biogenesis	20	5	0.00181		GO:9653: morphogenesis	2957	171	0.00594		GO:50801: ion homeostasis	575	43	0.000338		GO:6904: vesicle docking during exocytosis	43	6	0.00489
	GO:9415: response to water	20	5	0.00181		GO:30316: osteoclast differentiation	82	10	0.00617		GO:18108: peptidyl-tyrosine phosphorylation	305	27	0.000346		GO:1944: vasculature development	508	31	0.00491
	GO:9653: morphogenesis	2957	168	0.00188		GO:42596: fear response	46	7	0.00629		GO:1819: positive regulation of cytokine production	113	14	0.000363		GO:1649: osteoblast differentiation	227	17	0.00498
	GO:10033: response to organic substance	518	39	0.00196		GO:6464: protein modification	2504	147	0.00655		GO:6563: L-serine metabolism	9	4	0.000366		GO:8629: induction of apoptosis by intracellular signals	103	10	0.00499
	GO:40012: regulation of locomotion	401	32	0.00197		GO:48709: oligodendrocyte differentiation	58	8	0.00659		GO:50778: positive regulation of immune response	323	28	0.000381		GO:9134: nucleoside diphosphate catabolism	10	3	0.00505
	GO:43118: negative regulation of physiological process	2724	156	0.00205		GO:16079: synaptic vesicle exocytosis	83	10	0.00672		GO:10001: glial cell differentiation	127	15	0.000383		GO:54: ribosome export from nucleus	10	3	0.00505
	GO:40007: growth	800	55	0.00213		GO:19722: calcium-mediated signaling	83	10	0.00672		GO:18212: peptidyl-tyrosine modification	307	27	0.000384		GO:51270: regulation of cell motility	385	25	0.00511
	GO:48520: positive regulation of behavior	228	21	0.00213		GO:43170: macromolecule metabolism	6274	338	0.0068		GO:51043: regulation of membrane protein ectodomain proteolysis	16	5	0.000435		GO:9653: morphogenesis	2957	135	0.00512
	GO:42418: epinephrine biosynthesis	2	2	0.00214		GO:6116: NADH oxidation	3	2	0.00682		GO:16064: humoral defense mechanism (sensu Vertebrata)	77	11	0.000449		GO:50848: regulation of calcium-mediated signaling	31	5	0.00534
	GO:43148: mitotic spindle stabilization	2	2	0.00214		GO:42271: susceptibility to natural killer cell mediated cytotoxicity	3	2	0.00682		GO:16477: cell migration	969	64	0.000453		GO:51234: establishment of localization	4271	187	0.00535
	GO:51590: positive regulation of neurotransmitter transport	2	2	0.00214		GO:50893: sensory processing	3	2	0.00682		GO:30224: monocyte differentiation	131	15	0.000535		GO:48709: oligodendrocyte differentiation	58	7	0.00553
	GO:51582: positive regulation of neurotransmitter uptake	2	2	0.00214		GO:50894: determination of affect	3	2	0.00682		GO:31099: regeneration	219	21	0.000544		GO:30595: immune cell chemotaxis	73	8	0.00562
	GO:51586: positive regulation of dopamine uptake	2	2	0.00214		GO:15820: L-leucine transport	3	2	0.00682		GO:904: cellular morphogenesis during differentiation	734	51	0.00056		GO:51247: positive regulation of protein metabolism	471	29	0.00566
	GO:35105: sterol regulatory element binding-protein nuclear translocation	2	2	0.00214		GO:50770: regulation of axonogenesis	138	14	0.00714		GO:50727: regulation of inflammatory response	175	18	0.000582		GO:8104: protein localization	1274	65	0.00567
	GO:30333: antigen processing	21	5	0.00229		GO:6793: phosphorus metabolism	1665	102	0.00753		GO:30003: cation homeostasis	537	40	0.000583		GO:30865: cortical cytoskeleton organization and biogenesis	20	4	0.00571
	GO:1938: positive regulation of endothelial cell proliferation	75	10	0.00231		GO:6796: phosphate metabolism	1665	102	0.00753		GO:50900: immune cell migration	106	13	0.000643		GO:8630: DNA damage response, signal transduction resulting in induction of apoptosis	89	9	0.0058
	GO:8284: positive regulation of cell proliferation	821	56	0.00231		GO:6003: fructose 2,6-bisphosphate metabolism	9	3	0.00765		GO:7611: learning and/or memory	302	26	0.000673		GO:42330: taxis	212	16	0.00588
	GO:1504: neurotransmitter uptake	13	4	0.00232		GO:45941: positive regulation of transcription	1317	83	0.00786		GO:45807: positive regulation of endocytosis	81	11	0.000698		GO:9888: tissue development	912	49	0.0062
	GO:51546: keratinocyte migration	13	4	0.00232		GO:45893: positive regulation of transcription, DNA-dependent	1317	83	0.00786		GO:48731: system development	2038	117	0.000704		GO:904: cellular morphogenesis during differentiation	734	41	0.0063
	GO:8344: adult locomotory behavior	114	13	0.00234		GO:7216: metabotropic glutamate receptor signaling pathway	17	4	0.00787		GO:48265: response to pain	46	8	0.000709		GO:50789: regulation of biological process	7051	293	0.00634
	GO:51234: establishment of localization	4271	232	0.00237		GO:48675: axon extension	85	10	0.00793		GO:9306: protein secretion	178	18	0.000712		GO:45321: immune cell activation	605	35	0.00665
	GO:42391: regulation of membrane potential	128	14	0.0024		GO:45184: establishment of protein localization	1155	74	0.00815		GO:48545: response to steroid hormone stimulus	287	25	0.000715		GO:42770: DNA damage response, signal transduction	215	16	0.00671
	GO:16477: cell migration	969	64	0.00251		GO:8152: metabolism	10136	524	0.00859		GO:43118: negative regulation of physiological process	2724	150	0.000718		GO:9071: serine family amino acid catabolism	11	3	0.00676
	GO:46457: prostanoid biosynthesis	22	5	0.00285		GO:31325: positive regulation of cellular metabolism	1879	113	0.00863		GO:8360: regulation of cell shape	135	15	0.000736		GO:51246: regulation of protein metabolism	1008	53	0.00686
	GO:1516: prostaglandin biosynthesis	22	5	0.00285		GO:19222: regulation of metabolism	4120	229	0.00876		GO:51234: establishment of localization	4271	222	0.000755		GO:30182: neuron differentiation	1054	55	0.00689
	GO:6928: cell motility	1067	69	0.0029		GO:8344: adult locomotory behavior	114	12	0.00924		GO:45595: regulation of cell differentiation	875	58	0.000766		GO:45597: positive regulation of cell differentiation	457	28	0.00692
	GO:51674: localization of cell	1067	69	0.0029		GO:51128: regulation of cell organization and biogenesis	409	31	0.00943		GO:19722: calcium-mediated signaling	83	11	0.000859		GO:6887: exocytosis	274	19	0.00703
	GO:43123: positive regulation of I-kappaB kinase/NF-kappaB cascade	174	17	0.00296		GO:8104: protein localization	1274	80	0.0098		GO:9071: serine family amino acid catabolism	11	4	0.000894		GO:6793: phosphorus metabolism	1665	81	0.00708
	GO:51503: adenine nucleotide transport	7	3	0.003		GO:48489: synaptic vesicle transport	129	13	0.00984		GO:45055: regulated secretory pathway	228	21	0.000918		GO:6796: phosphate metabolism	1665	81	0.00708
	GO:15867: ATP transport	7	3	0.003							GO:7268: synaptic transmission	532	39	0.000919		GO:48278: vesicle docking	61	7	0.00729
	GO:6692: prostanoid metabolism	32	6	0.0031							GO:6461: protein complex assembly	844	56	0.00092		GO:51384: response to glucocorticoid stimulus	180	14	0.00747
	GO:6693: prostaglandin metabolism	32	6	0.0031							GO:48534: hemopoietic or lymphoid organ development	622	44	0.000922		GO:902: cellular morphogenesis	1504	74	0.00769
	GO:9056: catabolism	1332	83	0.00313							GO:19725: cell homeostasis	771	52	0.000971		GO:30154: cell differentiation	2818	128	0.00769
	GO:9070: serine family amino acid biosynthesis	14	4	0.00314							GO:40011: locomotion	1096	69	0.00101		GO:6886: intracellular protein transport	699	39	0.00774
	GO:31638: zymogen activation	14	4	0.00314							GO:6909: phagocytosis	125	14	0.00101		GO:6564: L-serine biosynthesis	4	2	0.00789
	GO:50727: regulation of inflammatory response	175	17	0.00314							GO:30005: di-, tri-valent inorganic cation homeostasis	464	35	0.00101		GO:6565: L-serine catabolism	4	2	0.00789
	GO:51179: localization	4405	237	0.00346							GO:50851: antigen receptor-mediated signaling pathway	98	12	0.00104		GO:42997: negative regulation of Golgi to plasma membrane protein transport	4	2	0.00789
	GO:6144: purine base metabolism	23	5	0.00351							GO:51260: protein homooligomerization	279	24	0.00108		GO:46813: virion attachment, binding of host cell surface receptor	4	2	0.00789
	GO:30162: regulation of proteolysis	67	9	0.00357							GO:10035: response to inorganic substance	312	26	0.00109		GO:9069: serine family amino acid metabolism	34	5	0.00798
	GO:9966: regulation of signal transduction	1301	81	0.00358							GO:30595: immune cell chemotaxis	73	10	0.00113		GO:45184: establishment of protein localization	1155	59	0.00805
	GO:40011: locomotion	1096	70	0.00366							GO:10038: response to metal ion	264	23	0.00115		GO:1525: angiogenesis	379	24	0.0081
	GO:7249: I-kappaB kinase/NF-kappaB cascade	257	22	0.00415							GO:45087: innate immune response	248	22	0.00115		GO:50803: regulation of synapse structure and function	78	8	0.00834
	GO:7243: protein kinase cascade	826	55	0.00417							GO:45576: mast cell activation	50	8	0.00125		GO:40012: regulation of locomotion	401	25	0.00842
	GO:50881: musculoskeletal movement	95	11	0.00438							GO:50918: positive chemotaxis	50	8	0.00125		GO:30500: regulation of bone mineralization	63	7	0.00868
	GO:50778: positive regulation of immune response	323	26	0.00444							GO:1944: vasculature development	508	37	0.00138		GO:6268: DNA unwinding during replication	12	3	0.00877
	GO:48145: regulation of fibroblast proliferation	82	10	0.00446							GO:45766: positive regulation of angiogenesis	115	13	0.00139		GO:50793: regulation of development	1209	61	0.00914
	GO:30154: cell differentiation	2818	158	0.00446							GO:50859: negative regulation of B cell receptor signaling pathway	6	3	0.00146		GO:50795: regulation of behavior	425	26	0.00922
	GO:6629: lipid metabolism	1051	67	0.00462							GO:9887: organ morphogenesis	1569	92	0.00147		GO:45921: positive regulation of exocytosis	64	7	0.00944
	GO:31145: anaphase-promoting complex-dependent proteasomal ubiquitin-dependent protein catabolism	8	3	0.00464							GO:16337: cell-cell adhesion	286	24	0.00151		GO:45672: positive regulation of osteoclast differentiation	23	4	0.00956
	GO:51580: regulation of neurotransmitter uptake	8	3	0.00464							GO:51240: positive regulation of organismal physiological process	475	35	0.00151		GO:30224: monocyte differentiation	131	11	0.00976
	GO:15865: purine nucleotide transport	8	3	0.00464							GO:7626: locomotory behavior	1291	78	0.00153		GO:15031: protein transport	982	51	0.00992
	GO:8610: lipid biosynthesis	408	31	0.00476							GO:6879: iron ion homeostasis	64	9	0.00163		GO:9887: organ morphogenesis	1569	76	0.00997
	GO:50795: regulation of behavior	425	32	0.00477							GO:48468: cell development	1216	74	0.00167
	GO:42592: homeostasis	1096	69	0.00544							GO:46649: lymphocyte activation	496	36	0.00169
	GO:43299: immune cell degranulation	59	8	0.00555							GO:51668: localization within membrane	21	5	0.0017
	GO:42176: regulation of protein catabolism	112	12	0.00563							GO:50766: positive regulation of phagocytosis	41	7	0.0017
	GO:16192: vesicle-mediated transport	1101	69	0.00603							GO:7159: leukocyte adhesion	41	7	0.0017
	GO:43450: alkene biosynthesis	26	5	0.00612							GO:1936: regulation of endothelial cell proliferation	104	12	0.00175
	GO:9299: mRNA transcription	26	5	0.00612							GO:9967: positive regulation of signal transduction	643	44	0.00177
	GO:6508: proteolysis	953	61	0.00619							GO:7519: striated muscle development	323	26	0.00178
	GO:35026: leading edge cell differentiation	3	2	0.00622							GO:51179: localization	4405	225	0.0018
	GO:45065: cytotoxic T cell differentiation	3	2	0.00622							GO:6875: metal ion homeostasis	498	36	0.00181
	GO:19346: transsulfuration	3	2	0.00622							GO:48661: positive regulation of smooth muscle cell proliferation	65	9	0.00183
	GO:9092: homoserine metabolism	3	2	0.00622							GO:30838: positive regulation of actin filament polymerization	53	8	0.00185
	GO:19400: alditol metabolism	3	2	0.00622							GO:1300: chronological cell aging	2	2	0.00186
	GO:6059: hexitol metabolism	3	2	0.00622							GO:19264: glycine biosynthesis from serine	2	2	0.00186
	GO:30581: host cell protein transport	3	2	0.00622							GO:6196: AMP catabolism	2	2	0.00186
	GO:19060: intracellular viral protein transport	3	2	0.00622							GO:6887: exocytosis	274	23	0.00187
	GO:42631: cellular response to water deprivation	3	2	0.00622							GO:6928: cell motility	1067	66	0.002
	GO:48144: fibroblast proliferation	86	10	0.00626							GO:51674: localization of cell	1067	66	0.002
	GO:9725: response to hormone stimulus	503	36	0.00641							GO:43067: regulation of programmed cell death	1126	69	0.00201
	GO:43122: regulation of I-kappaB kinase/NF-kappaB cascade	219	19	0.00643							GO:6690: icosanoid metabolism	66	9	0.00203
	GO:19725: cell homeostasis	771	51	0.00645							GO:45581: negative regulation of T cell differentiation	22	5	0.00212
	GO:45002: double-strand break repair via single-strand annealing	17	4	0.00668							GO:7155: cell adhesion	763	50	0.00221
	GO:6882: zinc ion homeostasis	17	4	0.00668							GO:50854: regulation of antigen receptor mediated signaling pathway	43	7	0.00226
	GO:45920: negative regulation of exocytosis	17	4	0.00668							GO:10243: response to organic nitrogen	80	10	0.00228
	GO:7091: mitotic metaphase/anaphase transition	17	4	0.00668							GO:9636: response to toxin	167	16	0.00241
	GO:6534: cysteine metabolism	9	3	0.00672							GO:9070: serine family amino acid biosynthesis	14	4	0.00244
	GO:19372: lipoxygenase pathway	9	3	0.00672							GO:50855: regulation of B cell receptor signaling pathway	14	4	0.00244
	GO:51588: regulation of neurotransmitter transport	9	3	0.00672							GO:46849: bone remodeling	471	34	0.00245
	GO:48245: eosinophil chemotaxis	9	3	0.00672							GO:48553: negative regulation of metalloenzyme activity	7	3	0.00247
	GO:48523: negative regulation of cellular process	2910	161	0.00681							GO:46903: secretion	863	55	0.00249
	GO:7628: adult walking behavior	49	7	0.00696							GO:50715: positive regulation of cytokine secretion	44	7	0.00259
	GO:16042: lipid catabolism	190	17	0.00717							GO:30099: myeloid cell differentiation	332	26	0.0026
	GO:35094: response to nicotine	62	8	0.00751							GO:45672: positive regulation of osteoclast differentiation	23	5	0.00261
	GO:9719: response to endogenous stimulus	1245	76	0.0076							GO:30195: negative regulation of blood coagulation	23	5	0.00261
	GO:31532: actin cytoskeleton reorganization	63	8	0.00826							GO:6082: organic acid metabolism	1219	73	0.0027
	GO:8542: visual learning	63	8	0.00826							GO:7169: transmembrane receptor protein tyrosine kinase signaling pathway	492	35	0.00271
	GO:30574: collagen catabolism	18	4	0.00827							GO:30316: osteoclast differentiation	82	10	0.00274
	GO:19886: antigen processing, exogenous antigen via MHC class II	18	4	0.00827							GO:50852: T cell receptor signaling pathway	69	9	0.00278
	GO:45861: negative regulation of proteolysis	28	5	0.00847							GO:45597: positive regulation of cell differentiation	457	33	0.0028
	GO:19835: cytolysis	28	5	0.00847							GO:19752: carboxylic acid metabolism	1202	72	0.00287
	GO:51412: response to corticosterone stimulus	39	6	0.0085							GO:51243: negative regulation of cellular physiological process	2523	136	0.00301
	GO:48660: regulation of smooth muscle cell proliferation	105	11	0.00925							GO:9069: serine family amino acid metabolism	34	6	0.00304
	GO:45815: positive regulation of gene expression, epigenetic	10	3	0.00927							GO:1773: dendritic cell activation	34	6	0.00304
	GO:43297: apical junction assembly	10	3	0.00927							GO:6897: endocytosis	496	35	0.00309
	GO:733: DNA strand renaturation	10	3	0.00927							GO:50858: negative regulation of antigen receptor mediated signaling pathway	24	5	0.00318
	GO:185: activation of MAPKKK activity	10	3	0.00927							GO:50896: response to stimulus	5703	281	0.00329
	GO:6082: organic acid metabolism	1219	74	0.00952							GO:7613: memory	142	14	0.00338
	GO:16043: cell organization and biogenesis	3917	209	0.00954							GO:45655: regulation of monocyte differentiation	85	10	0.00358
	GO:48662: negative regulation of smooth muscle cell proliferation	40	6	0.00962							GO:50777: negative regulation of immune response	222	19	0.00361
	GO:9895: negative regulation of catabolism	52	7	0.00963							GO:50865: regulation of cell activation	323	25	0.00362
	GO:51248: negative regulation of protein metabolism	310	24	0.0097							GO:42592: homeostasis	1096	66	0.00377
	GO:42330: taxis	212	18	0.00973							GO:43276: anoikis	8	3	0.00382
	GO:19752: carboxylic acid metabolism	1202	73	0.00989							GO:31547: brain-derived neurotrophic factor receptor signaling pathway	8	3	0.00382
											GO:50819: negative regulation of coagulation	25	5	0.00384
											GO:165: MAPKKK cascade	503	35	0.00386
											GO:48565: gut development	86	10	0.00389
											GO:19226: transmission of nerve impulse	672	44	0.00402
											GO:50876: reproductive physiological process	362	27	0.00424
											GO:48609: reproductive organismal physiological process	362	27	0.00424
											GO:42060: wound healing	362	27	0.00424
											GO:46850: regulation of bone remodeling	146	14	0.00434
											GO:9617: response to bacteria	226	19	0.00439
											GO:51047: positive regulation of secretion	131	13	0.0044
											GO:48637: skeletal muscle development	243	20	0.00447
											GO:50714: positive regulation of protein secretion	88	10	0.0046
											GO:43200: response to amino acid stimulus	49	7	0.00482
											GO:51336: regulation of hydrolase activity	313	24	0.00484
											GO:8629: induction of apoptosis by intracellular signals	103	11	0.00489
											GO:1938: positive regulation of endothelial cell proliferation	75	9	0.0049
											GO:43281: regulation of caspase activity	212	18	0.00494
											GO:7517: muscle development	420	30	0.00497
											GO:8630: DNA damage response, signal transduction resulting in induction of apoptosis	89	10	0.00498
											GO:45669: positive regulation of osteoblast differentiation	62	8	0.00502
											GO:1101: response to acid	62	8	0.00502
											GO:7167: enzyme linked receptor protein signaling pathway	758	48	0.00515
											GO:31529: ruffle organization and biogenesis	17	4	0.00524
											GO:45920: negative regulation of exocytosis	17	4	0.00524
											GO:30182: neuron differentiation	1054	63	0.00542
											GO:6958: complement activation, classical pathway	27	5	0.00543
											GO:19344: cysteine biosynthesis	3	2	0.00543
											GO:9093: cysteine catabolism	3	2	0.00543
											GO:19448: L-cysteine catabolism	3	2	0.00543
											GO:19346: transsulfuration	3	2	0.00543
											GO:46439: L-cysteine metabolism	3	2	0.00543
											GO:9092: homoserine metabolism	3	2	0.00543
											GO:1579: medium-chain fatty acid transport	3	2	0.00543
											GO:6534: cysteine metabolism	9	3	0.00555
											GO:48245: eosinophil chemotaxis	9	3	0.00555
											GO:15824: L-proline transport	9	3	0.00555
											GO:6919: caspase activation	166	15	0.0056
											GO:30029: actin filament-based process	497	34	0.00565
											GO:8064: regulation of actin polymerization and/or depolymerization	135	13	0.00567
											GO:30832: regulation of actin filament length	135	13	0.00567
											GO:42770: DNA damage response, signal transduction	215	18	0.0057
											GO:43280: positive regulation of caspase activity	199	17	0.00583
											GO:50663: cytokine secretion	77	9	0.00583
											GO:51051: negative regulation of transport	151	14	0.00584
											GO:51480: cytosolic calcium ion homeostasis	266	21	0.00585
											GO:45765: regulation of angiogenesis	183	16	0.00591
											GO:45471: response to ethanol	183	16	0.00591
											GO:15698: inorganic anion transport	106	11	0.00607
											GO:18193: peptidyl-amino acid modification	574	38	0.00607
											GO:16043: cell organization and biogenesis	3917	198	0.00613
											GO:51412: response to corticosterone stimulus	39	6	0.00615
											GO:51345: positive regulation of hydrolase activity	217	18	0.00627
											GO:50803: regulation of synapse structure and function	78	9	0.00635
											GO:42116: macrophage activation	28	5	0.00638
											GO:51249: regulation of lymphocyte activation	303	23	0.00646
											GO:16358: dendrite morphogenesis	169	15	0.00659
											GO:9725: response to hormone stimulus	503	34	0.00675
											GO:43122: regulation of I-kappaB kinase/NF-kappaB cascade	219	18	0.00687
											GO:1935: endothelial cell proliferation	123	12	0.00695
											GO:50804: regulation of synaptic transmission	66	8	0.00734
											GO:45620: negative regulation of lymphocyte differentiation	29	5	0.00744
											GO:42981: regulation of apoptosis	1110	65	0.00746
											GO:48514: blood vessel morphogenesis	433	30	0.00757
											GO:51044: positive regulation of membrane protein ectodomain proteolysis	10	3	0.00767
											GO:6509: membrane protein ectodomain proteolysis	41	6	0.00788
											GO:43303: mast cell degranulation	41	6	0.00788
											GO:50798: activated T cell proliferation	41	6	0.00788
											GO:6820: anion transport	125	12	0.00788
											GO:46942: carboxylic acid transport	125	12	0.00788
											GO:50866: negative regulation of cell activation	126	12	0.00838
											GO:48741: skeletal muscle fiber development	224	18	0.0086
											GO:45104: intermediate filament cytoskeleton organization and biogenesis	30	5	0.00862
											GO:48145: regulation of fibroblast proliferation	82	9	0.00876
											GO:50707: regulation of cytokine secretion	68	8	0.00876
											GO:30032: lamellipodium biogenesis	42	6	0.00886
											GO:8632: apoptotic program	242	19	0.00897
											GO:30278: regulation of ossification	112	11	0.00909
											GO:45670: regulation of osteoclast differentiation	55	7	0.00912
											GO:7267: cell-cell signaling	901	54	0.0092
											GO:15909: long-chain fatty acid transport	20	4	0.00963
											GO:45109: intermediate filament organization	20	4	0.00963
											GO:42829: defense response to pathogen	20	4	0.00963
											GO:1702: gastrulation (sensu Deuterostomia)	31	5	0.00992
											GO:50856: regulation of T cell receptor signaling pathway	31	5	0.00992
											GO:45657: positive regulation of monocyte differentiation	43	6	0.00993
	Cellular Component					Cellular Component					Cellular Component					Cellular Component
	Category	Genes in Category	Genes in List in Category	p-Value		Category	Genes in Category	Genes in List in Category	p-Value		Category	Genes in Category	Genes in List in Category	p-Value		Category	Genes in Category	Genes in List in Category	p-Value
	GO:5615: extracellular space	1230	98	7.09e-08		GO:45202: synapse	561	71	2.24e-13		GO:5615: extracellular space	1230	99	2.92e-10		GO:5737: cytoplasm	9908	445	7.96e-10
	GO:5737: cytoplasm	9908	526	5.75e-07		GO:43005: neuron projection	1201	112	3.06e-11		GO:5576: extracellular region	2489	166	5.07e-10		GO:5622: intracellular	12806	529	2.09e-06
	GO:5576: extracellular region	2489	160	6.11e-06		GO:45211: postsynaptic membrane	249	38	5.12e-10		GO:5657: replication fork	67	15	9.34e-08		GO:31012: extracellular matrix	1003	66	5.02e-06
	GO:323: lytic vacuole	531	47	1.6e-05		GO:5578: extracellular matrix (sensu Metazoa)	918	82	1.13e-07		GO:42995: cell projection	1849	122	3.11e-07		GO:5578: extracellular matrix (sensu Metazoa)	918	60	1.69e-05
	GO:5764: lysosome	531	47	1.6e-05		GO:42995: cell projection	1849	140	1.2e-07		GO:43005: neuron projection	1201	85	1.65e-06		GO:43231: intracellular membrane-bound organelle	10152	425	0.000117
	GO:9986: cell surface	841	65	3.35e-05		GO:30425: dendrite	623	61	2.43e-07		GO:9986: cell surface	841	65	1.74e-06		GO:43227: membrane-bound organelle	10154	425	0.000119
	GO:45121: lipid raft	274	27	0.000184		GO:5622: intracellular	12806	692	9.44e-07		GO:43235: receptor complex	276	30	2.14e-06		GO:43005: neuron projection	1201	70	0.000131
	GO:30055: cell-matrix junction	493	41	0.000214		GO:30054: cell junction	1255	100	1.06e-06		GO:31012: extracellular matrix	1003	72	6.74e-06		GO:45202: synapse	561	39	0.00015
	GO:5912: adherens junction	560	45	0.000232		GO:31012: extracellular matrix	1003	82	4.06e-06		GO:5578: extracellular matrix (sensu Metazoa)	918	67	8.35e-06		GO:43229: intracellular organelle	10923	452	0.000153
	GO:42470: melanosome	102	14	0.000249		GO:43204: perikaryon	139	21	4.48e-06		GO:42555: MCM complex	14	6	1.25e-05		GO:43226: organelle	10925	452	0.000157
	GO:5773: vacuole	629	49	0.000259		GO:43025: cell soma	684	60	1.06e-05		GO:45202: synapse	561	44	6.04e-05		GO:5576: extracellular region	2489	125	0.000256
	GO:5925: focal adhesion	482	40	0.000266		GO:5737: cytoplasm	9908	549	1.27e-05		GO:43025: cell soma	684	50	0.000115		GO:30054: cell junction	1255	71	0.000282
	GO:5924: cell-substrate adherens junction	487	40	0.000328		GO:30424: axon	517	47	4.02e-05		GO:5886: plasma membrane	5650	284	0.000187		GO:5829: cytosol	1650	88	0.000376
	GO:16323: basolateral plasma membrane	727	52	0.00122		GO:43197: dendritic spine	179	22	7.31e-05		GO:5737: cytoplasm	9908	464	0.000316		GO:45211: postsynaptic membrane	249	21	0.000445
	GO:5783: endoplasmic reticulum	1399	89	0.00125		GO:42734: presynaptic membrane	84	12	0.00082		GO:30424: axon	517	39	0.000345		GO:42995: cell projection	1849	94	0.00114
	GO:31012: extracellular matrix	1003	67	0.00155		GO:30175: filopodium	88	12	0.00124		GO:31225: anchored to membrane	102	13	0.000356		GO:5944: 1-phosphatidylinositol-4-phosphate kinase, class IB complex	2	2	0.00139
	GO:42629: mast cell granule	22	5	0.00286		GO:43229: intracellular organelle	10923	579	0.00209		GO:9897: external side of plasma membrane	294	25	0.000734		GO:42555: MCM complex	14	4	0.00143
	GO:5901: caveola	104	12	0.00308		GO:43226: organelle	10925	579	0.00214		GO:45211: postsynaptic membrane	249	22	0.000905		GO:9986: cell surface	841	48	0.0023
	GO:5884: actin filament	67	9	0.00358		GO:30136: clathrin-coated vesicle	275	25	0.00244		GO:30133: transport vesicle	149	15	0.00161		GO:16533: cyclin-dependent protein kinase 5 activator complex	3	2	0.00407
	GO:5622: intracellular	12806	626	0.00387		GO:5885: Arp2/3 protein complex	13	4	0.00293		GO:5902: microvillus	82	10	0.00232		GO:5941: unlocalized protein complex	102	10	0.00477
	GO:5829: cytosol	1650	99	0.00413		GO:43209: myelin sheath	235	22	0.00302		GO:30427: site of polarized growth	172	16	0.00259		GO:43198: dendritic shaft	71	8	0.00484
	GO:19897: extrinsic to plasma membrane	166	16	0.00444		GO:30135: coated vesicle	328	28	0.00345		GO:30054: cell junction	1255	73	0.0032		GO:48471: perinuclear region	677	39	0.00492
	GO:30054: cell junction	1255	78	0.00453		GO:12505: endomembrane system	1593	102	0.00352		GO:30175: filopodium	88	10	0.00391		GO:31594: neuromuscular junction	73	8	0.00573
	GO:778: condensed nuclear chromosome kinetochore	8	3	0.00464		GO:5829: cytosol	1650	105	0.00371		GO:31226: intrinsic to plasma membrane	1267	73	0.00404		GO:30425: dendrite	623	36	0.00643
	GO:30018: Z disc	112	12	0.00564		GO:43231: intracellular membrane-bound organelle	10152	539	0.00381		GO:16323: basolateral plasma membrane	727	46	0.00412		GO:30424: axon	517	31	0.00662
	GO:5578: extracellular matrix (sensu Metazoa)	918	59	0.00657		GO:43227: membrane-bound organelle	10154	539	0.00389		GO:30425: dendrite	623	40	0.00566		GO:5879: axonemal microtubule	4	2	0.00793
	GO:30175: filopodium	88	10	0.00737		GO:30427: site of polarized growth	172	17	0.00499		GO:9898: internal side of plasma membrane	141	13	0.00674
	GO:31528: microvillus membrane	18	4	0.00828		GO:5794: Golgi apparatus	1286	83	0.00675
						GO:30426: growth cone	165	16	0.00758
						GO:42788: polysomal ribosome	9	3	0.00802
						GO:8021: synaptic vesicle	182	17	0.00868
						GO:31594: neuromuscular junction	73	9	0.00948
						GO:16023: cytoplasmic membrane-bound vesicle	826	56	0.00971
						GO:43235: receptor complex	276	23	0.00997
	Molecular Function					Molecular Function					Molecular Function					Molecular Function
	Category	Genes in Category	Genes in List in Category	p-Value		Category	Genes in Category	Genes in List in Category	p-Value		Category	Genes in Category	Genes in List in Category	p-Value		Category	Genes in Category	Genes in List in Category	p-Value
	GO:5515: protein binding	6638	368	3.41e-06		GO:5488: binding	11660	654	1.32e-09		GO:5515: protein binding	6638	383	2.72e-16		GO:5515: protein binding	6638	315	1.53e-07
	GO:5102: receptor binding	1507	101	8.92e-05		GO:5515: protein binding	6638	410	5.63e-09		GO:5488: binding	11660	552	2.79e-08		GO:5178: integrin binding	97	13	7.61e-05
	GO:4630: phospholipase D activity	8	4	0.000276		GO:42578: phosphoric ester hydrolase activity	368	39	7.39e-06		GO:42802: protein self binding	1361	99	4.11e-08		GO:42802: protein self binding	1361	79	9.61e-05
	GO:1871: pattern binding	241	24	0.000358		GO:16791: phosphoric monoester hydrolase activity	285	30	9.26e-05		GO:42803: protein homodimerization activity	828	67	1.9e-07		GO:5488: binding	11660	483	0.000156
	GO:48020: CCR chemokine receptor binding	22	6	0.000383		GO:17124: SH3 domain binding	123	17	0.000127		GO:5102: receptor binding	1507	103	4.56e-07		GO:4793: threonine aldolase activity	2	2	0.00144
	GO:5488: binding	11660	581	0.0004		GO:15267: channel or pore class transporter activity	500	43	0.000354		GO:3678: DNA helicase activity	40	11	5.11e-07		GO:8732: L-allo-threonine aldolase activity	2	2	0.00144
	GO:16298: lipase activity	95	13	0.000428		GO:8092: cytoskeletal protein binding	866	66	0.000367		GO:50542: icosanoid binding	7	5	2.54e-06		GO:43262: adenosine-diphosphatase activity	7	3	0.00171
	GO:8083: growth factor activity	201	21	0.000434		GO:15268: alpha-type channel activity	489	42	0.000424		GO:50543: icosatetraenoic acid binding	7	5	2.54e-06		GO:3824: catalytic activity	5630	247	0.00289
	GO:5178: integrin binding	97	13	0.000525		GO:5254: chloride channel activity	71	11	0.000728		GO:46983: protein dimerization activity	1328	90	3.81e-06		GO:3678: DNA helicase activity	40	6	0.00377
	GO:4620: phospholipase activity	76	11	0.00072		GO:48403: brain-derived neurotrophic factor binding	5	3	0.00114		GO:1871: pattern binding	241	26	1.07e-05		GO:16829: lyase activity	181	15	0.00391
	GO:30674: protein binding, bridging	69	10	0.00123		GO:5244: voltage-gated ion channel activity	220	22	0.0015		GO:48403: brain-derived neurotrophic factor binding	5	4	1.5e-05		GO:42392: sphingosine-1-phosphate phosphatase activity	3	2	0.00422
	GO:31726: CCR1 chemokine receptor binding	6	3	0.00179		GO:4890: GABA-A receptor activity	18	5	0.00151		GO:30247: polysaccharide binding	213	23	3.36e-05		GO:4942: anaphylatoxin receptor activity	3	2	0.00422
	GO:15216: purine nucleotide transporter activity	6	3	0.00179		GO:35256: metabotropic glutatmate receptor binding	11	4	0.00152		GO:50544: arachidonic acid binding	6	4	4.35e-05		GO:5080: protein kinase C binding	55	7	0.00463
	GO:30246: carbohydrate binding	418	33	0.00206		GO:3779: actin binding	398	34	0.00158		GO:4386: helicase activity	123	16	5.77e-05		GO:35254: glutamate receptor binding	56	7	0.00512
	GO:16149: translation release factor activity, codon specific	2	2	0.00215		GO:5253: anion channel activity	78	11	0.00161		GO:5125: cytokine activity	323	28	0.000248		GO:30170: pyridoxal phosphate binding	57	7	0.00565
	GO:30247: polysaccharide binding	213	20	0.00219		GO:5216: ion channel activity	462	38	0.00172		GO:8092: cytoskeletal protein binding	866	58	0.000305		GO:16646: oxidoreductase activity, acting on the CH-NH group of donors, NAD or NADP as acceptor	20	4	0.00618
	GO:8081: phosphoric diester hydrolase activity	87	11	0.00222		GO:5230: extracellular ligand-gated ion channel activity	79	11	0.00179		GO:5539: glycosaminoglycan binding	188	19	0.000372		GO:35256: metabotropic glutatmate receptor binding	11	3	0.00719
	GO:5539: glycosaminoglycan binding	188	18	0.00288		GO:42054: histone methyltransferase activity	57	9	0.0019		GO:50786: RAGE receptor binding	10	4	0.000532		GO:4620: phospholipase activity	76	8	0.00813
	GO:8009: chemokine activity	42	7	0.00292		GO:30276: clathrin binding	58	9	0.00215		GO:5031: tumor necrosis factor receptor activity	6	3	0.00135		GO:3987: acetate-CoA ligase activity	4	2	0.00823
	GO:4859: phospholipase inhibitor activity	7	3	0.00302		GO:5030: neurotrophin receptor activity	6	3	0.0022		GO:5030: neurotrophin receptor activity	6	3	0.00135		GO:268: peroxisome targeting sequence binding	4	2	0.00823
	GO:16789: carboxylic ester hydrolase activity	160	16	0.00313		GO:30160: GKAP/Homer scaffold activity	6	3	0.0022		GO:19955: cytokine binding	120	13	0.00161		GO:46935: phosphatidylinositol 3-kinase regulator activity	4	2	0.00823
	GO:3779: actin binding	398	31	0.00339		GO:15631: tubulin binding	291	26	0.00295		GO:8009: chemokine activity	42	7	0.00169		GO:16462: pyrophosphatase activity	672	38	0.00969
	GO:4190: aspartic-type endopeptidase activity	23	5	0.00354		GO:16788: hydrolase activity, acting on ester bonds	708	52	0.00328		GO:4421: hydroxymethylglutaryl-CoA synthase activity	2	2	0.00177
	GO:42379: chemokine receptor binding	55	8	0.00362		GO:8276: protein methyltransferase activity	74	10	0.00356		GO:4793: threonine aldolase activity	2	2	0.00177
	GO:1968: fibronectin binding	33	6	0.00368		GO:9922: fatty acid elongase activity	7	3	0.00371		GO:8732: L-allo-threonine aldolase activity	2	2	0.00177
	GO:8201: heparin binding	152	15	0.0047		GO:46875: ephrin receptor binding	41	7	0.00379		GO:4910: interleukin-1, Type II, blocking receptor activity	2	2	0.00177
	GO:5504: fatty acid binding	60	8	0.00622		GO:46872: metal ion binding	3530	207	0.00428		GO:19968: interleukin-1, Type II, blocking binding	2	2	0.00177
	GO:50135: NAD(P)+ nucleosidase activity	3	2	0.00624		GO:166: nucleotide binding	2316	142	0.00432		GO:48020: CCR chemokine receptor binding	22	5	0.00188
	GO:4949: cannabinoid receptor activity	3	2	0.00624		GO:8022: protein C-terminus binding	241	22	0.00462		GO:50839: cell adhesion molecule binding	94	11	0.00195
	GO:48030: disaccharide binding	3	2	0.00624		GO:16917: GABA receptor activity	23	5	0.00483		GO:42379: chemokine receptor binding	55	8	0.00199
	GO:50840: extracellular matrix binding	48	7	0.00627		GO:43167: ion binding	3541	207	0.00493		GO:5035: death receptor activity	7	3	0.00228
	GO:3689: DNA clamp loader activity	9	3	0.00675		GO:35254: glutamate receptor binding	56	8	0.00626		GO:3688: DNA replication origin binding	7	3	0.00228
	GO:8092: cytoskeletal protein binding	866	56	0.00722		GO:19904: protein domain specific binding	700	50	0.00662		GO:4003: ATP-dependent DNA helicase activity	23	5	0.00232
	GO:43236: laminin binding	27	5	0.00729		GO:8017: microtubule binding	219	20	0.00669		GO:15645: fatty-acid ligase activity	15	4	0.00292
	GO:16765: transferase activity, transferring alkyl or aryl (other than methyl) groups	63	8	0.00835		GO:30159: receptor signaling complex scaffold activity	25	5	0.00702		GO:3779: actin binding	398	29	0.00297
	GO:31730: CCR5 chemokine receptor binding	10	3	0.00932		GO:5215: transporter activity	1509	96	0.00718		GO:16004: phospholipase activator activity	8	3	0.00354
	GO:15215: nucleotide transporter activity	10	3	0.00932		GO:31877: somatostatin receptor binding	3	2	0.0072		GO:17048: Rho GTPase binding	48	7	0.00371
						GO:15173: aromatic amino acid transporter activity	3	2	0.0072		GO:43121: neurotrophin binding	16	4	0.00377
						GO:17076: purine nucleotide binding	2001	123	0.00736		GO:16877: ligase activity, forming carbon-sulfur bonds	26	5	0.00409
						GO:8170: N-methyltransferase activity	70	9	0.00773		GO:5234: glutamate-gated ion channel activity	26	5	0.00409
						GO:43120: tumor necrosis factor binding	9	3	0.00826		GO:19199: transmembrane receptor protein kinase activity	104	11	0.00431
						GO:50811: GABA receptor binding	17	4	0.00866		GO:19838: growth factor binding	166	15	0.0044
						GO:42802: protein self binding	1361	87	0.00916		GO:4970: ionotropic glutamate receptor activity	27	5	0.00485
											GO:8201: heparin binding	152	14	0.00492
											GO:43120: tumor necrosis factor binding	9	3	0.00515
											GO:4464: leukotriene-C4 synthase activity	3	2	0.00515
											GO:4942: anaphylatoxin receptor activity	3	2	0.00515
											GO:8094: DNA-dependent ATPase activity	65	8	0.00573
											GO:5230: extracellular ligand-gated ion channel activity	79	9	0.00582
											GO:30246: carbohydrate binding	418	29	0.00589
											GO:8026: ATP-dependent helicase activity	80	9	0.00632
											GO:15245: fatty acid transporter activity	10	3	0.00713
											GO:15267: channel or pore class transporter activity	500	33	0.00725
											GO:4713: protein-tyrosine kinase activity	162	14	0.00853
											GO:8066: glutamate receptor activity	43	6	0.00877
											GO:19894: kinesin binding	31	5	0.0089
											GO:15268: alpha-type channel activity	489	32	0.00913
											GO:5524: ATP binding	1508	82	0.00917
											GO:30170: pyridoxal phosphate binding	57	7	0.00962

## Sheet: Hippo 2wk GO
	Overlap of Gene Ontology classifications with 304 genes differentially expressed >1.5 Fold, p<0.05 in Hippocampus 2wk Naive vs. Sham					Overlap of Gene Ontology classifications with 496 genes differentially expressed >1.5 Fold, p<0.05 in Hippocampus 2wk Naive vs. TBI					Overlap of Gene Ontology classifications with 406 genes differentially expressed >1.5 Fold, p<0.05 in Hippocampus 2wk Sham vs TBI
•	Category-the name of the category within the ontology.
•	Genes in Category-the total number of genes in the genome that have been assigned to the category
•	Genes in List in Category-the total number of genes that are both in the selected gene list and in the category.
•	P-value-a hypergeometric p-value without multiple testing corrections.
	This is a measure of the statistical significance of the overlap.
	i.e. the likelihood that it is a coincidence that this many genes were in both the gene list and the category.
	Biological Process					Biological Process					Biological Process
	Category	Genes in Category	Genes in List in Category	p-Value		Category	Genes in Category	Genes in List in Category	p-Value		Category	Genes in Category	Genes in List in Category	p-Value
	GO:15671: oxygen transport	16	6	4.19e-09		GO:6952: defense response	1511	117	3.79e-44		GO:9607: response to biotic stimulus	1640	145	7.72e-61
	GO:15669: gas transport	23	6	5.01e-08		GO:9607: response to biotic stimulus	1640	121	1.1e-43		GO:6952: defense response	1511	139	5.14e-60
	GO:9893: positive regulation of metabolism	2044	34	0.00043		GO:6955: immune response	1430	112	1.79e-42		GO:6955: immune response	1430	131	9.41e-56
	GO:45941: positive regulation of transcription	1317	25	0.000434		GO:9613: response to pest, pathogen or parasite	851	78	3.25e-33		GO:43207: response to external biotic stimulus	987	101	6.47e-46
	GO:45893: positive regulation of transcription, DNA-dependent	1317	25	0.000434		GO:43207: response to external biotic stimulus	987	83	9.81e-33		GO:9613: response to pest, pathogen or parasite	851	94	2.5e-45
	GO:45935: positive regulation of nucleobase, nucleoside, nucleotide and nucleic acid metabolism	1468	26	0.000932		GO:9605: response to external stimulus	1913	103	7.79e-25		GO:9605: response to external stimulus	1913	124	3.52e-36
	GO:31325: positive regulation of cellular metabolism	1879	31	0.000932		GO:1775: cell activation	619	56	2.36e-23		GO:1775: cell activation	619	65	1.73e-29
	GO:45944: positive regulation of transcription from RNA polymerase II promoter	1021	20	0.00117		GO:45321: immune cell activation	605	55	4.88e-23		GO:45321: immune cell activation	605	63	2.33e-28
	GO:6782: protoporphyrinogen IX biosynthesis	7	2	0.00173		GO:6954: inflammatory response	491	46	7.61e-20		GO:9611: response to wounding	936	77	6.14e-28
	GO:50729: positive regulation of inflammatory response	57	4	0.00189		GO:9611: response to wounding	936	61	3.58e-18		GO:6954: inflammatory response	491	56	3.41e-27
	GO:43119: positive regulation of physiological process	3313	46	0.00193		GO:6950: response to stress	2460	102	3.44e-16		GO:6950: response to stress	2460	122	2.08e-24
	GO:42541: hemoglobin biosynthesis	9	2	0.00293		GO:45087: innate immune response	248	29	2.42e-15		GO:50776: regulation of immune response	600	55	4.7e-22
	GO:1661: conditioned taste aversion	9	2	0.00293		GO:50896: response to stimulus	5703	172	5.72e-15		GO:45087: innate immune response	248	36	3.32e-21
	GO:46501: protoporphyrinogen IX metabolism	10	2	0.00364		GO:50776: regulation of immune response	600	43	2.32e-14		GO:50874: organismal physiological process	4729	167	1.49e-18
	GO:51242: positive regulation of cellular physiological process	3083	42	0.00464		GO:30097: hemopoiesis	581	42	3.57e-14		GO:51239: regulation of organismal physiological process	904	62	2.35e-18
	GO:7178: transmembrane receptor protein serine/threonine kinase signaling pathway	284	8	0.00494		GO:48534: hemopoietic or lymphoid organ development	622	43	8.07e-14		GO:50896: response to stimulus	5703	185	3.8e-17
	GO:6688: glycosphingolipid biosynthesis	12	2	0.00527		GO:50874: organismal physiological process	4729	148	1.81e-13		GO:50778: positive regulation of immune response	323	35	1.62e-16
	GO:51604: protein maturation	12	2	0.00527		GO:46649: lymphocyte activation	496	37	5.3e-13		GO:46649: lymphocyte activation	496	42	9.85e-16
	GO:46148: pigment biosynthesis	39	3	0.00554		GO:51239: regulation of organismal physiological process	904	51	8.77e-13		GO:51240: positive regulation of organismal physiological process	475	40	6.07e-15
	GO:7399: nervous system development	1858	28	0.00618		GO:50900: immune cell migration	106	17	1.03e-11		GO:6959: humoral immune response	167	23	1.91e-13
	GO:7611: learning and/or memory	302	8	0.00708		GO:6935: chemotaxis	210	22	5.68e-11		GO:9617: response to bacteria	226	26	3.68e-13
	GO:9247: glycolipid biosynthesis	14	2	0.00718		GO:30595: immune cell chemotaxis	73	14	5.85e-11		GO:16064: humoral defense mechanism (sensu Vertebrata)	77	16	1.48e-12
	GO:8632: apoptotic program	242	7	0.0073		GO:42330: taxis	212	22	6.85e-11		GO:50865: regulation of cell activation	323	30	1.52e-12
	GO:50793: regulation of development	1209	20	0.00796		GO:16064: humoral defense mechanism (sensu Vertebrata)	77	14	1.24e-10		GO:51607: defense response to virus	104	18	1.6e-12
	GO:19748: secondary metabolism	134	5	0.00812		GO:6959: humoral immune response	167	19	2.91e-10		GO:9615: response to virus	215	24	5.87e-12
	GO:43277: apoptotic cell clearance	15	2	0.00823		GO:30098: lymphocyte differentiation	216	21	6.31e-10		GO:51249: regulation of lymphocyte activation	303	28	9.87e-12
	GO:10035: response to inorganic substance	312	8	0.00854		GO:30099: myeloid cell differentiation	332	26	6.49e-10		GO:50777: negative regulation of immune response	222	24	1.17e-11
	GO:10033: response to organic substance	518	11	0.00875		GO:30593: neutrophil chemotaxis	48	11	9.15e-10		GO:6897: endocytosis	496	36	1.21e-11
	GO:43049: otic placode formation	1	1	0.00924		GO:50777: negative regulation of immune response	222	21	1.04e-09		GO:6909: phagocytosis	125	18	3.97e-11
	GO:48389: intermediate mesoderm development	1	1	0.00924		GO:30333: antigen processing	21	8	2.11e-09		GO:30333: antigen processing	21	9	8.98e-11
	GO:46032: ADP catabolism	1	1	0.00924		GO:51241: negative regulation of organismal physiological process	301	24	2.12e-09		GO:42110: T cell activation	311	27	9.83e-11
	GO:6127: glycerophosphate shuttle	1	1	0.00924		GO:6956: complement activation	52	11	2.29e-09		GO:46651: lymphocyte proliferation	249	24	1.32e-10
	GO:46713: boron transport	1	1	0.00924		GO:42110: T cell activation	311	24	4.05e-09		GO:50670: regulation of lymphocyte proliferation	194	21	2.29e-10
	GO:45870: positive regulation of retroviral genome replication	1	1	0.00924		GO:50778: positive regulation of immune response	323	24	8.52e-09		GO:50900: immune cell migration	106	16	2.39e-10
	GO:42465: kinesis	1	1	0.00924		GO:43299: immune cell degranulation	59	11	9.45e-09		GO:51241: negative regulation of organismal physiological process	301	26	2.48e-10
	GO:42466: chemokinesis	1	1	0.00924		GO:19886: antigen processing, exogenous antigen via MHC class II	18	7	1.88e-08		GO:1909: immune cell mediated cytotoxicity	107	16	2.76e-10
	GO:42326: negative regulation of phosphorylation	47	3	0.00932		GO:9615: response to virus	215	19	2.03e-08		GO:42113: B cell activation	200	21	4.03e-10
						GO:45576: mast cell activation	50	10	2.21e-08		GO:48534: hemopoietic or lymphoid organ development	622	38	4.86e-10
						GO:42113: B cell activation	200	18	3.63e-08		GO:1816: cytokine production	223	22	5.09e-10
						GO:50865: regulation of cell activation	323	23	3.88e-08		GO:42742: defense response to bacteria	183	20	5.22e-10
						GO:9617: response to bacteria	226	19	4.54e-08		GO:1906: cell killing	113	16	6.36e-10
						GO:7159: leukocyte adhesion	41	9	4.8e-08		GO:19886: antigen processing, exogenous antigen via MHC class II	18	8	7.26e-10
						GO:6909: phagocytosis	125	14	8.16e-08		GO:16265: death	1722	71	7.67e-10
						GO:50727: regulation of inflammatory response	175	16	1.7e-07		GO:30097: hemopoiesis	581	36	9.88e-10
						GO:48518: positive regulation of biological process	3994	114	2.01e-07		GO:6935: chemotaxis	210	21	9.94e-10
						GO:46651: lymphocyte proliferation	249	19	2.1e-07		GO:42330: taxis	212	21	1.18e-09
						GO:16265: death	1722	62	2.15e-07		GO:1817: regulation of cytokine production	178	19	2.13e-09
						GO:43119: positive regulation of physiological process	3313	99	2.35e-07		GO:8283: cell proliferation	1735	70	2.63e-09
						GO:51249: regulation of lymphocyte activation	303	21	2.42e-07		GO:42127: regulation of cell proliferation	1450	62	2.96e-09
						GO:51240: positive regulation of organismal physiological process	475	27	2.62e-07		GO:6956: complement activation	52	11	4.01e-09
						GO:15671: oxygen transport	16	6	2.65e-07		GO:1819: positive regulation of cytokine production	113	15	5.47e-09
						GO:50863: regulation of T cell activation	211	17	4.31e-07		GO:50863: regulation of T cell activation	211	20	6.36e-09
						GO:42098: T cell proliferation	165	15	4.46e-07		GO:42828: response to pathogen	23	8	7.47e-09
						GO:50866: negative regulation of cell activation	126	13	6.22e-07		GO:19882: antigen presentation	43	10	7.73e-09
						GO:1909: immune cell mediated cytotoxicity	107	12	6.86e-07		GO:30098: lymphocyte differentiation	216	20	9.51e-09
						GO:43303: mast cell degranulation	41	8	7.16e-07		GO:50727: regulation of inflammatory response	175	18	1.03e-08
						GO:50853: B cell receptor signaling pathway	41	8	7.16e-07		GO:30595: immune cell chemotaxis	73	12	1.62e-08
						GO:43304: regulation of mast cell degranulation	30	7	9.93e-07		GO:50866: negative regulation of cell activation	126	15	2.47e-08
						GO:1906: cell killing	113	12	1.24e-06		GO:48518: positive regulation of biological process	3994	122	2.99e-08
						GO:48522: positive regulation of cellular process	3486	100	1.43e-06		GO:50867: positive regulation of cell activation	191	18	4.04e-08
						GO:45766: positive regulation of angiogenesis	115	12	1.5e-06		GO:50716: positive regulation of interleukin-1 secretion	12	6	4.48e-08
						GO:50716: positive regulation of interleukin-1 secretion	12	5	1.51e-06		GO:50718: positive regulation of interleukin-1 beta secretion	12	6	4.48e-08
						GO:50718: positive regulation of interleukin-1 beta secretion	12	5	1.51e-06		GO:6690: icosanoid metabolism	66	11	5.58e-08
						GO:7157: heterophilic cell adhesion	77	10	1.52e-06		GO:50851: antigen receptor-mediated signaling pathway	98	13	5.84e-08
						GO:45765: regulation of angiogenesis	183	15	1.67e-06		GO:8219: cell death	1501	60	6.54e-08
						GO:50851: antigen receptor-mediated signaling pathway	98	11	1.99e-06		GO:50853: B cell receptor signaling pathway	41	9	7.58e-08
						GO:1773: dendritic cell activation	34	7	2.46e-06		GO:50864: regulation of B cell activation	118	14	7.6e-08
						GO:51250: negative regulation of lymphocyte activation	122	12	2.81e-06		GO:51251: positive regulation of lymphocyte activation	182	17	1.1e-07
						GO:15669: gas transport	23	6	2.99e-06		GO:51250: negative regulation of lymphocyte activation	122	14	1.16e-07
						GO:50850: positive regulation of calcium-mediated signaling	23	6	2.99e-06		GO:45765: regulation of angiogenesis	183	17	1.19e-07
						GO:50670: regulation of lymphocyte proliferation	194	15	3.46e-06		GO:50715: positive regulation of cytokine secretion	44	9	1.46e-07
						GO:51607: defense response to virus	104	11	3.59e-06		GO:9967: positive regulation of signal transduction	643	34	1.46e-07
						GO:18108: peptidyl-tyrosine phosphorylation	305	19	4.43e-06		GO:42098: T cell proliferation	165	16	1.56e-07
						GO:43300: regulation of immune cell degranulation	37	7	4.49e-06		GO:50764: regulation of phagocytosis	59	10	1.92e-07
						GO:18212: peptidyl-tyrosine modification	307	19	4.87e-06		GO:43299: immune cell degranulation	59	10	1.92e-07
						GO:45637: regulation of myeloid cell differentiation	176	14	5.28e-06		GO:30888: regulation of B cell proliferation	75	11	2.18e-07
						GO:50706: regulation of interleukin-1 beta secretion	15	5	5.47e-06		GO:50706: regulation of interleukin-1 beta secretion	15	6	2.31e-07
						GO:51242: positive regulation of cellular physiological process	3083	89	5.64e-06		GO:19221: cytokine and chemokine mediated signaling pathway	149	15	2.34e-07
						GO:6897: endocytosis	496	25	6.32e-06		GO:48522: positive regulation of cellular process	3486	107	2.87e-07
						GO:8219: cell death	1501	52	7.56e-06		GO:30593: neutrophil chemotaxis	48	9	3.22e-07
						GO:6958: complement activation, classical pathway	27	6	8.25e-06		GO:16192: vesicle-mediated transport	1101	47	3.45e-07
						GO:42742: defense response to bacteria	183	14	8.28e-06		GO:45766: positive regulation of angiogenesis	115	13	3.94e-07
						GO:30217: T cell differentiation	137	12	9.38e-06		GO:45576: mast cell activation	50	9	4.65e-07
						GO:43011: dendritic cell differentiation	28	6	1.03e-05		GO:50704: regulation of interleukin-1 secretion	17	6	5.52e-07
						GO:50704: regulation of interleukin-1 secretion	17	5	1.09e-05		GO:18108: peptidyl-tyrosine phosphorylation	305	21	6.52e-07
						GO:50864: regulation of B cell activation	118	11	1.22e-05		GO:18212: peptidyl-tyrosine modification	307	21	7.25e-07
						GO:8283: cell proliferation	1735	57	1.26e-05		GO:50707: regulation of cytokine secretion	68	10	7.6e-07
						GO:45058: T cell selection	29	6	1.28e-05		GO:50702: interleukin-1 beta secretion	18	6	8.15e-07
						GO:42127: regulation of cell proliferation	1450	50	1.32e-05		GO:50730: regulation of peptidyl-tyrosine phosphorylation	167	15	1.02e-06
						GO:48513: organ development	2922	84	1.37e-05		GO:50766: positive regulation of phagocytosis	41	8	1.07e-06
						GO:50702: interleukin-1 beta secretion	18	5	1.49e-05		GO:50714: positive regulation of protein secretion	88	11	1.13e-06
						GO:50715: positive regulation of cytokine secretion	44	7	1.5e-05		GO:42829: defense response to pathogen	20	6	1.65e-06
						GO:45619: regulation of lymphocyte differentiation	100	10	1.65e-05		GO:50871: positive regulation of B cell activation	74	10	1.69e-06
						GO:1816: cytokine production	223	15	1.86e-05		GO:30100: regulation of endocytosis	152	14	1.74e-06
						GO:50848: regulation of calcium-mediated signaling	31	6	1.93e-05		GO:43119: positive regulation of physiological process	3313	100	1.93e-06
						GO:12501: programmed cell death	1438	49	2.23e-05		GO:6917: induction of apoptosis	248	18	1.97e-06
						GO:16477: cell migration	969	37	2.42e-05		GO:12502: induction of programmed cell death	248	18	1.97e-06
						GO:50868: negative regulation of T cell activation	86	9	3.03e-05		GO:42129: regulation of T cell proliferation	133	13	2.1e-06
						GO:50701: interleukin-1 secretion	21	5	3.38e-05		GO:50701: interleukin-1 secretion	21	6	2.27e-06
						GO:50707: regulation of cytokine secretion	68	8	3.59e-05		GO:12501: programmed cell death	1438	54	2.32e-06
						GO:42129: regulation of T cell proliferation	133	11	3.78e-05		GO:50663: cytokine secretion	77	10	2.46e-06
						GO:45582: positive regulation of T cell differentiation	52	7	4.6e-05		GO:30099: myeloid cell differentiation	332	21	2.54e-06
						GO:1819: positive regulation of cytokine production	113	10	4.78e-05		GO:51049: regulation of transport	569	29	2.63e-06
						GO:43067: regulation of programmed cell death	1126	40	5.64e-05		GO:50708: regulation of protein secretion	136	13	2.7e-06
						GO:6915: apoptosis	1412	47	6e-05		GO:42100: B cell proliferation	96	11	2.72e-06
						GO:43372: positive regulation of CD4-positive T cell differentiation	5	3	6.14e-05		GO:48246: macrophage chemotaxis	13	5	3.14e-06
						GO:50730: regulation of peptidyl-tyrosine phosphorylation	167	12	6.75e-05		GO:30890: positive regulation of B cell proliferation	47	8	3.18e-06
						GO:42592: homeostasis	1096	39	6.79e-05		GO:1773: dendritic cell activation	34	7	3.51e-06
						GO:50728: negative regulation of inflammatory response	75	8	7.32e-05		GO:7568: aging	367	22	3.52e-06
						GO:50729: positive regulation of inflammatory response	57	7	8.41e-05		GO:45807: positive regulation of endocytosis	81	10	3.92e-06
						GO:50663: cytokine secretion	77	8	8.84e-05		GO:50789: regulation of biological process	7051	178	4.31e-06
						GO:42981: regulation of apoptosis	1110	39	8.9e-05		GO:43065: positive regulation of apoptosis	552	28	4.32e-06
						GO:1525: angiogenesis	379	19	8.96e-05		GO:50671: positive regulation of lymphocyte proliferation	121	12	4.46e-06
						GO:45453: bone resorption	58	7	9.41e-05		GO:43068: positive regulation of programmed cell death	555	28	4.78e-06
						GO:45580: regulation of T cell differentiation	78	8	9.7e-05		GO:6915: apoptosis	1412	52	6.43e-06
						GO:43312: neutrophil degranulation	14	4	0.0001		GO:50868: negative regulation of T cell activation	86	10	6.79e-06
						GO:50855: regulation of B cell receptor signaling pathway	14	4	0.0001		GO:1910: regulation of immune cell mediated cytotoxicity	87	10	7.54e-06
						GO:45621: positive regulation of lymphocyte differentiation	59	7	0.000105		GO:50852: T cell receptor signaling pathway	69	9	7.59e-06
						GO:50764: regulation of phagocytosis	59	7	0.000105		GO:6898: receptor mediated endocytosis	173	14	7.97e-06
						GO:43370: regulation of CD4-positive T cell differentiation	6	3	0.000121		GO:50870: positive regulation of T cell activation	128	12	8e-06
						GO:1817: regulation of cytokine production	178	12	0.000124		GO:42087: cell-mediated immune response	53	8	8.1e-06
						GO:50793: regulation of development	1209	41	0.000125		GO:31341: regulation of cell killing	88	10	8.36e-06
						GO:19882: antigen presentation	43	6	0.000132		GO:43067: regulation of programmed cell death	1126	44	8.53e-06
						GO:45060: negative thymic T cell selection	15	4	0.000135		GO:50731: positive regulation of peptidyl-tyrosine phosphorylation	132	12	1.1e-05
						GO:50870: positive regulation of T cell activation	128	10	0.000137		GO:9306: protein secretion	178	14	1.11e-05
						GO:19722: calcium-mediated signaling	83	8	0.000151		GO:6958: complement activation, classical pathway	27	6	1.12e-05
						GO:48519: negative regulation of biological process	3269	87	0.000164		GO:48513: organ development	2922	88	1.16e-05
						GO:9967: positive regulation of signal transduction	643	26	0.000171		GO:6968: cellular defense response	73	9	1.21e-05
						GO:43518: negative regulation of DNA damage response, signal transduction by p53 class mediator	16	4	0.000177		GO:43303: mast cell degranulation	41	7	1.3e-05
						GO:48585: negative regulation of response to stimulus	16	4	0.000177		GO:7159: leukocyte adhesion	41	7	1.3e-05
						GO:6928: cell motility	1067	37	0.000178		GO:42981: regulation of apoptosis	1110	43	1.35e-05
						GO:51674: localization of cell	1067	37	0.000178		GO:50729: positive regulation of inflammatory response	57	8	1.41e-05
						GO:6887: exocytosis	274	15	0.000192		GO:42325: regulation of phosphorylation	525	26	1.46e-05
						GO:7155: cell adhesion	763	29	0.000208		GO:50728: negative regulation of inflammatory response	75	9	1.52e-05
						GO:1910: regulation of immune cell mediated cytotoxicity	87	8	0.000209		GO:30217: T cell differentiation	137	12	1.6e-05
						GO:7229: integrin-mediated signaling pathway	87	8	0.000209		GO:16066: cellular defense response (sensu Vertebrata)	58	8	1.61e-05
						GO:1944: vasculature development	508	22	0.000212		GO:45730: respiratory burst	9	4	1.68e-05
						GO:50830: defense response to Gram-positive bacteria	66	7	0.000215		GO:48247: lymphocyte chemotaxis	9	4	1.68e-05
						GO:31341: regulation of cell killing	88	8	0.000227		GO:45058: T cell selection	29	6	1.74e-05
						GO:50714: positive regulation of protein secretion	88	8	0.000227		GO:45621: positive regulation of lymphocyte differentiation	59	8	1.83e-05
						GO:50867: positive regulation of cell activation	191	12	0.00024		GO:43304: regulation of mast cell degranulation	30	6	2.14e-05
						GO:43065: positive regulation of apoptosis	552	23	0.000266		GO:1774: microglial cell activation	19	5	2.58e-05
						GO:50852: T cell receptor signaling pathway	69	7	0.000284		GO:42832: defense response to pathogenic protozoa	19	5	2.58e-05
						GO:43068: positive regulation of programmed cell death	555	23	0.000287		GO:42833: response to pathogenic protozoa	19	5	2.58e-05
						GO:1568: blood vessel development	485	21	0.000295		GO:45619: regulation of lymphocyte differentiation	100	10	2.61e-05
						GO:40011: locomotion	1096	37	0.0003		GO:19884: antigen presentation, exogenous antigen	10	4	2.75e-05
						GO:1774: microglial cell activation	19	4	0.00036		GO:42327: positive regulation of phosphorylation	169	13	2.88e-05
						GO:46633: alpha-beta T cell proliferation	19	4	0.00036		GO:6692: prostanoid metabolism	32	6	3.16e-05
						GO:30183: B cell differentiation	72	7	0.00037		GO:6693: prostaglandin metabolism	32	6	3.16e-05
						GO:44255: cellular lipid metabolism	908	32	0.000375		GO:51179: localization	4405	119	3.49e-05
						GO:9620: response to fungi	34	5	0.00038		GO:51234: establishment of localization	4271	116	3.68e-05
						GO:6968: cellular defense response	73	7	0.000402		GO:51050: positive regulation of transport	279	17	3.73e-05
						GO:30218: erythrocyte differentiation	96	8	0.000411		GO:19220: regulation of phosphate metabolism	557	26	4e-05
						GO:42087: cell-mediated immune response	53	6	0.000427		GO:51174: regulation of phosphorus metabolism	558	26	4.12e-05
						GO:50871: positive regulation of B cell activation	74	7	0.000438		GO:7249: I-kappaB kinase/NF-kappaB cascade	257	16	4.87e-05
						GO:50789: regulation of biological process	7051	160	0.000444		GO:46456: icosanoid biosynthesis	50	7	4.98e-05
						GO:18193: peptidyl-amino acid modification	574	23	0.000461		GO:51242: positive regulation of cellular physiological process	3083	89	5.29e-05
						GO:19221: cytokine and chemokine mediated signaling pathway	149	10	0.000468		GO:51047: positive regulation of secretion	131	11	5.33e-05
						GO:30888: regulation of B cell proliferation	75	7	0.000475		GO:46457: prostanoid biosynthesis	22	5	5.56e-05
						GO:48514: blood vessel morphogenesis	433	19	0.000485		GO:1516: prostaglandin biosynthesis	22	5	5.56e-05
						GO:43118: negative regulation of physiological process	2724	73	0.000544		GO:45059: positive thymic T cell selection	12	4	6.28e-05
						GO:30154: cell differentiation	2818	75	0.000548		GO:45582: positive regulation of T cell differentiation	52	7	6.46e-05
						GO:30100: regulation of endocytosis	152	10	0.000548		GO:45061: thymic T cell selection	23	5	6.99e-05
						GO:7242: intracellular signaling cascade	1647	49	0.000597		GO:50850: positive regulation of calcium-mediated signaling	23	5	6.99e-05
						GO:51251: positive regulation of lymphocyte activation	182	11	0.000601		GO:43372: positive regulation of CD4-positive T cell differentiation	5	3	7.2e-05
						GO:45581: negative regulation of T cell differentiation	22	4	0.000651		GO:1798: positive regulation of type IIa hypersensitivity	5	3	7.2e-05
						GO:8284: positive regulation of cell proliferation	821	29	0.000684		GO:1796: regulation of type IIa hypersensitivity	5	3	7.2e-05
						GO:45588: positive regulation of gamma-delta T cell differentiation	10	3	0.000688		GO:1794: type IIa hypersensitivity	5	3	7.2e-05
						GO:46645: positive regulation of gamma-delta T cell activation	10	3	0.000688		GO:42590: antigen presentation, exogenous antigen via MHC class I	5	3	7.2e-05
						GO:16066: cellular defense response (sensu Vertebrata)	58	6	0.000697		GO:48002: antigen presentation, peptide antigen	5	3	7.2e-05
						GO:43085: positive regulation of enzyme activity	671	25	0.00076		GO:8284: positive regulation of cell proliferation	821	33	7.29e-05
						GO:6917: induction of apoptosis	248	13	0.000762		GO:48525: negative regulation of viral life cycle	53	7	7.31e-05
						GO:12502: induction of programmed cell death	248	13	0.000762		GO:43300: regulation of immune cell degranulation	37	6	7.46e-05
						GO:45061: thymic T cell selection	23	4	0.000777		GO:42060: wound healing	362	19	9.92e-05
						GO:46635: positive regulation of alpha-beta T cell activation	23	4	0.000777		GO:42592: homeostasis	1096	40	0.000103
						GO:42119: neutrophil activation	23	4	0.000777		GO:7242: intracellular signaling cascade	1647	54	0.000104
						GO:42828: response to pathogen	23	4	0.000777		GO:1562: response to protozoa	25	5	0.000107
						GO:50731: positive regulation of peptidyl-tyrosine phosphorylation	132	9	0.000797		GO:50855: regulation of B cell receptor signaling pathway	14	4	0.000123
						GO:46631: alpha-beta T cell activation	40	5	0.00082		GO:7157: heterophilic cell adhesion	77	8	0.000128
						GO:45595: regulation of cell differentiation	875	30	0.000893		GO:45453: bone resorption	58	7	0.000131
						GO:50798: activated T cell proliferation	41	5	0.00092		GO:50794: regulation of cellular process	6268	155	0.000137
						GO:43367: CD4-positive T cell differentiation	11	3	0.000933		GO:43370: regulation of CD4-positive T cell differentiation	6	3	0.000142
						GO:16337: cell-cell adhesion	286	14	0.000944		GO:45937: positive regulation of phosphate metabolism	198	13	0.000146
						GO:51049: regulation of transport	569	22	0.000975		GO:45060: negative thymic T cell selection	15	4	0.000165
						GO:1868: regulation of complement activation, lectin pathway	3	2	0.00102		GO:18193: peptidyl-amino acid modification	574	25	0.000168
						GO:1869: negative regulation of complement activation, lectin pathway	3	2	0.00102		GO:42088: T-helper 1 type immune response	43	6	0.000177
						GO:6875: metal ion homeostasis	498	20	0.00104		GO:50854: regulation of antigen receptor mediated signaling pathway	43	6	0.000177
						GO:45639: positive regulation of myeloid cell differentiation	86	7	0.00108		GO:7243: protein kinase cascade	826	32	0.000184
						GO:30003: cation homeostasis	537	21	0.0011		GO:43011: dendritic cell differentiation	28	5	0.000189
						GO:50854: regulation of antigen receptor mediated signaling pathway	43	5	0.00115		GO:44255: cellular lipid metabolism	908	34	0.000219
						GO:51179: localization	4405	106	0.00122		GO:50829: defense response to Gram-negative bacteria	29	5	0.000224
						GO:45059: positive thymic T cell selection	12	3	0.00123		GO:6810: transport	3170	88	0.000242
						GO:42327: positive regulation of phosphorylation	169	10	0.00124		GO:1932: regulation of protein amino acid phosphorylation	459	21	0.000291
						GO:51234: establishment of localization	4271	103	0.00139		GO:42326: negative regulation of phosphorylation	47	6	0.000292
						GO:45577: regulation of B cell differentiation	27	4	0.00145		GO:50830: defense response to Gram-positive bacteria	66	7	0.000298
						GO:48583: regulation of response to stimulus	46	5	0.00156		GO:6521: regulation of amino acid metabolism	460	21	0.000299
						GO:46641: positive regulation of alpha-beta T cell proliferation	13	3	0.00157		GO:7229: integrin-mediated signaling pathway	87	8	0.000301
						GO:48246: macrophage chemotaxis	13	3	0.00157		GO:6691: leukotriene metabolism	31	5	0.000311
						GO:1913: T cell mediated cytotoxicity	68	6	0.00161		GO:50848: regulation of calcium-mediated signaling	31	5	0.000311
						GO:46850: regulation of bone remodeling	146	9	0.00162		GO:45071: negative regulation of viral genome replication	31	5	0.000311
						GO:6873: cell ion homeostasis	555	21	0.00165		GO:6468: protein amino acid phosphorylation	1119	39	0.000323
						GO:45656: negative regulation of monocyte differentiation	28	4	0.00167		GO:42035: regulation of cytokine biosynthesis	88	8	0.000325
						GO:30890: positive regulation of B cell proliferation	47	5	0.00172		GO:6887: exocytosis	274	15	0.000341
						GO:50671: positive regulation of lymphocyte proliferation	121	8	0.00188		GO:16477: cell migration	969	35	0.000346
						GO:45620: negative regulation of lymphocyte differentiation	29	4	0.00191		GO:1913: T cell mediated cytotoxicity	68	7	0.000358
						GO:8632: apoptotic program	242	12	0.00193		GO:50665: hydrogen peroxide biosynthesis	8	3	0.000386
						GO:45586: regulation of gamma-delta T cell differentiation	14	3	0.00197		GO:51247: positive regulation of protein metabolism	471	21	0.000409
						GO:46643: regulation of gamma-delta T cell activation	14	3	0.00197		GO:19724: B cell mediated immunity	33	5	0.00042
						GO:1867: complement activation, lectin pathway	14	3	0.00197		GO:48519: negative regulation of biological process	3269	89	0.00043
						GO:43305: negative regulation of mast cell degranulation	4	2	0.00201		GO:31663: lipopolysaccharide-mediated signaling pathway	51	6	0.000459
						GO:42100: B cell proliferation	96	7	0.00205		GO:45069: regulation of viral genome replication	51	6	0.000459
						GO:10035: response to inorganic substance	312	14	0.00214		GO:9966: regulation of signal transduction	1301	43	0.000484
						GO:6629: lipid metabolism	1051	33	0.00214		GO:9620: response to fungi	34	5	0.000485
						GO:45638: negative regulation of myeloid cell differentiation	72	6	0.00217		GO:1525: angiogenesis	379	18	0.000505
						GO:48523: negative regulation of cellular process	2910	74	0.00217		GO:30183: B cell differentiation	72	7	0.000509
						GO:46634: regulation of alpha-beta T cell activation	30	4	0.00217		GO:50672: negative regulation of lymphocyte proliferation	72	7	0.000509
						GO:7154: cell communication	6009	136	0.0022		GO:16310: phosphorylation	1431	46	0.000555
						GO:42492: gamma-delta T cell differentiation	15	3	0.00243		GO:6631: fatty acid metabolism	353	17	0.000615
						GO:6691: leukotriene metabolism	31	4	0.00246		GO:1912: positive regulation of immune cell mediated cytotoxicity	75	7	0.000653
						GO:43516: regulation of DNA damage response, signal transduction by p53 class mediator	31	4	0.00246		GO:50791: regulation of physiological process	6108	148	0.000654
						GO:31663: lipopolysaccharide-mediated signaling pathway	51	5	0.00248		GO:50792: regulation of viral life cycle	98	8	0.000672
						GO:50801: ion homeostasis	575	21	0.00252		GO:19079: viral genome replication	55	6	0.000692
						GO:30005: di-, tri-valent inorganic cation homeostasis	464	18	0.00267		GO:1934: positive regulation of protein amino acid phosphorylation	325	16	0.000699
						GO:30224: monocyte differentiation	131	8	0.00308		GO:45637: regulation of myeloid cell differentiation	176	11	0.000707
						GO:51047: positive regulation of secretion	131	8	0.00308		GO:31343: positive regulation of cell killing	76	7	0.000707
						GO:45646: regulation of erythrocyte differentiation	33	4	0.0031		GO:45764: positive regulation of amino acid metabolism	326	16	0.000723
						GO:19724: B cell mediated immunity	33	4	0.0031		GO:19058: viral infectious cycle	150	10	0.000746
						GO:51247: positive regulation of protein metabolism	471	18	0.00313		GO:6629: lipid metabolism	1051	36	0.000758
						GO:1914: regulation of T cell mediated cytotoxicity	54	5	0.00319		GO:6911: phagocytosis, engulfment	22	4	0.000796
						GO:50790: regulation of enzyme activity	1164	35	0.0032		GO:16053: organic acid biosynthesis	179	11	0.000813
						GO:46133: pyrimidine ribonucleoside catabolism	5	2	0.0033		GO:46394: carboxylic acid biosynthesis	179	11	0.000813
						GO:6216: cytidine catabolism	5	2	0.0033		GO:42089: cytokine biosynthesis	101	8	0.000821
						GO:9972: cytidine deamination	5	2	0.0033		GO:45580: regulation of T cell differentiation	78	7	0.000827
						GO:46087: cytidine metabolism	5	2	0.0033		GO:16525: negative regulation of angiogenesis	57	6	0.000839
						GO:1798: positive regulation of type IIa hypersensitivity	5	2	0.0033		GO:51384: response to glucocorticoid stimulus	180	11	0.000851
						GO:1796: regulation of type IIa hypersensitivity	5	2	0.0033		GO:42493: response to drug	756	28	0.000939
						GO:1794: type IIa hypersensitivity	5	2	0.0033		GO:42102: positive regulation of T cell proliferation	80	7	0.000962
						GO:42590: antigen presentation, exogenous antigen via MHC class I	5	2	0.0033		GO:8632: apoptotic program	242	13	0.000994
						GO:48002: antigen presentation, peptide antigen	5	2	0.0033		GO:46631: alpha-beta T cell activation	40	5	0.00104
						GO:6933: substrate-bound cell migration, cell release from substrate	5	2	0.0033		GO:43367: CD4-positive T cell differentiation	11	3	0.00109
						GO:51094: positive regulation of development	591	21	0.00347		GO:42554: superoxide release	11	3	0.00109
						GO:9966: regulation of signal transduction	1301	38	0.00351		GO:42107: cytokine metabolism	106	8	0.00113
						GO:45671: negative regulation of osteoclast differentiation	17	3	0.00354		GO:16554: cytidine to uridine editing	3	2	0.00113
						GO:46629: gamma-delta T cell activation	17	3	0.00354		GO:1868: regulation of complement activation, lectin pathway	3	2	0.00113
						GO:45055: regulated secretory pathway	228	11	0.00362		GO:1869: negative regulation of complement activation, lectin pathway	3	2	0.00113
						GO:42102: positive regulation of T cell proliferation	80	6	0.00369		GO:9596: detection of pest, pathogen or parasite	3	2	0.00113
						GO:6919: caspase activation	166	9	0.00386		GO:9598: detection of pathogenic bacteria	3	2	0.00113
						GO:50708: regulation of protein secretion	136	8	0.00387		GO:42494: detection of bacterial lipoprotein	3	2	0.00113
						GO:10038: response to metal ion	264	12	0.00392		GO:9618: response to pathogenic bacteria	3	2	0.00113
						GO:43449: alkene metabolism	81	6	0.00392		GO:50798: activated T cell proliferation	41	5	0.00117
						GO:6810: transport	3170	78	0.00393		GO:8610: lipid biosynthesis	408	18	0.00118
						GO:45937: positive regulation of phosphate metabolism	198	10	0.00394		GO:19722: calcium-mediated signaling	83	7	0.0012
						GO:16525: negative regulation of angiogenesis	57	5	0.00404		GO:45936: negative regulation of phosphate metabolism	61	6	0.0012
						GO:43280: positive regulation of caspase activity	199	10	0.00408		GO:6633: fatty acid biosynthesis	134	9	0.00129
						GO:46640: regulation of alpha-beta T cell proliferation	18	3	0.00419		GO:43122: regulation of I-kappaB kinase/NF-kappaB cascade	219	12	0.0013
						GO:16192: vesicle-mediated transport	1101	33	0.00439		GO:50790: regulation of enzyme activity	1164	38	0.00131
						GO:6644: phospholipid metabolism	235	11	0.00454		GO:10033: response to organic substance	518	21	0.00137
						GO:7165: signal transduction	4833	111	0.00467		GO:16032: viral life cycle	192	11	0.00144
						GO:30851: granulocyte differentiation	37	4	0.00473		GO:1568: blood vessel development	485	20	0.00145
						GO:19725: cell homeostasis	771	25	0.00489		GO:45639: positive regulation of myeloid cell differentiation	86	7	0.00147
						GO:46131: pyrimidine ribonucleoside metabolism	6	2	0.00489		GO:42993: positive regulation of transcription factor import into nucleus	44	5	0.00161
						GO:1810: regulation of type I hypersensitivity	6	2	0.00489		GO:45577: regulation of B cell differentiation	27	4	0.00177
						GO:16068: type I hypersensitivity	6	2	0.00489		GO:7252: I-kappaB phosphorylation	13	3	0.00183
						GO:50859: negative regulation of B cell receptor signaling pathway	6	2	0.00489		GO:42730: fibrinolysis	13	3	0.00183
						GO:43306: positive regulation of mast cell degranulation	19	3	0.00491		GO:6928: cell motility	1067	35	0.00188
						GO:1959: regulation of cytokine and chemokine mediated signaling pathway	19	3	0.00491		GO:51674: localization of cell	1067	35	0.00188
						GO:50832: defense response to fungi	19	3	0.00491		GO:45656: negative regulation of monocyte differentiation	28	4	0.00203
						GO:45655: regulation of monocyte differentiation	85	6	0.00497		GO:42116: macrophage activation	28	4	0.00203
						GO:6898: receptor mediated endocytosis	173	9	0.00505		GO:46688: response to copper ion	28	4	0.00203
						GO:45124: regulation of bone resorption	38	4	0.00521		GO:30005: di-, tri-valent inorganic cation homeostasis	464	19	0.00205
						GO:45597: positive regulation of cell differentiation	457	17	0.00527		GO:43305: negative regulation of mast cell degranulation	4	2	0.00223
						GO:35239: tube morphogenesis	240	11	0.0053		GO:1805: positive regulation of type III hypersensitivity	4	2	0.00223
						GO:7626: locomotory behavior	1291	37	0.00538		GO:1803: regulation of type III hypersensitivity	4	2	0.00223
						GO:8299: isoprenoid biosynthesis	20	3	0.00569		GO:1802: type III hypersensitivity	4	2	0.00223
						GO:42829: defense response to pathogen	20	3	0.00569		GO:45091: regulation of retroviral genome replication	4	2	0.00223
						GO:51050: positive regulation of transport	279	12	0.00604		GO:45090: retroviral genome replication	4	2	0.00223
						GO:7243: protein kinase cascade	826	26	0.00605		GO:48514: blood vessel morphogenesis	433	18	0.00227
						GO:50791: regulation of physiological process	6108	135	0.00605		GO:43123: positive regulation of I-kappaB kinase/NF-kappaB cascade	174	10	0.00228
						GO:50794: regulation of cellular process	6268	138	0.00617		GO:45076: regulation of interleukin-2 biosynthesis	14	3	0.0023
						GO:10043: response to zinc ion	40	4	0.00626		GO:43312: neutrophil degranulation	14	3	0.0023
						GO:43281: regulation of caspase activity	212	10	0.00633		GO:1867: complement activation, lectin pathway	14	3	0.0023
						GO:42991: transcription factor import into nucleus	90	6	0.00655		GO:50857: positive regulation of antigen receptor mediated signaling pathway	14	3	0.0023
						GO:30852: regulation of granulocyte differentiation	21	3	0.00655		GO:19752: carboxylic acid metabolism	1202	38	0.00231
						GO:45625: regulation of T-helper 1 cell differentiation	7	2	0.00677		GO:1818: negative regulation of cytokine production	48	5	0.00239
						GO:48639: positive regulation of developmental growth	7	2	0.00677		GO:6793: phosphorus metabolism	1665	49	0.00242
						GO:46135: pyrimidine nucleoside catabolism	7	2	0.00677		GO:6796: phosphate metabolism	1665	49	0.00242
						GO:6782: protoporphyrinogen IX biosynthesis	7	2	0.00677		GO:1944: vasculature development	508	20	0.00249
						GO:43301: negative regulation of immune cell degranulation	7	2	0.00677		GO:43118: negative regulation of physiological process	2724	73	0.00253
						GO:1961: positive regulation of cytokine and chemokine mediated signaling pathway	7	2	0.00677		GO:30218: erythrocyte differentiation	96	7	0.00277
						GO:50766: positive regulation of phagocytosis	41	4	0.00684		GO:40011: locomotion	1096	35	0.00292
						GO:46849: bone remodeling	471	17	0.00705		GO:6082: organic acid metabolism	1219	38	0.00294
						GO:51345: positive regulation of hydrolase activity	217	10	0.00741		GO:30262: apoptotic nuclear changes	31	4	0.00298
						GO:51243: negative regulation of cellular physiological process	2523	63	0.00742		GO:50856: regulation of T cell receptor signaling pathway	31	4	0.00298
						GO:42345: regulation of NF-kappaB import into nucleus	42	4	0.00745		GO:6873: cell ion homeostasis	555	21	0.00313
						GO:6911: phagocytosis, engulfment	22	3	0.00749		GO:46903: secretion	863	29	0.00326
						GO:6690: icosanoid metabolism	66	5	0.00754		GO:46916: transition metal ion homeostasis	99	7	0.00329
						GO:8203: cholesterol metabolism	93	6	0.00766		GO:43085: positive regulation of enzyme activity	671	24	0.00336
						GO:43069: negative regulation of programmed cell death	554	19	0.00767		GO:42267: natural killer cell mediated cytotoxicity	52	5	0.0034
						GO:42060: wound healing	362	14	0.00787		GO:51043: regulation of membrane protein ectodomain proteolysis	16	3	0.00344
						GO:42088: T-helper 1 type immune response	43	4	0.0081		GO:51046: regulation of secretion	313	14	0.00357
						GO:42348: NF-kappaB import into nucleus	43	4	0.0081		GO:46133: pyrimidine ribonucleoside catabolism	5	2	0.00367
						GO:1894: tissue homeostasis	155	8	0.00839		GO:6216: cytidine catabolism	5	2	0.00367
						GO:43302: positive regulation of immune cell degranulation	23	3	0.00849		GO:9972: cytidine deamination	5	2	0.00367
						GO:45123: cellular extravasation	23	3	0.00849		GO:31394: positive regulation of prostaglandin biosynthesis	5	2	0.00367
						GO:6643: membrane lipid metabolism	329	13	0.00866		GO:46087: cytidine metabolism	5	2	0.00367
						GO:7568: aging	367	14	0.00882		GO:51133: regulation of NK T cell activation	5	2	0.00367
						GO:45628: regulation of T-helper 2 cell differentiation	8	2	0.00891		GO:45646: regulation of erythrocyte differentiation	33	4	0.00376
						GO:45624: positive regulation of T-helper cell differentiation	8	2	0.00891		GO:46006: regulation of activated T cell proliferation	33	4	0.00376
						GO:50665: hydrogen peroxide biosynthesis	8	2	0.00891		GO:45597: positive regulation of cell differentiation	457	18	0.004
						GO:7182: common-partner SMAD protein phosphorylation	8	2	0.00891		GO:1914: regulation of T cell mediated cytotoxicity	54	5	0.00401
						GO:42325: regulation of phosphorylation	525	18	0.00935		GO:45671: negative regulation of osteoclast differentiation	17	3	0.00411
						GO:45927: positive regulation of growth	158	8	0.00936		GO:42094: interleukin-2 biosynthesis	17	3	0.00411
						GO:8610: lipid biosynthesis	408	15	0.00942		GO:6882: zinc ion homeostasis	17	3	0.00411
						GO:16126: sterol biosynthesis	45	4	0.0095		GO:48545: response to steroid hormone stimulus	287	13	0.00441
						GO:31649: heat generation	24	3	0.00957		GO:6875: metal ion homeostasis	498	19	0.00444
						GO:30449: regulation of complement activation	24	3	0.00957		GO:30003: cation homeostasis	537	20	0.00463
						GO:50858: negative regulation of antigen receptor mediated signaling pathway	24	3	0.00957		GO:50801: ion homeostasis	575	21	0.00469
						GO:7204: elevation of cytosolic calcium ion concentration	226	10	0.00972		GO:16045: detection of bacteria	18	3	0.00487
											GO:19725: cell homeostasis	771	26	0.00501
											GO:42108: positive regulation of cytokine biosynthesis	57	5	0.00506
											GO:51244: regulation of cellular physiological process	5698	134	0.00509
											GO:8360: regulation of cell shape	135	8	0.00509
											GO:42743: hydrogen peroxide metabolism	36	4	0.00517
											GO:45055: regulated secretory pathway	228	11	0.00538
											GO:31392: regulation of prostaglandin biosynthesis	6	2	0.00543
											GO:51045: negative regulation of membrane protein ectodomain proteolysis	6	2	0.00543
											GO:16547: RNA editing	6	2	0.00543
											GO:16553: base conversion or substitution editing	6	2	0.00543
											GO:46131: pyrimidine ribonucleoside metabolism	6	2	0.00543
											GO:1810: regulation of type I hypersensitivity	6	2	0.00543
											GO:51132: NK T cell activation	6	2	0.00543
											GO:16068: type I hypersensitivity	6	2	0.00543
											GO:50859: negative regulation of B cell receptor signaling pathway	6	2	0.00543
											GO:44406: adhesion to host	6	2	0.00543
											GO:7165: signal transduction	4833	116	0.0055
											GO:46633: alpha-beta T cell proliferation	19	3	0.0057
											GO:1959: regulation of cytokine and chemokine mediated signaling pathway	19	3	0.0057
											GO:50832: defense response to fungi	19	3	0.0057
											GO:7596: blood coagulation	138	8	0.00581
											GO:43280: positive regulation of caspase activity	199	10	0.00591
											GO:40008: regulation of growth	475	18	0.00593
											GO:42307: positive regulation of protein import into nucleus	60	5	0.0063
											GO:50817: coagulation	140	8	0.00632
											GO:50878: regulation of body fluids	170	9	0.00635
											GO:51094: positive regulation of development	591	21	0.00636
											GO:45655: regulation of monocyte differentiation	85	6	0.00642
											GO:51092: activation of NF-kappaB transcription factor	112	7	0.00647
											GO:7599: hemostasis	141	8	0.00659
											GO:15721: bile acid transport	20	3	0.0066
											GO:6644: phospholipid metabolism	235	11	0.00671
											GO:8285: negative regulation of cell proliferation	594	21	0.00673
											GO:42990: regulation of transcription factor import into nucleus	86	6	0.00679
											GO:51090: regulation of transcription factor activity	269	12	0.00688
											GO:42269: regulation of natural killer cell mediated cytotoxicity	39	4	0.0069
											GO:7626: locomotory behavior	1291	38	0.00748
											GO:45625: regulation of T-helper 1 cell differentiation	7	2	0.00751
											GO:48639: positive regulation of developmental growth	7	2	0.00751
											GO:46135: pyrimidine nucleoside catabolism	7	2	0.00751
											GO:43301: negative regulation of immune cell degranulation	7	2	0.00751
											GO:1961: positive regulation of cytokine and chemokine mediated signaling pathway	7	2	0.00751
											GO:48553: negative regulation of metalloenzyme activity	7	2	0.00751
											GO:43491: protein kinase B signaling cascade	40	4	0.00755
											GO:30852: regulation of granulocyte differentiation	21	3	0.0076
											GO:30322: stabilization of membrane potential	21	3	0.0076
											GO:9595: detection of biotic stimulus	21	3	0.0076
											GO:7154: cell communication	6009	139	0.00777
											GO:50869: negative regulation of B cell activation	41	4	0.00823
											GO:42991: transcription factor import into nucleus	90	6	0.00843
											GO:51246: regulation of protein metabolism	1008	31	0.00849
											GO:45581: negative regulation of T cell differentiation	22	3	0.00867
											GO:45648: positive regulation of erythrocyte differentiation	22	3	0.00867
											GO:42104: positive regulation of activated T cell proliferation	22	3	0.00867
											GO:30154: cell differentiation	2818	72	0.00876
											GO:30260: entry into host cell	65	5	0.0088
											GO:46718: viral entry into host cell	65	5	0.0088
											GO:19059: initiation of viral infection	65	5	0.0088
											GO:44409: entry into host	65	5	0.0088
											GO:42345: regulation of NF-kappaB import into nucleus	42	4	0.00896
											GO:43281: regulation of caspase activity	212	10	0.00906
											GO:44403: symbiosis, mutualism through parasitism	92	6	0.00934
											GO:44404: symbiotic interaction between host and other organism	92	6	0.00934
											GO:42348: NF-kappaB import into nucleus	43	4	0.00973
											GO:8354: germ cell migration	23	3	0.00983
											GO:30195: negative regulation of blood coagulation	23	3	0.00983
											GO:46635: positive regulation of alpha-beta T cell activation	23	3	0.00983
											GO:42346: positive regulation of NF-kappaB import into nucleus	23	3	0.00983
											GO:42119: neutrophil activation	23	3	0.00983
											GO:46597: negative regulation of virion penetration	23	3	0.00983
											GO:48563: post-embryonic organ morphogenesis	8	2	0.00988
											GO:45628: regulation of T-helper 2 cell differentiation	8	2	0.00988
											GO:45624: positive regulation of T-helper cell differentiation	8	2	0.00988
											GO:7182: common-partner SMAD protein phosphorylation	8	2	0.00988
											GO:6957: complement activation, alternative pathway	8	2	0.00988
											GO:19932: second-messenger-mediated signaling	389	15	0.00992
											GO:6809: nitric oxide biosynthesis	67	5	0.00997
	Cellular Component					Cellular Component					Cellular Component
	Category	Genes in Category	Genes in List in Category	p-Value		Category	Genes in Category	Genes in List in Category	p-Value		Category	Genes in Category	Genes in List in Category	p-Value
	GO:5833: hemoglobin complex	12	6	5.17e-10		GO:1772: immunological synapse	94	16	1.2e-11		GO:9986: cell surface	841	53	2.17e-14
	GO:9330: DNA topoisomerase complex (ATP-hydrolyzing)	1	1	0.00929		GO:9897: external side of plasma membrane	294	23	4.47e-09		GO:9897: external side of plasma membrane	294	27	2.1e-11
						GO:9986: cell surface	841	39	7.21e-08		GO:1772: immunological synapse	94	15	3.33e-10
						GO:42611: MHC protein complex	52	9	3.5e-07		GO:5615: extracellular space	1230	57	5.37e-10
						GO:5833: hemoglobin complex	12	5	1.35e-06		GO:323: lytic vacuole	531	32	1.33e-08
						GO:42613: MHC class II protein complex	13	5	2.17e-06		GO:5764: lysosome	531	32	1.33e-08
						GO:9898: internal side of plasma membrane	141	12	1.01e-05		GO:5773: vacuole	629	33	2.08e-07
						GO:31234: extrinsic to internal side of plasma membrane	77	8	7.58e-05		GO:5576: extracellular region	2489	82	5.19e-07
						GO:16020: membrane	9689	209	8.84e-05		GO:42613: MHC class II protein complex	13	5	2.95e-06
						GO:5615: extracellular space	1230	41	0.000115		GO:16020: membrane	9689	228	3.73e-06
						GO:19897: extrinsic to plasma membrane	166	11	0.000228		GO:42611: MHC protein complex	52	8	6.38e-06
						GO:323: lytic vacuole	531	22	0.00029		GO:45121: lipid raft	274	18	6.76e-06
						GO:5764: lysosome	531	22	0.00029		GO:5886: plasma membrane	5650	147	9.26e-06
						GO:19898: extrinsic to membrane	268	13	0.00127		GO:43020: NADPH oxidase complex	9	4	1.59e-05
						GO:42101: T cell receptor complex	15	3	0.00228		GO:5581: collagen	74	8	8.84e-05
						GO:5773: vacuole	629	22	0.0026		GO:19897: extrinsic to plasma membrane	166	12	9.43e-05
						GO:5886: plasma membrane	5650	126	0.00299		GO:19898: extrinsic to membrane	268	14	0.000749
						GO:45121: lipid raft	274	12	0.00441		GO:45335: phagocytic vesicle	58	6	0.000861
						GO:42612: MHC class I protein complex	39	4	0.00528		GO:1891: phagocytic cup	23	4	0.000904
											GO:9898: internal side of plasma membrane	141	9	0.00169
											GO:45177: apical part of cell	446	18	0.00272
											GO:31234: extrinsic to internal side of plasma membrane	77	6	0.00372
											GO:16323: basolateral plasma membrane	727	25	0.00395
											GO:5770: late endosome	193	10	0.00438
											GO:16459: myosin	57	5	0.0048
											GO:5925: focal adhesion	482	18	0.00607
											GO:5924: cell-substrate adherens junction	487	18	0.00672
											GO:30934: anchoring collagen	7	2	0.00732
											GO:30055: cell-matrix junction	493	18	0.00759
											GO:43235: receptor complex	276	12	0.0076
											GO:5768: endosome	650	22	0.00796
											GO:42629: mast cell granule	22	3	0.00837
											GO:30670: phagocytic vesicle membrane	22	3	0.00837
											GO:5884: actin filament	67	5	0.00947
	Molecular Function					Molecular Function					Molecular Function
	Category	Genes in Category	Genes in List in Category	p-Value		Category	Genes in Category	Genes in List in Category	p-Value		Category	Genes in Category	Genes in List in Category	p-Value
	GO:5344: oxygen transporter activity	15	6	3.07e-09		GO:5344: oxygen transporter activity	15	6	1.77e-07		GO:1871: pattern binding	241	20	8.56e-08
	GO:19825: oxygen binding	60	6	2.16e-05		GO:42605: peptide antigen binding	59	8	1.33e-05		GO:19955: cytokine binding	120	14	1.23e-07
	GO:8190: eukaryotic initiation factor 4E binding	6	2	0.00131		GO:19955: cytokine binding	120	11	1.56e-05		GO:5515: protein binding	6638	175	1.27e-06
	GO:46906: tetrapyrrole binding	177	7	0.0015		GO:3823: antigen binding	89	9	4.28e-05		GO:19864: IgG binding	12	5	2.19e-06
	GO:20037: heme binding	177	7	0.0015		GO:5102: receptor binding	1507	49	9.13e-05		GO:30246: carbohydrate binding	418	24	3.87e-06
	GO:16491: oxidoreductase activity	750	16	0.00204		GO:1948: glycoprotein binding	98	9	9.15e-05		GO:3823: antigen binding	89	10	1.12e-05
	GO:15002: heme-copper terminal oxidase activity	27	3	0.00207		GO:19825: oxygen binding	60	7	0.000124		GO:19865: immunoglobulin binding	27	6	1.27e-05
	GO:4129: cytochrome-c oxidase activity	27	3	0.00207		GO:46906: tetrapyrrole binding	177	12	0.000128		GO:43120: tumor necrosis factor binding	9	4	1.83e-05
	GO:16676: oxidoreductase activity, acting on heme group of donors, oxygen as acceptor	27	3	0.00207		GO:20037: heme binding	177	12	0.000128		GO:30247: polysaccharide binding	213	15	2.6e-05
	GO:16675: oxidoreductase activity, acting on heme group of donors	28	3	0.0023		GO:1846: opsonin binding	18	4	0.000299		GO:5539: glycosaminoglycan binding	188	14	2.61e-05
	GO:17154: semaphorin receptor activity	9	2	0.00308		GO:5506: iron ion binding	225	13	0.000331		GO:19834: phospholipase A2 inhibitor activity	4	3	3.12e-05
	GO:1540: beta-amyloid binding	36	3	0.00474		GO:5515: protein binding	6638	153	0.000485		GO:5102: receptor binding	1507	53	3.44e-05
	GO:5506: iron ion binding	225	7	0.00568		GO:43120: tumor necrosis factor binding	9	3	0.000501		GO:30234: enzyme regulator activity	928	37	4.91e-05
	GO:15078: hydrogen ion transporter activity	121	5	0.00591		GO:4620: phospholipase activity	76	7	0.000543		GO:42379: chemokine receptor binding	55	7	0.000107
	GO:5386: carrier activity	414	10	0.00615		GO:43325: phosphatidylinositol-3,4-bisphosphate binding	21	4	0.000559		GO:4871: signal transducer activity	4064	111	0.000124
	GO:15297: antiporter activity	78	4	0.00643		GO:1848: complement binding	23	4	0.000804		GO:4896: hematopoietin/interferon-class (D200-domain) cytokine receptor activity	77	8	0.000149
	GO:15077: monovalent inorganic cation transporter activity	129	5	0.0077		GO:5543: phospholipid binding	314	15	0.00088		GO:1948: glycoprotein binding	98	9	0.000151
	GO:5215: transporter activity	1509	24	0.0081		GO:43177: organic acid binding	3	2	0.00103		GO:5031: tumor necrosis factor receptor activity	6	3	0.000151
	GO:15380: anion exchanger activity	15	2	0.00864		GO:8009: chemokine activity	42	5	0.00107		GO:42605: peptide antigen binding	59	7	0.000168
	GO:5452: inorganic anion exchanger activity	15	2	0.00864		GO:19864: IgG binding	12	3	0.00126		GO:8009: chemokine activity	42	6	0.000175
	GO:15103: inorganic anion transporter activity	45	3	0.00886		GO:19865: immunoglobulin binding	27	4	0.0015		GO:8201: heparin binding	152	11	0.000244
	GO:1512: dihydronicotinamide riboside quinone reductase activity	1	1	0.00948		GO:4871: signal transducer activity	4064	99	0.00172		GO:5035: death receptor activity	7	3	0.000261
	GO:4368: glycerol-3-phosphate dehydrogenase activity	1	1	0.00948		GO:16491: oxidoreductase activity	750	26	0.0019		GO:4859: phospholipase inhibitor activity	7	3	0.000261
	GO:18455: alcohol dehydrogenase [NAD(P)+] activity	1	1	0.00948		GO:4715: non-membrane spanning protein tyrosine kinase activity	48	5	0.00197		GO:8329: pattern recognition receptor activity	17	4	0.000304
	GO:4109: coproporphyrinogen oxidase activity	1	1	0.00948		GO:1871: pattern binding	241	12	0.002		GO:50840: extracellular matrix binding	48	6	0.000369
	GO:47977: hepoxilin-epoxide hydrolase activity	1	1	0.00948		GO:16298: lipase activity	95	7	0.00203		GO:4920: interleukin-10 receptor activity	2	2	0.000399
	GO:43273: CTPase activity	1	1	0.00948		GO:8289: lipid binding	496	19	0.00261		GO:19969: interleukin-10 binding	2	2	0.000399
	GO:46715: boron transporter activity	1	1	0.00948		GO:42802: protein self binding	1361	40	0.00288		GO:16175: superoxide-generating NADPH oxidase activity	8	3	0.000412
	GO:30629: U6 snRNA 3'-end binding	1	1	0.00948		GO:8301: DNA bending activity	16	3	0.00303		GO:8289: lipid binding	496	22	0.000432
	GO:31720: haptoglobin binding	1	1	0.00948		GO:43394: proteoglycan binding	33	4	0.00321		GO:5044: scavenger receptor activity	51	6	0.000515
	GO:15399: primary active transporter activity	136	5	0.00956		GO:4126: cytidine deaminase activity	5	2	0.00336		GO:1530: lipopolysaccharide binding	21	4	0.000718
	GO:8301: DNA bending activity	16	2	0.00982		GO:42289: MHC class II protein binding	5	2	0.00336		GO:43325: phosphatidylinositol-3,4-bisphosphate binding	21	4	0.000718
						GO:42379: chemokine receptor binding	55	5	0.00359		GO:48020: CCR chemokine receptor binding	22	4	0.000863
						GO:8329: pattern recognition receptor activity	17	3	0.00363		GO:5488: binding	11660	258	0.00101
						GO:42287: MHC protein binding	17	3	0.00363		GO:4857: enzyme inhibitor activity	335	16	0.00121
						GO:5001: transmembrane receptor protein tyrosine phosphatase activity	6	2	0.00498		GO:8236: serine-type peptidase activity	216	12	0.00139
						GO:19198: transmembrane receptor protein phosphatase activity	6	2	0.00498		GO:8191: metalloendopeptidase inhibitor activity	12	3	0.00152
						GO:5031: tumor necrosis factor receptor activity	6	2	0.00498		GO:16502: nucleotide receptor activity	26	4	0.00166
						GO:1875: lipopolysaccharide receptor activity	6	2	0.00498		GO:1614: purinergic nucleotide receptor activity	26	4	0.00166
						GO:31726: CCR1 chemokine receptor binding	6	2	0.00498		GO:5543: phospholipid binding	314	15	0.0017
						GO:19863: IgE binding	6	2	0.00498		GO:42802: protein self binding	1361	43	0.00183
						GO:8190: eukaryotic initiation factor 4E binding	6	2	0.00498		GO:4252: serine-type endopeptidase activity	198	11	0.00218
						GO:46982: protein heterodimerization activity	567	20	0.00513		GO:4175: endopeptidase activity	459	19	0.00232
						GO:30246: carbohydrate binding	418	16	0.00558		GO:15125: bile acid transporter activity	14	3	0.00245
						GO:35091: phosphoinositide binding	176	9	0.00597		GO:4715: non-membrane spanning protein tyrosine kinase activity	48	5	0.00262
						GO:1530: lipopolysaccharide binding	21	3	0.00672		GO:19956: chemokine binding	30	4	0.00285
						GO:5035: death receptor activity	7	2	0.00689		GO:16787: hydrolase activity	2337	65	0.00319
						GO:42277: peptide binding	318	13	0.00709		GO:5178: integrin binding	97	7	0.00331
						GO:42056: chemoattractant activity	23	3	0.00871		GO:50664: oxidoreductase activity, acting on NADH or NADPH, with oxygen as acceptor	16	3	0.00366
						GO:8402: aromatase activity	44	4	0.00906		GO:1608: nucleotide receptor activity, G-protein coupled	16	3	0.00366
						GO:16175: superoxide-generating NADPH oxidase activity	8	2	0.00907		GO:45028: purinergic nucleotide receptor activity, G-protein coupled	16	3	0.00366
						GO:47498: calcium-dependent phospholipase A2 activity	8	2	0.00907		GO:4126: cytidine deaminase activity	5	2	0.00383
						GO:4630: phospholipase D activity	8	2	0.00907		GO:42289: MHC class II protein binding	5	2	0.00383
						GO:5066: transmembrane receptor protein tyrosine kinase signaling protein activity	8	2	0.00907		GO:4620: phospholipase activity	76	6	0.00413
						GO:5068: transmembrane receptor protein tyrosine kinase adaptor protein activity	8	2	0.00907		GO:4866: endopeptidase inhibitor activity	156	9	0.00419
						GO:4866: endopeptidase inhibitor activity	156	8	0.00916		GO:42287: MHC protein binding	17	3	0.00437
						GO:46983: protein dimerization activity	1328	37	0.00955		GO:3725: double-stranded RNA binding	77	6	0.0044
						GO:5507: copper ion binding	70	5	0.00998		GO:4197: cysteine-type endopeptidase activity	103	7	0.00462
											GO:5070: SH3/SH2 adaptor activity	18	3	0.00517
											GO:43295: glutathione binding	18	3	0.00517
											GO:8233: peptidase activity	645	23	0.00546
											GO:1730: 2'-5'-oligoadenylate synthetase activity	6	2	0.00567
											GO:5001: transmembrane receptor protein tyrosine phosphatase activity	6	2	0.00567
											GO:19198: transmembrane receptor protein phosphatase activity	6	2	0.00567
											GO:1875: lipopolysaccharide receptor activity	6	2	0.00567
											GO:31726: CCR1 chemokine receptor binding	6	2	0.00567
											GO:19863: IgE binding	6	2	0.00567
											GO:30414: protease inhibitor activity	167	9	0.00651
											GO:4602: glutathione peroxidase activity	20	3	0.00702
											GO:42608: T cell receptor binding	7	2	0.00783
											GO:46983: protein dimerization activity	1328	39	0.00989

## Sheet: Hippo 3mo GO
	Overlap of Gene Ontology classifications with 132 genes differentially expressed >1.5 Fold, p<0.05 in Hippocampus 3mo Naive vs. Sham					Overlap of Gene Ontology classifications with 49 genes differentially expressed >1.5 Fold, p<0.05 in Hippocampus 3mo Naive vs. TBI					Overlap of Gene Ontology classifications with 62 genes differentially expressed >1.5 Fold, p<0.05 in Hippocampus 3mo Sham vs TBI
•	Category-the name of the category within the ontology.
•	Genes in Category-the total number of genes in the genome that have been assigned to the category
•	Genes in List in Category-the total number of genes that are both in the selected gene list and in the category.
•	P-value-a hypergeometric p-value without multiple testing corrections.
	This is a measure of the statistical significance of the overlap.
	i.e. the likelihood that it is a coincidence that this many genes were in both the gene list and the category.
	Biological Process					Biological Process					Biological Process
	Category	Genes in Category	Genes in List in Category	p-Value		Category	Genes in Category	Genes in List in Category	p-Value		Category	Genes in Category	Genes in List in Category	p-Value
	GO:46329: negative regulation of JNK cascade	27	3	0.000256		GO:45766: positive regulation of angiogenesis	115	3	0.00137		GO:9613: response to pest, pathogen or parasite	851	16	5.76e-11
	GO:1756: somitogenesis	69	3	0.00399		GO:1895: retinal homeostasis	37	2	0.00228		GO:43207: response to external biotic stimulus	987	16	5.14e-10
	GO:30097: hemopoiesis	581	8	0.00529		GO:30593: neutrophil chemotaxis	48	2	0.00381		GO:9607: response to biotic stimulus	1640	18	1.51e-08
	GO:48513: organ development	2922	23	0.00539		GO:6956: complement activation	52	2	0.00446		GO:9605: response to external stimulus	1913	19	2.52e-08
	GO:30316: osteoclast differentiation	82	3	0.00646		GO:9613: response to pest, pathogen or parasite	851	6	0.00504		GO:6952: defense response	1511	15	1.4e-06
	GO:7266: Rho protein signal transduction	84	3	0.00691		GO:45765: regulation of angiogenesis	183	3	0.00511		GO:6950: response to stress	2460	19	1.41e-06
	GO:35282: segmentation	85	3	0.00714		GO:30595: immune cell chemotaxis	73	2	0.00862		GO:6955: immune response	1430	13	2.32e-05
	GO:48534: hemopoietic or lymphoid organ development	622	8	0.00788							GO:15679: plasma membrane copper ion transport	4	2	3.53e-05
	GO:10165: response to X-ray	29	2	0.00789							GO:9611: response to wounding	936	10	6.77e-05
											GO:9615: response to virus	215	5	0.000175
											GO:6956: complement activation	52	3	0.000281
											GO:48519: negative regulation of biological process	3269	18	0.000338
											GO:42742: defense response to bacteria	183	4	0.00104
											GO:9653: morphogenesis	2957	16	0.00107
											GO:1568: blood vessel development	485	6	0.00111
											GO:16192: vesicle-mediated transport	1101	9	0.00119
											GO:6954: inflammatory response	491	6	0.00119
											GO:6897: endocytosis	496	6	0.00125
											GO:1944: vasculature development	508	6	0.00141
											GO:6825: copper ion transport	24	2	0.00157
											GO:46916: transition metal ion homeostasis	99	3	0.00184
											GO:42060: wound healing	362	5	0.00185
											GO:7610: behavior	1675	11	0.00188
											GO:6958: complement activation, classical pathway	27	2	0.00199
											GO:51607: defense response to virus	104	3	0.00212
											GO:46688: response to copper ion	28	2	0.00214
											GO:16477: cell migration	969	8	0.00218
											GO:9617: response to bacteria	226	4	0.00225
											GO:51384: response to glucocorticoid stimulus	180	3	0.00977
											GO:50818: regulation of coagulation	60	2	0.00955
											GO:43062: extracellular structure organization and biogenesis	333	4	0.00886
											GO:30198: extracellular matrix organization and biogenesis	333	4	0.00886
											GO:6898: receptor mediated endocytosis	173	3	0.00878
											GO:30193: regulation of blood coagulation	57	2	0.00865
											GO:50878: regulation of body fluids	170	3	0.00837
											GO:19079: viral genome replication	55	2	0.00807
											GO:6959: humoral immune response	167	3	0.00797
											GO:48525: negative regulation of viral life cycle	53	2	0.00752
											GO:45069: regulation of viral genome replication	51	2	0.00698
											GO:30199: collagen fibril organization	49	2	0.00645
											GO:30593: neutrophil chemotaxis	48	2	0.0062
											GO:51341: regulation of oxidoreductase activity	47	2	0.00595
											GO:48583: regulation of response to stimulus	46	2	0.00571
											GO:48545: response to steroid hormone stimulus	287	4	0.00529
											GO:7599: hemostasis	141	3	0.005
											GO:50817: coagulation	140	3	0.0049
											GO:51179: localization	4405	19	0.00475
											GO:7596: blood coagulation	138	3	0.00471
											GO:40011: locomotion	1096	8	0.00465
											GO:6928: cell motility	1067	8	0.00396
											GO:51674: localization of cell	1067	8	0.00396
											GO:9887: organ morphogenesis	1569	10	0.00393
											GO:50771: negative regulation of axonogenesis	38	2	0.00392
											GO:7626: locomotory behavior	1291	9	0.00355
											GO:35295: tube development	419	5	0.00349
											GO:50896: response to stimulus	5703	23	0.00328
											GO:51234: establishment of localization	4271	19	0.00327
											GO:45087: innate immune response	248	4	0.00315
											GO:48513: organ development	2922	15	0.00284
											GO:45071: negative regulation of viral genome replication	31	2	0.00262
											GO:10165: response to X-ray	29	2	0.0023
	Cellular Component					Cellular Component					Cellular Component
	Category	Genes in Category	Genes in List in Category	p-Value		Category	Genes in Category	Genes in List in Category	p-Value		Category	Genes in Category	Genes in List in Category	p-Value
	GO:31838: haptoglobin-hemoglobin complex	2	1	0.00865		GO:30018: Z disc	112	3	0.00138		GO:5576: extracellular region	2489	15	0.00026
	GO:8076: voltage-gated potassium channel complex	99	3	0.00911		GO:5925: focal adhesion	482	5	0.00239		GO:45177: apical part of cell	446	6	0.000516
						GO:5924: cell-substrate adherens junction	487	5	0.00249		GO:5615: extracellular space	1230	9	0.00165
						GO:30055: cell-matrix junction	493	5	0.00263		GO:9986: cell surface	841	7	0.00285
						GO:46658: anchored to plasma membrane	39	2	0.00267		GO:46658: anchored to plasma membrane	39	2	0.00365
						GO:16323: basolateral plasma membrane	727	6	0.0027		GO:31838: haptoglobin-hemoglobin complex	2	1	0.00461
						GO:5912: adherens junction	560	5	0.00454		GO:31012: extracellular matrix	1003	7	0.00746
						GO:30017: sarcomere	187	3	0.00586		GO:5588: collagen type V	4	1	0.0092
						GO:5818: aster	4	1	0.00786
						GO:235: astral microtubule	4	1	0.00786
						GO:5615: extracellular space	1230	7	0.00909
						GO:43234: protein complex	3805	14	0.00976
						GO:30016: myofibril	226	3	0.00985
	Molecular Function					Molecular Function					Molecular Function
	Category	Genes in Category	Genes in List in Category	p-Value		Category	Genes in Category	Genes in List in Category	p-Value		Category	Genes in Category	Genes in List in Category	p-Value
	GO:5251: delayed rectifier potassium channel activity	53	3	0.00206		GO:19865: immunoglobulin binding	27	2	0.00143		GO:50840: extracellular matrix binding	48	3	0.00027
	GO:5516: calmodulin binding	192	5	0.00224		GO:30506: ankyrin binding	29	2	0.00164		GO:35256: metabotropic glutatmate receptor binding	11	2	0.000366
	GO:46922: peptide-O-fucosyltransferase activity	2	1	0.00952		GO:50577: GDP-L-fucose synthase activity	1	1	0.00208		GO:30159: receptor signaling complex scaffold activity	25	2	0.00195
	GO:8579: JUN kinase phosphatase activity	1	1	0.00477		GO:8119: thiopurine S-methyltransferase activity	2	1	0.00415		GO:43236: laminin binding	27	2	0.00227
						GO:50785: advanced glycation end-product receptor activity	2	1	0.00415		GO:8579: JUN kinase phosphatase activity	1	1	0.00263
						GO:8426: protein kinase C inhibitor activity	2	1	0.00415		GO:31715: C5L2 anaphylatoxin chemotactic receptor binding	1	1	0.00263
						GO:50840: extracellular matrix binding	48	2	0.00446		GO:50785: advanced glycation end-product receptor activity	2	1	0.00525
						GO:48030: disaccharide binding	3	1	0.00622		GO:31714: C5a anaphylatoxin chemotactic receptor binding	2	1	0.00525
						GO:47179: platelet-activating factor acetyltransferase activity	4	1	0.00829		GO:8330: protein tyrosine/threonine phosphatase activity	3	1	0.00787
						GO:4067: asparaginase activity	4	1	0.00829		GO:4008: copper-exporting ATPase activity	3	1	0.00787
						GO:1792: polymeric immunoglobulin receptor activity	4	1	0.00829		GO:31798: type 1 metabotropic glutamate receptor binding	3	1	0.00787
						GO:1790: polymeric immunoglobulin binding	4	1	0.00829		GO:42007: interleukin-18 binding	3	1	0.00787
											GO:48030: disaccharide binding	3	1	0.00787
											GO:5044: scavenger receptor activity	51	2	0.00793
											GO:5544: calcium-dependent phospholipid binding	53	2	0.00855
											GO:35254: glutamate receptor binding	56	2	0.00951

## Sheet: Hippo 6mo GO
	Overlap of Gene Ontology classifications with 588 genes differentially expressed >1.5 Fold, p<0.05 in Hippocampus 6mo Naive vs. Sham					Overlap of Gene Ontology classifications with 411 genes differentially expressed >1.5 Fold, p<0.05 in Hippocampus 6mo Naive vs. TBI					Overlap of Gene Ontology classifications with 88 genes differentially expressed >1.5 Fold, p<0.05 in Hippocampus 6mo Sham vs TBI
•	Category-the name of the category within the ontology.
•	Genes in Category-the total number of genes in the genome that have been assigned to the category
•	Genes in List in Category-the total number of genes that are both in the selected gene list and in the category.
•	P-value-a hypergeometric p-value without multiple testing corrections.
	This is a measure of the statistical significance of the overlap.
	i.e. the likelihood that it is a coincidence that this many genes were in both the gene list and the category.
	Biological Process					Biological Process					Biological Process
	Category	Genes in Category	Genes in List in Category	p-Value		Category	Genes in Category	Genes in List in Category	p-Value		Category	Genes in Category	Genes in List in Category	p-Value
	GO:7399: nervous system development	1858	78	1.2e-08		GO:7268: synaptic transmission	532	31	2.24e-09		GO:43207: response to external biotic stimulus	987	15	2.34e-06
	GO:19226: transmission of nerve impulse	672	39	3.44e-08		GO:19226: transmission of nerve impulse	672	33	4.38e-08		GO:9605: response to external stimulus	1913	21	2.79e-06
	GO:1505: regulation of neurotransmitter levels	260	22	7.55e-08		GO:7267: cell-cell signaling	901	38	2.06e-07		GO:6952: defense response	1511	18	5.93e-06
	GO:7268: synaptic transmission	532	33	9e-08		GO:48666: neuron development	803	35	3.02e-07		GO:9613: response to pest, pathogen or parasite	851	13	1.19e-05
	GO:51049: regulation of transport	569	34	1.39e-07		GO:1505: regulation of neurotransmitter levels	260	18	5.09e-07		GO:9607: response to biotic stimulus	1640	18	1.84e-05
	GO:48731: system development	2038	80	1.39e-07		GO:48468: cell development	1216	45	5.79e-07		GO:1868: regulation of complement activation, lectin pathway	3	2	4.08e-05
	GO:7416: synaptogenesis	161	16	5.48e-07		GO:7611: learning and/or memory	302	19	1.05e-06		GO:1869: negative regulation of complement activation, lectin pathway	3	2	4.08e-05
	GO:50808: synapse organization and biogenesis	196	17	1.65e-06		GO:48667: neuron morphogenesis during differentiation	667	30	1.2e-06		GO:6956: complement activation	52	4	4.11e-05
	GO:7612: learning	181	16	2.61e-06		GO:7409: axonogenesis	428	23	1.2e-06		GO:6955: immune response	1430	16	4.86e-05
	GO:7611: learning and/or memory	302	21	3.68e-06		GO:48731: system development	2038	62	2.91e-06		GO:31394: positive regulation of prostaglandin biosynthesis	5	2	0.000135
	GO:50879: organismal movement	141	13	1.44e-05		GO:904: cellular morphogenesis during differentiation	734	31	2.92e-06		GO:31392: regulation of prostaglandin biosynthesis	6	2	0.000202
	GO:48167: regulation of synaptic plasticity	102	11	1.51e-05		GO:7399: nervous system development	1858	58	2.98e-06		GO:46651: lymphocyte proliferation	249	6	0.00032
	GO:30182: neuron differentiation	1054	45	1.52e-05		GO:31175: neurite morphogenesis	662	29	3.06e-06		GO:6959: humoral immune response	167	5	0.000388
	GO:7613: memory	142	13	1.56e-05		GO:30154: cell differentiation	2818	77	8e-06		GO:16265: death	1722	16	0.000426
	GO:50767: regulation of neurogenesis	413	24	1.62e-05		GO:16192: vesicle-mediated transport	1101	39	1.01e-05		GO:9611: response to wounding	936	11	0.000602
	GO:7269: neurotransmitter secretion	164	14	1.64e-05		GO:7612: learning	181	13	1.35e-05		GO:30593: neutrophil chemotaxis	48	3	0.000753
	GO:43062: extracellular structure organization and biogenesis	333	21	1.65e-05		GO:48488: synaptic vesicle endocytosis	33	6	1.71e-05		GO:50670: regulation of lymphocyte proliferation	194	5	0.000767
	GO:30198: extracellular matrix organization and biogenesis	333	21	1.65e-05		GO:51234: establishment of localization	4271	104	2.02e-05		GO:6950: response to stress	2460	19	0.00111
	GO:8306: associative learning	52	8	1.65e-05		GO:30182: neuron differentiation	1054	37	2.13e-05		GO:1867: complement activation, lectin pathway	14	2	0.0012
	GO:15671: oxygen transport	16	5	1.8e-05		GO:51179: localization	4405	106	2.71e-05		GO:45916: negative regulation of complement activation	16	2	0.00158
	GO:48666: neuron development	803	37	1.84e-05		GO:6810: transport	3170	82	2.9e-05		GO:51239: regulation of organismal physiological process	904	10	0.00173
	GO:7267: cell-cell signaling	901	40	1.96e-05		GO:50879: organismal movement	141	11	2.91e-05		GO:45321: immune cell activation	605	8	0.00173
	GO:17157: regulation of exocytosis	147	13	2.26e-05		GO:7616: long-term memory	39	6	4.63e-05		GO:6936: muscle contraction	140	4	0.00182
	GO:50789: regulation of biological process	7051	194	2.48e-05		GO:16043: cell organization and biogenesis	3917	95	6.88e-05		GO:51240: positive regulation of organismal physiological process	475	7	0.00186
	GO:48489: synaptic vesicle transport	129	12	2.81e-05		GO:48489: synaptic vesicle transport	129	10	7.07e-05		GO:6690: icosanoid metabolism	66	3	0.0019
	GO:45055: regulated secretory pathway	228	16	4.75e-05		GO:48278: vesicle docking	61	7	7.53e-05		GO:1775: cell activation	619	8	0.002
	GO:7409: axonogenesis	428	23	8.08e-05		GO:6904: vesicle docking during exocytosis	43	6	8.17e-05		GO:42592: homeostasis	1096	11	0.00217
	GO:16192: vesicle-mediated transport	1101	44	9.08e-05		GO:45045: secretory pathway	528	22	0.000104		GO:6954: inflammatory response	491	7	0.00224
	GO:6810: transport	3170	99	0.000106		GO:51049: regulation of transport	569	23	0.000114		GO:46649: lymphocyte activation	496	7	0.00237
	GO:51234: establishment of localization	4271	126	0.00011		GO:7613: memory	142	10	0.000158		GO:7568: aging	367	6	0.00238
	GO:15669: gas transport	23	5	0.000122		GO:7270: nerve-nerve synaptic transmission	92	8	0.00017		GO:30595: immune cell chemotaxis	73	3	0.00253
	GO:48168: regulation of neuronal synaptic plasticity	70	8	0.000147		GO:31338: regulation of vesicle fusion	18	4	0.000206		GO:43119: positive regulation of physiological process	3313	22	0.00298
	GO:31175: neurite morphogenesis	662	30	0.000156		GO:8306: associative learning	52	6	0.00024		GO:46457: prostanoid biosynthesis	22	2	0.003
	GO:48169: regulation of long-term neuronal synaptic plasticity	38	6	0.000167		GO:16188: synaptic vesicle maturation	8	3	0.000255		GO:1516: prostaglandin biosynthesis	22	2	0.003
	GO:48667: neuron morphogenesis during differentiation	667	30	0.000178		GO:6887: exocytosis	274	14	0.000258		GO:42098: T cell proliferation	165	4	0.00331
	GO:51179: localization	4405	128	0.000188		GO:6897: endocytosis	496	20	0.000329		GO:7584: response to nutrient	165	4	0.00331
	GO:7610: behavior	1675	59	0.000189		GO:46903: secretion	863	29	0.000364		GO:30449: regulation of complement activation	24	2	0.00357
	GO:17158: regulation of calcium ion-dependent exocytosis	55	7	0.000194		GO:902: cellular morphogenesis	1504	43	0.000484		GO:48685: negative regulation of collateral sprouting of intact axon in response to injury	1	1	0.00372
	GO:7215: glutamate signaling pathway	56	7	0.000217		GO:7269: neurotransmitter secretion	164	10	0.000502		GO:46032: ADP catabolism	1	1	0.00372
	GO:50794: regulation of cellular process	6268	171	0.000234		GO:45055: regulated secretory pathway	228	12	0.000541		GO:30845: phospholipase C inhibition	1	1	0.00372
	GO:51223: regulation of protein transport	166	12	0.000316		GO:7274: neuromuscular synaptic transmission	23	4	0.000559		GO:9891: positive regulation of biosynthesis	279	5	0.00377
	GO:6887: exocytosis	274	16	0.000396		GO:16358: dendrite morphogenesis	169	10	0.000635		GO:18149: peptide cross-linking	25	2	0.00387
	GO:904: cellular morphogenesis during differentiation	734	31	0.000415		GO:7275: development	5357	117	0.000645		GO:8283: cell proliferation	1735	14	0.00399
	GO:30534: adult behavior	197	13	0.000437		GO:48519: negative regulation of biological process	3269	78	0.000696		GO:6958: complement activation, classical pathway	27	2	0.0045
	GO:16079: synaptic vesicle exocytosis	83	8	0.00048		GO:50893: sensory processing	3	2	0.000852		GO:31328: positive regulation of cellular biosynthesis	181	4	0.0046
	GO:35249: synaptic transmission, glutamatergic	47	6	0.000548		GO:50894: determination of affect	3	2	0.000852		GO:7409: axonogenesis	428	6	0.00506
	GO:50905: neuromuscular physiological process	47	6	0.000548		GO:7158: neuron adhesion	12	3	0.000951		GO:30384: phosphoinositide metabolism	95	3	0.00532
	GO:6897: endocytosis	496	23	0.000669		GO:35249: synaptic transmission, glutamatergic	47	5	0.00117		GO:51249: regulation of lymphocyte activation	303	5	0.00534
	GO:45045: secretory pathway	528	24	0.00068		GO:50905: neuromuscular physiological process	47	5	0.00117		GO:42110: T cell activation	311	5	0.00595
	GO:48488: synaptic vesicle endocytosis	33	5	0.00072		GO:50881: musculoskeletal movement	95	7	0.00117		GO:44255: cellular lipid metabolism	908	9	0.00613
	GO:30154: cell differentiation	2818	86	0.000745		GO:7610: behavior	1675	45	0.0013		GO:6692: prostanoid metabolism	32	2	0.00629
	GO:17156: calcium ion-dependent exocytosis	69	7	0.000792		GO:43062: extracellular structure organization and biogenesis	333	14	0.00173		GO:6693: prostaglandin metabolism	32	2	0.00629
	GO:42306: regulation of protein import into nucleus	112	9	0.000827		GO:30198: extracellular matrix organization and biogenesis	333	14	0.00173		GO:50776: regulation of immune response	600	7	0.0067
	GO:7270: nerve-nerve synaptic transmission	92	8	0.000954		GO:50767: regulation of neurogenesis	413	16	0.00193		GO:50778: positive regulation of immune response	323	5	0.00696
	GO:43112: receptor metabolism	116	9	0.00106		GO:50808: synapse organization and biogenesis	196	10	0.00195		GO:50865: regulation of cell activation	323	5	0.00696
	GO:50881: musculoskeletal movement	95	8	0.00118		GO:45444: fat cell differentiation	197	10	0.00202		GO:9620: response to fungi	34	2	0.00708
	GO:1964: startle response	22	4	0.00124		GO:30534: adult behavior	197	10	0.00202		GO:50900: immune cell migration	106	3	0.00721
	GO:19233: sensory perception of pain	120	9	0.00135		GO:51649: establishment of cellular localization	1250	35	0.00238		GO:48673: collateral sprouting of intact axon in response to injury	2	1	0.00743
	GO:51050: positive regulation of transport	279	15	0.00138		GO:50770: regulation of axonogenesis	138	8	0.00248		GO:48683: regulation of collateral sprouting of intact axon in response to injury	2	1	0.00743
	GO:48468: cell development	1216	43	0.0014		GO:42133: neurotransmitter metabolism	82	6	0.00271		GO:45583: regulation of cytotoxic T cell differentiation	2	1	0.00743
	GO:50893: sensory processing	3	2	0.00143		GO:31394: positive regulation of prostaglandin biosynthesis	5	2	0.00278		GO:45585: positive regulation of cytotoxic T cell differentiation	2	1	0.00743
	GO:50894: determination of affect	3	2	0.00143		GO:50975: sensory perception of touch	5	2	0.00278		GO:46709: IDP catabolism	2	1	0.00743
	GO:42346: positive regulation of NF-kappaB import into nucleus	23	4	0.00147		GO:46959: habituation	5	2	0.00278		GO:46707: IDP metabolism	2	1	0.00743
	GO:7274: neuromuscular synaptic transmission	23	4	0.00147		GO:51641: cellular localization	1309	36	0.00279		GO:9623: response to parasitic fungi	2	1	0.00743
	GO:7616: long-term memory	39	5	0.00157		GO:48709: oligodendrocyte differentiation	58	5	0.003		GO:10037: response to carbon dioxide	2	1	0.00743
	GO:16043: cell organization and biogenesis	3917	111	0.00162		GO:35176: social behavior	59	5	0.00323		GO:6935: chemotaxis	210	4	0.00773
	GO:50791: regulation of physiological process	6108	162	0.00171		GO:46907: intracellular transport	1185	33	0.00345		GO:42330: taxis	212	4	0.00799
	GO:42391: regulation of membrane potential	128	9	0.00211		GO:17157: regulation of exocytosis	147	8	0.00366		GO:46488: phosphatidylinositol metabolism	38	2	0.00878
	GO:51244: regulation of cellular physiological process	5698	152	0.00211		GO:42063: gliogenesis	149	8	0.00397		GO:45766: positive regulation of angiogenesis	115	3	0.00901
	GO:48278: vesicle docking	61	6	0.00219		GO:31392: regulation of prostaglandin biosynthesis	6	2	0.00412		GO:46631: alpha-beta T cell activation	40	2	0.0097
	GO:42345: regulation of NF-kappaB import into nucleus	42	5	0.00219		GO:46958: nonassociative learning	6	2	0.00412		GO:42157: lipoprotein metabolism	119	3	0.00989
	GO:50793: regulation of development	1209	42	0.00222		GO:30517: negative regulation of axon extension	20	3	0.00446
	GO:7275: development	5357	144	0.00222		GO:50804: regulation of synaptic transmission	66	5	0.00524
	GO:30324: lung development	181	11	0.00228		GO:6906: vesicle fusion	94	6	0.00532
	GO:42348: NF-kappaB import into nucleus	43	5	0.00244		GO:6836: neurotransmitter transport	67	5	0.00558
	GO:6904: vesicle docking during exocytosis	43	5	0.00244		GO:51447: negative regulation of progression through meiotic cell cycle	7	2	0.0057
	GO:46822: regulation of nucleocytoplasmic transport	157	10	0.00254		GO:46457: prostanoid biosynthesis	22	3	0.00587
	GO:9612: response to mechanical stimulus	158	10	0.00266		GO:1516: prostaglandin biosynthesis	22	3	0.00587
	GO:42993: positive regulation of transcription factor import into nucleus	44	5	0.0027		GO:1964: startle response	22	3	0.00587
	GO:50806: positive regulation of synaptic transmission	27	4	0.00272		GO:10001: glial cell differentiation	127	7	0.00599
	GO:19371: cyclooxygenase pathway	4	2	0.00282		GO:7416: synaptogenesis	161	8	0.0063
	GO:30323: respiratory tube development	186	11	0.00282		GO:9653: morphogenesis	2957	67	0.0066
	GO:42990: regulation of transcription factor import into nucleus	86	7	0.00287		GO:7411: axon guidance	233	10	0.00663
	GO:31115: negative regulation of microtubule polymerization	14	3	0.00322		GO:50850: positive regulation of calcium-mediated signaling	23	3	0.00667
	GO:50804: regulation of synaptic transmission	66	6	0.00327		GO:48523: negative regulation of cellular process	2910	66	0.00689
	GO:42991: transcription factor import into nucleus	90	7	0.0037		GO:50885: regulation of balance	71	5	0.00713
	GO:50966: detection of mechanical stimulus during sensory perception of pain	15	3	0.00396		GO:45823: positive regulation of heart contraction rate	8	2	0.00752
	GO:10042: response to manganese ion	15	3	0.00396		GO:51533: positive regulation of NFAT protein import into nucleus	8	2	0.00752
	GO:6749: glutathione metabolism	48	5	0.00397		GO:51445: regulation of progression through meiotic cell cycle	8	2	0.00752
	GO:50982: detection of mechanical stimulus	49	5	0.00434		GO:51580: regulation of neurotransmitter uptake	8	2	0.00752
	GO:51602: response to electrical stimulus	49	5	0.00434		GO:7016: cytoskeletal anchoring	8	2	0.00752
	GO:10107: potassium ion import	31	4	0.00455		GO:31547: brain-derived neurotrophic factor receptor signaling pathway	8	2	0.00752
	GO:50975: sensory perception of touch	5	2	0.00463		GO:7213: acetylcholine receptor signaling, muscarinic pathway	8	2	0.00752
	GO:31848: protection from non-homologous end joining at telomere	5	2	0.00463		GO:1659: thermoregulation	47	4	0.00819
	GO:43247: telomere maintenance in response to DNA damage	5	2	0.00463		GO:51050: positive regulation of transport	279	11	0.00835
	GO:46959: habituation	5	2	0.00463		GO:6886: intracellular protein transport	699	21	0.00837
	GO:50885: regulation of balance	71	6	0.00471		GO:6903: vesicle targeting	25	3	0.00845
	GO:6906: vesicle fusion	94	7	0.00471		GO:15031: protein transport	982	27	0.00935
	GO:45956: positive regulation of calcium ion-dependent exocytosis	16	3	0.00479		GO:51602: response to electrical stimulus	49	4	0.00947
	GO:7242: intracellular signaling cascade	1647	52	0.00501		GO:6368: RNA elongation from RNA polymerase II promoter	9	2	0.00956
	GO:7411: axon guidance	233	12	0.00565		GO:51588: regulation of neurotransmitter transport	9	2	0.00956
	GO:6412: protein biosynthesis	978	34	0.00571		GO:45935: positive regulation of nucleobase, nucleoside, nucleotide and nucleic acid metabolism	1468	37	0.00983
	GO:51051: negative regulation of transport	151	9	0.00631
	GO:48518: positive regulation of biological process	3994	109	0.00636
	GO:31338: regulation of vesicle fusion	18	3	0.00676
	GO:6307: DNA dealkylation	6	2	0.00684
	GO:16233: telomere capping	6	2	0.00684
	GO:46958: nonassociative learning	6	2	0.00684
	GO:50974: detection of mechanical stimulus during sensory perception	35	4	0.00707
	GO:35235: ionotropic glutamate receptor signaling pathway	35	4	0.00707
	GO:43279: response to alkaloid	127	8	0.0071
	GO:50803: regulation of synapse structure and function	78	6	0.00743
	GO:1774: microglial cell activation	19	3	0.0079
	GO:46823: negative regulation of nucleocytoplasmic transport	57	5	0.00827
	GO:902: cellular morphogenesis	1504	47	0.00909
	GO:45935: positive regulation of nucleobase, nucleoside, nucleotide and nucleic acid metabolism	1468	46	0.00938
	GO:42133: neurotransmitter metabolism	82	6	0.00942
	GO:35176: social behavior	59	5	0.00954
	GO:9653: morphogenesis	2957	83	0.00959
	GO:6816: calcium ion transport	134	8	0.00968
	Cellular Component					Cellular Component					Cellular Component
	Category	Genes in Category	Genes in List in Category	p-Value		Category	Genes in Category	Genes in List in Category	p-Value		Category	Genes in Category	Genes in List in Category	p-Value
	GO:43005: neuron projection	1201	70	5.78e-14		GO:45202: synapse	561	35	3.24e-11		GO:5768: endosome	650	9	0.000713
	GO:45202: synapse	561	45	6.95e-14		GO:43005: neuron projection	1201	52	3.71e-10		GO:5615: extracellular space	1230	12	0.00197
	GO:30425: dendrite	623	45	2.73e-12		GO:30425: dendrite	623	32	2.73e-08		GO:5791: rough endoplasmic reticulum	92	3	0.00507
	GO:5578: extracellular matrix (sensu Metazoa)	918	50	3.56e-09		GO:8021: synaptic vesicle	182	16	9.08e-08		GO:1772: immunological synapse	94	3	0.00538
	GO:42995: cell projection	1849	79	6.25e-09		GO:45211: postsynaptic membrane	249	18	2.79e-07		GO:45177: apical part of cell	446	6	0.00664
	GO:31012: extracellular matrix	1003	52	8.91e-09		GO:42995: cell projection	1849	60	6.2e-07		GO:5953: CAAX-protein geranylgeranyltransferase complex	2	1	0.00753
	GO:45211: postsynaptic membrane	249	21	1.75e-07		GO:5578: extracellular matrix (sensu Metazoa)	918	37	9.88e-07		GO:8180: signalosome complex	37	2	0.00857
	GO:43025: cell soma	684	37	5.32e-07		GO:30136: clathrin-coated vesicle	275	18	1.19e-06
	GO:8021: synaptic vesicle	182	17	6.33e-07		GO:31012: extracellular matrix	1003	38	3.07e-06
	GO:30136: clathrin-coated vesicle	275	20	3.48e-06		GO:30135: coated vesicle	328	19	3.68e-06
	GO:5833: hemoglobin complex	12	5	3.6e-06		GO:30672: synaptic vesicle membrane	76	9	5.52e-06
	GO:30424: axon	517	28	1.32e-05		GO:43025: cell soma	684	29	6.11e-06
	GO:30135: coated vesicle	328	21	1.43e-05		GO:16023: cytoplasmic membrane-bound vesicle	826	31	3.19e-05
	GO:30054: cell junction	1255	51	1.82e-05		GO:30054: cell junction	1255	41	4.2e-05
	GO:17146: N-methyl-D-aspartate selective glutamate receptor complex	16	5	1.84e-05		GO:17146: N-methyl-D-aspartate selective glutamate receptor complex	16	4	0.000127
	GO:30672: synaptic vesicle membrane	76	9	4.45e-05		GO:12506: vesicle membrane	292	15	0.000151
	GO:43195: terminal button	143	12	8.15e-05		GO:31410: cytoplasmic vesicle	944	32	0.000161
	GO:42734: presynaptic membrane	84	9	9.85e-05		GO:43195: terminal button	143	10	0.000169
	GO:16023: cytoplasmic membrane-bound vesicle	826	35	0.000185		GO:30424: axon	517	21	0.000218
	GO:5622: intracellular	12806	314	0.000199		GO:43197: dendritic spine	179	11	0.000252
	GO:12506: vesicle membrane	292	16	0.000833		GO:30426: growth cone	165	10	0.000534
	GO:31410: cytoplasmic vesicle	944	36	0.00106		GO:43209: myelin sheath	235	12	0.000719
	GO:48471: perinuclear region	677	28	0.00117		GO:30427: site of polarized growth	172	10	0.000737
	GO:8328: ionotropic glutamate receptor complex	37	5	0.00126		GO:5768: endosome	650	23	0.000772
	GO:5576: extracellular region	2489	76	0.00193		GO:5829: cytosol	1650	45	0.00102
	GO:43197: dendritic spine	179	11	0.00218		GO:124: SAGA complex	5	2	0.00278
	GO:5829: cytosol	1650	54	0.00227		GO:12505: endomembrane system	1593	42	0.00284
	GO:5737: cytoplasm	9908	246	0.00326		GO:5622: intracellular	12806	239	0.00288
	GO:5886: plasma membrane	5650	149	0.00546		GO:8328: ionotropic glutamate receptor complex	37	4	0.00347
	GO:43209: myelin sheath	235	12	0.00627		GO:10008: endosome membrane	230	10	0.00613
	GO:16020: membrane	9689	238	0.00856		GO:31090: organelle membrane	2213	52	0.00937
	GO:783: nuclear telomere cap complex	7	2	0.00952
	GO:782: telomere cap complex	7	2	0.00952
	Molecular Function					Molecular Function					Molecular Function
	Category	Genes in Category	Genes in List in Category	p-Value		Category	Genes in Category	Genes in List in Category	p-Value		Category	Genes in Category	Genes in List in Category	p-Value
	GO:5515: protein binding	6638	195	8.01e-07		GO:19003: GDP binding	64	7	9.22e-05		GO:48306: calcium-dependent protein binding	80	4	0.000254
	GO:30160: GKAP/Homer scaffold activity	6	4	3.65e-06		GO:5515: protein binding	6638	141	0.000127		GO:19958: C-X-C chemokine binding	10	2	0.000644
	GO:5488: binding	11660	298	1.08e-05		GO:46875: ephrin receptor binding	41	5	0.000573		GO:43121: neurotrophin binding	16	2	0.00169
	GO:5344: oxygen transporter activity	15	5	1.4e-05		GO:19904: protein domain specific binding	700	24	0.000699		GO:4857: enzyme inhibitor activity	335	6	0.0018
	GO:35254: glutamate receptor binding	56	8	3.37e-05		GO:8022: protein C-terminus binding	241	12	0.000758		GO:5515: protein binding	6638	37	0.00272
	GO:5244: voltage-gated ion channel activity	220	16	3.99e-05		GO:31877: somatostatin receptor binding	3	2	0.000824		GO:43325: phosphatidylinositol-3,4-bisphosphate binding	21	2	0.00293
	GO:19003: GDP binding	64	8	8.98e-05		GO:5488: binding	11660	217	0.0012		GO:9917: sterol 5-alpha reductase activity	1	1	0.00385
	GO:19905: syntaxin binding	106	10	0.000138		GO:3924: GTPase activity	222	11	0.0013		GO:31895: V1B vasopressin receptor binding	1	1	0.00385
	GO:5261: cation channel activity	354	20	0.00016		GO:19905: syntaxin binding	106	7	0.002		GO:15235: cobalamin transporter activity	1	1	0.00385
	GO:15267: channel or pore class transporter activity	500	25	0.000175		GO:149: SNARE binding	137	8	0.00213		GO:16628: oxidoreductase activity, acting on the CH-CH group of donors, NAD or NADP as acceptor	25	2	0.00414
	GO:30159: receptor signaling complex scaffold activity	25	5	0.000206		GO:48403: brain-derived neurotrophic factor binding	5	2	0.00269		GO:5102: receptor binding	1507	13	0.00433
	GO:15268: alpha-type channel activity	489	24	0.000309		GO:5525: GTP binding	399	15	0.00298		GO:5184: neuropeptide hormone activity	28	2	0.00518
	GO:5216: ion channel activity	462	23	0.000336		GO:5030: neurotrophin receptor activity	6	2	0.00398		GO:19899: enzyme binding	1749	14	0.0059
	GO:5249: voltage-gated potassium channel activity	113	9	0.00102		GO:30160: GKAP/Homer scaffold activity	6	2	0.00398		GO:19956: chemokine binding	30	2	0.00593
	GO:149: SNARE binding	137	10	0.00108		GO:5315: inorganic phosphate transporter activity	6	2	0.00398		GO:4662: CAAX-protein geranylgeranyltransferase activity	2	1	0.00769
	GO:50321: tau-protein kinase activity	10	3	0.00121		GO:1664: G-protein-coupled receptor binding	294	12	0.00399		GO:30369: ICAM-3 receptor activity	2	1	0.00769
	GO:8432: JUN kinase binding	10	3	0.00121		GO:5267: potassium channel activity	153	8	0.0042		GO:50785: advanced glycation end-product receptor activity	2	1	0.00769
	GO:4666: prostaglandin-endoperoxide synthase activity	3	2	0.00149		GO:31489: myosin V binding	21	3	0.0049		GO:31764: type 1 galanin receptor binding	2	1	0.00769
	GO:31877: somatostatin receptor binding	3	2	0.00149		GO:19001: guanyl nucleotide binding	422	15	0.005		GO:31894: V1A vasopressin receptor binding	2	1	0.00769
	GO:35256: metabotropic glutatmate receptor binding	11	3	0.00163		GO:17075: syntaxin-1 binding	23	3	0.00636		GO:31896: V2 vasopressin receptor binding	2	1	0.00769
	GO:48306: calcium-dependent protein binding	80	7	0.00214		GO:51021: GDP-dissociation inhibitor binding	8	2	0.00727		GO:15373: monovalent anion:sodium symporter activity	2	1	0.00769
	GO:5242: inward rectifier potassium channel activity	25	4	0.00219		GO:8499: UDP-galactose beta-N-acetylglucosamine beta-1,3-galactosyltransferase activity	9	2	0.00925		GO:8507: sodium:iodide symporter activity	2	1	0.00769
	GO:5267: potassium channel activity	153	10	0.00246		GO:31821: metabotropic serotonin receptor binding	9	2	0.00925		GO:8142: oxysterol binding	2	1	0.00769
	GO:5525: GTP binding	399	18	0.00419							GO:8426: protein kinase C inhibitor activity	2	1	0.00769
	GO:19904: protein domain specific binding	700	27	0.00466
	GO:46982: protein heterodimerization activity	567	23	0.00485
	GO:35255: ionotropic glutamate receptor binding	31	4	0.00491
	GO:43176: amine binding	117	8	0.00495
	GO:5544: calcium-dependent phospholipid binding	53	5	0.00665
	GO:1664: G-protein-coupled receptor binding	294	14	0.00696
	GO:5315: inorganic phosphate transporter activity	6	2	0.00713
	GO:50544: arachidonic acid binding	6	2	0.00713
	GO:3714: transcription corepressor activity	151	9	0.00722
	GO:16564: transcriptional repressor activity	151	9	0.00722
	GO:19001: guanyl nucleotide binding	422	18	0.00738
	GO:17022: myosin binding	56	5	0.00838
	GO:8022: protein C-terminus binding	241	12	0.00861
	GO:30276: clathrin binding	58	5	0.0097
	GO:31749: D2 dopamine receptor binding	7	2	0.00984
	GO:50542: icosanoid binding	7	2	0.00984
	GO:50543: icosatetraenoic acid binding	7	2	0.00984
	GO:42979: ornithine decarboxylase regulator activity	7	2	0.00984
	GO:46983: protein dimerization activity	1328	43	0.00992

## Sheet: Hippo 1yr
	Overlap of Gene Ontology classifications with 367 genes differentially expressed >1.5 Fold, p<0.05 in Hippocampus 1yr Naive vs. Sham					Overlap of Gene Ontology classifications with 267 genes differentially expressed >1.5 Fold, p<0.05 in Hippocampus 1yr Naive vs. TBI					Overlap of Gene Ontology classifications with 148 genes differentially expressed >1.5 Fold, p<0.05 in Hippocampus 1yr Sham vs TBI
•	Category-the name of the category within the ontology.
•	Genes in Category-the total number of genes in the genome that have been assigned to the category
•	Genes in List in Category-the total number of genes that are both in the selected gene list and in the category.
•	P-value-a hypergeometric p-value without multiple testing corrections.
	This is a measure of the statistical significance of the overlap.
	i.e. the likelihood that it is a coincidence that this many genes were in both the gene list and the category.
	Biological Process					Biological Process					Biological Process
	Category	Genes in Category	Genes in List in Category	p-Value		Category	Genes in Category	Genes in List in Category	p-Value		Category	Genes in Category	Genes in List in Category	p-Value
	GO:10033: response to organic substance	518	16	0.000183		GO:9880: embryonic pattern specification	105	4	0.00762		GO:1963: synaptic transmission, dopaminergic	25	4	9.22e-06
	GO:45941: positive regulation of transcription	1317	28	0.0005		GO:30502: negative regulation of bone mineralization	17	2	0.00683		GO:7270: nerve-nerve synaptic transmission	92	5	0.000139
	GO:45893: positive regulation of transcription, DNA-dependent	1317	28	0.0005		GO:46032: ADP catabolism	1	1	0.00738		GO:17157: regulation of exocytosis	147	6	0.000144
	GO:43401: steroid hormone mediated signaling	64	5	0.000666		GO:51560: mitochondrial calcium ion homeostasis	18	2	0.00765		GO:35106: operant conditioning	5	2	0.000285
	GO:45944: positive regulation of transcription from RNA polymerase II promoter	1021	23	0.000765		GO:51561: elevation of mitochondrial calcium ion concentration	9	2	0.00188		GO:8542: visual learning	63	4	0.000371
	GO:45668: negative regulation of osteoblast differentiation	40	4	0.000925		GO:7624: ultradian rhythm	1	1	0.00738		GO:7612: learning	181	6	0.000442
	GO:45923: positive regulation of fatty acid metabolism	18	3	0.000926		GO:50729: positive regulation of inflammatory response	57	3	0.00859		GO:7632: visual behavior	68	4	0.000497
	GO:9075: histidine family amino acid metabolism	5	2	0.00116							GO:6887: exocytosis	274	7	0.000703
	GO:6547: histidine metabolism	5	2	0.00116							GO:30432: peristalsis	12	2	0.00184
	GO:8544: epidermis development	192	8	0.00125							GO:15872: dopamine transport	12	2	0.00184
	GO:48545: response to steroid hormone stimulus	287	10	0.00125							GO:7188: G-protein signaling, coupled to cAMP nucleotide second messenger	162	5	0.00184
	GO:45935: positive regulation of nucleobase, nucleoside, nucleotide and nucleic acid metabolism	1468	29	0.00126							GO:7628: adult walking behavior	49	3	0.00234
	GO:7398: ectoderm development	202	8	0.00172							GO:7187: G-protein signaling, coupled to cyclic nucleotide second messenger	176	5	0.00265
	GO:7219: Notch signaling pathway	120	6	0.00204							GO:7242: intracellular signaling cascade	1647	18	0.00277
	GO:45747: positive regulation of Notch signaling pathway	26	3	0.00277							GO:7267: cell-cell signaling	901	12	0.00325
	GO:9755: hormone-mediated signaling	92	5	0.00336							GO:17158: regulation of calcium ion-dependent exocytosis	55	3	0.00326
	GO:6094: gluconeogenesis	57	4	0.00346							GO:42487: regulation of odontogenesis (sensu Vertebrata)	16	2	0.00329
	GO:8593: regulation of Notch signaling pathway	57	4	0.00346							GO:19226: transmission of nerve impulse	672	10	0.00333
	GO:7242: intracellular signaling cascade	1647	30	0.00357							GO:8344: adult locomotory behavior	114	4	0.00338
	GO:35094: response to nicotine	62	4	0.00469							GO:7625: grooming behavior	17	2	0.00372
	GO:45723: positive regulation of fatty acid biosynthesis	10	2	0.00504							GO:19933: cAMP-mediated signaling	193	5	0.00393
	GO:6370: mRNA capping	11	2	0.00611							GO:30534: adult behavior	197	5	0.00428
	GO:45446: endothelial cell differentiation	35	3	0.00649							GO:35094: response to nicotine	62	3	0.00458
	GO:79: regulation of cyclin dependent protein kinase activity	69	4	0.00685							GO:7193: G-protein signaling, adenylate cyclase inhibiting pathway	63	3	0.00479
	GO:31325: positive regulation of cellular metabolism	1879	32	0.00711							GO:19932: second-messenger-mediated signaling	389	7	0.00508
	GO:1570: vasculogenesis	70	4	0.0072							GO:43368: positive T cell selection	1	1	0.0054
	GO:19319: hexose biosynthesis	70	4	0.0072							GO:51460: negative regulation of adrenocorticotropin hormone secretion	1	1	0.0054
	GO:10035: response to inorganic substance	312	9	0.00741							GO:45141: telomere clustering	1	1	0.0054
	GO:45667: regulation of osteoblast differentiation	111	5	0.00742							GO:18198: peptidyl-cysteine modification	21	2	0.00567
	GO:6730: one-carbon compound metabolism	37	3	0.00758							GO:30007: potassium ion homeostasis	21	2	0.00567
	GO:9452: RNA capping	13	2	0.00855							GO:7611: learning and/or memory	302	6	0.00588
	GO:35025: positive regulation of Rho protein signal transduction	13	2	0.00855							GO:19935: cyclic-nucleotide-mediated signaling	214	5	0.00606
	GO:10038: response to metal ion	264	8	0.00858							GO:17156: calcium ion-dependent exocytosis	69	3	0.00617
	GO:46148: pigment biosynthesis	39	3	0.00877							GO:1964: startle response	22	2	0.00621
	GO:42493: response to drug	756	16	0.00878							GO:45045: secretory pathway	528	8	0.00769
	GO:45834: positive regulation of lipid metabolism	40	3	0.00941							GO:45055: regulated secretory pathway	228	5	0.00786
	GO:19217: regulation of fatty acid metabolism	40	3	0.00941							GO:7268: synaptic transmission	532	8	0.00803
	GO:16579: protein deubiquitination	76	4	0.00959							GO:30004: monovalent inorganic cation homeostasis	80	3	0.00927
	Cellular Component					Cellular Component					Cellular Component
	Category	Genes in Category	Genes in List in Category	p-Value		Category	Genes in Category	Genes in List in Category	p-Value		Category	Genes in Category	Genes in List in Category	p-Value
											GO:30424: axon	517	10	0.000371
											GO:30136: clathrin-coated vesicle	275	6	0.00322
											GO:43005: neuron projection	1201	14	0.00377
											GO:5767: secondary lysosome	1	1	0.00523
											GO:30672: synaptic vesicle membrane	76	3	0.00741
											GO:30135: coated vesicle	328	6	0.00752
											GO:30139: endocytic vesicle	149	4	0.00779
	Molecular Function					Molecular Function					Molecular Function
	Category	Genes in Category	Genes in List in Category	p-Value		Category	Genes in Category	Genes in List in Category	p-Value		Category	Genes in Category	Genes in List in Category	p-Value
	GO:3707: steroid hormone receptor activity	66	5	0.000793		GO:16491: oxidoreductase activity	750	16	9.59e-05		GO:16167: glial cell line-derived neurotrophic factor receptor activity	4	2	0.000186
	GO:4879: ligand-dependent nuclear receptor activity	69	5	0.000972		GO:4800: thyroxine 5'-deiodinase activity	3	2	0.000154		GO:4952: dopamine receptor activity	7	2	0.000645
	GO:30528: transcription regulator activity	991	22	0.00133		GO:17034: Rap guanyl-nucleotide exchange factor activity	8	2	0.0014		GO:35240: dopamine binding	13	2	0.00235
	GO:3700: transcription factor activity	703	17	0.00198		GO:16634: oxidoreductase activity, acting on the CH-CH group of donors, oxygen as acceptor	12	2	0.00325		GO:5515: protein binding	6638	51	0.00277
	GO:16634: oxidoreductase activity, acting on the CH-CH group of donors, oxygen as acceptor	12	2	0.0074		GO:8430: selenium binding	16	2	0.0058		GO:8092: cytoskeletal protein binding	866	12	0.0033
						GO:4109: coproporphyrinogen oxidase activity	1	1	0.00722		GO:51018: protein kinase A binding	18	2	0.00452
						GO:8336: gamma-butyrobetaine dioxygenase activity	1	1	0.00722		GO:19003: GDP binding	64	3	0.0056
						GO:3980: UDP-glucose:glycoprotein glucosyltransferase activity	1	1	0.00722		GO:3785: actin monomer binding	21	2	0.00613
						GO:332: template for synthesis of G-rich strand of telomere DNA activity	1	1	0.00722
						GO:15292: uniporter activity	1	1	0.00722
						GO:16627: oxidoreductase activity, acting on the CH-CH group of donors	55	3	0.00731
						GO:15271: outward rectifier potassium channel activity	18	2	0.00732
						GO:3785: actin monomer binding	21	2	0.00991
						GO:45502: dynein binding	21	2	0.00991
