# Supplementary material for: Traumatic brain injury induces long-lasting changes in immune and regenerative signaling
Source: PLoS One. 2019 Apr 3;14(4):e0214741. doi: 10.1371/journal.pone.0214741 (PMC6447179; doi:10.1371/journal.pone.0214741)
Supplement: S6 File — GO categories for 24hr, 2 week, 3, 6, 12 month post-TBI listed in separate tabs. (XLSX) [file pone.0214741.s010.xlsx]

## Sheet: GO Cortex 24hr 
	Overlap of Gene Ontology classifications with 1395 genes differentially expressed >1.5 Fold, p<0.05 in Cortex 24hr Sham vs. Naïve					Overlap of Gene Ontology classifications with 3450 genes differentially expressed >1.5 Fold, p<0.05 in Cortex 24hr TBI vs. Naïve					Overlap of Gene Ontology classifications with 611 genes differentially expressed >1.5 Fold, p<0.05 in Cortex 24hr TBI vs. Sham
•	Category-the name of the category within the ontology.
•	Genes in Category-the total number of genes in the genome that have been assigned to the category
•	Genes in List in Category-the total number of genes that are both in the selected gene list and in the category.
•	P-value-a hypergeometric p-value without multiple testing corrections.
	This is a measure of the statistical significance of the overlap.
	i.e. the likelihood that it is a coincidence that this many genes were in both the gene list and the category.
	Biological Process					Biological Process					Biological Process
	Category	Genes in Category	Genes in List in Category	p-Value		Category	Genes in Category	Genes in List in Category	p-Value		Category	Genes in Category	Genes in List in Category	p-Value
	GO:43062: extracellular structure organization and biogenesis	439	42	1.37e-09		GO:6952: defense response	1862	352	3.93e-41		GO:9607: response to biotic stimulus	2026	83	1.17e-17
	GO:30198: extracellular matrix organization and biogenesis	439	42	1.37e-09		GO:9607: response to biotic stimulus	2026	372	1.18e-40		GO:6952: defense response	1862	79	1.23e-17
	GO:51234: establishment of localization	5228	231	1.36e-06		GO:6955: immune response	1756	335	7.37e-40		GO:6955: immune response	1756	73	8.88e-16
	GO:51179: localization	5369	233	4.83e-06		GO:43207: response to external biotic stimulus	1206	257	1.73e-38		GO:43207: response to external biotic stimulus	1206	54	5.81e-13
	GO:7612: learning	244	23	9.49e-06		GO:9613: response to pest, pathogen or parasite	1036	228	2.61e-36		GO:9613: response to pest, pathogen or parasite	1036	46	5.14e-11
	GO:7269: neurotransmitter secretion	211	21	1e-05		GO:9605: response to external stimulus	2347	398	2.11e-35		GO:1909: immune cell mediated cytotoxicity	138	16	3.27e-10
	GO:1505: regulation of neurotransmitter levels	337	28	1.19e-05		GO:9611: response to wounding	1118	225	8.97e-30		GO:1906: cell killing	147	16	8.43e-10
	GO:50794: regulation of cellular process	7852	317	2.16e-05		GO:6954: inflammatory response	602	147	2.2e-28		GO:1910: regulation of immune cell mediated cytotoxicity	111	14	1.39e-09
	GO:9611: response to wounding	1118	64	2.46e-05		GO:6950: response to stress	3015	451	2.97e-27		GO:31341: regulation of cell killing	112	14	1.57e-09
	GO:9605: response to external stimulus	2347	114	3.52e-05		GO:50776: regulation of immune response	714	150	7.6e-22		GO:9605: response to external stimulus	2347	69	3.79e-08
	GO:45055: regulated secretory pathway	284	24	3.74e-05		GO:1775: cell activation	776	149	6.72e-18		GO:1914: regulation of T cell mediated cytotoxicity	66	10	5.45e-08
	GO:50789: regulation of biological process	8804	348	3.89e-05		GO:51239: regulation of organismal physiological process	1093	188	4.75e-17		GO:1913: T cell mediated cytotoxicity	86	11	7.14e-08
	GO:6810: transport	3871	172	4.34e-05		GO:50789: regulation of biological process	8804	994	1.12e-16		GO:1912: positive regulation of immune cell mediated cytotoxicity	95	11	2.02e-07
	GO:15674: di-, tri-valent inorganic cation transport	269	23	4.51e-05		GO:45321: immune cell activation	759	143	1.74e-16		GO:31343: positive regulation of cell killing	96	11	2.25e-07
	GO:51244: regulation of cellular physiological process	7170	291	4.54e-05		GO:50778: positive regulation of immune response	379	89	1.85e-16		GO:6917: induction of apoptosis	308	19	2.64e-07
	GO:7268: synaptic transmission	676	43	5.49e-05		GO:48518: positive regulation of biological process	4899	599	8.05e-15		GO:12502: induction of programmed cell death	308	19	2.64e-07
	GO:50791: regulation of physiological process	7663	307	6.7e-05		GO:1816: cytokine production	279	69	3.14e-14		GO:46651: lymphocyte proliferation	294	18	6.11e-07
	GO:7155: cell adhesion	933	54	8.13e-05		GO:50727: regulation of inflammatory response	208	57	5.14e-14		GO:1911: negative regulation of immune cell mediated cytotoxicity	22	6	6.97e-07
	GO:7610: behavior	2101	102	9.9e-05		GO:43119: positive regulation of physiological process	4062	505	1.97e-13		GO:31342: negative regulation of cell killing	22	6	6.97e-07
	GO:50808: synapse organization and biogenesis	270	22	0.000133		GO:51240: positive regulation of organismal physiological process	567	109	2.02e-13		GO:50670: regulation of lymphocyte proliferation	220	15	1.42e-06
	GO:43119: positive regulation of physiological process	4062	176	0.000137		GO:50794: regulation of cellular process	7852	879	9.05e-13		GO:30099: myeloid cell differentiation	415	21	1.59e-06
	GO:19222: regulation of metabolism	5227	218	0.000165		GO:1817: regulation of cytokine production	224	56	5.17e-12		GO:45321: immune cell activation	759	30	1.74e-06
	GO:6950: response to stress	3015	136	0.000182		GO:50670: regulation of lymphocyte proliferation	220	55	7.99e-12		GO:1775: cell activation	776	30	2.72e-06
	GO:30199: collagen fibril organization	61	9	0.000194		GO:48522: positive regulation of cellular process	4290	519	9.15e-12		GO:1916: positive regulation of T cell mediated cytotoxicity	61	8	3.69e-06
	GO:48522: positive regulation of cellular process	4290	182	0.000313		GO:45087: innate immune response	299	67	9.81e-12		GO:31214: biomineral formation	523	23	5.36e-06
	GO:19226: transmission of nerve impulse	849	48	0.000344		GO:46651: lymphocyte proliferation	294	65	3.7e-11		GO:45953: negative regulation of natural killer cell mediated cytotoxicity	18	5	5.61e-06
	GO:6836: neurotransmitter transport	80	10	0.00035		GO:9617: response to bacteria	277	62	6.1e-11		GO:6954: inflammatory response	602	25	5.66e-06
	GO:15911: plasma membrane long-chain fatty acid transport	5	3	0.000363		GO:42330: taxis	285	63	7.45e-11		GO:46649: lymphocyte activation	615	25	8.17e-06
	GO:19233: sensory perception of pain	144	14	0.000375		GO:8283: cell proliferation	2123	284	9.53e-11		GO:42098: T cell proliferation	195	13	9.13e-06
	GO:48520: positive regulation of behavior	292	22	0.000399		GO:6935: chemotaxis	283	62	1.55e-10		GO:42110: T cell activation	392	19	9.29e-06
	GO:51242: positive regulation of cellular physiological process	3795	163	0.000407		GO:51241: negative regulation of organismal physiological process	370	74	2.44e-10		GO:43067: regulation of programmed cell death	1371	42	1.03e-05
	GO:48731: system development	2577	117	0.000439		GO:9615: response to virus	267	59	3.01e-10		GO:1503: ossification	506	22	1.03e-05
	GO:6953: acute-phase response	42	7	0.000464		GO:46649: lymphocyte activation	615	106	3.94e-10		GO:42267: natural killer cell mediated cytotoxicity	71	8	1.17e-05
	GO:42060: wound healing	419	28	0.000497		GO:42828: response to pathogen	32	17	4.35e-10		GO:42269: regulation of natural killer cell mediated cytotoxicity	53	7	1.44e-05
	GO:51272: positive regulation of cell motility	279	21	0.000542		GO:7275: development	6647	743	5.09e-10		GO:16265: death	2090	56	1.62e-05
	GO:40017: positive regulation of locomotion	281	21	0.000595		GO:50791: regulation of physiological process	7663	841	5.96e-10		GO:42981: regulation of apoptosis	1351	41	1.65e-05
	GO:48518: positive regulation of biological process	4899	202	0.000616		GO:7242: intracellular signaling cascade	2033	269	1.01e-09		GO:30097: hemopoiesis	728	27	1.84e-05
	GO:30335: positive regulation of cell migration	263	20	0.00064		GO:51242: positive regulation of cellular physiological process	3795	455	1.18e-09		GO:46849: bone remodeling	566	23	1.91e-05
	GO:7416: synaptogenesis	225	18	0.000652		GO:51607: defense response to virus	129	35	4.97e-09		GO:42129: regulation of T cell proliferation	153	11	2.22e-05
	GO:42073: intraflagellar transport	22	5	0.000703		GO:6270: DNA replication initiation	25	14	6.23e-09		GO:48534: hemopoietic or lymphoid organ development	781	28	2.36e-05
	GO:31323: regulation of cellular metabolism	4845	199	0.000846		GO:16265: death	2090	271	6.39e-09		GO:8219: cell death	1819	50	2.58e-05
	GO:31340: positive regulation of vesicle fusion	14	4	0.00098		GO:48513: organ development	3637	433	8.92e-09		GO:1649: osteoblast differentiation	281	15	2.71e-05
						GO:50671: positive regulation of lymphocyte proliferation	133	35	1.18e-08		GO:50874: organismal physiological process	5567	117	2.81e-05
						GO:51049: regulation of transport	721	114	1.46e-08		GO:6691: leukotriene metabolism	40	6	2.85e-05
						GO:42127: regulation of cell proliferation	1755	232	1.86e-08		GO:9620: response to fungi	41	6	3.3e-05
						GO:50777: negative regulation of immune response	268	55	1.91e-08		GO:8283: cell proliferation	2123	55	4.97e-05
						GO:30100: regulation of endocytosis	167	40	2.02e-08		GO:50672: negative regulation of lymphocyte proliferation	87	8	5.22e-05
						GO:45055: regulated secretory pathway	284	57	2.43e-08		GO:51239: regulation of organismal physiological process	1093	34	5.7e-05
						GO:6690: icosanoid metabolism	84	26	2.44e-08		GO:12501: programmed cell death	1746	47	7.76e-05
						GO:51249: regulation of lymphocyte activation	357	67	2.46e-08		GO:19370: leukotriene biosynthesis	31	5	9.46e-05
						GO:51244: regulation of cellular physiological process	7170	780	3e-08		GO:50776: regulation of immune response	714	25	9.48e-05
						GO:50865: regulation of cell activation	385	70	4.52e-08		GO:50789: regulation of biological process	8804	166	9.96e-05
						GO:50900: immune cell migration	134	34	5.08e-08		GO:6915: apoptosis	1714	46	0.0001
						GO:30595: immune cell chemotaxis	93	27	5.96e-08		GO:43450: alkene biosynthesis	32	5	0.000111
						GO:50729: positive regulation of inflammatory response	66	22	6.51e-08		GO:48518: positive regulation of biological process	4899	103	0.000116
						GO:8219: cell death	1819	236	6.8e-08		GO:43449: alkene metabolism	99	8	0.000131
						GO:31652: positive regulation of heat generation	18	11	8.02e-08		GO:1501: skeletal development	778	26	0.000145
						GO:30333: antigen processing	18	11	8.02e-08		GO:42127: regulation of cell proliferation	1755	46	0.000173
						GO:50853: B cell receptor signaling pathway	47	18	9.02e-08		GO:51241: negative regulation of organismal physiological process	370	16	0.000178
						GO:42110: T cell activation	392	70	9.39e-08		GO:9611: response to wounding	1118	33	0.000196
						GO:50851: antigen receptor-mediated signaling pathway	119	31	1.02e-07		GO:30224: monocyte differentiation	166	10	0.000227
						GO:50663: cytokine secretion	96	27	1.23e-07		GO:43065: positive regulation of apoptosis	680	23	0.000296
						GO:1562: response to protozoa	30	14	1.29e-07		GO:43068: positive regulation of programmed cell death	682	23	0.000309
						GO:42829: defense response to pathogen	26	13	1.31e-07		GO:9617: response to bacteria	277	13	0.000329
						GO:1819: positive regulation of cytokine production	146	35	1.49e-07		GO:50727: regulation of inflammatory response	208	11	0.000345
						GO:51234: establishment of localization	5228	584	1.63e-07		GO:30282: bone mineralization	114	8	0.000346
						GO:45576: mast cell activation	64	21	1.75e-07		GO:30540: female genitalia morphogenesis	10	3	0.000381
						GO:7159: leukocyte adhesion	44	17	1.77e-07		GO:51249: regulation of lymphocyte activation	357	15	0.000383
						GO:30593: neutrophil chemotaxis	60	20	2.56e-07		GO:6950: response to stress	3015	68	0.000389
						GO:31663: lipopolysaccharide-mediated signaling pathway	66	21	3.16e-07		GO:42102: positive regulation of T cell proliferation	89	7	0.000406
						GO:6909: phagocytosis	144	34	3.28e-07		GO:45576: mast cell activation	64	6	0.000411
						GO:8284: positive regulation of cell proliferation	1005	142	3.32e-07		GO:50873: brown fat cell differentiation	42	5	0.000414
						GO:7243: protein kinase cascade	1014	143	3.37e-07		GO:45161: neuronal ion channel clustering	24	4	0.000431
						GO:6887: exocytosis	359	64	3.51e-07		GO:43119: positive regulation of physiological process	4062	86	0.000446
						GO:50874: organismal physiological process	5567	614	4.22e-07		GO:50863: regulation of T cell activation	252	12	0.000487
						GO:51179: localization	5369	594	4.82e-07		GO:50832: defense response to fungi	25	4	0.000507
						GO:50896: response to stimulus	6796	733	5.32e-07		GO:7159: leukocyte adhesion	44	5	0.000515
						GO:51251: positive regulation of lymphocyte activation	208	43	5.33e-07		GO:42742: defense response to bacteria	221	11	0.000575
						GO:19882: antigen presentation	47	17	5.37e-07		GO:8285: negative regulation of cell proliferation	716	23	0.000606
						GO:7610: behavior	2101	261	5.56e-07		GO:50791: regulation of physiological process	7663	144	0.000628
						GO:6968: cellular defense response	85	24	5.62e-07		GO:45597: positive regulation of cell differentiation	587	20	0.000668
						GO:42592: homeostasis	1353	180	5.66e-07		GO:6702: androgen biosynthesis	12	3	0.000683
						GO:42098: T cell proliferation	195	41	6.09e-07		GO:9615: response to virus	267	12	0.000809
						GO:46903: secretion	1078	149	6.37e-07		GO:50865: regulation of cell activation	385	15	0.000833
						GO:50867: positive regulation of cell activation	217	44	6.93e-07		GO:50777: negative regulation of immune response	268	12	0.000836
						GO:42832: defense response to pathogenic protozoa	25	12	7.11e-07		GO:1878: response to yeast	13	3	0.000878
						GO:42833: response to pathogenic protozoa	25	12	7.11e-07		GO:50794: regulation of cellular process	7852	146	0.000921
						GO:7269: neurotransmitter secretion	211	43	8e-07		GO:50671: positive regulation of lymphocyte proliferation	133	8	0.000962
						GO:6959: humoral immune response	204	42	8.06e-07		GO:48513: organ development	3637	77	0.000993
						GO:7155: cell adhesion	933	132	8.14e-07
						GO:48519: negative regulation of biological process	4083	464	8.27e-07
						GO:50707: regulation of cytokine secretion	87	24	8.96e-07
						GO:16064: humoral defense mechanism (sensu Vertebrata)	93	25	9.08e-07
						GO:42742: defense response to bacteria	221	44	1.17e-06
						GO:31650: regulation of heat generation	22	11	1.25e-06
						GO:30890: positive regulation of B cell proliferation	50	17	1.47e-06
						GO:50854: regulation of antigen receptor mediated signaling pathway	50	17	1.47e-06
						GO:43062: extracellular structure organization and biogenesis	439	72	1.76e-06
						GO:30198: extracellular matrix organization and biogenesis	439	72	1.76e-06
						GO:6268: DNA unwinding during replication	12	8	2.04e-06
						GO:50764: regulation of phagocytosis	62	19	2.17e-06
						GO:6915: apoptosis	1714	216	2.22e-06
						GO:31099: regeneration	256	48	2.35e-06
						GO:7249: I-kappaB kinase/NF-kappaB cascade	302	54	2.57e-06
						GO:42325: regulation of phosphorylation	659	98	2.6e-06
						GO:12501: programmed cell death	1746	219	2.61e-06
						GO:48534: hemopoietic or lymphoid organ development	781	112	2.97e-06
						GO:7157: heterophilic cell adhesion	87	23	3.35e-06
						GO:30099: myeloid cell differentiation	415	68	3.49e-06
						GO:9967: positive regulation of signal transduction	767	110	3.63e-06
						GO:42087: cell-mediated immune response	64	19	3.68e-06
						GO:51301: cell division	329	57	3.78e-06
						GO:16066: cellular defense response (sensu Vertebrata)	70	20	3.96e-06
						GO:30155: regulation of cell adhesion	231	44	3.98e-06
						GO:19220: regulation of phosphate metabolism	693	101	4.51e-06
						GO:30097: hemopoiesis	728	105	4.69e-06
						GO:51174: regulation of phosphorus metabolism	694	101	4.8e-06
						GO:7059: chromosome segregation	218	42	4.85e-06
						GO:19886: antigen processing, exogenous antigen via MHC class II	13	8	4.85e-06
						GO:30888: regulation of B cell proliferation	83	22	5.18e-06
						GO:6468: protein amino acid phosphorylation	1401	180	5.24e-06
						GO:9112: nucleobase metabolism	49	16	5.44e-06
						GO:45806: negative regulation of endocytosis	34	13	5.72e-06
						GO:51046: regulation of secretion	397	65	5.84e-06
						GO:19725: cell homeostasis	951	130	5.93e-06
						GO:45807: positive regulation of endocytosis	90	23	6.23e-06
						GO:9719: response to endogenous stimulus	1548	195	7.43e-06
						GO:42534: regulation of tumor necrosis factor-alpha biosynthesis	26	11	9.59e-06
						GO:42533: tumor necrosis factor-alpha biosynthesis	26	11	9.59e-06
						GO:1944: vasculature development	637	93	9.97e-06
						GO:31622: positive regulation of fever	14	8	1.04e-05
						GO:50708: regulation of protein secretion	174	35	1.1e-05
						GO:16310: phosphorylation	1802	221	1.11e-05
						GO:42129: regulation of T cell proliferation	153	32	1.13e-05
						GO:31649: heat generation	31	12	1.13e-05
						GO:50852: T cell receptor signaling pathway	87	22	1.18e-05
						GO:1932: regulation of protein amino acid phosphorylation	580	86	1.18e-05
						GO:6521: regulation of amino acid metabolism	581	86	1.26e-05
						GO:9966: regulation of signal transduction	1599	199	1.28e-05
						GO:7268: synaptic transmission	676	97	1.33e-05
						GO:48525: negative regulation of viral life cycle	64	18	1.51e-05
						GO:9653: morphogenesis	3692	414	1.57e-05
						GO:7626: locomotory behavior	1614	200	1.6e-05
						GO:7010: cytoskeleton organization and biogenesis	1335	170	1.62e-05
						GO:1505: regulation of neurotransmitter levels	337	56	1.63e-05
						GO:50728: negative regulation of inflammatory response	95	23	1.63e-05
						GO:50863: regulation of T cell activation	252	45	1.76e-05
						GO:9306: protein secretion	222	41	1.81e-05
						GO:46456: icosanoid biosynthesis	65	18	1.91e-05
						GO:1525: angiogenesis	473	72	2.49e-05
						GO:50702: interleukin-1 beta secretion	24	10	2.89e-05
						GO:8360: regulation of cell shape	160	32	2.91e-05
						GO:45765: regulation of angiogenesis	234	42	2.92e-05
						GO:43299: immune cell degranulation	73	19	2.96e-05
						GO:43449: alkene metabolism	99	23	3.32e-05
						GO:50790: regulation of enzyme activity	1474	183	3.37e-05
						GO:50871: positive regulation of B cell activation	80	20	3.48e-05
						GO:50793: regulation of development	1550	191	3.49e-05
						GO:31620: regulation of fever	16	8	3.75e-05
						GO:6082: organic acid metabolism	1496	185	3.82e-05
						GO:50881: musculoskeletal movement	120	26	3.84e-05
						GO:50766: positive regulation of phagocytosis	45	14	3.86e-05
						GO:45766: positive regulation of angiogenesis	148	30	3.91e-05
						GO:51246: regulation of protein metabolism	1283	162	4.05e-05
						GO:7267: cell-cell signaling	1118	144	4.21e-05
						GO:19752: carboxylic acid metabolism	1471	182	4.3e-05
						GO:6691: leukotriene metabolism	40	13	4.35e-05
						GO:19884: antigen presentation, exogenous antigen	9	6	4.37e-05
						GO:1659: thermoregulation	57	16	4.57e-05
						GO:43118: negative regulation of physiological process	3426	383	4.77e-05
						GO:9891: positive regulation of biosynthesis	350	56	4.87e-05
						GO:50879: organismal movement	179	34	5.05e-05
						GO:278: mitotic cell cycle	708	98	5.11e-05
						GO:31100: organ regeneration	136	28	5.22e-05
						GO:51050: positive regulation of transport	335	54	5.37e-05
						GO:8632: apoptotic program	295	49	5.42e-05
						GO:50706: regulation of interleukin-1 beta secretion	21	9	5.59e-05
						GO:50855: regulation of B cell receptor signaling pathway	13	7	6.42e-05
						GO:50716: positive regulation of interleukin-1 secretion	17	8	6.51e-05
						GO:50718: positive regulation of interleukin-1 beta secretion	17	8	6.51e-05
						GO:50830: defense response to Gram-positive bacteria	77	19	6.56e-05
						GO:1568: blood vessel development	608	86	6.79e-05
						GO:50864: regulation of B cell activation	138	28	6.85e-05
						GO:6793: phosphorus metabolism	2086	245	7.21e-05
						GO:6796: phosphate metabolism	2086	245	7.21e-05
						GO:7067: mitosis	430	65	7.48e-05
						GO:30225: macrophage differentiation	42	13	7.71e-05
						GO:50873: brown fat cell differentiation	42	13	7.71e-05
						GO:50885: regulation of balance	91	21	7.97e-05
						GO:16477: cell migration	1207	152	8.01e-05
						GO:48514: blood vessel morphogenesis	542	78	8.24e-05
						GO:48545: response to steroid hormone stimulus	349	55	8.59e-05
						GO:50866: negative regulation of cell activation	147	29	8.71e-05
						GO:6810: transport	3871	425	8.75e-05
						GO:50798: activated T cell proliferation	54	15	8.95e-05
						GO:42089: cytokine biosynthesis	126	26	9.15e-05
						GO:87: M phase of mitotic cell cycle	450	67	9.29e-05
						GO:43011: dendritic cell differentiation	32	11	9.44e-05
						GO:51384: response to glucocorticoid stimulus	215	38	9.59e-05
						GO:48255: mRNA stabilization	18	8	0.000107
						GO:43489: RNA stabilization	18	8	0.000107
						GO:51272: positive regulation of cell motility	279	46	0.000108
						GO:7568: aging	444	66	0.00011
						GO:19226: transmission of nerve impulse	849	112	0.000116
						GO:40017: positive regulation of locomotion	281	46	0.000128
						GO:1773: dendritic cell activation	44	13	0.000131
						GO:50701: interleukin-1 secretion	28	10	0.000136
						GO:50858: negative regulation of antigen receptor mediated signaling pathway	28	10	0.000136
						GO:43303: mast cell degranulation	50	14	0.000139
						GO:9887: organ morphogenesis	1974	231	0.000148
						GO:50856: regulation of T cell receptor signaling pathway	39	12	0.000154
						GO:42107: cytokine metabolism	130	26	0.000157
						GO:42113: B cell activation	252	42	0.000166
						GO:1909: immune cell mediated cytotoxicity	138	27	0.000173
						GO:42088: T-helper 1 type immune response	51	14	0.000175
						GO:45655: regulation of monocyte differentiation	110	23	0.000185
						GO:30154: cell differentiation	3522	387	0.000188
						GO:50704: regulation of interleukin-1 secretion	24	9	0.000192
						GO:43067: regulation of programmed cell death	1371	167	0.000197
						GO:42060: wound healing	419	62	0.000198
						GO:6692: prostanoid metabolism	40	12	0.000202
						GO:6693: prostaglandin metabolism	40	12	0.000202
						GO:50715: positive regulation of cytokine secretion	58	15	0.000215
						GO:30335: positive regulation of cell migration	263	43	0.000215
						GO:30029: actin filament-based process	611	84	0.000215
						GO:43122: regulation of I-kappaB kinase/NF-kappaB cascade	255	42	0.000215
						GO:6928: cell motility	1319	161	0.000233
						GO:51674: localization of cell	1319	161	0.000233
						GO:279: M phase	604	83	0.000238
						GO:42035: regulation of cytokine biosynthesis	112	23	0.000245
						GO:19932: second-messenger-mediated signaling	500	71	0.000252
						GO:16053: organic acid biosynthesis	233	39	0.000254
						GO:46394: carboxylic acid biosynthesis	233	39	0.000254
						GO:9620: response to fungi	41	12	0.000261
						GO:45649: regulation of macrophage differentiation	30	10	0.000262
						GO:18108: peptidyl-tyrosine phosphorylation	365	55	0.00028
						GO:51250: negative regulation of lymphocyte activation	142	27	0.000282
						GO:50730: regulation of peptidyl-tyrosine phosphorylation	203	35	0.00029
						GO:51047: positive regulation of secretion	165	30	0.000302
						GO:30162: regulation of proteolysis	86	19	0.000312
						GO:43123: positive regulation of I-kappaB kinase/NF-kappaB cascade	196	34	0.000313
						GO:51261: protein depolymerization	121	24	0.000314
						GO:48520: positive regulation of behavior	292	46	0.000316
						GO:40011: locomotion	1356	164	0.000317
						GO:18212: peptidyl-tyrosine modification	367	55	0.000321
						GO:7049: cell cycle	1159	143	0.000326
						GO:7612: learning	244	40	0.000332
						GO:45059: positive thymic T cell selection	16	7	0.000333
						GO:6953: acute-phase response	42	12	0.000335
						GO:45071: negative regulation of viral genome replication	42	12	0.000335
						GO:30224: monocyte differentiation	166	30	0.000336
						GO:6897: endocytosis	584	80	0.000337
						GO:50870: positive regulation of T cell activation	151	28	0.000338
						GO:19370: leukotriene biosynthesis	31	10	0.000355
						GO:7218: neuropeptide signaling pathway	115	23	0.000366
						GO:42981: regulation of apoptosis	1351	163	0.00037
						GO:51247: positive regulation of protein metabolism	595	81	0.000378
						GO:17157: regulation of exocytosis	198	34	0.000379
						GO:30005: di-, tri-valent inorganic cation homeostasis	560	77	0.000386
						GO:165: MAPKKK cascade	631	85	0.000386
						GO:1660: fever	21	8	0.000387
						GO:18193: peptidyl-amino acid modification	712	94	0.000391
						GO:30036: actin cytoskeleton organization and biogenesis	597	81	0.000419
						GO:6633: fatty acid biosynthesis	176	31	0.000429
						GO:45637: regulation of myeloid cell differentiation	223	37	0.000429
						GO:42493: response to drug	915	116	0.000431
						GO:6520: amino acid metabolism	869	111	0.000431
						GO:42108: positive regulation of cytokine biosynthesis	68	16	0.000432
						GO:6875: metal ion homeostasis	598	81	0.000442
						GO:16192: vesicle-mediated transport	1338	161	0.000455
						GO:9636: response to toxin	208	35	0.000464
						GO:6807: nitrogen compound metabolism	1263	153	0.000467
						GO:43450: alkene biosynthesis	32	10	0.000473
						GO:45045: secretory pathway	662	88	0.000474
						GO:43065: positive regulation of apoptosis	680	90	0.000474
						GO:6260: DNA replication	306	47	0.000488
						GO:42102: positive regulation of T cell proliferation	89	19	0.000494
						GO:7229: integrin-mediated signaling pathway	103	21	0.000494
						GO:43085: positive regulation of enzyme activity	854	109	0.000498
						GO:1906: cell killing	147	27	0.0005
						GO:43068: positive regulation of programmed cell death	682	90	0.000522
						GO:42104: positive regulation of activated T cell proliferation	27	9	0.000531
						GO:9893: positive regulation of metabolism	2532	283	0.000572
						GO:8277: regulation of G-protein coupled receptor protein signaling pathway	90	19	0.000572
						GO:6873: cell ion homeostasis	675	89	0.000575
						GO:45785: positive regulation of cell adhesion	70	16	0.000609
						GO:50920: regulation of chemotaxis	57	14	0.000611
						GO:42100: B cell proliferation	112	22	0.000629
						GO:10033: response to organic substance	623	83	0.000633
						GO:42535: positive regulation of tumor necrosis factor-alpha biosynthesis	13	6	0.000641
						GO:45986: negative regulation of smooth muscle contraction	13	6	0.000641
						GO:1878: response to yeast	13	6	0.000641
						GO:30003: cation homeostasis	651	86	0.000665
						GO:50801: ion homeostasis	697	91	0.00069
						GO:6144: purine base metabolism	28	9	0.000719
						GO:42360: vitamin E metabolism	3	3	0.000819
						GO:1798: positive regulation of type IIa hypersensitivity	3	3	0.000819
						GO:1796: regulation of type IIa hypersensitivity	3	3	0.000819
						GO:1794: type IIa hypersensitivity	3	3	0.000819
						GO:1868: regulation of complement activation, lectin pathway	3	3	0.000819
						GO:1869: negative regulation of complement activation, lectin pathway	3	3	0.000819
						GO:42590: antigen presentation, exogenous antigen via MHC class I	3	3	0.000819
						GO:9877: nodulation	3	3	0.000819
						GO:9609: response to symbiotic bacteria	3	3	0.000819
						GO:50893: sensory processing	3	3	0.000819
						GO:50894: determination of affect	3	3	0.000819
						GO:912: cytokinesis, formation of actomyosin apparatus	3	3	0.000819
						GO:915: cytokinesis, contractile ring formation	3	3	0.000819
						GO:9608: response to symbiont	3	3	0.000819
						GO:51270: regulation of cell motility	495	68	0.000841
						GO:7599: hemostasis	152	27	0.000854
						GO:30833: regulation of actin filament polymerization	100	20	0.000859
						GO:50792: regulation of viral life cycle	122	23	0.00087
						GO:9991: response to extracellular stimulus	523	71	0.000908
						GO:6461: protein complex assembly	1018	125	0.000918
						GO:51258: protein polymerization	208	34	0.000939
						GO:48265: response to pain	53	13	0.00096
						GO:18101: peptidyl-citrulline biosynthesis from peptidyl-arginine	6	4	0.000983
						GO:9596: detection of pest, pathogen or parasite	6	4	0.000983
						GO:9598: detection of pathogenic bacteria	6	4	0.000983
						GO:42494: detection of bacterial lipoprotein	6	4	0.000983
						GO:9618: response to pathogenic bacteria	6	4	0.000983
	Cellular Component					Cellular Component					Cellular Component
	Category	Genes in Category	Genes in List in Category	p-Value		Category	Genes in Category	Genes in List in Category	p-Value		Category	Genes in Category	Genes in List in Category	p-Value
	GO:42995: cell projection	2301	125	2.17e-08		GO:9986: cell surface	1004	171	3.99e-16		GO:42612: MHC class I protein complex	50	8	7.9e-07
	GO:43005: neuron projection	1529	88	3.32e-07		GO:5576: extracellular region	2961	388	7.55e-15		GO:42611: MHC protein complex	61	8	3.75e-06
	GO:31012: extracellular matrix	1217	73	8.16e-07		GO:5615: extracellular space	1450	217	6.99e-14		GO:1772: immunological synapse	106	9	3.43e-05
	GO:5578: extracellular matrix (sensu Metazoa)	1131	67	3.62e-06		GO:9897: external side of plasma membrane	352	71	1.3e-10		GO:43235: receptor complex	335	16	5.8e-05
	GO:5576: extracellular region	2961	136	4.94e-05		GO:31012: extracellular matrix	1217	168	2.54e-08
	GO:30425: dendrite	803	48	7.26e-05		GO:42555: MCM complex	15	10	7.68e-08
	GO:5615: extracellular space	1450	75	9.91e-05		GO:5578: extracellular matrix (sensu Metazoa)	1131	156	8.68e-08
	GO:43025: cell soma	859	49	0.000188		GO:5657: replication fork	73	22	3.14e-07
	GO:45202: synapse	715	42	0.000293		GO:1772: immunological synapse	106	27	6.66e-07
	GO:30424: axon	656	39	0.000378		GO:5886: plasma membrane	6743	711	8.45e-07
	GO:5581: collagen	83	10	0.00043		GO:43005: neuron projection	1529	194	1.02e-06
	GO:17146: N-methyl-D-aspartate selective glutamate receptor complex	22	5	0.000666		GO:43025: cell soma	859	119	2.49e-06
						GO:779: condensed chromosome, pericentric region	82	22	2.79e-06
						GO:30425: dendrite	803	112	3.57e-06
						GO:42995: cell projection	2301	271	3.72e-06
						GO:775: chromosome, pericentric region	179	36	4.81e-06
						GO:42613: MHC class II protein complex	11	7	1.24e-05
						GO:5737: cytoplasm	12153	1194	2.95e-05
						GO:777: condensed chromosome kinetochore	65	17	5.25e-05
						GO:45121: lipid raft	336	53	5.91e-05
						GO:793: condensed chromosome	219	38	8.55e-05
						GO:43235: receptor complex	335	52	0.000105
						GO:30054: cell junction	1533	182	0.00011
						GO:16020: membrane	11494	1125	0.00018
						GO:45202: synapse	715	94	0.000196
						GO:776: kinetochore	124	24	0.000319
						GO:5783: endoplasmic reticulum	1689	194	0.000389
						GO:48471: perinuclear region	810	102	0.000515
						GO:19897: extrinsic to plasma membrane	200	33	0.000614
						GO:43198: dendritic shaft	100	20	0.000629
						GO:16323: basolateral plasma membrane	883	109	0.000692
						GO:19898: extrinsic to membrane	319	47	0.000721
						GO:31523: Myb complex	3	3	0.00076
						GO:9898: internal side of plasma membrane	171	29	0.000816
						GO:42825: TAP complex	6	4	0.000893
						GO:5925: focal adhesion	582	76	0.000932
						GO:31234: extrinsic to internal side of plasma membrane	96	19	0.000971
						GO:42611: MHC protein complex	61	14	0.000985
	Molecular Function					Molecular Function					Molecular Function
	Category	Genes in Category	Genes in List in Category	p-Value		Category	Genes in Category	Genes in List in Category	p-Value		Category	Genes in Category	Genes in List in Category	p-Value
	GO:4857: enzyme inhibitor activity	417	32	2.39e-05		GO:5515: protein binding	8145	962	3.48e-24		GO:42605: peptide antigen binding	71	9	1.05e-06
	GO:5488: binding	14457	542	0.000104		GO:5488: binding	14457	1480	8.4e-15		GO:3823: antigen binding	107	10	4.49e-06
	GO:5328: neurotransmitter:sodium symporter activity	26	6	0.000213		GO:5102: receptor binding	1859	260	2.93e-12		GO:31730: CCR5 chemokine receptor binding	12	4	2.16e-05
	GO:4859: phospholipase inhibitor activity	10	4	0.000252		GO:8289: lipid binding	631	102	1.88e-08		GO:1871: pattern binding	283	15	2.4e-05
	GO:5509: calcium ion binding	831	48	0.000369		GO:50786: RAGE receptor binding	12	9	8.6e-08		GO:30247: polysaccharide binding	253	14	2.79e-05
	GO:43394: proteoglycan binding	44	7	0.00072		GO:3779: actin binding	490	79	8.42e-07		GO:30246: carbohydrate binding	496	20	5.82e-05
	GO:5515: protein binding	8145	322	0.000873		GO:42802: protein self binding	1689	214	9.98e-07		GO:3865: 3-oxo-5-alpha-steroid 4-dehydrogenase activity	6	3	6.3e-05
	GO:5261: cation channel activity	404	27	0.000898		GO:17124: SH3 domain binding	146	33	1.18e-06		GO:47751: cholestenone 5-alpha-reductase activity	6	3	6.3e-05
						GO:42379: chemokine receptor binding	66	20	1.28e-06		GO:5515: protein binding	8145	153	0.000108
						GO:3678: DNA helicase activity	58	18	2.94e-06		GO:31726: CCR1 chemokine receptor binding	7	3	0.000109
						GO:5244: voltage-gated ion channel activity	262	48	3.75e-06		GO:5539: glycosaminoglycan binding	224	12	0.000141
						GO:48020: CCR chemokine receptor binding	25	11	5.63e-06		GO:8201: heparin binding	183	10	0.00043
						GO:1664: G-protein-coupled receptor binding	355	59	7.82e-06		GO:48020: CCR chemokine receptor binding	25	4	0.000474
						GO:17076: purine nucleotide binding	2499	293	7.93e-06		GO:9917: sterol 5-alpha reductase activity	3	2	0.000655
						GO:8092: cytoskeletal protein binding	1060	140	1.08e-05		GO:42277: peptide binding	388	15	0.000752
						GO:30234: enzyme regulator activity	1167	151	1.47e-05
						GO:4857: enzyme inhibitor activity	417	65	2.32e-05
						GO:5524: ATP binding	1887	226	2.61e-05
						GO:31730: CCR5 chemokine receptor binding	12	7	3.08e-05
						GO:166: nucleotide binding	2929	332	3.24e-05
						GO:1846: opsonin binding	21	9	5.28e-05
						GO:30554: adenyl nucleotide binding	2039	239	6.3e-05
						GO:15268: alpha-type channel activity	569	81	6.9e-05
						GO:5178: integrin binding	125	26	7.06e-05
						GO:18741: alkyl sulfatase activity	4	4	7.43e-05
						GO:8430: selenium binding	22	9	8.21e-05
						GO:8009: chemokine activity	49	14	0.000101
						GO:5261: cation channel activity	404	61	0.000104
						GO:5216: ion channel activity	541	77	0.000104
						GO:5543: phospholipid binding	405	61	0.000111
						GO:19955: cytokine binding	143	28	0.000116
						GO:8332: low voltage-gated calcium channel activity	7	5	0.000123
						GO:15267: channel or pore class transporter activity	580	81	0.000132
						GO:19904: protein domain specific binding	889	115	0.000157
						GO:35091: phosphoinositide binding	230	39	0.000166
						GO:42056: chemoattractant activity	29	10	0.00018
						GO:46943: carboxylic acid transporter activity	152	28	0.000337
						GO:31493: nucleosomal histone binding	5	4	0.000344
						GO:42803: protein homodimerization activity	1020	127	0.000364
						GO:4620: phospholipase activity	88	19	0.000389
						GO:16298: lipase activity	111	22	0.000502
						GO:5342: organic acid transporter activity	156	28	0.000521
						GO:46983: protein dimerization activity	1623	189	0.000541
						GO:4386: helicase activity	157	28	0.000579
						GO:5125: cytokine activity	405	58	0.000603
						GO:5267: potassium channel activity	173	30	0.000611
						GO:43120: tumor necrosis factor binding	9	5	0.000631
						GO:50544: arachidonic acid binding	9	5	0.000631
						GO:16755: transferase activity, transferring amino-acyl groups	18	7	0.000749
						GO:19865: immunoglobulin binding	23	8	0.00075
						GO:5154: epidermal growth factor receptor binding	46	12	0.000778
						GO:31877: somatostatin receptor binding	3	3	0.000801
						GO:48306: calcium-dependent protein binding	93	19	0.000801
						GO:4866: endopeptidase inhibitor activity	185	31	0.000905
						GO:4672: protein kinase activity	866	108	0.000927
						GO:16725: oxidoreductase activity, acting on CH2 groups	6	4	0.000956
						GO:8449: N-acetylglucosamine-6-sulfatase activity	6	4	0.000956
						GO:4668: protein-arginine deiminase activity	6	4	0.000956
						GO:30160: GKAP/Homer scaffold activity	6	4	0.000956
						GO:5164: tumor necrosis factor receptor binding	47	12	0.000957
						GO:31402: sodium ion binding	14	6	0.000994

## Sheet: GO Cortex 2wk
	Overlap of Gene Ontology classifications with 407 genes differentially expressed >1.5 Fold, p<0.05 in Cortex 2wk Sham vs. Naïve					Overlap of Gene Ontology classifications with 1806 genes differentially expressed >1.5 Fold, p<0.05 in Cortex 2wk TBI vs. Naïve					Overlap of Gene Ontology classifications with 1378 genes differentially expressed >1.5 Fold, p<0.05 in Cortex 2wk TBI vs. Sham
•	Category-the name of the category within the ontology.
•	Genes in Category-the total number of genes in the genome that have been assigned to the category
•	Genes in List in Category-the total number of genes that are both in the selected gene list and in the category.
•	P-value-a hypergeometric p-value without multiple testing corrections.
	This is a measure of the statistical significance of the overlap.
	i.e. the likelihood that it is a coincidence that this many genes were in both the gene list and the category.
	Biological Process					Biological Process					Biological Process
	Category	Genes in Category	Genes in List in Category	p-Value		Category	Genes in Category	Genes in List in Category	p-Value		Category	Genes in Category	Genes in List in Category	p-Value
	GO:48146: positive regulation of fibroblast proliferation	67	6	7.71e-05		GO:6952: defense response	1862	287	1.47e-62		GO:6952: defense response	1862	289	3.84e-90
	GO:15696: ammonium transport	9	3	9.42e-05		GO:9607: response to biotic stimulus	2026	301	3.03e-62		GO:9607: response to biotic stimulus	2026	300	8.4e-89
	GO:45766: positive regulation of angiogenesis	148	8	0.000185		GO:6955: immune response	1756	271	8.5e-59		GO:6955: immune response	1756	274	2.49e-85
	GO:7275: development	6647	95	0.000294		GO:43207: response to external biotic stimulus	1206	198	4.89e-46		GO:43207: response to external biotic stimulus	1206	197	1.56e-62
	GO:15695: organic cation transport	31	4	0.000309		GO:9613: response to pest, pathogen or parasite	1036	178	5.5e-44		GO:9613: response to pest, pathogen or parasite	1036	182	1.75e-62
	GO:30185: nitric oxide transport	3	2	0.000333		GO:9605: response to external stimulus	2347	286	6.79e-41		GO:9605: response to external stimulus	2347	256	5.51e-47
	GO:30950: establishment and/or maintenance of actin cytoskeleton polarity	3	2	0.000333		GO:6954: inflammatory response	602	105	2.16e-26		GO:6954: inflammatory response	602	107	1.39e-36
	GO:46068: cGMP metabolism	57	5	0.000342		GO:6950: response to stress	3015	298	6.17e-26		GO:6950: response to stress	3015	265	8.16e-32
	GO:16049: cell growth	399	13	0.000353		GO:9611: response to wounding	1118	151	2.54e-25		GO:9611: response to wounding	1118	142	1.02e-31
	GO:48145: regulation of fibroblast proliferation	97	6	0.000587		GO:1775: cell activation	776	118	3.49e-24		GO:1775: cell activation	776	130	1.19e-41
	GO:48513: organ development	3637	58	0.000626		GO:45321: immune cell activation	759	116	5.7e-24		GO:45321: immune cell activation	759	127	1.3e-40
	GO:44241: lipid digestion	17	3	0.000716		GO:50874: organismal physiological process	5567	448	6.15e-21		GO:50874: organismal physiological process	5567	394	5.64e-29
	GO:48144: fibroblast proliferation	101	6	0.000727		GO:45087: innate immune response	299	63	1.59e-20		GO:45087: innate immune response	299	63	5.65e-26
	GO:9611: response to wounding	1118	24	0.000816		GO:50776: regulation of immune response	714	102	5.53e-19		GO:50776: regulation of immune response	714	109	3.76e-31
	GO:1558: regulation of cell growth	332	11	0.000871		GO:50778: positive regulation of immune response	379	69	1.08e-18		GO:50778: positive regulation of immune response	379	75	7.01e-29
	GO:45765: regulation of angiogenesis	234	9	0.00091		GO:51239: regulation of organismal physiological process	1093	132	6.67e-18		GO:51239: regulation of organismal physiological process	1093	125	1.14e-23
	GO:8361: regulation of cell size	445	13	0.000974		GO:50896: response to stimulus	6796	508	1.77e-17		GO:50896: response to stimulus	6796	425	3.99e-20
	GO:50709: negative regulation of protein secretion	42	4	0.001		GO:51607: defense response to virus	129	37	3.45e-17		GO:51607: defense response to virus	129	35	1.1e-18
						GO:9615: response to virus	267	54	6.03e-17		GO:9615: response to virus	267	52	5.17e-20
						GO:51240: positive regulation of organismal physiological process	567	84	9.48e-17		GO:51240: positive regulation of organismal physiological process	567	83	1.36e-22
						GO:16265: death	2090	204	1.22e-16		GO:16265: death	2090	176	2.5e-18
						GO:9617: response to bacteria	277	53	1.39e-15		GO:9617: response to bacteria	277	51	1.51e-18
						GO:48518: positive regulation of biological process	4899	383	4.5e-15		GO:48518: positive regulation of biological process	4899	319	3.2e-16
						GO:50789: regulation of biological process	8804	610	1.41e-14		GO:50789: regulation of biological process	8804	487	6.69e-13
						GO:8219: cell death	1819	177	2.68e-14		GO:8219: cell death	1819	149	1.85e-14
						GO:48522: positive regulation of cellular process	4290	340	6.31e-14		GO:48522: positive regulation of cellular process	4290	286	1.44e-15
						GO:46649: lymphocyte activation	615	82	9.36e-14		GO:46649: lymphocyte activation	615	90	1.96e-24
						GO:6909: phagocytosis	144	34	3.49e-13		GO:6909: phagocytosis	144	29	3.98e-12
						GO:43119: positive regulation of physiological process	4062	321	7.02e-13		GO:43119: positive regulation of physiological process	4062	264	7.02e-13
						GO:12501: programmed cell death	1746	167	7.23e-13		GO:12501: programmed cell death	1746	139	1.44e-12
						GO:19882: antigen presentation	47	19	1.73e-12		GO:19882: antigen presentation	47	16	6.27e-11
						GO:6915: apoptosis	1714	163	2.3e-12		GO:6915: apoptosis	1714	137	1.6e-12
						GO:1909: immune cell mediated cytotoxicity	138	32	2.91e-12		GO:1909: immune cell mediated cytotoxicity	138	33	6.54e-16
						GO:50794: regulation of cellular process	7852	543	5.39e-12		GO:50794: regulation of cellular process	7852	429	8.63e-10
						GO:51242: positive regulation of cellular physiological process	3795	298	1.54e-11		GO:51242: positive regulation of cellular physiological process	3795	245	1.5e-11
						GO:1906: cell killing	147	32	1.76e-11		GO:1906: cell killing	147	33	4.77e-15
						GO:42110: T cell activation	392	57	2.01e-11		GO:42110: T cell activation	392	62	8.22e-19
						GO:1816: cytokine production	279	46	2.48e-11		GO:1816: cytokine production	279	56	4e-22
						GO:8283: cell proliferation	2123	186	6.84e-11		GO:8283: cell proliferation	2123	155	5.26e-11
						GO:48513: organ development	3637	283	1.76e-10		GO:48513: organ development	3637	237	1.48e-11
						GO:30333: antigen processing	18	11	3.09e-10		GO:30333: antigen processing	18	9	1.86e-08
						GO:6897: endocytosis	584	71	3.21e-10		GO:6897: endocytosis	584	58	4.51e-09
						GO:42127: regulation of cell proliferation	1755	158	3.47e-10		GO:42127: regulation of cell proliferation	1755	133	1.42e-10
						GO:50791: regulation of physiological process	7663	522	3.56e-10		GO:50791: regulation of physiological process	7663	411	4.06e-08
						GO:16125: sterol metabolism	131	28	5.02e-10		GO:16125: sterol metabolism	131	17	5.59e-05
						GO:6959: humoral immune response	204	36	5.37e-10		GO:6959: humoral immune response	204	38	2.57e-14
						GO:43067: regulation of programmed cell death	1371	130	6.38e-10		GO:43067: regulation of programmed cell death	1371	112	6.41e-11
						GO:50900: immune cell migration	134	28	8.69e-10		GO:50900: immune cell migration	134	29	5.87e-13
						GO:8203: cholesterol metabolism	126	27	9.6e-10		GO:8203: cholesterol metabolism	126	17	3.38e-05
						GO:1913: T cell mediated cytotoxicity	86	22	9.9e-10		GO:1913: T cell mediated cytotoxicity	86	19	4.01e-09
						GO:1774: microglial cell activation	24	12	1.11e-09		GO:1774: microglial cell activation	24	12	7.29e-11
						GO:1819: positive regulation of cytokine production	146	29	1.52e-09		GO:1819: positive regulation of cytokine production	146	32	2.54e-14
						GO:1914: regulation of T cell mediated cytotoxicity	66	19	1.57e-09		GO:1914: regulation of T cell mediated cytotoxicity	66	16	1.64e-08
						GO:42981: regulation of apoptosis	1351	127	1.76e-09		GO:42981: regulation of apoptosis	1351	110	1.18e-10
						GO:42592: homeostasis	1353	127	1.93e-09		GO:42592: homeostasis	1353	96	1.42e-06
						GO:50865: regulation of cell activation	385	52	2.21e-09		GO:50865: regulation of cell activation	385	54	2.84e-14
						GO:7610: behavior	2101	178	2.64e-09		GO:7610: behavior	2101	137	8.28e-07
						GO:19886: antigen processing, exogenous antigen via MHC class II	13	9	2.71e-09		GO:19886: antigen processing, exogenous antigen via MHC class II	13	8	1.34e-08
						GO:16477: cell migration	1207	116	2.72e-09		GO:16477: cell migration	1207	97	3.3e-09
						GO:1916: positive regulation of T cell mediated cytotoxicity	61	18	2.72e-09		GO:1916: positive regulation of T cell mediated cytotoxicity	61	15	3.74e-08
						GO:45071: negative regulation of viral genome replication	42	15	2.98e-09		GO:45071: negative regulation of viral genome replication	42	14	1.37e-09
						GO:7249: I-kappaB kinase/NF-kappaB cascade	302	44	3.76e-09		GO:7249: I-kappaB kinase/NF-kappaB cascade	302	44	1.94e-12
						GO:51249: regulation of lymphocyte activation	357	49	3.76e-09		GO:51249: regulation of lymphocyte activation	357	52	1.84e-14
						GO:50670: regulation of lymphocyte proliferation	220	36	4.45e-09		GO:50670: regulation of lymphocyte proliferation	220	38	3.09e-13
						GO:30595: immune cell chemotaxis	93	22	4.87e-09		GO:30595: immune cell chemotaxis	93	23	7.86e-12
						GO:46651: lymphocyte proliferation	294	43	5.01e-09		GO:46651: lymphocyte proliferation	294	46	4.31e-14
						GO:42742: defense response to bacteria	221	36	5.04e-09		GO:42742: defense response to bacteria	221	34	1.46e-10
						GO:48525: negative regulation of viral life cycle	64	18	6.38e-09		GO:48525: negative regulation of viral life cycle	64	16	1.02e-08
						GO:51244: regulation of cellular physiological process	7170	486	6.66e-09		GO:51244: regulation of cellular physiological process	7170	381	6.92e-07
						GO:9967: positive regulation of signal transduction	767	82	6.67e-09		GO:9967: positive regulation of signal transduction	767	70	4.04e-09
						GO:1910: regulation of immune cell mediated cytotoxicity	111	24	6.74e-09		GO:1910: regulation of immune cell mediated cytotoxicity	111	22	2.15e-09
						GO:31341: regulation of cell killing	112	24	8.14e-09		GO:31341: regulation of cell killing	112	22	2.56e-09
						GO:50867: positive regulation of cell activation	217	35	1.07e-08		GO:50867: positive regulation of cell activation	217	37	9.54e-13
						GO:16126: sterol biosynthesis	59	17	1.12e-08		GO:51251: positive regulation of lymphocyte activation	208	36	1.23e-12
						GO:51251: positive regulation of lymphocyte activation	208	34	1.22e-08		GO:50727: regulation of inflammatory response	208	35	5.83e-12
						GO:50727: regulation of inflammatory response	208	34	1.22e-08		GO:30097: hemopoiesis	728	82	2.47e-15
						GO:30097: hemopoiesis	728	78	1.44e-08		GO:6956: complement activation	61	17	5.6e-10
						GO:6956: complement activation	61	17	1.95e-08		GO:1817: regulation of cytokine production	224	43	1.59e-16
						GO:1817: regulation of cytokine production	224	35	2.46e-08		GO:16064: humoral defense mechanism (sensu Vertebrata)	93	25	1.24e-13
						GO:16064: humoral defense mechanism (sensu Vertebrata)	93	21	2.62e-08		GO:48534: hemopoietic or lymphoid organ development	781	86	1.88e-15
						GO:48534: hemopoietic or lymphoid organ development	781	81	3.19e-08		GO:9725: response to hormone stimulus	601	44	0.000573
						GO:9725: response to hormone stimulus	601	67	3.39e-08		GO:1912: positive regulation of immune cell mediated cytotoxicity	95	19	2.28e-08
						GO:1912: positive regulation of immune cell mediated cytotoxicity	95	21	3.89e-08		GO:30334: regulation of cell migration	455	45	2.81e-07
						GO:30334: regulation of cell migration	455	55	4e-08		GO:50792: regulation of viral life cycle	122	17	2.21e-05
						GO:50792: regulation of viral life cycle	122	24	4.71e-08		GO:31343: positive regulation of cell killing	96	19	2.73e-08
						GO:31343: positive regulation of cell killing	96	21	4.73e-08		GO:50870: positive regulation of T cell activation	151	29	1.37e-11
						GO:8632: apoptotic program	295	41	4.94e-08		GO:50671: positive regulation of lymphocyte proliferation	133	27	1.8e-11
						GO:50870: positive regulation of T cell activation	151	27	5.72e-08		GO:6919: caspase activation	212	21	0.000404
						GO:50671: positive regulation of lymphocyte proliferation	133	25	6.39e-08		GO:30104: water homeostasis	13	5	0.000149
						GO:6919: caspase activation	212	33	6.73e-08		GO:42098: T cell proliferation	195	33	2e-11
						GO:30104: water homeostasis	13	8	8.47e-08		GO:16032: viral life cycle	237	25	4.28e-05
						GO:42098: T cell proliferation	195	31	1.03e-07		GO:6928: cell motility	1319	100	3.63e-08
						GO:16032: viral life cycle	237	35	1.04e-07		GO:51674: localization of cell	1319	100	3.63e-08
						GO:6928: cell motility	1319	118	1.1e-07		GO:6690: icosanoid metabolism	84	19	2.63e-09
						GO:51674: localization of cell	1319	118	1.1e-07		GO:51270: regulation of cell motility	495	48	2.03e-07
						GO:6690: icosanoid metabolism	84	19	1.16e-07		GO:50701: interleukin-1 secretion	28	11	1.1e-08
						GO:51270: regulation of cell motility	495	57	1.22e-07		GO:50830: defense response to Gram-positive bacteria	77	14	5.24e-06
						GO:50701: interleukin-1 secretion	28	11	1.25e-07		GO:50863: regulation of T cell activation	252	39	5.36e-12
						GO:50830: defense response to Gram-positive bacteria	77	18	1.46e-07		GO:7275: development	6647	346	2.76e-05
						GO:50863: regulation of T cell activation	252	36	1.61e-07		GO:48519: negative regulation of biological process	4083	238	3.97e-07
						GO:43281: regulation of caspase activity	275	38	1.76e-07		GO:43122: regulation of I-kappaB kinase/NF-kappaB cascade	255	33	2.34e-08
						GO:6695: cholesterol biosynthesis	55	15	1.82e-07		GO:6629: lipid metabolism	1251	83	8.38e-05
						GO:7275: development	6647	446	2.08e-07		GO:45765: regulation of angiogenesis	234	28	1.33e-06
						GO:48519: negative regulation of biological process	4083	294	2.11e-07		GO:50702: interleukin-1 beta secretion	24	10	2.65e-08
						GO:43122: regulation of I-kappaB kinase/NF-kappaB cascade	255	36	2.16e-07		GO:42087: cell-mediated immune response	64	17	1.27e-09
						GO:6629: lipid metabolism	1251	112	2.28e-07		GO:19058: viral infectious cycle	183	20	0.00015
						GO:45765: regulation of angiogenesis	234	34	2.34e-07		GO:8284: positive regulation of cell proliferation	1005	83	1.48e-08
						GO:50702: interleukin-1 beta secretion	24	10	2.44e-07		GO:7626: locomotory behavior	1614	116	4.99e-08
						GO:42087: cell-mediated immune response	64	16	2.67e-07		GO:42089: cytokine biosynthesis	126	24	9.4e-10
						GO:19058: viral infectious cycle	183	29	2.81e-07		GO:6935: chemotaxis	283	38	7.07e-10
						GO:8284: positive regulation of cell proliferation	1005	94	3.36e-07		GO:40012: regulation of locomotion	512	48	5.49e-07
						GO:7626: locomotory behavior	1614	136	3.6e-07		GO:31663: lipopolysaccharide-mediated signaling pathway	66	12	2.45e-05
						GO:42089: cytokine biosynthesis	126	23	3.69e-07		GO:42088: T-helper 1 type immune response	51	15	2.54e-09
						GO:6935: chemotaxis	283	38	3.7e-07		GO:42330: taxis	285	38	8.66e-10
						GO:40012: regulation of locomotion	512	57	3.78e-07		GO:30099: myeloid cell differentiation	415	46	6.61e-09
						GO:8202: steroid metabolism	272	37	3.8e-07		GO:6917: induction of apoptosis	308	37	2.49e-08
						GO:31663: lipopolysaccharide-mediated signaling pathway	66	16	4.21e-07		GO:12502: induction of programmed cell death	308	37	2.49e-08
						GO:42088: T-helper 1 type immune response	51	14	4.28e-07		GO:40011: locomotion	1356	100	1.39e-07
						GO:42330: taxis	285	38	4.43e-07		GO:7243: protein kinase cascade	1014	87	1.03e-09
						GO:30099: myeloid cell differentiation	415	49	4.46e-07		GO:6911: phagocytosis, engulfment	26	7	9.27e-05
						GO:6917: induction of apoptosis	308	40	4.47e-07		GO:42828: response to pathogen	32	16	4.64e-14
						GO:12502: induction of programmed cell death	308	40	4.47e-07		GO:42108: positive regulation of cytokine biosynthesis	68	17	3.52e-09
						GO:40011: locomotion	1356	118	4.65e-07		GO:45069: regulation of viral genome replication	68	14	1.11e-06
						GO:7243: protein kinase cascade	1014	94	5.01e-07		GO:42107: cytokine metabolism	130	24	1.82e-09
						GO:6911: phagocytosis, engulfment	26	10	5.98e-07		GO:43280: positive regulation of caspase activity	256	23	0.000868
						GO:42828: response to pathogen	32	11	6.12e-07		GO:6968: cellular defense response	85	20	4.75e-10
						GO:42108: positive regulation of cytokine biosynthesis	68	16	6.51e-07		GO:43065: positive regulation of apoptosis	680	59	3.94e-07
						GO:45069: regulation of viral genome replication	68	16	6.51e-07		GO:9891: positive regulation of biosynthesis	350	34	1.16e-05
						GO:42107: cytokine metabolism	130	23	6.57e-07		GO:51049: regulation of transport	721	67	4.29e-09
						GO:43280: positive regulation of caspase activity	256	35	6.9e-07		GO:43068: positive regulation of programmed cell death	682	59	4.34e-07
						GO:6968: cellular defense response	85	18	7.1e-07		GO:42104: positive regulation of activated T cell proliferation	27	8	1.34e-05
						GO:43065: positive regulation of apoptosis	680	69	7.65e-07		GO:50798: activated T cell proliferation	54	14	5.15e-08
						GO:9891: positive regulation of biosynthesis	350	43	7.76e-07		GO:16066: cellular defense response (sensu Vertebrata)	70	18	7.42e-10
						GO:51049: regulation of transport	721	72	7.99e-07		GO:50853: B cell receptor signaling pathway	47	13	6.67e-08
						GO:43068: positive regulation of programmed cell death	682	69	8.51e-07		GO:42129: regulation of T cell proliferation	153	27	5.12e-10
						GO:42104: positive regulation of activated T cell proliferation	27	10	9.02e-07		GO:44255: cellular lipid metabolism	1090	73	0.000171
						GO:50798: activated T cell proliferation	54	14	9.2e-07		GO:43123: positive regulation of I-kappaB kinase/NF-kappaB cascade	196	24	5.01e-06
						GO:16066: cellular defense response (sensu Vertebrata)	70	16	9.9e-07		GO:30335: positive regulation of cell migration	263	30	1.55e-06
						GO:50853: B cell receptor signaling pathway	47	13	1e-06		GO:50795: regulation of behavior	545	48	3.2e-06
						GO:42129: regulation of T cell proliferation	153	25	1.03e-06		GO:45351: interferon type I biosynthesis	17	6	5.52e-05
						GO:44255: cellular lipid metabolism	1090	98	1.13e-06		GO:50716: positive regulation of interleukin-1 secretion	17	9	9.68e-09
						GO:43123: positive regulation of I-kappaB kinase/NF-kappaB cascade	196	29	1.22e-06		GO:50718: positive regulation of interleukin-1 beta secretion	17	9	9.68e-09
						GO:30335: positive regulation of cell migration	263	35	1.31e-06		GO:7242: intracellular signaling cascade	2033	135	3.7e-07
						GO:50795: regulation of behavior	545	58	1.31e-06		GO:7568: aging	444	47	1.94e-08
						GO:45351: interferon type I biosynthesis	17	8	1.31e-06		GO:42102: positive regulation of T cell proliferation	89	20	1.14e-09
						GO:50716: positive regulation of interleukin-1 secretion	17	8	1.31e-06		GO:19079: viral genome replication	72	14	2.28e-06
						GO:50718: positive regulation of interleukin-1 beta secretion	17	8	1.31e-06		GO:45576: mast cell activation	64	21	1.47e-13
						GO:7242: intracellular signaling cascade	2033	161	1.32e-06		GO:9966: regulation of signal transduction	1599	103	3.74e-05
						GO:51345: positive regulation of hydrolase activity	275	36	1.37e-06		GO:45766: positive regulation of angiogenesis	148	19	2.43e-05
						GO:7568: aging	444	50	1.4e-06		GO:19884: antigen presentation, exogenous antigen	9	6	5.06e-07
						GO:6694: steroid biosynthesis	126	22	1.44e-06		GO:16192: vesicle-mediated transport	1338	93	4.94e-06
						GO:42102: positive regulation of T cell proliferation	89	18	1.45e-06		GO:7565: pregnancy	212	22	0.000153
						GO:19079: viral genome replication	72	16	1.48e-06		GO:9409: response to cold	74	11	0.000344
						GO:45576: mast cell activation	64	15	1.53e-06		GO:18108: peptidyl-tyrosine phosphorylation	365	40	8.76e-08
						GO:9966: regulation of signal transduction	1599	132	1.64e-06		GO:18212: peptidyl-tyrosine modification	367	40	1.01e-07
						GO:45766: positive regulation of angiogenesis	148	24	1.93e-06		GO:8610: lipid biosynthesis	506	39	0.000434
						GO:19884: antigen presentation, exogenous antigen	9	6	2.04e-06		GO:9596: detection of pest, pathogen or parasite	6	6	6.75e-09
						GO:16192: vesicle-mediated transport	1338	114	2.06e-06		GO:9598: detection of pathogenic bacteria	6	6	6.75e-09
						GO:7565: pregnancy	212	30	2.07e-06		GO:42494: detection of bacterial lipoprotein	6	6	6.75e-09
						GO:9409: response to cold	74	16	2.18e-06		GO:9618: response to pathogenic bacteria	6	6	6.75e-09
						GO:19725: cell homeostasis	951	87	2.33e-06		GO:7159: leukocyte adhesion	44	13	2.78e-08
						GO:18108: peptidyl-tyrosine phosphorylation	365	43	2.37e-06		GO:7155: cell adhesion	933	70	6.6e-06
						GO:18212: peptidyl-tyrosine modification	367	43	2.74e-06		GO:30593: neutrophil chemotaxis	60	16	3.66e-09
						GO:8610: lipid biosynthesis	506	54	2.79e-06		GO:9595: detection of biotic stimulus	25	9	5.93e-07
						GO:9596: detection of pest, pathogen or parasite	6	5	2.92e-06		GO:50663: cytokine secretion	96	23	1.59e-11
						GO:9598: detection of pathogenic bacteria	6	5	2.92e-06		GO:51272: positive regulation of cell motility	279	30	5.2e-06
						GO:42494: detection of bacterial lipoprotein	6	5	2.92e-06		GO:50764: regulation of phagocytosis	62	15	4.73e-08
						GO:9618: response to pathogenic bacteria	6	5	2.92e-06		GO:40017: positive regulation of locomotion	281	30	6e-06
						GO:7159: leukocyte adhesion	44	12	3.09e-06		GO:19221: cytokine and chemokine mediated signaling pathway	180	25	3e-07
						GO:7605: sensory perception of sound	195	28	3.36e-06		GO:50878: regulation of body fluids	192	20	0.000285
						GO:7155: cell adhesion	933	85	3.59e-06		GO:51384: response to glucocorticoid stimulus	215	21	0.000487
						GO:30593: neutrophil chemotaxis	60	14	3.6e-06		GO:50706: regulation of interleukin-1 beta secretion	21	9	9.99e-08
						GO:9595: detection of biotic stimulus	25	9	4.23e-06		GO:43372: positive regulation of CD4-positive T cell differentiation	4	4	3.59e-06
						GO:50663: cytokine secretion	96	18	4.52e-06		GO:42496: detection of diacylated bacterial lipoprotein	4	4	3.59e-06
						GO:51272: positive regulation of cell motility	279	35	5.07e-06		GO:51234: establishment of localization	5228	294	2.44e-07
						GO:42491: auditory receptor cell differentiation	32	10	5.36e-06		GO:48661: positive regulation of smooth muscle cell proliferation	83	16	4.95e-07
						GO:50764: regulation of phagocytosis	62	14	5.45e-06		GO:42035: regulation of cytokine biosynthesis	112	21	1.4e-08
						GO:40017: positive regulation of locomotion	281	35	5.95e-06		GO:50729: positive regulation of inflammatory response	66	17	2.14e-09
						GO:19221: cytokine and chemokine mediated signaling pathway	180	26	6.66e-06		GO:46006: regulation of activated T cell proliferation	42	10	9.71e-06
						GO:50878: regulation of body fluids	192	27	7.43e-06		GO:48520: positive regulation of behavior	292	30	1.28e-05
						GO:51384: response to glucocorticoid stimulus	215	29	7.94e-06		GO:48523: negative regulation of cellular process	3621	197	0.000356
						GO:50706: regulation of interleukin-1 beta secretion	21	8	9e-06		GO:43069: negative regulation of programmed cell death	686	54	2.08e-05
						GO:43372: positive regulation of CD4-positive T cell differentiation	4	4	9.26e-06		GO:43118: negative regulation of physiological process	3426	194	4.28e-05
						GO:42496: detection of diacylated bacterial lipoprotein	4	4	9.26e-06		GO:30100: regulation of endocytosis	167	22	3.72e-06
						GO:35315: hair cell differentiation	34	10	9.84e-06		GO:1525: angiogenesis	473	44	2e-06
						GO:51234: establishment of localization	5228	351	1.02e-05		GO:30098: lymphocyte differentiation	272	38	2.22e-10
						GO:48661: positive regulation of smooth muscle cell proliferation	83	16	1.05e-05		GO:42531: positive regulation of tyrosine phosphorylation of STAT protein	60	11	4.9e-05
						GO:42035: regulation of cytokine biosynthesis	112	19	1.14e-05		GO:45653: negative regulation of megakaryocyte differentiation	12	5	9.54e-05
						GO:50729: positive regulation of inflammatory response	66	14	1.18e-05		GO:1773: dendritic cell activation	44	8	0.000554
						GO:46006: regulation of activated T cell proliferation	42	11	1.22e-05		GO:10033: response to organic substance	623	47	0.000192
						GO:7611: learning and/or memory	404	44	1.38e-05		GO:51179: localization	5369	301	2.13e-07
						GO:48520: positive regulation of behavior	292	35	1.39e-05		GO:50730: regulation of peptidyl-tyrosine phosphorylation	203	26	8.67e-07
						GO:48523: negative regulation of cellular process	3621	254	1.47e-05		GO:9266: response to temperature stimulus	204	25	3.15e-06
						GO:43434: response to peptide hormone stimulus	188	26	1.47e-05		GO:43085: positive regulation of enzyme activity	854	66	4.65e-06
						GO:43069: negative regulation of programmed cell death	686	65	1.52e-05		GO:50851: antigen receptor-mediated signaling pathway	119	19	9.27e-07
						GO:43118: negative regulation of physiological process	3426	242	1.55e-05		GO:50704: regulation of interleukin-1 secretion	24	9	3.95e-07
						GO:50954: sensory perception of mechanical stimulus	223	29	1.61e-05		GO:30217: T cell differentiation	174	27	9.41e-09
						GO:30100: regulation of endocytosis	167	24	1.62e-05		GO:45986: negative regulation of smooth muscle contraction	13	5	0.000149
						GO:1525: angiogenesis	473	49	1.77e-05		GO:50855: regulation of B cell receptor signaling pathway	13	5	0.000149
						GO:30098: lymphocyte differentiation	272	33	1.88e-05		GO:6633: fatty acid biosynthesis	176	19	0.000254
						GO:42531: positive regulation of tyrosine phosphorylation of STAT protein	60	13	1.89e-05		GO:42509: regulation of tyrosine phosphorylation of STAT protein	73	12	6.92e-05
						GO:45653: negative regulation of megakaryocyte differentiation	12	6	1.94e-05		GO:43299: immune cell degranulation	73	19	2e-10
						GO:1773: dendritic cell activation	44	11	1.97e-05		GO:6875: metal ion homeostasis	598	46	0.000144
						GO:10033: response to organic substance	623	60	1.99e-05		GO:48246: macrophage chemotaxis	19	7	9.28e-06
						GO:51179: localization	5369	357	2e-05		GO:43370: regulation of CD4-positive T cell differentiation	5	4	1.73e-05
						GO:50730: regulation of peptidyl-tyrosine phosphorylation	203	27	2.08e-05		GO:6692: prostanoid metabolism	40	10	6.06e-06
						GO:9266: response to temperature stimulus	204	27	2.28e-05		GO:6693: prostaglandin metabolism	40	10	6.06e-06
						GO:43085: positive regulation of enzyme activity	854	76	2.66e-05		GO:43491: protein kinase B signaling cascade	40	10	6.06e-06
						GO:50851: antigen receptor-mediated signaling pathway	119	19	2.76e-05		GO:51050: positive regulation of transport	335	36	6.19e-07
						GO:50704: regulation of interleukin-1 secretion	24	8	2.8e-05		GO:30005: di-, tri-valent inorganic cation homeostasis	560	46	3.03e-05
						GO:30217: T cell differentiation	174	24	3.24e-05		GO:43066: negative regulation of apoptosis	673	53	2.45e-05
						GO:45986: negative regulation of smooth muscle contraction	13	6	3.43e-05		GO:43367: CD4-positive T cell differentiation	14	6	1.5e-05
						GO:50855: regulation of B cell receptor signaling pathway	13	6	3.43e-05		GO:31328: positive regulation of cellular biosynthesis	239	26	1.77e-05
						GO:6633: fatty acid biosynthesis	176	24	3.91e-05		GO:9620: response to fungi	41	9	5.43e-05
						GO:42509: regulation of tyrosine phosphorylation of STAT protein	73	14	3.93e-05		GO:6873: cell ion homeostasis	675	49	0.000346
						GO:43299: immune cell degranulation	73	14	3.93e-05		GO:48660: regulation of smooth muscle cell proliferation	126	17	3.38e-05
						GO:43011: dendritic cell differentiation	32	9	4.09e-05		GO:16045: detection of bacteria	20	8	9.97e-07
						GO:9653: morphogenesis	3692	255	4.27e-05		GO:9887: organ morphogenesis	1974	119	0.000156
						GO:6875: metal ion homeostasis	598	57	4.27e-05		GO:30003: cation homeostasis	651	47	0.000512
						GO:48246: macrophage chemotaxis	19	7	4.31e-05		GO:1944: vasculature development	637	52	1.1e-05
						GO:43370: regulation of CD4-positive T cell differentiation	5	4	4.42e-05		GO:8360: regulation of cell shape	160	17	0.000633
						GO:6692: prostanoid metabolism	40	10	4.7e-05		GO:50707: regulation of cytokine secretion	87	20	7.4e-10
						GO:6693: prostaglandin metabolism	40	10	4.7e-05		GO:7157: heterophilic cell adhesion	87	14	2.25e-05
						GO:43491: protein kinase B signaling cascade	40	10	4.7e-05		GO:50777: negative regulation of immune response	268	40	9.21e-12
						GO:51050: positive regulation of transport	335	37	4.85e-05		GO:51241: negative regulation of organismal physiological process	370	45	5.15e-10
						GO:30005: di-, tri-valent inorganic cation homeostasis	560	54	4.96e-05		GO:45058: T cell selection	35	12	1.44e-08
						GO:1889: liver development	190	25	4.98e-05		GO:42095: interferon-gamma biosynthesis	15	7	1.38e-06
						GO:48545: response to steroid hormone stimulus	349	38	5.26e-05		GO:48659: smooth muscle cell proliferation	130	18	1.4e-05
						GO:43066: negative regulation of apoptosis	673	62	5.47e-05		GO:6887: exocytosis	359	35	8.02e-06
						GO:43367: CD4-positive T cell differentiation	14	6	5.73e-05		GO:7260: tyrosine phosphorylation of STAT protein	79	12	0.000152
						GO:31328: positive regulation of cellular biosynthesis	239	29	5.89e-05		GO:7154: cell communication	7157	365	9.09e-05
						GO:9620: response to fungi	41	10	5.91e-05		GO:45055: regulated secretory pathway	284	35	3.11e-08
						GO:6873: cell ion homeostasis	675	62	5.96e-05		GO:1568: blood vessel development	608	50	1.34e-05
						GO:48660: regulation of smooth muscle cell proliferation	126	19	6.19e-05		GO:48514: blood vessel morphogenesis	542	46	1.34e-05
						GO:16045: detection of bacteria	20	7	6.31e-05		GO:50801: ion homeostasis	697	49	0.000707
						GO:9887: organ morphogenesis	1974	148	6.38e-05		GO:1798: positive regulation of type IIa hypersensitivity	3	3	8.26e-05
						GO:30003: cation homeostasis	651	60	7.09e-05		GO:1796: regulation of type IIa hypersensitivity	3	3	8.26e-05
						GO:1944: vasculature development	637	59	7.09e-05		GO:1794: type IIa hypersensitivity	3	3	8.26e-05
						GO:8360: regulation of cell shape	160	22	7.12e-05		GO:1868: regulation of complement activation, lectin pathway	3	3	8.26e-05
						GO:50707: regulation of cytokine secretion	87	15	7.67e-05		GO:1869: negative regulation of complement activation, lectin pathway	3	3	8.26e-05
						GO:7157: heterophilic cell adhesion	87	15	7.67e-05		GO:42590: antigen presentation, exogenous antigen via MHC class I	3	3	8.26e-05
						GO:50876: reproductive physiological process	435	44	8.19e-05		GO:48245: eosinophil chemotaxis	11	5	5.77e-05
						GO:48609: reproductive organismal physiological process	435	44	8.19e-05		GO:50728: negative regulation of inflammatory response	95	17	6.64e-07
						GO:50777: negative regulation of immune response	268	31	8.27e-05		GO:51247: positive regulation of protein metabolism	595	47	6.52e-05
						GO:51241: negative regulation of organismal physiological process	370	39	8.55e-05		GO:45582: positive regulation of T cell differentiation	57	11	2.98e-05
						GO:51092: activation of NF-kappaB transcription factor	140	20	8.74e-05		GO:6691: leukotriene metabolism	40	9	4.41e-05
						GO:45058: T cell selection	35	9	8.86e-05		GO:45354: regulation of interferon-alpha biosynthesis	7	4	0.000113
						GO:42095: interferon-gamma biosynthesis	15	6	9.1e-05		GO:45349: interferon-alpha biosynthesis	7	4	0.000113
						GO:48659: smooth muscle cell proliferation	130	19	9.53e-05		GO:50715: positive regulation of cytokine secretion	58	14	1.37e-07
						GO:6887: exocytosis	359	38	9.6e-05		GO:50854: regulation of antigen receptor mediated signaling pathway	50	10	4.94e-05
						GO:7260: tyrosine phosphorylation of STAT protein	79	14	9.7e-05		GO:42113: B cell activation	252	37	9.03e-11
						GO:51336: regulation of hydrolase activity	399	41	0.0001		GO:45652: regulation of megakaryocyte differentiation	26	8	9.79e-06
						GO:9912: auditory receptor cell fate commitment	10	5	0.000102		GO:45807: positive regulation of endocytosis	90	14	3.34e-05
						GO:7154: cell communication	7157	454	0.000102		GO:6958: complement activation, classical pathway	34	8	8.34e-05
						GO:45055: regulated secretory pathway	284	32	0.000105		GO:1666: response to hypoxia	360	39	1.72e-07
						GO:9991: response to extracellular stimulus	523	50	0.000115		GO:45078: positive regulation of interferon-gamma biosynthesis	13	6	8.89e-06
						GO:1568: blood vessel development	608	56	0.000125		GO:50731: positive regulation of peptidyl-tyrosine phosphorylation	159	19	6.6e-05
						GO:6833: water transport	22	7	0.000126		GO:45061: thymic T cell selection	27	9	1.26e-06
						GO:42490: mechanoreceptor differentiation	45	10	0.000138		GO:45410: positive regulation of interleukin-6 biosynthesis	8	4	0.000218
						GO:48514: blood vessel morphogenesis	542	51	0.000147		GO:9306: protein secretion	222	32	2.69e-09
						GO:50801: ion homeostasis	697	62	0.000147		GO:45621: positive regulation of lymphocyte differentiation	63	12	1.5e-05
						GO:10243: response to organic nitrogen	93	15	0.000167		GO:6898: receptor mediated endocytosis	198	20	0.000427
						GO:1798: positive regulation of type IIa hypersensitivity	3	3	0.000168		GO:42493: response to drug	915	63	0.000228
						GO:1796: regulation of type IIa hypersensitivity	3	3	0.000168		GO:50708: regulation of protein secretion	174	27	9.41e-09
						GO:1794: type IIa hypersensitivity	3	3	0.000168		GO:45595: regulation of cell differentiation	1099	74	0.000131
						GO:1868: regulation of complement activation, lectin pathway	3	3	0.000168		GO:45072: regulation of interferon-gamma biosynthesis	14	6	1.5e-05
						GO:1869: negative regulation of complement activation, lectin pathway	3	3	0.000168		GO:50766: positive regulation of phagocytosis	45	10	1.87e-05
						GO:42590: antigen presentation, exogenous antigen via MHC class I	3	3	0.000168		GO:50790: regulation of enzyme activity	1474	100	5.98e-06
						GO:48245: eosinophil chemotaxis	11	5	0.000178		GO:46456: icosanoid biosynthesis	65	12	2.09e-05
						GO:43026: regulation of caspase activation	104	16	0.000181		GO:1501: skeletal development	778	54	0.000521
						GO:43154: negative regulation of caspase activation	104	16	0.000181		GO:30154: cell differentiation	3522	202	1.25e-05
						GO:9888: tissue development	1104	89	0.000203		GO:30155: regulation of cell adhesion	231	23	0.000203
						GO:44403: symbiosis, mutualism through parasitism	116	17	0.000211		GO:46425: regulation of JAK-STAT cascade	122	14	0.000873
						GO:44404: symbiotic interaction between host and other organism	116	17	0.000211		GO:6468: protein amino acid phosphorylation	1401	88	0.000328
						GO:50728: negative regulation of inflammatory response	95	15	0.000213		GO:46916: transition metal ion homeostasis	123	14	0.000947
						GO:16053: organic acid biosynthesis	233	27	0.000225		GO:9612: response to mechanical stimulus	196	23	1.58e-05
						GO:46394: carboxylic acid biosynthesis	233	27	0.000225		GO:45059: positive thymic T cell selection	16	5	0.000455
						GO:51247: positive regulation of protein metabolism	595	54	0.000237		GO:45637: regulation of myeloid cell differentiation	223	24	4.38e-05
						GO:45582: positive regulation of T cell differentiation	57	11	0.000246		GO:7259: JAK-STAT cascade	149	17	0.000275
						GO:6691: leukotriene metabolism	40	9	0.000268		GO:30890: positive regulation of B cell proliferation	50	12	1.15e-06
						GO:45354: regulation of interferon-alpha biosynthesis	7	4	0.000283		GO:43303: mast cell degranulation	50	14	1.75e-08
						GO:45349: interferon-alpha biosynthesis	7	4	0.000283		GO:50859: negative regulation of B cell receptor signaling pathway	5	3	0.000773
						GO:50715: positive regulation of cytokine secretion	58	11	0.000288		GO:50864: regulation of B cell activation	138	22	1.34e-07
						GO:50817: coagulation	153	20	0.000297		GO:30888: regulation of B cell proliferation	83	15	2.63e-06
						GO:9893: positive regulation of metabolism	2532	178	0.000338		GO:18193: peptidyl-amino acid modification	712	50	0.000641
						GO:50854: regulation of antigen receptor mediated signaling pathway	50	10	0.000345		GO:50832: defense response to fungi	25	6	0.000586
						GO:42113: B cell activation	252	28	0.000349		GO:42829: defense response to pathogen	26	10	6.62e-08
						GO:44419: interaction between organisms	121	17	0.000352		GO:30219: megakaryocyte differentiation	35	8	0.000104
						GO:45652: regulation of megakaryocyte differentiation	26	7	0.0004		GO:46903: secretion	1078	82	5.95e-07
						GO:8299: isoprenoid biosynthesis	26	7	0.0004		GO:50866: negative regulation of cell activation	147	21	1.65e-06
						GO:45807: positive regulation of endocytosis	90	14	0.000401		GO:1955: blood vessel maturation	12	6	4.97e-06
						GO:7252: I-kappaB phosphorylation	19	6	0.000408		GO:45580: regulation of T cell differentiation	88	12	0.000425
						GO:1959: regulation of cytokine and chemokine mediated signaling pathway	19	6	0.000408		GO:1932: regulation of protein amino acid phosphorylation	580	45	0.00014
						GO:6958: complement activation, classical pathway	34	8	0.000423		GO:6521: regulation of amino acid metabolism	581	45	0.000145
						GO:45444: fat cell differentiation	268	29	0.000429		GO:8285: negative regulation of cell proliferation	716	51	0.000411
						GO:1666: response to hypoxia	360	36	0.000435		GO:45619: regulation of lymphocyte differentiation	113	15	0.000116
						GO:45078: positive regulation of interferon-gamma biosynthesis	13	5	0.000451		GO:51602: response to electrical stimulus	57	10	0.000158
						GO:50731: positive regulation of peptidyl-tyrosine phosphorylation	159	20	0.000493		GO:42327: positive regulation of phosphorylation	201	20	0.000518
						GO:45061: thymic T cell selection	27	7	0.000515		GO:42325: regulation of phosphorylation	659	51	5.47e-05
						GO:50818: regulation of coagulation	62	11	0.000526		GO:45727: positive regulation of protein biosynthesis	164	18	0.000299
						GO:45410: positive regulation of interleukin-6 biosynthesis	8	4	0.000541		GO:50871: positive regulation of B cell activation	80	15	1.62e-06
						GO:45408: regulation of interleukin-6 biosynthesis	20	6	0.000555		GO:19220: regulation of phosphate metabolism	693	51	0.00019
						GO:42226: interleukin-6 biosynthesis	20	6	0.000555		GO:51174: regulation of phosphorus metabolism	694	51	0.000197
						GO:45932: negative regulation of muscle contraction	20	6	0.000555		GO:50732: negative regulation of peptidyl-tyrosine phosphorylation	30	7	0.000246
						GO:31670: cellular response to nutrient	20	6	0.000555		GO:42492: gamma-delta T cell differentiation	14	5	0.000224
						GO:9306: protein secretion	222	25	0.000579		GO:31649: heat generation	31	7	0.000306
						GO:45621: positive regulation of lymphocyte differentiation	63	11	0.000606		GO:45937: positive regulation of phosphate metabolism	237	22	0.000723
						GO:51243: negative regulation of cellular physiological process	3175	215	0.000609		GO:50709: negative regulation of protein secretion	42	10	9.71e-06
						GO:6898: receptor mediated endocytosis	198	23	0.000613		GO:31017: exocrine pancreas development	15	5	0.000324
						GO:7613: memory	198	23	0.000613		GO:1867: complement activation, lectin pathway	15	5	0.000324
						GO:7596: blood coagulation	150	19	0.000619		GO:50703: interleukin-1 alpha secretion	3	3	8.26e-05
						GO:31325: positive regulation of cellular metabolism	2335	164	0.000622		GO:50714: positive regulation of protein secretion	112	16	2.8e-05
						GO:42493: response to drug	915	74	0.00063		GO:42100: B cell proliferation	112	17	6.95e-06
						GO:50708: regulation of protein secretion	174	21	0.00063		GO:42832: defense response to pathogenic protozoa	25	9	5.93e-07
						GO:6991: response to sterol depletion	4	3	0.000644		GO:42833: response to pathogenic protozoa	25	9	5.93e-07
						GO:45475: locomotor rhythm	28	7	0.000654		GO:43304: regulation of mast cell degranulation	35	12	1.44e-08
						GO:45595: regulation of cell differentiation	1099	86	0.000662		GO:51250: negative regulation of lymphocyte activation	142	20	3.63e-06
						GO:45072: regulation of interferon-gamma biosynthesis	14	5	0.00067		GO:302: response to reactive oxygen species	144	18	5.64e-05
						GO:50857: positive regulation of antigen receptor mediated signaling pathway	14	5	0.00067		GO:7162: negative regulation of cell adhesion	47	8	0.000876
						GO:46427: positive regulation of JAK-STAT cascade	84	13	0.000671		GO:1503: ossification	506	38	0.000833
						GO:50766: positive regulation of phagocytosis	45	9	0.000677		GO:50829: defense response to Gram-negative bacteria	37	7	0.000956
						GO:7622: rhythmic behavior	74	12	0.000696		GO:46629: gamma-delta T cell activation	18	5	0.000829
						GO:50790: regulation of enzyme activity	1474	110	0.000697		GO:42267: natural killer cell mediated cytotoxicity	71	11	0.000237
						GO:7599: hemostasis	152	19	0.000729		GO:46725: negative regulation of viral protein levels	4	3	0.000319
						GO:46456: icosanoid biosynthesis	65	11	0.000796		GO:42542: response to hydrogen peroxide	122	17	2.21e-05
						GO:42044: fluid transport	29	7	0.000821		GO:50858: negative regulation of antigen receptor mediated signaling pathway	28	7	0.000155
						GO:30816: positive regulation of cAMP metabolism	76	12	0.000889		GO:50850: positive regulation of calcium-mediated signaling	28	9	1.78e-06
						GO:45063: T-helper 1 cell differentiation	9	4	0.000932		GO:31666: positive regulation of lipopolysaccharide-mediated signaling pathway	11	4	0.000925
						GO:1501: skeletal development	778	64	0.00094		GO:50852: T cell receptor signaling pathway	87	12	0.000382
						GO:50793: regulation of development	1550	114	0.00094		GO:46849: bone remodeling	566	46	3.93e-05
						GO:30154: cell differentiation	3522	234	0.000969		GO:51094: positive regulation of development	756	52	0.000806
											GO:1562: response to protozoa	30	10	3.19e-07
											GO:45597: positive regulation of cell differentiation	587	45	0.000183
											GO:6335: DNA replication-dependent nucleosome assembly	21	6	0.000208
											GO:17157: regulation of exocytosis	198	22	5.57e-05
											GO:7229: integrin-mediated signaling pathway	103	13	0.000534
											GO:51046: regulation of secretion	397	37	1.24e-05
											GO:42326: negative regulation of phosphorylation	56	9	0.000654
											GO:43300: regulation of immune cell degranulation	45	12	3.32e-07
											GO:9408: response to heat	113	14	0.000401
											GO:50868: negative regulation of T cell activation	101	14	0.000122
											GO:45060: negative thymic T cell selection	16	5	0.000455
											GO:6336: DNA replication-independent nucleosome assembly	27	6	0.000909
											GO:50848: regulation of calcium-mediated signaling	39	9	3.55e-05
											GO:43312: neutrophil degranulation	17	6	5.52e-05
											GO:42119: neutrophil activation	29	8	2.39e-05
											GO:43306: positive regulation of mast cell degranulation	19	6	0.000112
											GO:30214: hyaluronan catabolism	9	4	0.000379
											GO:19722: calcium-mediated signaling	113	14	0.000401
											GO:50710: negative regulation of cytokine secretion	21	6	0.000208
											GO:31100: organ regeneration	136	16	0.00029
											GO:45064: T-helper 2 cell differentiation	12	5	9.54e-05
											GO:43302: positive regulation of immune cell degranulation	25	6	0.000586
											GO:51048: negative regulation of secretion	129	15	0.000504
											GO:6275: regulation of DNA replication	120	14	0.00074
											GO:46466: membrane lipid catabolism	54	9	0.000496
											GO:1818: negative regulation of cytokine production	62	11	6.72e-05
	Cellular Component					Cellular Component					Cellular Component
	Category	Genes in Category	Genes in List in Category	p-Value		Category	Genes in Category	Genes in List in Category	p-Value		Category	Genes in Category	Genes in List in Category	p-Value
	GO:5576: extracellular region	2961	51	0.0006		GO:9986: cell surface	1004	123	7.42e-18		GO:9897: external side of plasma membrane	352	58	5.03e-19
	GO:5578: extracellular matrix (sensu Metazoa)	1131	25	0.000691		GO:1772: immunological synapse	106	32	5.2e-16		GO:9986: cell surface	1004	104	2.21e-17
	GO:31012: extracellular matrix	1217	26	0.000888		GO:42611: MHC protein complex	61	24	2.69e-15		GO:1772: immunological synapse	106	30	4.62e-17
						GO:9897: external side of plasma membrane	352	59	7.28e-15		GO:42611: MHC protein complex	61	21	3.01e-14
						GO:323: lytic vacuole	622	74	1.48e-10		GO:5615: extracellular space	1450	116	2.27e-11
						GO:5764: lysosome	622	74	1.48e-10		GO:323: lytic vacuole	622	64	5.88e-11
						GO:5615: extracellular space	1450	135	2.65e-10		GO:5764: lysosome	622	64	5.88e-11
						GO:42612: MHC class I protein complex	50	17	4.65e-10		GO:16020: membrane	11494	576	1.46e-09
						GO:5773: vacuole	727	79	2.54e-09		GO:5773: vacuole	727	66	5.37e-09
						GO:5886: plasma membrane	6743	454	7.28e-09		GO:42612: MHC class I protein complex	50	14	1.27e-08
						GO:5576: extracellular region	2961	228	9.31e-09		GO:42613: MHC class II protein complex	11	7	6.93e-08
						GO:42613: MHC class II protein complex	11	7	3.62e-07		GO:5886: plasma membrane	6743	354	7.92e-07
						GO:16020: membrane	11494	699	1.64e-06		GO:5576: extracellular region	2961	173	5.49e-06
						GO:45121: lipid raft	336	38	1.45e-05		GO:45177: apical part of cell	547	45	1.93e-05
						GO:45177: apical part of cell	547	53	2.98e-05		GO:45335: phagocytic vesicle	67	12	2.23e-05
						GO:5578: extracellular matrix (sensu Metazoa)	1131	92	5.61e-05		GO:43235: receptor complex	335	31	4.39e-05
						GO:16324: apical plasma membrane	416	42	7.82e-05		GO:16324: apical plasma membrane	416	36	4.59e-05
						GO:31012: extracellular matrix	1217	96	0.000121		GO:5770: late endosome	233	23	0.000159
						GO:43235: receptor complex	335	34	0.000328		GO:1891: phagocytic cup	29	7	0.000167
						GO:43025: cell soma	859	70	0.000409		GO:43233: organelle lumen	120	15	0.000174
						GO:5765: lysosomal membrane	264	28	0.000533		GO:5768: endosome	784	55	0.000193
						GO:1891: phagocytic cup	29	7	0.000725		GO:31252: leading edge	344	29	0.000376
						GO:5834: heterotrimeric G-protein complex	56	10	0.000754		GO:30027: lamellipodium	206	20	0.000516
						GO:5614: interstitial matrix	22	6	0.000871		GO:45121: lipid raft	336	28	0.000565
											GO:48471: perinuclear region	810	54	0.000741
											GO:43020: NADPH oxidase complex	11	4	0.00084
	Molecular Function					Molecular Function					Molecular Function
	Category	Genes in Category	Genes in List in Category	p-Value		Category	Genes in Category	Genes in List in Category	p-Value		Category	Genes in Category	Genes in List in Category	p-Value
	GO:5520: insulin-like growth factor binding	25	5	6.12e-06		GO:3823: antigen binding	107	29	3.09e-13		GO:5515: protein binding	8145	451	1.33e-13
	GO:48306: calcium-dependent protein binding	93	7	6.53e-05		GO:42605: peptide antigen binding	71	21	9.45e-11		GO:3823: antigen binding	107	23	1.08e-10
	GO:8519: ammonium transporter activity	9	3	9.82e-05		GO:5515: protein binding	8145	543	1.99e-10		GO:1846: opsonin binding	21	11	1.88e-10
	GO:30184: nitric oxide transporter activity	2	2	0.000115		GO:19864: IgG binding	9	7	4.54e-08		GO:42605: peptide antigen binding	71	17	5.11e-09
	GO:50785: advanced glycation end-product receptor activity	3	2	0.000343		GO:42277: peptide binding	388	48	9.33e-08		GO:1848: complement binding	27	11	5.5e-09
	GO:15101: organic cation transporter activity	18	3	0.000888		GO:8329: pattern recognition receptor activity	18	9	1.26e-07		GO:5102: receptor binding	1859	129	1.56e-08
						GO:5102: receptor binding	1859	151	2.79e-07		GO:48020: CCR chemokine receptor binding	25	10	3.42e-08
						GO:1846: opsonin binding	21	9	6.58e-07		GO:42379: chemokine receptor binding	66	15	8.63e-08
						GO:19865: immunoglobulin binding	23	9	1.66e-06		GO:19955: cytokine binding	143	22	1.73e-07
						GO:1875: lipopolysaccharide receptor activity	6	5	2.71e-06		GO:19864: IgG binding	9	6	4.43e-07
						GO:1871: pattern binding	283	35	5.06e-06		GO:8009: chemokine activity	49	12	7.15e-07
						GO:1848: complement binding	27	9	7.79e-06		GO:3725: double-stranded RNA binding	91	16	1.34e-06
						GO:42498: diacylated lipoprotein binding	4	4	8.73e-06		GO:5125: cytokine activity	405	39	1.93e-06
						GO:19955: cytokine binding	143	22	9.67e-06		GO:19865: immunoglobulin binding	23	8	2.92e-06
						GO:1530: lipopolysaccharide binding	23	8	1.77e-05		GO:42498: diacylated lipoprotein binding	4	4	3.28e-06
						GO:5488: binding	14457	845	1.87e-05		GO:5488: binding	14457	672	3.84e-06
						GO:30246: carbohydrate binding	496	50	2.05e-05		GO:1871: pattern binding	283	30	4.43e-06
						GO:4942: anaphylatoxin receptor activity	5	4	4.18e-05		GO:1849: complement component C1q binding	8	5	6.99e-06
						GO:30881: beta-2-microglobulin binding	5	4	4.18e-05		GO:42277: peptide binding	388	36	1.09e-05
						GO:42379: chemokine receptor binding	66	13	4.73e-05		GO:4896: hematopoietin/interferon-class (D200-domain) cytokine receptor activity	96	15	1.28e-05
						GO:8009: chemokine activity	49	11	5.09e-05		GO:4942: anaphylatoxin receptor activity	5	4	1.58e-05
						GO:5372: water transporter activity	16	6	0.000128		GO:4871: signal transducer activity	4718	253	1.7e-05
						GO:46983: protein dimerization activity	1623	122	0.000145		GO:30246: carbohydrate binding	496	42	1.95e-05
						GO:8199: ferric iron binding	23	7	0.000157		GO:5178: integrin binding	125	17	2.28e-05
						GO:19770: IgG receptor activity	3	3	0.000161		GO:46982: protein heterodimerization activity	697	52	6.63e-05
						GO:1948: glycoprotein binding	130	18	0.000241		GO:8329: pattern recognition receptor activity	18	6	7.03e-05
						GO:1664: G-protein-coupled receptor binding	355	36	0.000253		GO:31730: CCR5 chemokine receptor binding	12	5	8.57e-05
						GO:48020: CCR chemokine receptor binding	25	7	0.000281		GO:31726: CCR1 chemokine receptor binding	7	4	0.000103
						GO:43325: phosphatidylinositol-3,4-bisphosphate binding	26	7	0.000366		GO:1948: glycoprotein binding	130	16	0.000133
						GO:3725: double-stranded RNA binding	91	14	0.000388		GO:30234: enzyme regulator activity	1167	76	0.000147
						GO:8034: lipoprotein binding	35	8	0.000473		GO:4630: phospholipase D activity	8	4	0.0002
						GO:48306: calcium-dependent protein binding	93	14	0.000488		GO:4715: non-membrane spanning protein tyrosine kinase activity	60	10	0.000204
						GO:46977: TAP binding	8	4	0.000512		GO:30247: polysaccharide binding	253	24	0.000221
						GO:5539: glycosaminoglycan binding	224	25	0.000535		GO:5539: glycosaminoglycan binding	224	22	0.000245
						GO:4197: cysteine-type endopeptidase activity	128	17	0.000579		GO:4939: beta-adrenergic receptor activity	4	3	0.000299
						GO:5509: calcium ion binding	831	67	0.00083		GO:31727: CCR2 chemokine receptor binding	4	3	0.000299
						GO:5164: tumor necrosis factor receptor binding	47	9	0.000849		GO:8199: ferric iron binding	23	6	0.000318
						GO:19763: immunoglobulin receptor activity	9	4	0.000882		GO:43120: tumor necrosis factor binding	9	4	0.000348
						GO:43120: tumor necrosis factor binding	9	4	0.000882		GO:4197: cysteine-type endopeptidase activity	128	15	0.000366
						GO:15250: water channel activity	15	5	0.000898		GO:1784: phosphotyrosine binding	24	6	0.000409
						GO:4620: phospholipase activity	88	13	0.000918		GO:43394: proteoglycan binding	44	8	0.000477
											GO:43395: heparan sulfate proteoglycan binding	35	7	0.000589
											GO:8034: lipoprotein binding	35	7	0.000589
											GO:46983: protein dimerization activity	1623	96	0.000617
											GO:19965: interleukin binding	57	9	0.000636
											GO:43325: phosphatidylinositol-3,4-bisphosphate binding	26	6	0.000651
											GO:30881: beta-2-microglobulin binding	5	3	0.000723
											GO:5164: tumor necrosis factor receptor binding	47	8	0.000756
											GO:5159: insulin-like growth factor receptor binding	27	6	0.000807
											GO:4866: endopeptidase inhibitor activity	185	18	0.000968

## Sheet: GO Cortex 3mo
	Overlap of Gene Ontology classifications with 673 genes differentially expressed >1.5 Fold, p<0.05 in Cortex 3mo Sham vs. Naïve					Overlap of Gene Ontology classifications with 858 genes differentially expressed >1.5 Fold, p<0.05 in Cortex 3mo TBI vs. Naïve					Overlap of Gene Ontology classifications with 186 genes differentially expressed >1.5 Fold, p<0.05 in Cortex 3mo TBI vs. Sham
•	Category-the name of the category within the ontology.
•	Genes in Category-the total number of genes in the genome that have been assigned to the category
•	Genes in List in Category-the total number of genes that are both in the selected gene list and in the category.
•	P-value-a hypergeometric p-value without multiple testing corrections.
	This is a measure of the statistical significance of the overlap.
	i.e. the likelihood that it is a coincidence that this many genes were in both the gene list and the category.
	Biological Process					Biological Process					Biological Process
	Category	Genes in Category	Genes in List in Category	p-Value		Category	Genes in Category	Genes in List in Category	p-Value		Category	Genes in Category	Genes in List in Category	p-Value
	GO:7275: development	6647	89	0.000412		GO:6887: exocytosis	359	17	2.23e-05		GO:9607: response to biotic stimulus	2026	27	6.64e-06
	GO:51346: negative regulation of hydrolase activity	20	3	0.000966		GO:50830: defense response to Gram-positive bacteria	77	7	0.000129		GO:6952: defense response	1862	25	1.4e-05
						GO:43010: eye development (sensu Vertebrata)	137	9	0.000182		GO:6955: immune response	1756	24	1.62e-05
						GO:7275: development	6647	126	0.000206		GO:1501: skeletal development	778	14	7.29e-05
						GO:43062: extracellular structure organization and biogenesis	439	17	0.000258		GO:43065: positive regulation of apoptosis	680	13	7.34e-05
						GO:30198: extracellular matrix organization and biogenesis	439	17	0.000258		GO:43068: positive regulation of programmed cell death	682	13	7.56e-05
						GO:45055: regulated secretory pathway	284	13	0.000285		GO:1503: ossification	506	11	8.88e-05
						GO:10033: response to organic substance	623	21	0.000334		GO:1913: T cell mediated cytotoxicity	86	5	0.000101
						GO:30334: regulation of cell migration	455	17	0.00039		GO:1909: immune cell mediated cytotoxicity	138	6	0.000101
						GO:50795: regulation of behavior	545	19	0.000425		GO:31214: biomineral formation	523	11	0.000119
						GO:40012: regulation of locomotion	512	18	0.000544		GO:1906: cell killing	147	6	0.000144
						GO:7162: negative regulation of cell adhesion	47	5	0.000586		GO:46849: bone remodeling	566	11	0.000236
						GO:43299: immune cell degranulation	73	6	0.000677		GO:6917: induction of apoptosis	308	8	0.00026
						GO:48147: negative regulation of fibroblast proliferation	29	4	0.000782		GO:12502: induction of programmed cell death	308	8	0.00026
						GO:40007: growth	955	27	0.000787		GO:1916: positive regulation of T cell mediated cytotoxicity	61	4	0.000326
						GO:42493: response to drug	915	26	0.000915		GO:1914: regulation of T cell mediated cytotoxicity	66	4	0.00044
						GO:51270: regulation of cell motility	495	17	0.000996		GO:43207: response to external biotic stimulus	1206	16	0.000706
											GO:42981: regulation of apoptosis	1351	17	0.000859
											GO:43119: positive regulation of physiological process	4062	36	0.000958
	Cellular Component					Cellular Component					Cellular Component
	Category	Genes in Category	Genes in List in Category	p-Value		Category	Genes in Category	Genes in List in Category	p-Value		Category	Genes in Category	Genes in List in Category	p-Value
	GO:5615: extracellular space	1450	33	5.08e-06		GO:31012: extracellular matrix	1217	38	6.87e-06		GO:1772: immunological synapse	106	6	1.79e-05
	GO:5576: extracellular region	2961	50	6.57e-05		GO:5578: extracellular matrix (sensu Metazoa)	1131	33	0.000107		GO:42611: MHC protein complex	61	4	0.000273
						GO:5576: extracellular region	2961	64	0.000574		GO:42612: MHC class I protein complex	50	4	0.000126
						GO:45095: keratin filament	77	6	0.000875
	Molecular Function					Molecular Function					Molecular Function
	Category	Genes in Category	Genes in List in Category	p-Value		Category	Genes in Category	Genes in List in Category	p-Value		Category	Genes in Category	Genes in List in Category	p-Value
	GO:5539: glycosaminoglycan binding	224	11	1.66e-05		GO:35014: phosphoinositide 3-kinase regulator activity	11	2	0.00998		GO:50840: extracellular matrix binding	59	5	1.78e-05
	GO:1871: pattern binding	283	12	2.94e-05		GO:8131: amine oxidase activity	10	2	0.00824		GO:43236: laminin binding	36	4	4.38e-05
	GO:30247: polysaccharide binding	253	11	5.07e-05		GO:5102: receptor binding	1859	39	0.00758		GO:30246: carbohydrate binding	496	11	8.79e-05
	GO:8201: heparin binding	183	9	9.71e-05		GO:5509: calcium ion binding	831	21	0.0072		GO:50785: advanced glycation end-product receptor activity	3	2	8.89e-05
	GO:30246: carbohydrate binding	496	14	0.00049		GO:5159: insulin-like growth factor receptor binding	27	3	0.00628		GO:5515: protein binding	8145	63	0.000272
	GO:8192: RNA guanylyltransferase activity	4	2	0.000589		GO:5184: neuropeptide hormone activity	27	3	0.00628		GO:48030: disaccharide binding	5	2	0.000294
						GO:42043: neurexin binding	18	3	0.00192		GO:3823: antigen binding	107	5	0.000307
						GO:4190: aspartic-type endopeptidase activity	32	4	0.00101		GO:5159: insulin-like growth factor receptor binding	27	3	0.000425
											GO:19863: IgE binding	6	2	0.00044
											GO:42605: peptide antigen binding	71	4	0.000624

## Sheet: GO Cortex 6mo
	Overlap of Gene Ontology classifications with 313 genes differentially expressed >1.5 Fold, p<0.05 in Cortex 6mo Sham vs. Naïve					Overlap of Gene Ontology classifications with 703 genes differentially expressed >1.5 Fold, p<0.05 in Cortex 6mo TBI vs. Naïve					Overlap of Gene Ontology classifications with 293 genes differentially expressed >1.5 Fold, p<0.05 in Cortex 6mo TBI vs. Sham
•	Category-the name of the category within the ontology.
•	Genes in Category-the total number of genes in the genome that have been assigned to the category
•	Genes in List in Category-the total number of genes that are both in the selected gene list and in the category.
•	P-value-a hypergeometric p-value without multiple testing corrections.
	This is a measure of the statistical significance of the overlap.
	i.e. the likelihood that it is a coincidence that this many genes were in both the gene list and the category.
	Biological Process					Biological Process					Biological Process
	Category	Genes in Category	Genes in List in Category	p-Value		Category	Genes in Category	Genes in List in Category	p-Value		Category	Genes in Category	Genes in List in Category	p-Value
	GO:6468: protein amino acid phosphorylation	1401	18	8.96e-05		GO:16080: synaptic vesicle targeting	10	4	6.9e-06		GO:10037: response to carbon dioxide	2	2	4.6e-05
	GO:6464: protein modification	3170	29	0.000237		GO:8366: nerve ensheathment	131	9	8.49e-05		GO:8628: induction of apoptosis by hormones	3	2	0.000137
	GO:43066: negative regulation of apoptosis	673	11	0.000338		GO:18917: fluorene metabolism	2	2	0.000189		GO:35081: induction of programmed cell death by hormones	3	2	0.000137
	GO:31057: negative regulation of histone modification	29	3	0.000344		GO:10037: response to carbon dioxide	2	2	0.000189		GO:1868: regulation of complement activation, lectin pathway	3	2	0.000137
	GO:43069: negative regulation of programmed cell death	686	11	0.000397		GO:31077: post-embryonic eye development (sensu Actinopterygii)	9	3	0.000204		GO:1869: negative regulation of complement activation, lectin pathway	3	2	0.000137
	GO:45200: establishment of neuroblast polarity	7	2	0.000459		GO:1938: positive regulation of endothelial cell proliferation	89	7	0.000228		GO:42220: response to cocaine	79	5	0.000204
	GO:45196: establishment and/or maintenance of neuroblast polarity	7	2	0.000459		GO:42551: neuron maturation	184	10	0.000242		GO:6954: inflammatory response	602	13	0.000243
	GO:16573: histone acetylation	78	4	0.000514		GO:43297: apical junction assembly	10	3	0.000288		GO:43279: response to alkaloid	143	6	0.000443
	GO:43412: biopolymer modification	3344	29	0.000591		GO:1868: regulation of complement activation, lectin pathway	3	2	0.000561		GO:51464: positive regulation of cortisol secretion	5	2	0.000454
	GO:16310: phosphorylation	1802	19	0.0007		GO:1869: negative regulation of complement activation, lectin pathway	3	2	0.000561		GO:1845: phagolysosome formation	5	2	0.000454
						GO:30449: regulation of complement activation	29	4	0.000635		GO:6909: phagocytosis	144	6	0.00046
						GO:18879: biphenyl metabolism	13	3	0.000665		GO:43207: response to external biotic stimulus	1206	19	0.000534
						GO:19227: action potential propagation	13	3	0.000665		GO:9596: detection of pest, pathogen or parasite	6	2	0.000677
						GO:7399: nervous system development	2359	51	0.000697		GO:9598: detection of pathogenic bacteria	6	2	0.000677
						GO:30823: regulation of cGMP metabolism	31	4	0.000823		GO:42494: detection of bacterial lipoprotein	6	2	0.000677
						GO:30212: hyaluronan metabolism	32	4	0.000931		GO:9618: response to pathogenic bacteria	6	2	0.000677
											GO:45132: meiotic chromosome segregation	26	3	0.000715
											GO:6952: defense response	1862	25	0.00074
											GO:6704: glucocorticoid biosynthesis	7	2	0.000944
											GO:51462: regulation of cortisol secretion	7	2	0.000944
											GO:43400: cortisol secretion	7	2	0.000944
											GO:45472: response to ether	7	2	0.000944
	Cellular Component					Cellular Component					Cellular Component
	Category	Genes in Category	Genes in List in Category	p-Value		Category	Genes in Category	Genes in List in Category	p-Value		Category	Genes in Category	Genes in List in Category	p-Value
	GO:45177: apical part of cell	547	11	5.96e-05		GO:45177: apical part of cell	547	18	0.000579		GO:31477: myosin VII	2	2	4.9e-05
						GO:5604: basement membrane	146	8	0.000923		GO:1518: voltage-gated sodium channel complex	20	3	0.000355
											GO:16461: unconventional myosin	5	2	0.000484
	Molecular Function					Molecular Function					Molecular Function
	Category	Genes in Category	Genes in List in Category	p-Value		Category	Genes in Category	Genes in List in Category	p-Value		Category	Genes in Category	Genes in List in Category	p-Value
	GO:4672: protein kinase activity	866	14	4.21e-05		GO:5515: protein binding	8145	144	1.09e-05		GO:19959: interleukin-8 binding	5	2	0.000485
	GO:4674: protein serine/threonine kinase activity	601	11	0.000102		GO:8092: cytoskeletal protein binding	1060	31	3.94e-05		GO:5248: voltage-gated sodium channel activity	24	3	0.000619
	GO:16773: phosphotransferase activity, alcohol group as acceptor	1019	14	0.000235		GO:5509: calcium ion binding	831	25	0.000148		GO:51431: corticotropin-releasing hormone receptor 2 binding	6	2	0.000724
	GO:5006: epidermal growth factor receptor activity	7	2	0.000437		GO:18585: fluorene oxygenase activity	2	2	0.000179
	GO:16301: kinase activity	1150	14	0.000788		GO:43120: tumor necrosis factor binding	9	3	0.000189
	GO:16772: transferase activity, transferring phosphorus-containing groups	1295	15	0.00084		GO:5102: receptor binding	1859	43	0.00029
						GO:50786: RAGE receptor binding	12	3	0.000481
						GO:19958: C-X-C chemokine binding	13	3	0.000618

## Sheet: GE Cortex 1yr
	Overlap of Gene Ontology classifications with 729 genes differentially expressed >1.5 Fold, p<0.05 in Cortex 1yr Sham vs. Naïve					Overlap of Gene Ontology classifications with 915 genes differentially expressed >1.5 Fold, p<0.05 in Cortex 1yr TBI vs. Naïve					Overlap of Gene Ontology classifications with 89 genes differentially expressed >1.5 Fold, p<0.05 in Cortex 1yr TBI vs. Sham
•	Category-the name of the category within the ontology.
•	Genes in Category-the total number of genes in the genome that have been assigned to the category
•	Genes in List in Category-the total number of genes that are both in the selected gene list and in the category.
•	P-value-a hypergeometric p-value without multiple testing corrections.
	This is a measure of the statistical significance of the overlap.
	i.e. the likelihood that it is a coincidence that this many genes were in both the gene list and the category.
	Biological Process					Biological Process					Biological Process
	Category	Genes in Category	Genes in List in Category	p-Value		Category	Genes in Category	Genes in List in Category	p-Value		Category	Genes in Category	Genes in List in Category	p-Value
	GO:45909: positive regulation of vasodilation	42	6	7.25e-06		GO:8366: nerve ensheathment	131	16	1.58e-09		GO:30278: regulation of ossification	138	5	8.35e-06
	GO:42312: regulation of vasodilation	55	6	3.55e-05		GO:42551: neuron maturation	184	16	2.05e-07		GO:46850: regulation of bone remodeling	179	5	2.93e-05
	GO:43119: positive regulation of physiological process	4062	68	0.000296		GO:48469: cell maturation	351	21	1.47e-06		GO:35283: central nervous system segmentation	6	2	5.95e-05
	GO:45986: negative regulation of smooth muscle contraction	13	3	0.000374		GO:42553: cellular nerve ensheathment	120	12	1.59e-06		GO:35284: brain segmentation	6	2	5.95e-05
	GO:42311: vasodilation	87	6	0.000458		GO:7272: ionic insulation of neurons by glial cells	120	12	1.59e-06		GO:30154: cell differentiation	3522	18	6.76e-05
	GO:1502: cartilage condensation	33	4	0.000501		GO:42552: myelination	120	12	1.59e-06		GO:45944: positive regulation of transcription from RNA polymerase II promoter	1263	10	0.000161
	GO:51480: cytosolic calcium ion homeostasis	319	11	0.00105		GO:1508: regulation of action potential	160	13	6.05e-06		GO:6695: cholesterol biosynthesis	55	3	0.000187
	GO:7204: elevation of cytosolic calcium ion concentration	273	10	0.00113		GO:48731: system development	2577	75	9.95e-06		GO:10033: response to organic substance	623	7	0.000226
	GO:45932: negative regulation of muscle contraction	20	3	0.00141		GO:7399: nervous system development	2359	70	1.11e-05		GO:16126: sterol biosynthesis	59	3	0.00023
	GO:45651: positive regulation of macrophage differentiation	21	3	0.00163		GO:48709: oligodendrocyte differentiation	76	8	6.13e-05		GO:1503: ossification	506	6	0.000502
	GO:30816: positive regulation of cAMP metabolism	76	5	0.00169		GO:9888: tissue development	1104	38	8.01e-05		GO:7399: nervous system development	2359	13	0.000521
	GO:6874: calcium ion homeostasis	448	13	0.00182		GO:42063: gliogenesis	182	12	0.000107		GO:31214: biomineral formation	523	6	0.000597
	GO:6813: potassium ion transport	154	7	0.00187		GO:42634: regulation of hair cycle	15	4	0.000115		GO:9991: response to extracellular stimulus	523	6	0.000597
	GO:48518: positive regulation of biological process	4899	75	0.00192		GO:10001: glial cell differentiation	157	11	0.000121		GO:7275: development	6647	24	0.000607
	GO:30001: metal ion transport	510	14	0.00206		GO:48692: negative regulation of axon extension during regeneration	2	2	0.000316		GO:6357: regulation of transcription from RNA polymerase II promoter	2080	12	0.000607
	GO:43271: negative regulation of ion transport	23	3	0.00213		GO:19367: fatty acid elongation, saturated fatty acid	9	3	0.000434		GO:48468: cell development	1527	10	0.000735
	GO:50862: positive regulation of T cell receptor signaling pathway	7	2	0.00257		GO:30154: cell differentiation	3522	87	0.000662		GO:50793: regulation of development	1550	10	0.000825
	GO:51482: elevation of cytosolic calcium ion concentration during G-protein signaling, coupled to IP3 second messenger (phospholipase C activating)	25	3	0.00272		GO:15816: glycine transport	11	3	0.00083		GO:6366: transcription from RNA polymerase II promoter	2155	12	0.000835
	GO:45776: negative regulation of blood pressure	52	4	0.0028		GO:19375: galactolipid biosynthesis	3	2	0.000937		GO:46849: bone remodeling	566	6	0.000902
	GO:16337: cell-cell adhesion	363	11	0.0029		GO:6682: galactosylceramide biosynthesis	3	2	0.000937		GO:45471: response to ethanol	215	4	0.000915
	GO:45638: negative regulation of myeloid cell differentiation	86	5	0.00291		GO:6970: response to osmotic stress	89	7	0.00105		GO:48168: regulation of neuronal synaptic plasticity	99	3	0.00105
	GO:6816: calcium ion transport	170	7	0.00325		GO:7155: cell adhesion	933	30	0.00136		GO:7416: synaptogenesis	225	4	0.00108
	GO:19935: cyclic-nucleotide-mediated signaling	266	9	0.00336		GO:7275: development	6647	145	0.00175		GO:48731: system development	2577	13	0.00121
	GO:45925: positive regulation of female receptivity	8	2	0.0034		GO:48666: neuron development	1035	32	0.00177		GO:8299: isoprenoid biosynthesis	26	2	0.00126
	GO:6954: inflammatory response	602	15	0.00362		GO:46476: glycosylceramide biosynthesis	4	2	0.00185		GO:45941: positive regulation of transcription	1638	10	0.00126
	GO:45657: positive regulation of monocyte differentiation	57	4	0.00392		GO:42303: molting cycle	30	4	0.00188		GO:45893: positive regulation of transcription, DNA-dependent	1638	10	0.00126
	GO:1659: thermoregulation	57	4	0.00392		GO:42633: hair cycle	30	4	0.00188		GO:7611: learning and/or memory	404	5	0.00127
	GO:30801: positive regulation of cyclic nucleotide metabolism	93	5	0.00408		GO:31649: heat generation	31	4	0.00213		GO:51239: regulation of organismal physiological process	1093	8	0.00135
	GO:45649: regulation of macrophage differentiation	30	3	0.00461		GO:7184: SMAD protein nuclear translocation	15	3	0.00217		GO:9888: tissue development	1104	8	0.00144
	GO:165: MAPKKK cascade	631	15	0.00555		GO:16337: cell-cell adhesion	363	15	0.0023		GO:31325: positive regulation of cellular metabolism	2335	12	0.00169
	GO:15672: monovalent inorganic cation transport	345	10	0.00603		GO:51093: negative regulation of development	515	19	0.00235		GO:43062: extracellular structure organization and biogenesis	439	5	0.00183
	GO:19933: cAMP-mediated signaling	243	8	0.00654		GO:7158: neuron adhesion	16	3	0.00264		GO:30198: extracellular matrix organization and biogenesis	439	5	0.00183
	GO:9893: positive regulation of metabolism	2532	42	0.00659		GO:46849: bone remodeling	566	20	0.00299		GO:6694: steroid biosynthesis	126	3	0.0021
	GO:16310: phosphorylation	1802	32	0.00695		GO:48690: regulation of axon extension during regeneration	5	2	0.00305		GO:8203: cholesterol metabolism	126	3	0.0021
	GO:30819: positive regulation of cAMP biosynthesis	67	4	0.00697		GO:30497: fatty acid elongation	17	3	0.00316		GO:50808: synapse organization and biogenesis	270	4	0.00211
	GO:30003: cation homeostasis	651	15	0.00731		GO:16338: calcium-independent cell-cell adhesion	17	3	0.00316		GO:16925: protein sumoylation	34	2	0.00215
	GO:3: reproduction	1245	24	0.00742		GO:48468: cell development	1527	42	0.00328		GO:42493: response to drug	915	7	0.00218
	GO:7242: intracellular signaling cascade	2033	35	0.00765		GO:30148: sphingolipid biosynthesis	57	5	0.00341		GO:51048: negative regulation of secretion	129	3	0.00225
	GO:31645: negative regulation of neurophysiological process	12	2	0.00778		GO:48484: enteric nervous system development	18	3	0.00374		GO:16125: sterol metabolism	131	3	0.00235
	GO:51242: positive regulation of cellular physiological process	3795	58	0.0078		GO:46541: saliva secretion	18	3	0.00374		GO:7411: axon guidance	294	4	0.00287
	GO:6875: metal ion homeostasis	598	14	0.00826		GO:48589: developmental growth	208	10	0.00424		GO:45935: positive regulation of nucleobase, nucleoside, nucleotide and nucleic acid metabolism	1829	10	0.00288
	GO:9266: response to temperature stimulus	204	7	0.00863		GO:45638: negative regulation of myeloid cell differentiation	86	6	0.00434		GO:48167: regulation of synaptic plasticity	147	3	0.00325
	GO:6468: protein amino acid phosphorylation	1401	26	0.00866		GO:6633: fatty acid biosynthesis	176	9	0.00438		GO:50709: negative regulation of protein secretion	42	2	0.00326
	GO:43066: negative regulation of apoptosis	673	15	0.00974		GO:1503: ossification	506	18	0.00442		GO:45909: positive regulation of vasodilation	42	2	0.00326
	GO:7528: neuromuscular junction development	74	4	0.00984		GO:48677: axon extension during regeneration	6	2	0.00452		GO:9893: positive regulation of metabolism	2532	12	0.00338
	GO:6873: cell ion homeostasis	675	15	0.00999		GO:48682: sprouting of injured axon	6	2	0.00452		GO:7172: signal complex formation	43	2	0.00342
						GO:46520: sphingoid biosynthesis	38	4	0.00452		GO:48513: organ development	3637	15	0.00356
						GO:7157: heterophilic cell adhesion	87	6	0.0046		GO:51412: response to corticosterone stimulus	46	2	0.0039
						GO:30111: regulation of Wnt receptor signaling pathway	146	8	0.00469		GO:8045: motor axon guidance	47	2	0.00407
						GO:30182: neuron differentiation	1329	37	0.00471		GO:50767: regulation of neurogenesis	536	5	0.00433
						GO:6643: membrane lipid metabolism	394	15	0.00492		GO:48666: neuron development	1035	7	0.00434
						GO:50856: regulation of T cell receptor signaling pathway	39	4	0.00497		GO:1501: skeletal development	778	6	0.00447
						GO:19226: transmission of nerve impulse	849	26	0.00529		GO:7409: axonogenesis	547	5	0.00471
						GO:7267: cell-cell signaling	1118	32	0.00566		GO:48545: response to steroid hormone stimulus	349	4	0.00529
						GO:31214: biomineral formation	523	18	0.00617		GO:42312: regulation of vasodilation	55	2	0.00553
						GO:6681: galactosylceramide metabolism	7	2	0.00625		GO:43118: negative regulation of physiological process	3426	14	0.0056
						GO:45053: protein retention in Golgi	7	2	0.00625		GO:45657: positive regulation of monocyte differentiation	57	2	0.00593
						GO:50862: positive regulation of T cell receptor signaling pathway	7	2	0.00625		GO:51385: response to mineralocorticoid stimulus	57	2	0.00593
						GO:31650: regulation of heat generation	22	3	0.0067		GO:9607: response to biotic stimulus	2026	10	0.00601
						GO:45185: maintenance of protein localization	67	5	0.00681		GO:31668: cellular response to extracellular stimulus	187	3	0.00636
						GO:48662: negative regulation of smooth muscle cell proliferation	43	4	0.00705		GO:43434: response to peptide hormone stimulus	188	3	0.00645
						GO:50793: regulation of development	1550	41	0.00708		GO:31175: neurite morphogenesis	848	6	0.00676
						GO:42246: tissue regeneration	128	7	0.00805		GO:48667: neuron morphogenesis during differentiation	853	6	0.00695
						GO:19374: galactolipid metabolism	8	2	0.00824		GO:9725: response to hormone stimulus	601	5	0.00698
						GO:31103: axon regeneration	45	4	0.00828		GO:6886: intracellular protein transport	855	6	0.00703
						GO:43506: regulation of JNK activity	99	6	0.00855		GO:42594: response to starvation	194	3	0.00703
						GO:45332: phospholipid translocation	24	3	0.00858		GO:9612: response to mechanical stimulus	196	3	0.00724
						GO:16053: organic acid biosynthesis	233	10	0.00918		GO:6955: immune response	1756	9	0.00738
						GO:46394: carboxylic acid biosynthesis	233	10	0.00918		GO:7610: behavior	2101	10	0.00775
						GO:8610: lipid biosynthesis	506	17	0.0096		GO:10035: response to inorganic substance	395	4	0.00813
						GO:51482: elevation of cytosolic calcium ion concentration during G-protein signaling, coupled to IP3 second messenger (phospholipase C activating)	25	3	0.00962		GO:48589: developmental growth	208	3	0.00851
						GO:7018: microtubule-based movement	166	8	0.00991		GO:48523: negative regulation of cellular process	3621	14	0.0092
											GO:51384: response to glucocorticoid stimulus	215	3	0.00931
											GO:7622: rhythmic behavior	74	2	0.00982
	Cellular Component					Cellular Component					Cellular Component
	Category	Genes in Category	Genes in List in Category	p-Value		Category	Genes in Category	Genes in List in Category	p-Value		Category	Genes in Category	Genes in List in Category	p-Value
	GO:16599: caveolar membrane	7	2	0.00273		GO:43209: myelin sheath	288	20	3.05e-07		GO:31205: Sec complex (sensu Eukaryota)	4	1	0.00829
	GO:16600: flotillin complex	7	2	0.00273		GO:5871: kinesin complex	73	7	0.000338		GO:5637: nuclear inner membrane	57	2	0.00628
	GO:5833: hemoglobin complex	13	2	0.00968		GO:43218: compact myelin	5	2	0.00311
	GO:30018: Z disc	155	6	0.00974		GO:35253: ciliary rootlet	18	3	0.00385
	Molecular Function					Molecular Function					Molecular Function
	Category	Genes in Category	Genes in List in Category	p-Value		Category	Genes in Category	Genes in List in Category	p-Value		Category	Genes in Category	Genes in List in Category	p-Value
	GO:5184: neuropeptide hormone activity	27	5	1.05e-05		GO:19911: structural constituent of myelin sheath	11	5	7.23e-07		GO:50479: glyceryl-ether monooxygenase activity	1	1	0.00196
	GO:5102: receptor binding	1859	40	3.16e-05		GO:15187: glycine transporter activity	8	3	0.00029		GO:3858: 3-hydroxybutyrate dehydrogenase activity	3	1	0.00587
	GO:1664: G-protein-coupled receptor binding	355	14	4.38e-05		GO:16286: small conductance calcium-activated potassium channel activity	9	3	0.00043		GO:4421: hydroxymethylglutaryl-CoA synthase activity	3	1	0.00587
	GO:42379: chemokine receptor binding	66	6	8.92e-05		GO:5283: sodium:amino acid symporter activity	11	3	0.000822		GO:5260: channel-conductance-controlling ATPase activity	3	1	0.00587
	GO:16286: small conductance calcium-activated potassium channel activity	9	3	0.000107		GO:5088: Ras guanyl-nucleotide exchange factor activity	12	3	0.00108		GO:4920: interleukin-10 receptor activity	3	1	0.00587
	GO:8009: chemokine activity	49	5	0.000203		GO:3777: microtubule motor activity	97	7	0.00171		GO:19969: interleukin-10 binding	3	1	0.00587
	GO:5179: hormone activity	153	8	0.000308		GO:50694: galactose 3-O-sulfotransferase activity	4	2	0.00184		GO:8134: transcription factor binding	893	6	0.00738
	GO:31716: calcitonin receptor binding	3	2	0.000362		GO:1733: galactosylceramide sulfotransferase activity	4	2	0.00184		GO:4452: isopentenyl-diphosphate delta-isomerase activity	5	1	0.00976
	GO:5515: protein binding	8145	112	0.00167		GO:3774: motor activity	156	9	0.00191		GO:5146: leukemia inhibitory factor receptor binding	5	1	0.00976
	GO:5125: cytokine activity	405	12	0.00191		GO:5416: cation:amino acid symporter activity	15	3	0.00215
	GO:15269: calcium-activated potassium channel activity	24	3	0.00227		GO:51379: epinephrine binding	6	2	0.00449
	GO:31730: CCR5 chemokine receptor binding	12	2	0.00747		GO:5279: amino acid-polyamine transporter activity	21	3	0.00581
						GO:8139: nuclear localization sequence binding	7	2	0.00621
						GO:5178: integrin binding	125	7	0.00698
						GO:9922: fatty acid elongase activity	8	2	0.00819
						GO:15203: polyamine transporter activity	24	3	0.0085
						GO:15269: calcium-activated potassium channel activity	24	3	0.0085
						GO:5518: collagen binding	73	5	0.00959
