# Supplementary material for: Traumatic brain injury induces long-lasting changes in immune and regenerative signaling
Source: PLoS One. 2019 Apr 3;14(4):e0214741. doi: 10.1371/journal.pone.0214741 (PMC6447179; doi:10.1371/journal.pone.0214741)
Supplement: S1 Table — (XLSX) [file pone.0214741.s011.xlsx]

## Sheet: Complete List
S1 Table. List of 84 genes selected for a custom PCR array.
Symbol	Hippocampal Time point	Cortex Time Point	Gene Name	Hippocampal Pathways	Cortex Pathways	HP Fold Change (24hr)	HP Fold Change (2 week)	HP Fold Change (3 month)	HP Fold Change (6 month)	Confirmed HP	Cortex Fold Change (24 hr)	Cortex Fold Change (2 week)	Gene Card Link	Pubmed
A2M	2 week	2 week	alpha-2-macroglobulin	IL-6, Acute Phase	IL-6 Signaling		1.781			*		6.581	Gene Card	http://www.ncbi.nlm.nih.gov/pubmed/26671618
ADCY7	24 hour		adenylate cyclase 7	cxcr4 signaling, phospholipase C, IL-10 Signaling		2.533							http://www.genecards.org/cgi-bin/carddisp.pl?gene=ADCY7&keywords=ADCY7	http://www.ncbi.nlm.nih.gov/pubmed/26220344
AGER	3 month		advanced glycosylation end product-specific receptor					1.718					http://www.genecards.org/cgi-bin/carddisp.pl?gene=AGER&keywords=AGER	http://www.ncbi.nlm.nih.gov/pubmed/26154869
ANGPT2	24 hour		angiopoietin 2	Il-8		3.635							http://www.genecards.org/cgi-bin/carddisp.pl?gene=ANGPT2&keywords=ANGPT2	http://www.ncbi.nlm.nih.gov/pubmed/27088157
ARHGDIB	2 week	2 week	Rho GDP dissociation inhibitor (GDI) beta	death receptor signaling	death receptor signaling		1.838					2.936	http://www.genecards.org/cgi-bin/carddisp.pl?gene=ARHGDIB&keywords=ARHGDIB	http://www.ncbi.nlm.nih.gov/pubmed/26469087
ATF3	24 hour, 2 week	2 week	activating transcription factor 3	PI3K signaling (2)	PI3K signaling	6.767	3.576						http://www.genecards.org/cgi-bin/carddisp.pl?gene=ATF3&keywords=ATF3	http://www.ncbi.nlm.nih.gov/pubmed/27581653
BAK1	24 hour	2 week	BCL2-antagonist/killer 1	apoptosis signaling	interferon signaling, apoptosis signaling, interferon signaling	1.971						1.423	http://www.genecards.org/cgi-bin/carddisp.pl?gene=BAK1&keywords=BAK1	http://www.ncbi.nlm.nih.gov/pubmed/27235580
BCL2A1		2 week	BCL2 related protein A1		apoptosis signaling						3.693		http://www.genecards.org/cgi-bin/carddisp.pl?gene=BCL2A1&keywords=BCL2A1	http://www.ncbi.nlm.nih.gov/pubmed/26450454
BCL3	3 month		B-cell CLL/lymphoma 3					2.213					http://www.genecards.org/cgi-bin/carddisp.pl?gene=BCL3&keywords=BCL3	http://www.ncbi.nlm.nih.gov/pubmed/27572553
BDNF		2 week	brain-derived neurotrophic factor		axonal guidance signaling, huntingtons disease, neuropathic pain in doral horn						-1.538		http://www.genecards.org/cgi-bin/carddisp.pl?gene=BDNF&keywords=BDNF	http://www.ncbi.nlm.nih.gov/pubmed/27599867
BID	24 hour		BH3 interacting domain death agonist	death receptor, apoptosis signaling		1.698							http://www.genecards.org/cgi-bin/carddisp.pl?gene=BID&keywords=BID	http://www.ncbi.nlm.nih.gov/pubmed/25419789
BIRC3	24 hour, 2 week		baculoviral IAP repeat containing 3	death receptor, apoptosis signaling (2)		3.649	1.760						http://www.genecards.org/cgi-bin/carddisp.pl?gene=BIRC3&keywords=BIRC3	http://www.ncbi.nlm.nih.gov/pubmed/22684621
BLNK	24 hour, 2 week	2 week	B-cell linker	primary immunodeficency signaling, phospholipase C (2), PI3K signaling (2), Role of NFAT in reg of immune response (2)	NFAT in Regulation of the Immune Response, phospholipase C, PI3K signaling	2.059	2.548					3.844	http://www.genecards.org/cgi-bin/carddisp.pl?gene=BLNK&keywords=BLNK	http://www.ncbi.nlm.nih.gov/pubmed/26703467
C2	24 hr, 2 week, 3 month, 6 month	2 week	complement component 2	Acute Phase (2) , Complement System	Complement System	2.802	2.973			*		4.289	http://www.genecards.org/cgi-bin/carddisp.pl?gene=C2	http://www.ncbi.nlm.nih.gov/pubmed/26176736
C3	2 week, 3 month	2 week	complement component 3	Acute Phase, Complement System, PI3K Signaling	Complement System, PI3K signaling		5.341			*		11.510	http://www.genecards.org/cgi-bin/carddisp.pl?gene=C3&keywords=complement,component,2	http://www.ncbi.nlm.nih.gov/pubmed/27273074
C5AR1	24 hour	2 week	complement component 5a receptor 1	Complement System, granulocyte adhesion and diapedesis	Granulocyte adhesion and diapedesis	4.230						2.354	http://www.genecards.org/cgi-bin/carddisp.pl?gene=C5AR1&keywords=C5AR1	http://www.ncbi.nlm.nih.gov/pubmed/27543123
CAMK2A		2 week	calcium/calmodulin-dependent protein kinase II alpha		neuropathic pain, neuropathic pain, PI3K signaling							-1.475	http://www.genecards.org/cgi-bin/carddisp.pl?gene=CAMK2A&keywords=CAMK2A	http://www.ncbi.nlm.nih.gov/pubmed/25944900
CARD11	2 week	2 week	caspase recruitment domain family member 11	NFKB	NFKB		3.301					5.213	http://www.genecards.org/cgi-bin/carddisp.pl?gene=CARD11&keywords=CARD11	http://www.ncbi.nlm.nih.gov/pubmed/25602919
CASP4	3 month	2 week	caspase recruitment domain family member 12		huntingtons disease			1.844					http://www.genecards.org/cgi-bin/carddisp.pl?gene=CASP4&keywords=CASP4	http://www.ncbi.nlm.nih.gov/pubmed/27516385
CASP7	24 hour	2 week	caspase recruitment domain family member 14	death receptor signaling, apoptosis signaling	death receptor signaling, apoptosis signaling, huntingtons disease	1.923						1.419	http://www.genecards.org/cgi-bin/carddisp.pl?gene=CASP7	http://www.ncbi.nlm.nih.gov/pubmed/27441214
CASP8		2 week	caspase recruitment domain family member 15		NFKB, death receptor signaling, apoptosis signaling, huntingtons disease							1.790	http://www.genecards.org/cgi-bin/carddisp.pl?gene=CASP8&keywords=CASP8	http://www.ncbi.nlm.nih.gov/pubmed/27584786
CCL2	24 hours	2 week	chemokine (C-C motif) ligand 2	granulocyte adhesion and diapedesis	Granulocyte adhesion and diapedesis	71.09						7.668	http://www.genecards.org/cgi-bin/carddisp.pl?gene=CCL2&keywords=CCL2	http://www.ncbi.nlm.nih.gov/pubmed/27601660
CCL4	24 hr, 2 week	24hr, 2 week	chemokine (C-C motif) ligand 4	communication between innate and apadtive immuninty (2), granulocyte adhesion and diapedesis	communication between innate and adaptive immunity (2), granulocyte adhesion & diapedesis (2)	8.943	5.757				6.550	7.658	http://www.genecards.org/cgi-bin/carddisp.pl?gene=CCL4&keywords=CCL4	http://www.ncbi.nlm.nih.gov/pubmed/25620312
CCR5	2 week	2 week	caspase recruitment domain family member 18	IL-10 Signaling	IL-10 Signaling		2.066					2.070	http://www.genecards.org/cgi-bin/carddisp.pl?gene=CCR5&keywords=CCR5	http://www.ncbi.nlm.nih.gov/pubmed/20423342
CD4	2 week	2 week	caspase recruitment domain family member 21	primary immunodeficency signaling, NFAT in regulation of immune response, communication between innate and adaptive immunity	NFAT in Regulation of the Immune Response, communication between innate and adaptive immunity		3.048					4.580	http://www.genecards.org/cgi-bin/carddisp.pl?gene=CD4&keywords=CD4	http://www.ncbi.nlm.nih.gov/pubmed/27190492
CD40	2 week	2 week	caspase recruitment domain family member 22	primary immunodeficency signaling, NFKB, dendritic cell maturation, PI3K signaling , communication between innate and adaptive immunity	Dendritic Cell Maturation, NFKB, communication between innate and adaptive immunity, PI3K signaling		2.197					2.450	http://www.genecards.org/cgi-bin/carddisp.pl?gene=CD40&keywords=CD40	http://www.ncbi.nlm.nih.gov/pubmed/27578014
CD44	24 hr, 2 week		CD44 molecule (Indian blood group)	leukocyte extravation signaling (2)		6.723	1.985						http://www.genecards.org/cgi-bin/carddisp.pl?gene=CD44&keywords=CD44	http://www.ncbi.nlm.nih.gov/pubmed/27530814
CD86	2 week	24 hr, 2 week	caspase recruitment domain family member 24	dendritic cell maturation, NFAT in reg of immune response, communication between innate and adaptive immunity	Dendritic Cell Maturation (2), NFAT in Regulation Immune Response (2), communication between innate and adaptive immunity (2)		2.798				2.620	6.071	http://www.genecards.org/cgi-bin/carddisp.pl?gene=CD86&keywords=CD86	http://www.ncbi.nlm.nih.gov/pubmed/22911864
CDK1		2 week	caspase recruitment domain family member 25		apoptosis signaling							2.414	http://www.genecards.org/cgi-bin/carddisp.pl?gene=CDK1&keywords=CDK1	http://www.ncbi.nlm.nih.gov/pubmed/16963227
CDKN1A		24 hr	caspase recruitment domain family member 26		Glucocorticoid Receptor						2.770		http://www.genecards.org/cgi-bin/carddisp.pl?gene=CDKN1A&keywords=CDKN1A	http://www.ncbi.nlm.nih.gov/pubmed/27486069
Clec4a2	24 hr		C-type lectin domain family 4, member A2			32.89							http://www.genecards.org/cgi-bin/carddisp.pl?gene=CLEC4A&keywords=Clec4a2	http://www.ncbi.nlm.nih.gov/pubmed/18204462
CP	24 hour, 2 week		caspase recruitment domain family member 32	Acute Phase (2)		4.487	2.242						http://www.genecards.org/cgi-bin/carddisp.pl?gene=CP&keywords=CP	http://www.ncbi.nlm.nih.gov/pubmed/27250827
Cxcl1	24 hour		chemokine (C-X-C motif) ligand 1			19.73							http://www.genecards.org/cgi-bin/carddisp.pl?gene=CXCL1&keywords=Cxcl1	http://www.ncbi.nlm.nih.gov/pubmed/26894518
CXCL10	2 week	2 week	chemokine (C-X-C motif) ligand 10	communication betweeen innate and adaptive immunity	communication between innate and adaptive immunity, granulocyte adhesion & diapedesis							8.259	http://www.genecards.org/cgi-bin/carddisp.pl?gene=CXCL10&keywords=CXCL10	http://www.ncbi.nlm.nih.gov/pubmed/22030398
CXCL13	24 hour	2 week	chemokine (C-X-C motif) ligand 13	granulocyte adhesion and diapedesis	Granulocyte adhesion and diapedesis	24.370						4.846	http://www.genecards.org/cgi-bin/carddisp.pl?gene=CXCL13&keywords=CXCL13	http://www.ncbi.nlm.nih.gov/pubmed/27401148
CYBB	2 week	24 hr, 2 week	cytochrome b-245, beta polypeptide	IL-8, leukocyte extravation signaling, production of NO & reactive O2 in macrophages	IL-8 Signaling, leukocyte extravation signaling, role of NO and reactive oxygen species in macrophages		2.305				2.530	4.618	http://www.genecards.org/cgi-bin/carddisp.pl?gene=CYBB&keywords=CYBB	http://www.ncbi.nlm.nih.gov/pubmed/27479807
EGR1	24 hour		early growth response 1	cxcr4 signaling		-2.331							http://www.genecards.org/cgi-bin/carddisp.pl?gene=EGR1&keywords=EGR1	http://www.ncbi.nlm.nih.gov/pubmed/27569005
FAS	2 week	2 week	Fas cell surface death receptor	death receptor signaling, apoptosis signaling, p38 MAPK signaling	death receptor signaling, apoptosis signaling, p38 MAPK signaling		1.705					2.837	http://www.genecards.org/cgi-bin/carddisp.pl?gene=FAS&keywords=FAS	http://www.ncbi.nlm.nih.gov/pubmed/26768135
FCGR2B	24 hour, 2 week	24 hr, 2 week	Fc fragment of IgG receptor IIb	demdritic cell maturation, IL-10, phospholipase C (2), PI3K signaling (2), NFAT in regulation of immune response (2), phagosome formation	Dendritic Cell Maturation (2), IL-10 (2) , NFAT in Regulation of the Immune Response (2), phagosome formation, phospholipase C, PI3K signaling	2.893	4.515				4.020	7.290	http://www.genecards.org/cgi-bin/carddisp.pl?gene=FCGR2B&keywords=FCGR2B	http://www.ncbi.nlm.nih.gov/pubmed/24344922
FGFR2	24 hour		fibroblast growth factor receptor 2	NFKB		-2.268							http://www.genecards.org/cgi-bin/carddisp.pl?gene=FGFR2&keywords=FGFR2	http://www.ncbi.nlm.nih.gov/pubmed/16856175
FN1	24 hour		fibronectin 1	acute phase response, phagosome		3.436							http://www.genecards.org/cgi-bin/carddisp.pl?gene=FN1&keywords=FN1	http://www.ncbi.nlm.nih.gov/pubmed/26964871
FOS	24 hr		FBJ murine osteosarcoma viral oncogene homolog	Acute Phase Response, IL-10, toll-like receptor, glucocortical receptor signaling, IL-6, CXCR4 signaling, IL-8, PI3K signaling, NFAT in regulation of immuneresponse, IL-1		2.446							http://www.genecards.org/cgi-bin/carddisp.pl?gene=FOS&keywords=FOS	http://www.ncbi.nlm.nih.gov/pubmed/26768136
Fosl1	24 hr		fos-like antigen 1			19.3							http://www.genecards.org/cgi-bin/carddisp.pl?gene=FOSL1&keywords=Fosl1	http://www.ncbi.nlm.nih.gov/pubmed/27153548
Gadd45a	24 hour		growth arrest and DNA-damage-inducible, alpha			5.739							http://www.genecards.org/cgi-bin/carddisp.pl?gene=GADD45A&keywords=Gadd45a	http://www.ncbi.nlm.nih.gov/pubmed/26973416
GRIA4		24 hr	glutamate receptor, ionotropic, AMPA 4		synaptic long term depression						-1.515		http://www.genecards.org/cgi-bin/carddisp.pl?gene=GRIA4&keywords=GRIA4	http://www.ncbi.nlm.nih.gov/pubmed/25010494
GRIN1		2 week	glutamate receptor, ionotropic, N-methyl D-aspartate 1		neuropathic pain							-1.795	http://www.genecards.org/cgi-bin/carddisp.pl?gene=GRIN1&keywords=GRIN1	http://www.ncbi.nlm.nih.gov/pubmed/27164704
Hmox1	24 hr, 2 week	2 week	heme oxygenase 1	Acute Phase, IL-8 (2), IL-10, phospholipase C (2), fcy receptor-mediated phagocytosis in macrophages and monocytes (2)	IL-8, IL-10, phospholipase C	4.981	2.013			*			http://www.genecards.org/cgi-bin/carddisp.pl?gene=HMOX1&keywords=Hmox1	http://www.ncbi.nlm.nih.gov/pubmed/27584055
Homer2	3 month, 6 month		homer scaffolding protein 2	glutamate receptor signaling					-1.562			2.612	http://www.genecards.org/cgi-bin/carddisp.pl?gene=HOMER2&keywords=Homer2	http://www.ncbi.nlm.nih.gov/pubmed/25816005
HSPB1	6 month	2 week	heat shock 27kDa protein 1	IL-6	IL-6 Signaling, death receptor p38 MAPK signaling, granulocyte adhesion and diapedesis				1.570			1.631	http://www.genecards.org/cgi-bin/carddisp.pl?gene=HSPB1&keywords=HSPB1	http://www.ncbi.nlm.nih.gov/pubmed/27424519
IFIT3		2 week	interferon induced protein with tetratricopeptide repeats 3		interferon signaling							4.122	http://www.genecards.org/cgi-bin/carddisp.pl?gene=IFIT3&keywords=IFIT3	http://www.ncbi.nlm.nih.gov/pubmed/26489762
IGF1R		2 week	insulin like growth factor 1 receptor		NFKB, huntingtons disease							-1.529	http://www.genecards.org/cgi-bin/carddisp.pl?gene=IGF1R	http://www.ncbi.nlm.nih.gov/pubmed/27532210
IL10RB	24 hour, 2 week	2 week	interleukin 10 receptor subunit beta	Il-10	IL-10 Signaling	2.028						1.783	http://www.genecards.org/cgi-bin/carddisp.pl?gene=IL10RB	http://www.ncbi.nlm.nih.gov/pubmed/26702414
IL18	6 month	2 week	interleukin 18	IL-6, NFKB	Dendritic Cell Maturation, IL-6 , NFKB, toll-like receptor, IL-10, p38 MAPK singaling, communication between innate and adaptive immunity, granulocyte adhesion and diapedesis				1.500			2.522	http://www.genecards.org/cgi-bin/carddisp.pl?gene=IL18	http://www.ncbi.nlm.nih.gov/pubmed/27590137
IL1B	24 hour		interleukin 1 beta	acute phase response, IL-6, IL10, dentritic cell maturation, NFKB, communication between active and adaptive immunity, granulocyte adhesion and diapedesis		7.099							http://www.genecards.org/cgi-bin/carddisp.pl?gene=IL1B&keywords=IL1B	http://www.ncbi.nlm.nih.gov/pubmed/27592234
IL1R2	24 hr		interleukin 1 receptor, type II	IL-10, NFKB, glucocortical receptor signaling, IL-6, NFKB, granulocyte adhesion and diapedesis		15.980							http://www.genecards.org/cgi-bin/carddisp.pl?gene=IL1R2	http://www.ncbi.nlm.nih.gov/pubmed/25943949
IRF8	2 week	24 hr, 2 week	interferon regulatory factor 8	dendritic cell maturation, production of NO & reactive O2 in macrophages	Dendritic Cell Maturation (2), role of NO and reactive oxygen species in macrophages		3.353				2.260	6.530	http://www.genecards.org/cgi-bin/carddisp.pl?gene=IRF8	http://www.ncbi.nlm.nih.gov/pubmed/?term=irf8+and+brain+injury
ITGB2	2 week	24 hr, 2 week	integrin subunit beta 2	Complement System, IL-8, leukocyte extravation signaling	Complement System (2), IL-8, leukocyte extravastion signaling, granulocyte adhesion and diapedesis (2)		2.912				2.480	5.913	http://www.genecards.org/cgi-bin/carddisp.pl?gene=ITGB2&keywords=ITGB2	http://www.ncbi.nlm.nih.gov/pubmed/18615643
JAK2	24 hour		Janus kinase 2	acute phase response, IL-6, dendritic cell maturation		1.647							http://www.genecards.org/cgi-bin/carddisp.pl?gene=JAK2&keywords=JAK2	http://www.ncbi.nlm.nih.gov/pubmed/27603322
KCNN4	2 week	2 week	potassium channel, calcium activated intermediate/small conductance subfamily N alpha, member 4	neuropathic pain	neuropathic pain		5.417					5.015	http://www.genecards.org/cgi-bin/carddisp.pl?gene=KCNN4&keywords=KCNN4	http://www.ncbi.nlm.nih.gov/pubmed/22675649
LGALS3	24 hour			Encephalitis		18.52							http://www.genecards.org/cgi-bin/carddisp.pl?gene=LGALS3&keywords=LGALS3	http://www.ncbi.nlm.nih.gov/pubmed/26944570
LYN		24 hr, 2 week	LYN proto-oncogene, Src family tyrosine kinase		NFAT in Regulation of the Immune Response (2), synaptic long term depression, phospholipase C, fcy receptor mediated phagocytosis in macrophages and monocytes, PI3K signaling						2.020	2.337	http://www.genecards.org/cgi-bin/carddisp.pl?gene=LYN&keywords=LYN	http://www.ncbi.nlm.nih.gov/pubmed/27521268
MAP4K1		2 week	mitogen-activated protein kinase kinase kinase kinase 1		p38 MAPK signaling							2.097	http://www.genecards.org/cgi-bin/carddisp.pl?gene=MAP4K1	http://www.ncbi.nlm.nih.gov/pubmed/26791862
MMP19	24 hour		matrix metallopeptidase 19	leukocyte extravasation signaling, granulocyte adhesion and diapedesis		8.566							http://www.genecards.org/cgi-bin/carddisp.pl?gene=MMP19&keywords=MMP19	http://www.ncbi.nlm.nih.gov/pubmed/25992874
MMP9	24 hour		matrix metallopeptidase 9	Il-8, axonal guidance signaling, leukocyte extravasation, granulocyte adhesion and diapedesis		2.958							http://www.genecards.org/cgi-bin/carddisp.pl?gene=MMP9&keywords=MMP9	http://www.ncbi.nlm.nih.gov/pubmed/27605451
MSR1	24 hour		macrophage scavenger receptor 1	phagosome formation		13.680							http://www.genecards.org/cgi-bin/carddisp.pl?gene=MSR1&keywords=MSR1	http://www.ncbi.nlm.nih.gov/pubmed/26578886
NCF1	2 week	24 hour	neutrophil cytosolic factor 1	leukocyte extravation signaling, production of NO&reactive o2 in macrophages, fcy receptor-mediated phagocytosis in macrophages and monocytes	fcy receptor mediated phagocytosis in macrophages and monocytes, leukocyte extravasation signaling, role of NO and reactive oxygen species in macrophages		2.968				2.17		http://www.genecards.org/cgi-bin/carddisp.pl?gene=NCF1&keywords=NCF1	http://www.ncbi.nlm.nih.gov/pubmed/26683156
NGFR	6 month		nerve growth factor receptor	IL-6, NFKB					-1.852				http://www.genecards.org/cgi-bin/carddisp.pl?gene=NGFR&keywords=NGFR	http://www.ncbi.nlm.nih.gov/pubmed/25917367
OAS1		2 week	2'-5'-oligoadenylate synthetase 1		interferon signaling							4.809	http://www.genecards.org/cgi-bin/carddisp.pl?gene=OAS1&keywords=OAS1	http://www.ncbi.nlm.nih.gov/pubmed/27396621
PARP9	24 hour, 2 week	2 week	poly(ADP-ribose) polymerase family member 9	death receptor signaling (2)	death receptor signaling	1.945	1.576					2.352	http://www.genecards.org/cgi-bin/carddisp.pl?gene=PARP9&keywords=poly,ADP-ribose,polymerase,family,member,9	http://www.ncbi.nlm.nih.gov/pubmed/26479788
PIK3R5	24 hour		phosphoinositide-3-kinase regulatory subunit 5	cxcr4 signaling, IL-6, IL-8, NFAT in regulation of immune response, axonal guidance, dendritic cell maturation, NFKB, phagosome formation, leukocyte extravasation		-2.203							http://www.genecards.org/cgi-bin/carddisp.pl?gene=PIK3R5&keywords=PIK3R5	http://www.ncbi.nlm.nih.gov/pubmed/24734904
PLD4	24 hour, 2 week	2 week	phospholipase D family member 4	IL-8 (2), phospholipase C (2), fcy receptor-mediated phagocytosis in macrophages and in monocytes (2)	IL-8 Signaling, phospholipase C signaling		2.749					4.030	http://www.genecards.org/cgi-bin/carddisp.pl?gene=PLD4&keywords=PLD4	http://www.ncbi.nlm.nih.gov/pubmed/27477458
PSMB8		2 week	proteasome subunit beta 8		interferon signaling							3.040	http://www.genecards.org/cgi-bin/carddisp.pl?gene=PSMB8&keywords=PSMB8	http://www.ncbi.nlm.nih.gov/pubmed/26894977
RAC2	2 week	2 week	ras-related C3 botulinum toxin substrate 2 (rho family, small GTP binding protein Rac2)	axonal guidance, IL-8, leukocyte extravation signaling, fcy receptor-mediated phagocytosis in macrophages and monocytes	IL-8 Signaling, axonal guidance		2.753					4.008	http://www.genecards.org/cgi-bin/carddisp.pl?gene=RAC2&keywords=RAC2	http://www.ncbi.nlm.nih.gov/pubmed/27531518
RHOH	2 week	2 week	ras homolog family member H	IL-8, leukocyte extravation signaling, phagosome formation, phospholipase C, production of NO&reactive o2 in macrophages	IL-8 Signaling, phospholipase C signaling		2.226					3.216	http://www.genecards.org/cgi-bin/carddisp.pl?gene=RHOH&keywords=RHOH	http://www.ncbi.nlm.nih.gov/pubmed/27574848
S100a6	3 month		S100 calcium binding protien A6					1.86					http://www.genecards.org/cgi-bin/carddisp.pl?gene=S100A6&keywords=S100a6	http://www.ncbi.nlm.nih.gov/pubmed/?term=s100a6+and+brain+injury
SERPINE1	24 hr	2 week	serpin peptidase inhibitor, clade E (nexin, plasminogen activator inhibitor type 1), member 1	Acute Phase Response	Acute Phase Response, glucocortical receptor signaling	15.090	15.110					3.914	http://www.genecards.org/cgi-bin/carddisp.pl?gene=SERPINE1&keywords=SERPINE1	http://www.ncbi.nlm.nih.gov/pubmed/22747686
SOCS3	24 hr	2 week	suppressor of cytokine signaling 3	Acute Phase Response, IL-6, IL10	IL-6 Signaling, IL-10	2.885						1.690	http://www.genecards.org/cgi-bin/carddisp.pl?gene=SOCS3&keywords=SOCS3	http://www.ncbi.nlm.nih.gov/pubmed/27516205
SPP1	3 month		secreted phosphoprotien 1					2.859					http://www.genecards.org/cgi-bin/carddisp.pl?gene=SPP1&keywords=SPP1	http://www.ncbi.nlm.nih.gov/pubmed/27566578
TGFB1	2 week	2 week	transforming growth factor beta 1	p38 MAPK signaling	p38 MAPK signaling		2.626					3.064	http://www.genecards.org/cgi-bin/carddisp.pl?gene=TGFB1&keywords=TGFB1	http://www.ncbi.nlm.nih.gov/pubmed/27604827
TIMP1	2 week		TIMP metallopeptidase inhibitor 1	leukocyte extravation signaling			2.127						http://www.genecards.org/cgi-bin/carddisp.pl?gene=TIMP1&keywords=TIMP1	http://www.ncbi.nlm.nih.gov/pubmed/27575785
TLR2	24 hour, 2 week	2 week	toll-like receptor 2	toll-like receptor , NFKB, dendritic cell maturation, phagosome formation, production of NO&reactive o2 in macrophages, communitcation between active and adaptive immunity (2)	Dendritic Cell Maturation, NFKB, toll-like receptor, communication between innate and adaptive immunity	2.095	1.649					2.167	http://www.genecards.org/cgi-bin/carddisp.pl?gene=TLR2&keywords=TLR2	http://www.ncbi.nlm.nih.gov/pubmed/27596287
TLR4	2 week		toll-like receptor 4	NFKB, toll-like receptor, dendritic cell maturation, phagosome formation, PI3K signaling, production of NO&reactive o2 in macrophages, communication between innate and adaptive immunity			2.178			*			http://www.genecards.org/cgi-bin/carddisp.pl?gene=TLR4&keywords=toll-like,receptor,4	http://www.ncbi.nlm.nih.gov/pubmed/27597295
TNFRSF1B	2 week, 6 month	2 week	tumor necrosis factor receptor superfamily, member 1B	Acute Phase, IL-6, NFKB, death receptor signaling, dendritic cell maturation, apoptosis, production of NO&reactive o2 in macrophages, p38 MAPK signaling	Dendritic Cell Maturation, IL-6, NFKB, death receptor signaling, apoptosis signaling, p38 MAPK signaling, granulocyte adhesion and diapedesis		1.963			*		1.853	http://www.genecards.org/cgi-bin/carddisp.pl?gene=TNFRSF1B&keywords=tumor,necrosis,factor,receptor,superfamily,member,1B	http://www.ncbi.nlm.nih.gov/pubmed/27042300
TUBB6	24 hr, 2 week		tubulin beta 6 class V	axonal guidance (2)		26.450	1.641						http://www.genecards.org/cgi-bin/carddisp.pl?gene=TUBB6&keywords=TUBB6	http://www.ncbi.nlm.nih.gov/pubmed/24618686
VAV1	2 week	24 hr, 2 week	vav guanine nucleotide exchange factor 1	leukocyte extravation signaling, PI3K signaling, fcy receptor-mediated phagocytosis in macrophages and monocytes	fcy receptor mediated phagocytosis in macrophages and monocytes , leukocyte extravasation signaling, PI3K Signaling		2.917				2.27		http://www.genecards.org/cgi-bin/carddisp.pl?gene=VAV1&keywords=VAV1	http://www.ncbi.nlm.nih.gov/pubmed/27282569
Genes were selected following Ingenuity Pathway Analysis of acute and chronic hippocampal and cortex microarray data. Curated data on each gene include significant expression at post-injury intervals, GeneCard links and relevant PubMed links.
