# Supplementary material for: Traumatic brain injury induces long-lasting changes in immune and regenerative signaling
Source: PLoS One. 2019 Apr 3;14(4):e0214741. doi: 10.1371/journal.pone.0214741 (PMC6447179; doi:10.1371/journal.pone.0214741)
Supplement: S2 Table — (XLSX) [file pone.0214741.s012.xlsx]

## Sheet: 1 month HP
S2 Table. Complete custom PCR array results for hippocampus and cortex at one and two months post-injury (separate tabs for each brain region and post-injury interval).
Symbol	Gene Name	Fold Change (TBI relative to Sham)	Tukey's (p-value <0.05) (TBI vs. Sham)
A2M	alpha-2-macroglobulin	2.7396	0.0005672
ADCY7	adenylate cyclase 7	1.59995
AGER	advanced glycosylation end product-specific receptor	0.814771
ANGPT2	angiopoietin 2	1.18566
ARHGDIB	Rho GDP dissociation inhibitor (GDI) beta	2.16499
ATF3	activating transcription factor 3	3.36379
BAK1	BCL2-antagonist/killer 1	0.923512
BCL2A1	BCL2 related protein A1	2.44037	0.0112437
BCL3	B-cell CLL/lymphoma 3	6.48218	0.0060741
BDNF	brain-derived neurotrophic factor	0.730595
BID	BH3 interacting domain death agonist	0.95802
BIRC3	baculoviral IAP repeat containing 3	1.13405
BLNK	B-cell linker	1.70064
C2	complement component 2	4.82595	1.21e-05
C3	complement component 3	11.8954	0.0007806
C5AR1	complement component 5a receptor 1	2.87249
CAMK2A	calcium/calmodulin-dependent protein kinase II alpha	1.95652
CARD11	caspase recruitment domain family member 11	5.98433
CASP4	caspase 4	2.58191	0.009087
CASP7	caspase 7	1.12035
CASP8	caspase 8	1.99866
CCL2	chemokine (C-C motif) ligand 2	4.38863	0.0223981
CCL4	chemokine (C-C motif) ligand 4	8.92763	0.0028407
CCR5	caspase recruitment domain family member 18	2.76999
CD4	caspase recruitment domain family member 21	2.04991
CD40	CD40 molecule (Indian blood group)	2.13785
CD44	CD44 molecule (Indian blood group)	2.36279	0.0014769
CD86	CD86 molecule	3.27856	0.0074539
CDK1	Cyclin Dependent Kinase 1	1.88031
CSF3R	colony stimulating factor 3 receptor	1.78429
Cdkn1a	Cyclin Dependent Kinase Inhibitor 1A	-
Clec4a2	C-type lectin domain family 4, member A2	2.24286	0.0067654
CP	Ceruloplasmin	3.72461	0.0247287
CXCL10	chemokine (C-X-C motif) ligand 10	8.56216	0.0067658
CXCL13	chemokine (C-X-C motif) ligand 13	4.77253
Cxcl1	chemokine (C-X-C motif) ligand 1	1.80976
CYBB	cytochrome b-245, beta polypeptide	2.5768
EGR1	early growth response 1	1.2434
FAS	Fas cell surface death receptor	1.00966
FCGR2B	Fc fragment of IgG receptor IIb	4.34235	0.0015431
FGFR2	fibroblast growth factor receptor 2	1.08236
FN1	fibronectin 1	1.12794
FOS	FBJ murine osteosarcoma viral oncogene homolog	5.9101
Fosl1	fos-like antigen 1	1.04465
Gadd45a	growth arrest and DNA-damage-inducible, alpha	1.59547
GRIA4	glutamate receptor, ionotropic, AMPA 4	1.09996
GRIN1	glutamate receptor, ionotropic, N-methyl D-aspartate 1	0.867292
Hmox1	heme oxygenase 1	1.67025
Homer2	homer scaffolding protein 2	0.874169
HSPB1	heat shock 27kDa protein 1	-
IFIT3	interferon induced protein with tetratricopeptide repeats 3	1.85736
IGF1R	insulin like growth factor 1 receptor	1.1139
IL10RB	interleukin 10 receptor subunit beta	1.53717
IL18	interleukin 18	1.55309
IL1B	interleukin 1 beta	3.26921
IL1R2	interleukin 1 receptor, type II	-
IRF8	interferon regulatory factor 8	2.89508	0.0065874
ITGB2	integrin subunit beta 2	2.79244
JAK2	Janus kinase 2	1.01538
KCNN4	potassium channel, calcium activated intermediate/small conductance subfamily N alpha, member 4	-
LGALS3	galectin 3	7.66667	0.0093187
LYN	LYN proto-oncogene, Src family tyrosine kinase	1.33843
MAP4K1	mitogen-activated protein kinase kinase kinase kinase 1	2.29264
MMP19	matrix metallopeptidase 19	2.00676
MMP9	matrix metallopeptidase 9	0.749145
MSR1	macrophage scavenger receptor 1	0.561151
NCF1	neutrophil cytosolic factor 1	4.27808	0.0009916
NGFR	nerve growth factor receptor	0.722586
OAS1	2'-5'-oligoadenylate synthetase 1	8.17777
PARP9	poly(ADP-ribose) polymerase family member 9	2.82266
PIK3R5	phosphoinositide-3-kinase regulatory subunit 5	3.40278
PLD4	phospholipase D family member 4	2.53266	0.0074641
PSMB8	proteasome subunit beta 8	3.14938
RAC2	ras-related C3 botulinum toxin substrate 2 (rho family, small GTP binding protein Rac2)	2.42822	0.0150313
RHOH	ras homolog family member H	2.04582
S100a6	S100 calcium binding protien A6	2.76025	0.0150592
SERPINE1	serpin peptidase inhibitor, clade E (nexin, plasminogen activator inhibitor type 1), member 1	2.07454
SOCS3	suppressor of cytokine signaling 3	2.18799
SPP1	secreted phosphoprotien 1	9.08456	0.0007181
TGFB1	transforming growth factor beta 1	2.55276	0.0063754
TIMP1	TIMP metallopeptidase inhibitor 1	1.81462
TLR2	toll-like receptor 2	1.28822
TLR4	toll-like receptor 4	1.78042	0.171996
TNFRSF1B	tumor necrosis factor receptor superfamily, member 1B	1.46328
TUBB6	tubulin beta 6 class V	1.77186
VAV1	vav guanine nucleotide exchange factor 1	4.08339

## Sheet: 2 month HP
S2 Table. Complete custom PCR array results for hippocampus and cortex at one and two months post-injury (separate tabs for each brain region and post-injury interval).
Symbol	Gene Name	Normalized Fold Change (TBI relative to Sham)
A2M	alpha-2-macroglobulin	3.1243
ADCY7	adenylate cyclase 7	0.944797
AGER	advanced glycosylation end product-specific receptor	0.668911
ANGPT2	angiopoietin 2	0.67027
ARHGDIB	Rho GDP dissociation inhibitor (GDI) beta	1.09647
ATF3	activating transcription factor 3	1.56802
BAK1	BCL2-antagonist/killer 1	0.827291
BCL2A1	BCL2 related protein A1	1.13871
BCL3	B-cell CLL/lymphoma 3	2.63778
BDNF	brain-derived neurotrophic factor	0.746716
BID	BH3 interacting domain death agonist	0.551594
BIRC3	baculoviral IAP repeat containing 3	1.01357
BLNK	B-cell linker	0.775866
C2	complement component 2	1.50307
C3	complement component 3	3.45853
C5AR1	complement component 5a receptor 1	0.866309
CAMK2A	calcium/calmodulin-dependent protein kinase II alpha	1.19002
CARD11	caspase recruitment domain family member 11	1.18364
CASP4	caspase 4	1.12141
CASP7	caspase 7	0.700032
CASP8	caspase 8	1.10196
CCL2	chemokine (C-C motif) ligand 2	2.08738
CCL4	chemokine (C-C motif) ligand 4	2.43304
CCR5	caspase recruitment domain family member 18	0.921337
CD4	caspase recruitment domain family member 21	1.76001
CD40	CD40 molecule (Indian blood group)	0.784474
CD44	CD44 molecule (Indian blood group)	0.814128
CD86	CD86 molecule	1.43737
CDK1	Cyclin Dependent Kinase 1	0.629422
CSF3R	colony stimulating factor 3 receptor	1.63329
Cdkn1a	Cyclin Dependent Kinase Inhibitor 1A	-
Clec4a2	C-type lectin domain family 4, member A2	1.11124
CP	Ceruloplasmin	1.27147
CXCL10	chemokine (C-X-C motif) ligand 10	2.18411
CXCL13	chemokine (C-X-C motif) ligand 13	0.956714
Cxcl1	chemokine (C-X-C motif) ligand 1	1.21182
CYBB	cytochrome b-245, beta polypeptide	0.661823
EGR1	early growth response 1	0.691758
FAS	Fas cell surface death receptor	0.888841
FCGR2B	Fc fragment of IgG receptor IIb	1.88869
FGFR2	fibroblast growth factor receptor 2	0.818297
FN1	fibronectin 1	0.726122
FOS	FBJ murine osteosarcoma viral oncogene homolog	1.20159
Fosl1	fos-like antigen 1	0.771318
Gadd45a	growth arrest and DNA-damage-inducible, alpha	1.08019
GRIA4	glutamate receptor, ionotropic, AMPA 4	0.609569
GRIN1	glutamate receptor, ionotropic, N-methyl D-aspartate 1	0.745529
Hmox1	heme oxygenase 1	0.933427
Homer2	homer scaffolding protein 2	0.608801
HSPB1	heat shock 27kDa protein 1	-
IFIT3	interferon induced protein with tetratricopeptide repeats 3	0.568469
IGF1R	insulin like growth factor 1 receptor	0.596588
IL10RB	interleukin 10 receptor subunit beta	1.00095
IL18	interleukin 18	1.43259
IL1B	interleukin 1 beta	1.36995
IL1R2	interleukin 1 receptor, type II	-
IRF8	interferon regulatory factor 8	1.39567
ITGB2	integrin subunit beta 2	1.25609
JAK2	Janus kinase 2	0.746794
KCNN4	potassium channel, calcium activated intermediate/small conductance subfamily N alpha, member 4	-
LGALS3	galectin 3	4.46187
LYN	LYN proto-oncogene, Src family tyrosine kinase	0.655865
MAP4K1	mitogen-activated protein kinase kinase kinase kinase 1	0.991583
MMP19	matrix metallopeptidase 19	0.772234
MMP9	matrix metallopeptidase 9	0.500775
MSR1	macrophage scavenger receptor 1	1.13026
NCF1	neutrophil cytosolic factor 1	1.89644
NGFR	nerve growth factor receptor	0.457045
OAS1	2'-5'-oligoadenylate synthetase 1	1.1672
PARP9	poly(ADP-ribose) polymerase family member 9	1.03174
PIK3R5	phosphoinositide-3-kinase regulatory subunit 5	0.918699
PLD4	phospholipase D family member 4	0.812365
PSMB8	proteasome subunit beta 8	0.716821
RAC2	ras-related C3 botulinum toxin substrate 2 (rho family, small GTP binding protein Rac2)	1.16164
RHOH	ras homolog family member H	1.42464
S100a6	S100 calcium binding protien A6	1.44786
SERPINE1	serpin peptidase inhibitor, clade E (nexin, plasminogen activator inhibitor type 1), member 1	-
SOCS3	suppressor of cytokine signaling 3	1.31559
SPP1	secreted phosphoprotien 1	3.10506
TGFB1	transforming growth factor beta 1	0.95615
TIMP1	TIMP metallopeptidase inhibitor 1	1.51414
TLR2	toll-like receptor 2	0.807581
TLR4	toll-like receptor 4	1.04716
TNFRSF1B	tumor necrosis factor receptor superfamily, member 1B	1.02604
TUBB6	tubulin beta 6 class V	0.737991
VAV1	vav guanine nucleotide exchange factor 1	1.24999

## Sheet: 1 month Cortex
S2 Table. Complete custom PCR array results for hippocampus and cortex at one and two months post-injury (separate tabs for each brain region and post-injury interval).
Symbol	Gene Name	Normalized Fold Change (TBI relative to Sham)	Tukey's (p value <0.05) (TBI vs. Sham)
A2M	alpha-2-macroglobulin	4.18285	0.0003549
ADCY7	adenylate cyclase 7	1.65306
AGER	advanced glycosylation end product-specific receptor	0.587944
ANGPT2	angiopoietin 2	2.40978
ARHGDIB	Rho GDP dissociation inhibitor (GDI) beta	0.850419	0.0017744
ATF3	activating transcription factor 3	1.43328
BAK1	BCL2-antagonist/killer 1	0.71222
BCL2A1	BCL2 related protein A1	1.4543	0.0002659
BCL3	B-cell CLL/lymphoma 3	-
BDNF	brain-derived neurotrophic factor	0.62989	0.032091
BID	BH3 interacting domain death agonist	1.08865
BIRC3	baculoviral IAP repeat containing 3	3.85753
BLNK	B-cell linker	1.86074
C2	complement component 2	1.90725	2.5e-06
C3	complement component 3	2.87794	0.0004408
C5AR1	complement component 5a receptor 1	1.01916
CAMK2A	calcium/calmodulin-dependent protein kinase II alpha	0.589093
CARD11	caspase recruitment domain family member 11	2.34936
CASP4	caspase 4	1.00427	0.0006985
CASP7	caspase 7	0.774019
CASP8	caspase 8	1.14272
CCL2	chemokine (C-C motif) ligand 2	3.27179
CCL4	chemokine (C-C motif) ligand 4	1.34682	0.0059424
CCR5	caspase recruitment domain family member 18	0.738188
CD4	caspase recruitment domain family member 21	1.83269
CD40	CD40 molecule (Indian blood group)	2.47416
CD44	CD44 molecule (Indian blood group)	1.71025	0.0073657
CD86	CD86 molecule	2.33268	0.0009104
CDK1	Cyclin Dependent Kinase 1	0.786735
CSF3R	colony stimulating factor 3 receptor	1.04409
Cdkn1a	Cyclin Dependent Kinase Inhibitor 1A	-
Clec4a2	C-type lectin domain family 4, member A2	2.83479	0.0020659
CP	Ceruloplasmin	1.36747	0.0048904
CXCL10	chemokine (C-X-C motif) ligand 10	3.65535	0.0083016
CXCL13	chemokine (C-X-C motif) ligand 13	2.34089
Cxcl1	chemokine (C-X-C motif) ligand 1	0.324524
CYBB	cytochrome b-245, beta polypeptide	5.71644
EGR1	early growth response 1	0.721514
FAS	Fas cell surface death receptor	0.592204
FCGR2B	Fc fragment of IgG receptor IIb	1.64976	0.0002116
FGFR2	fibroblast growth factor receptor 2	0.551368
FN1	fibronectin 1	0.66031
FOS	FBJ murine osteosarcoma viral oncogene homolog	1.22469
Fosl1	fos-like antigen 1	1.56765
Gadd45a	growth arrest and DNA-damage-inducible, alpha	1.78377
GRIA4	glutamate receptor, ionotropic, AMPA 4	0.615807
GRIN1	glutamate receptor, ionotropic, N-methyl D-aspartate 1	1.04914
Hmox1	heme oxygenase 1	1.92552	0.0431662
Homer2	homer scaffolding protein 2	1.01554
HSPB1	heat shock 27kDa protein 1	-
IFIT3	interferon induced protein with tetratricopeptide repeats 3	0.63503
IGF1R	insulin like growth factor 1 receptor	3.8227
IL10RB	interleukin 10 receptor subunit beta	1.06492
IL18	interleukin 18	0.652359
IL1B	interleukin 1 beta	1.64064
IL1R2	interleukin 1 receptor, type II	-
IRF8	interferon regulatory factor 8	2.92777	0.002035
ITGB2	integrin subunit beta 2	3.84759	0.017574
JAK2	Janus kinase 2	0.910049
KCNN4	potassium channel, calcium activated intermediate/small conductance subfamily N alpha, member 4	-
LGALS3	galectin 3	11.3451	0.0206322
LYN	LYN proto-oncogene, Src family tyrosine kinase	0.763311
MAP4K1	mitogen-activated protein kinase kinase kinase kinase 1	0.915616
MMP19	matrix metallopeptidase 19	1.10016
MMP9	matrix metallopeptidase 9	0.276285
MSR1	macrophage scavenger receptor 1	3.48236
NCF1	neutrophil cytosolic factor 1	2.32963	0.0006081
NGFR	nerve growth factor receptor	1.11105
OAS1	2'-5'-oligoadenylate synthetase 1	4.07871
PARP9	poly(ADP-ribose) polymerase family member 9	0.841178	0.121326
PIK3R5	phosphoinositide-3-kinase regulatory subunit 5	2.07151
PLD4	phospholipase D family member 4	1.76808	0.0019029
PSMB8	proteasome subunit beta 8	0.961324
RAC2	ras-related C3 botulinum toxin substrate 2 (rho family, small GTP binding protein Rac2)	2.39604	0.0049054
RHOH	ras homolog family member H	1.2755
S100a6	S100 calcium binding protien A6	2.54185
SERPINE1	serpin peptidase inhibitor, clade E (nexin, plasminogen activator inhibitor type 1), member 1	1.97362
SOCS3	suppressor of cytokine signaling 3	-
SPP1	secreted phosphoprotien 1	9.79123	0.0032179
TGFB1	transforming growth factor beta 1	1.15013	0.033726
TIMP1	TIMP metallopeptidase inhibitor 1	4.66033
TLR2	toll-like receptor 2	0.879127
TLR4	toll-like receptor 4	1.33836	0.0030782
TNFRSF1B	tumor necrosis factor receptor superfamily, member 1B	1.35116
TUBB6	tubulin beta 6 class V	1.7122	0.0285286
VAV1	vav guanine nucleotide exchange factor 1	5.29264

## Sheet: 2 months Cortex
S2 Table. Complete custom PCR array results for hippocampus and cortex at one and two months post-injury (separate tabs for each brain region and post-injury interval).
Symbol	Gene Name	Normalized Fold Change (TBI relative to Sham)
A2M	alpha-2-macroglobulin	4.08436
ADCY7	adenylate cyclase 7	0.885159
AGER	advanced glycosylation end product-specific receptor	0.638506
ANGPT2	angiopoietin 2	0.523889
ARHGDIB	Rho GDP dissociation inhibitor (GDI) beta	0.3381
ATF3	activating transcription factor 3	0.558621
BAK1	BCL2-antagonist/killer 1	0.716663
BCL2A1	BCL2 related protein A1	1.02104
BCL3	B-cell CLL/lymphoma 3	1.76136
BDNF	brain-derived neurotrophic factor	1.19661
BID	BH3 interacting domain death agonist	0.753125
BIRC3	baculoviral IAP repeat containing 3	1.03966
BLNK	B-cell linker	1.12278
C2	complement component 2	1.25715
C3	complement component 3	2.02072
C5AR1	complement component 5a receptor 1	1.04829
CAMK2A	calcium/calmodulin-dependent protein kinase II alpha	1.77096
CARD11	caspase recruitment domain family member 11	1.2388
CASP4	caspase 4	0.463961
CASP7	caspase 7	1.11379
CASP8	caspase 8	0.883799
CCL2	chemokine (C-C motif) ligand 2	0.737739
CCL4	chemokine (C-C motif) ligand 4	0.754285
CCR5	caspase recruitment domain family member 18	0.361327
CD4	caspase recruitment domain family member 21	1.39093
CD40	CD40 molecule (Indian blood group)	1.18909
CD44	CD44 molecule (Indian blood group)	1.40691
CD86	CD86 molecule	1.24645
CDK1	Cyclin Dependent Kinase 1	1.06126
CSF3R	colony stimulating factor 3 receptor	0.536874
Cdkn1a	Cyclin Dependent Kinase Inhibitor 1A	-
Clec4a2	C-type lectin domain family 4, member A2	1.13433
CP	Ceruloplasmin	0.41297
CXCL10	chemokine (C-X-C motif) ligand 10	0.641489
CXCL13	chemokine (C-X-C motif) ligand 13	0.484773
Cxcl1	chemokine (C-X-C motif) ligand 1	1.16591
CYBB	cytochrome b-245, beta polypeptide	1.10267
EGR1	early growth response 1	1.21626
FAS	Fas cell surface death receptor	0.994397
FCGR2B	Fc fragment of IgG receptor IIb	0.730355
FGFR2	fibroblast growth factor receptor 2	0.950035
FN1	fibronectin 1	0.584523
FOS	FBJ murine osteosarcoma viral oncogene homolog	2.00687
Fosl1	fos-like antigen 1	0.873217
Gadd45a	growth arrest and DNA-damage-inducible, alpha	0.962523
GRIA4	glutamate receptor, ionotropic, AMPA 4	0.755915
GRIN1	glutamate receptor, ionotropic, N-methyl D-aspartate 1	1.04895
Hmox1	heme oxygenase 1	0.859312
Homer2	homer scaffolding protein 2	0.936742
HSPB1	heat shock 27kDa protein 1	-
IFIT3	interferon induced protein with tetratricopeptide repeats 3	0.633218
IGF1R	insulin like growth factor 1 receptor	0.268412
IL10RB	interleukin 10 receptor subunit beta	1.19412
IL18	interleukin 18	0.904723
IL1B	interleukin 1 beta	0.608639
IL1R2	interleukin 1 receptor, type II	-
IRF8	interferon regulatory factor 8	0.720323
ITGB2	integrin subunit beta 2	1.17052
JAK2	Janus kinase 2	0.876775
KCNN4	potassium channel, calcium activated intermediate/small conductance subfamily N alpha, member 4	-
LGALS3	galectin 3	2.40762
LYN	LYN proto-oncogene, Src family tyrosine kinase	1.48576
MAP4K1	mitogen-activated protein kinase kinase kinase kinase 1	1.61886
MMP19	matrix metallopeptidase 19	0.507682
MMP9	matrix metallopeptidase 9	0.991057
MSR1	macrophage scavenger receptor 1	0.946302
NCF1	neutrophil cytosolic factor 1	2.01936
NGFR	nerve growth factor receptor	0.848233
OAS1	2'-5'-oligoadenylate synthetase 1	0.54185
PARP9	poly(ADP-ribose) polymerase family member 9	0.370496
PIK3R5	phosphoinositide-3-kinase regulatory subunit 5	0.981513
PLD4	phospholipase D family member 4	2.46634
PSMB8	proteasome subunit beta 8	0.902263
RAC2	ras-related C3 botulinum toxin substrate 2 (rho family, small GTP binding protein Rac2)	1.02316
RHOH	ras homolog family member H	0.693799
S100a6	S100 calcium binding protien A6	2.1216
SERPINE1	serpin peptidase inhibitor, clade E (nexin, plasminogen activator inhibitor type 1), member 1	1.02563
SOCS3	suppressor of cytokine signaling 3	0.845628
SPP1	secreted phosphoprotien 1	2.90233
TGFB1	transforming growth factor beta 1	0.308769
TIMP1	TIMP metallopeptidase inhibitor 1	0.893714
TLR2	toll-like receptor 2	1.01632
TLR4	toll-like receptor 4	0.429207
TNFRSF1B	tumor necrosis factor receptor superfamily, member 1B	0.806206
TUBB6	tubulin beta 6 class V	0.261968
VAV1	vav guanine nucleotide exchange factor 1	0.949382
